# Supplementary material for: Positive selection and heat‐response transcriptomes reveal adaptive features of the Brassicaceae desert model, Anastatica hierochuntica
Source: New Phytol. 2022 Aug 26;236(3):1006–26. doi: 10.1111/nph.18411 (PMC9804903; doi:10.1111/nph.18411)
Supplement: Supplementary file 1 — Dataset S1 Anastatica hierochuntica transcriptome functional annotation. [file NPH-236-1006-s004.xlsx]

## Sheet: Article information
New Phytologist Supporting Information
Article title: Positive selection and heat-response transcriptomes reveal adaptive features of the Brassicaceae desert model, Anastatica hierochuntica
Authors: Gil Eshel, Nick Duppen, Guannan Wang, Dong-Ha Oh, Yana Kazachkova,, Pawel Herzyk, Anna Amtmann, Michal Gordon, Vered Chalifa-Caspi, Michelle Arland Oscar, Shirli Bar-David, Amy Marshall-Colon, Maheshi Dassanayake and Simon Barak
Article acceptance date: 18 July 2022
Dataset S1. A. hierochuntica transcriptome functional annotation

## Sheet: Dataset S1
Dataset S1. A. hierochuntica transcriptome functional annotation
Assembly				Coding region prediction (TransDecoder)			BLASTN best hit to Arabidopsis thaliana TAIR10												BLASTN best hit to 16 Brassicaceae species and Tarenaya hassleriana (Cleomaceae)												BLASTN best hit to RefSeq_rna												KEGG		BLASTX against the NCBI RefSeq_protein
IsotigID	IsogroupID	numContigs	Isotig_length	ORF_ID	ORF_cds_length	ORF_pep_length	Query	Subject	%identity	Alignment_length	Mismatch	Gap	Q_start	Q_end	S_start	S_end	e-value	score	Query	Subject	%identity	Alignment_length	Mismatch	Gap	Q_start	Q_end	S_start	S_end	e-value	score	Query	Subject	%identity	Alignment_length	Mismatch	Gap	Q_start	Q_end	S_start	S_end	e-value	score	IsotigID	KEGG orthology id (KO)	Query	Subject	%identity	Alignment_length	Mismatch
isotig00001	isogroup00001	7	4826	Gene.1::isotig00001::g.1::m.1	1893	631	isotig00001	AT2G45350	87.248	1835	222	9	2932	4762	1842	16	0	2082	isotig00001	SI_scaffold1717:361294-363124(-)	88.615	1827	199	6	2961	4785	1826	7	0	2213	isotig00001	gi|567166061|ref|XM_006397652.1|	87.51	1857	223	3	2932	4788	1884	37	0	2280	isotig00001	NA	isotig00001	XP_002882007.1	87.458	598	74
isotig00002	isogroup00001	7	4676	Gene.5::isotig00002::g.5::m.5	1320	440	isotig00002	AT2G45350	87.248	1835	222	9	2782	4612	1842	16	0	2082	isotig00002	SI_scaffold1717:361294-363124(-)	88.615	1827	199	6	2811	4635	1826	7	0	2213	isotig00002	gi|567166061|ref|XM_006397652.1|	87.51	1857	223	3	2782	4638	1884	37	0	2280	isotig00002	NA	isotig00002	XP_002882007.1	87.458	598	74
isotig00003	isogroup00001	6	4577	Gene.8::isotig00003::g.8::m.8	1893	631	isotig00003	AT2G45350	87.248	1835	222	9	2683	4513	1842	16	0	2082	isotig00003	SI_scaffold1717:361294-363124(-)	88.615	1827	199	6	2712	4536	1826	7	0	2213	isotig00003	gi|567166061|ref|XM_006397652.1|	87.51	1857	223	3	2683	4539	1884	37	0	2280	isotig00003	NA	isotig00003	XP_002882007.1	87.458	598	74
isotig00004	isogroup00001	11	4439	Gene.10::isotig00004::g.10::m.10	459	124	isotig00004	AT2G45350	87.248	1835	222	9	2545	4375	1842	16	0	2082	isotig00004	SI_scaffold1717:361294-363124(-)	88.615	1827	199	6	2574	4398	1826	7	0	2213	isotig00004	gi|567166061|ref|XM_006397652.1|	87.51	1857	223	3	2545	4401	1884	37	0	2280	isotig00004	NA	isotig00004	XP_002882007.1	87.458	598	74
isotig00005	isogroup00001	6	4427	Gene.15::isotig00005::g.15::m.15	1320	631	isotig00005	AT2G45350	87.248	1835	222	9	2533	4363	1842	16	0	2082	isotig00005	SI_scaffold1717:361294-363124(-)	88.615	1827	199	6	2562	4386	1826	7	0	2213	isotig00005	gi|567166061|ref|XM_006397652.1|	87.51	1857	223	3	2533	4389	1884	37	0	2280	isotig00005	NA	isotig00005	XP_002882007.1	87.458	598	74
isotig00006	isogroup00001	8	4283	Gene.16::isotig00006::g.16::m.16	1893	631	isotig00006	AT2G45350	87.248	1835	222	9	2389	4219	1842	16	0	2082	isotig00006	SI_scaffold1717:361294-363124(-)	88.615	1827	199	6	2418	4242	1826	7	0	2213	isotig00006	gi|567166061|ref|XM_006397652.1|	87.51	1857	223	3	2389	4245	1884	37	0	2280	isotig00006	NA	isotig00006	XP_002882007.1	87.458	598	74
isotig00007	isogroup00001	9	4213	Gene.18::isotig00007::g.18::m.18	459	153	isotig00007	AT2G45350	87.248	1835	222	9	2319	4149	1842	16	0	2082	isotig00007	SI_scaffold1717:361294-363124(-)	88.615	1827	199	6	2348	4172	1826	7	0	2213	isotig00007	gi|567166061|ref|XM_006397652.1|	87.51	1857	223	3	2319	4175	1884	37	0	2280	isotig00007	NA	isotig00007	XP_002882007.1	87.458	598	74
isotig00008	isogroup00001	10	4199	Gene.24::isotig00008::g.24::m.24	333	159	isotig00008	AT2G45350	87.248	1835	222	9	2305	4135	1842	16	0	2082	isotig00008	SI_scaffold1717:361294-363124(-)	88.615	1827	199	6	2334	4158	1826	7	0	2213	isotig00008	gi|567166061|ref|XM_006397652.1|	87.51	1857	223	3	2305	4161	1884	37	0	2280	isotig00008	NA	isotig00008	XP_002882007.1	87.458	598	74
isotig00009	isogroup00001	10	4190	Gene.27::isotig00009::g.27::m.27	1893	124	isotig00009	AT2G45350	87.248	1835	222	9	2296	4126	1842	16	0	2082	isotig00009	SI_scaffold1717:361294-363124(-)	88.615	1827	199	6	2325	4149	1826	7	0	2213	isotig00009	gi|567166061|ref|XM_006397652.1|	87.51	1857	223	3	2296	4152	1884	37	0	2280	isotig00009	NA	isotig00009	XP_002882007.1	87.458	598	74
isotig00010	isogroup00001	8	4133	Gene.30::isotig00010::g.30::m.30	1893	631	isotig00010	AT2G45350	87.248	1835	222	9	2239	4069	1842	16	0	2082	isotig00010	SI_scaffold1717:361294-363124(-)	88.615	1827	199	6	2268	4092	1826	7	0	2213	isotig00010	gi|567166061|ref|XM_006397652.1|	87.51	1857	223	3	2239	4095	1884	37	0	2280	isotig00010	NA	isotig00010	XP_002882007.1	87.458	598	74
isotig00011	isogroup00001	8	3964	Gene.32::isotig00011::g.32::m.32	1893	139	isotig00011	AT2G45350	87.248	1835	222	9	2070	3900	1842	16	0	2082	isotig00011	SI_scaffold1717:361294-363124(-)	88.615	1827	199	6	2099	3923	1826	7	0	2213	isotig00011	gi|567166061|ref|XM_006397652.1|	87.51	1857	223	3	2070	3926	1884	37	0	2280	isotig00011	NA	isotig00011	XP_002882007.1	87.458	598	74
isotig00012	isogroup00001	9	3950	Gene.36::isotig00012::g.36::m.36	417	111	isotig00012	AT2G45350	87.248	1835	222	9	2056	3886	1842	16	0	2082	isotig00012	SI_scaffold1717:361294-363124(-)	88.615	1827	199	6	2085	3909	1826	7	0	2213	isotig00012	gi|567166061|ref|XM_006397652.1|	87.51	1857	223	3	2056	3912	1884	37	0	2280	isotig00012	NA	isotig00012	XP_002882007.1	87.458	598	74
isotig00013	isogroup00001	12	3896	Gene.40::isotig00013::g.40::m.40	372	139	isotig00013	AT2G45350	87.248	1835	222	9	2002	3832	1842	16	0	2082	isotig00013	SI_scaffold1717:361294-363124(-)	88.615	1827	199	6	2031	3855	1826	7	0	2213	isotig00013	gi|567166061|ref|XM_006397652.1|	87.51	1857	223	3	2002	3858	1884	37	0	2280	isotig00013	NA	isotig00013	XP_002882007.1	87.458	598	74
isotig00014	isogroup00001	4	3829	Gene.42::isotig00014::g.42::m.42	1272	631	isotig00014	AT2G45350	87.248	1835	222	9	1935	3765	1842	16	0	2082	isotig00014	SI_scaffold1717:361294-363124(-)	88.615	1827	199	6	1964	3788	1826	7	0	2213	isotig00014	gi|567166061|ref|XM_006397652.1|	87.51	1857	223	3	1935	3791	1884	37	0	2280	isotig00014	NA	isotig00014	XP_002882007.1	87.458	598	74
isotig00015	isogroup00001	10	3670	Gene.44::isotig00015::g.44::m.44	1893	139	isotig00015	AT2G45350	87.248	1835	222	9	1776	3606	1842	16	0	2082	isotig00015	SI_scaffold1717:361294-363124(-)	88.615	1827	199	6	1805	3629	1826	7	0	2213	isotig00015	gi|567166061|ref|XM_006397652.1|	87.51	1857	223	3	1776	3632	1884	37	0	2280	isotig00015	NA	isotig00015	XP_002882007.1	87.458	598	74
isotig00016	isogroup00001	11	3656	Gene.48::isotig00016::g.48::m.48	417	139	isotig00016	AT2G45350	87.248	1835	222	9	1762	3592	1842	16	0	2082	isotig00016	SI_scaffold1717:361294-363124(-)	88.615	1827	199	6	1791	3615	1826	7	0	2213	isotig00016	gi|567166061|ref|XM_006397652.1|	87.51	1857	223	3	1762	3618	1884	37	0	2280	isotig00016	NA	isotig00016	XP_002882007.1	87.458	598	74
isotig00017	isogroup00001	5	2776	Gene.50::isotig00017::g.50::m.50	1893	631	isotig00017	AT2G45350	87.248	1835	222	9	882	2712	1842	16	0	2082	isotig00017	SI_scaffold1717:361294-363124(-)	88.615	1827	199	6	911	2735	1826	7	0	2213	isotig00017	gi|567166061|ref|XM_006397652.1|	87.51	1857	223	3	882	2738	1884	37	0	2280	isotig00017	NA	isotig00017	XP_002882007.1	87.458	598	74
isotig00018	isogroup00001	8	2466	Gene.51::isotig00018::g.51::m.51	648	216	isotig00018	AT2G26280	85.962	1040	90	23	1156	2162	688	1704	0	1061	isotig00018	Sp4g06560.b	86.706	1023	103	18	1154	2162	719	1722	0	1105	isotig00018	gi|30683068|ref|NM_128185.2|	81.66	1434	138	20	924	2273	614	2006	0	1400	isotig00018	NA	isotig00018	XP_006293907.1	66.204	432	119
isotig00019	isogroup00001	8	2316	Gene.54::isotig00019::g.54::m.54	648	440	isotig00019	AT2G26280	85.665	1744	183	30	280	2012	17	1704	0	1773	isotig00019	Araha.18606s0001.2	86.082	1746	193	21	280	2012	17	1725	0	1832	isotig00019	gi|30683068|ref|NM_128185.2|	84.88	1859	199	20	280	2123	215	2006	0	2040	isotig00019	NA	isotig00019	XP_006293907.1	88.306	248	27
isotig00020	isogroup00001	8	2280	Gene.56::isotig00020::g.56::m.56	780	260	isotig00020	AT2G26280	85.101	745	62	17	1156	1873	688	1410	0	715	isotig00020	Sp4g06560.b	86.401	728	73	14	1154	1873	719	1428	0	773	isotig00020	gi|30683068|ref|NM_128185.2|	80.06	1023	103	10	924	1873	614	1608	0	971	isotig00020	NA	isotig00020	NP_001324897.1	60.345	348	109
isotig00021	isogroup00001	8	2261	Gene.58::isotig00021::g.58::m.58	459	153	isotig00021	AT2G26280	85.101	745	62	17	1156	1873	688	1410	0	715	isotig00021	Sp4g06560.b	86.401	728	73	14	1154	1873	719	1428	0	773	isotig00021	gi|30683068|ref|NM_128185.2|	80.06	1023	103	10	924	1873	614	1608	0	971	isotig00021	NA	isotig00021	NP_001324897.1	60.172	349	110
isotig00022	isogroup00001	8	2130	Gene.61::isotig00022::g.61::m.61	780	440	isotig00022	AT2G26280	85.162	1449	155	24	280	1723	17	1410	0	1430	isotig00022	Araha.18606s0001.2	85.803	1451	163	14	280	1723	17	1431	0	1498	isotig00022	gi|30683068|ref|NM_128185.2|	84.67	1448	164	10	280	1723	215	1608	0	1610	isotig00022	NA	isotig00022	XP_006293907.1	81.121	339	46
isotig00023	isogroup00001	8	2111	Gene.63::isotig00023::g.63::m.63	1320	153	isotig00023	AT2G26280	85.162	1449	155	24	280	1723	17	1410	0	1430	isotig00023	Araha.18606s0001.2	85.803	1451	163	14	280	1723	17	1431	0	1498	isotig00023	gi|30683068|ref|NM_128185.2|	84.67	1448	164	10	280	1723	215	1608	0	1610	isotig00023	NA	isotig00023	XP_006293907.1	81.121	339	46
isotig00024	isogroup00001	12	2079	Gene.66::isotig00024::g.66::m.66	852	284	isotig00024	AT2G26280	89.091	880	75	12	903	1775	839	1704	0	1074	isotig00024	Bostr.26326s0024.1	89.432	880	84	6	903	1775	839	1716	0	1101	isotig00024	gi|30683068|ref|NM_128185.2|	87.85	996	83	13	903	1886	1037	2006	0	1200	isotig00024	NA	isotig00024	XP_006293907.1	84	275	42
isotig00025	isogroup00001	12	1893	Gene.70::isotig00025::g.70::m.70	372	328	isotig00025	AT2G26280	89.573	585	47	6	903	1486	839	1410	0	730	isotig00025	Bostr.26326s0024.1	90.769	585	52	2	903	1486	839	1422	0	780	isotig00025	gi|30683068|ref|NM_128185.2|	89.4	585	48	3	903	1486	1037	1608	0	774	isotig00025	NA	isotig00025	NP_001324897.1	82.199	191	30
isotig00026	isogroup00001	12	1874	Gene.73::isotig00026::g.73::m.73	372	221	isotig00026	AT2G26280	89.573	585	47	6	903	1486	839	1410	0	730	isotig00026	Bostr.26326s0024.1	90.769	585	52	2	903	1486	839	1422	0	780	isotig00026	gi|30683068|ref|NM_128185.2|	89.4	585	48	3	903	1486	1037	1608	0	774	isotig00026	NA	isotig00026	NP_001324897.1	81.771	192	31
isotig00027	isogroup00001	10	1853	Gene.75::isotig00027::g.75::m.75	852	284	isotig00027	AT2G26280	89.091	880	75	12	677	1549	839	1704	0	1074	isotig00027	Bostr.26326s0024.1	89.432	880	84	6	677	1549	839	1716	0	1101	isotig00027	gi|30683068|ref|NM_128185.2|	87.85	996	83	13	677	1660	1037	2006	0	1200	isotig00027	NA	isotig00027	XP_006293907.1	84	275	42
isotig00028	isogroup00001	11	1839	Gene.79::isotig00028::g.79::m.79	333	284	isotig00028	AT2G26280	89.091	880	75	12	663	1535	839	1704	0	1074	isotig00028	Bostr.26326s0024.1	89.432	880	84	6	663	1535	839	1716	0	1101	isotig00028	gi|30683068|ref|NM_128185.2|	87.85	996	83	13	663	1646	1037	2006	0	1200	isotig00028	NA	isotig00028	XP_006293907.1	84	275	42
isotig00029	isogroup00001	10	1667	Gene.81::isotig00029::g.81::m.81	984	328	isotig00029	AT2G26280	89.573	585	47	6	677	1260	839	1410	0	730	isotig00029	Bostr.26326s0024.1	90.769	585	52	2	677	1260	839	1422	0	780	isotig00029	gi|30683068|ref|NM_128185.2|	89.4	585	48	3	677	1260	1037	1608	0	774	isotig00029	NA	isotig00029	NP_001324897.1	82.199	191	30
isotig00030	isogroup00001	10	1648	Gene.83::isotig00030::g.83::m.83	663	221	isotig00030	AT2G26280	89.573	585	47	6	677	1260	839	1410	0	730	isotig00030	Bostr.26326s0024.1	90.769	585	52	2	677	1260	839	1422	0	780	isotig00030	gi|30683068|ref|NM_128185.2|	89.4	585	48	3	677	1260	1037	1608	0	774	isotig00030	NA	isotig00030	NP_001324897.1	81.771	192	31
isotig00031	isogroup00001	11	1653	Gene.85::isotig00031::g.85::m.85	984	328	isotig00031	AT2G26280	89.573	585	47	6	663	1246	839	1410	0	730	isotig00031	Bostr.26326s0024.1	90.769	585	52	2	663	1246	839	1422	0	780	isotig00031	gi|30683068|ref|NM_128185.2|	89.4	585	48	3	663	1246	1037	1608	0	774	isotig00031	NA	isotig00031	NP_001324897.1	82.199	191	30
isotig00032	isogroup00001	11	1634	Gene.91::isotig00032::g.91::m.91	333	221	isotig00032	AT2G26280	89.573	585	47	6	663	1246	839	1410	0	730	isotig00032	Bostr.26326s0024.1	90.769	585	52	2	663	1246	839	1422	0	780	isotig00032	gi|30683068|ref|NM_128185.2|	89.4	585	48	3	663	1246	1037	1608	0	774	isotig00032	NA	isotig00032	NP_001324897.1	81.771	192	31
isotig00033	isogroup00001	5	1636	Gene.93::isotig00033::g.93::m.93	972	324	isotig00033	AT2G25670	87.449	972	107	5	432	1403	1	957	0	1105	isotig00033	Esa4g07330	89.928	973	96	2	432	1403	1	972	0	1253	isotig00033	gi|567192524|ref|XM_006405174.1|	88.23	756	72	7	356	1096	356	1109	0	946	isotig00033	NA	isotig00033	XP_010472576.1	86.667	105	11
isotig00034	isogroup00001	5	1625	Gene.96::isotig00034::g.96::m.96	372	237	isotig00034	AT5G41080	89.498	876	81	5	560	1428	254	1125	0	1098	isotig00034	Bostr.7200s0126.1	90.411	876	73	5	560	1428	254	1125	0	1142	isotig00034	gi|727519320|ref|XM_010437746.1|	89.66	880	85	2	560	1439	337	1210	0	1170	isotig00034	NA	isotig00034	NP_974865.1	88.235	289	33
isotig00035	isogroup00001	3	1552	Gene.97::isotig00035::g.97::m.97	972	324	isotig00035	AT2G25670	87.14	972	110	3	348	1319	1	957	0	1088	isotig00035	Esa4g07330	89.414	973	101	2	348	1319	1	972	0	1225	isotig00035	gi|567192524|ref|XM_006405174.1|	84.02	901	104	13	149	1012	212	1109	0	953	isotig00035	NA	isotig00035	XP_010472576.1	87.619	105	10
isotig00036	isogroup00001	5	1519	Gene.99::isotig00036::g.99::m.99	948	316	isotig00036	AT2G25670	86.335	966	105	13	432	1379	1	957	0	1027	isotig00036	Bostr.26326s0086.1	87.963	972	87	7	432	1379	1	966	0	1120	isotig00036	gi|567192524|ref|XM_006405174.1|	83.23	1246	122	16	356	1519	356	1596	0	1180	isotig00036	NA	isotig00036	XP_006405237.1	81.734	323	51
isotig00037	isogroup00001	4	1489	Gene.100::isotig00037::g.100::m.100	1254	418	isotig00037	AT2G25670	87.449	972	107	5	285	1256	1	957	0	1105	isotig00037	Esa4g07330	89.928	973	96	2	285	1256	1	972	0	1253	isotig00037	gi|567192524|ref|XM_006405174.1|	88.09	764	74	7	201	949	348	1109	0	951	isotig00037	NA	isotig00037	XP_010472576.1	86.667	105	11
isotig00038	isogroup00001	3	1435	Gene.102::isotig00038::g.102::m.102	948	316	isotig00038	AT2G25670	86.025	966	108	11	348	1295	1	957	0	1011	isotig00038	Bostr.26326s0086.1	88.066	972	86	7	348	1295	1	966	0	1125	isotig00038	gi|727599201|ref|XM_010474275.1|	82.8	1256	117	17	245	1435	290	1511	0	1190	isotig00038	NA	isotig00038	XP_002880697.1	79.876	323	51
isotig00039	isogroup00001	3	1399	Gene.104::isotig00039::g.104::m.104	711	237	isotig00039	AT5G41080	89.558	814	74	5	396	1202	316	1125	0	1022	isotig00039	Bostr.7200s0126.1	90.541	814	66	5	396	1202	316	1125	0	1066	isotig00039	gi|727519320|ref|XM_010437746.1|	89.63	820	79	2	394	1213	397	1210	0	1090	isotig00039	NA	isotig00039	NP_974865.1	87.778	270	32
isotig00040	isogroup00001	4	1385	Gene.105::isotig00040::g.105::m.105	978	326	isotig00040	AT5G41080	88.771	1131	113	8	66	1188	1	1125	0	1373	isotig00040	Bostr.7200s0126.1	90	1130	101	6	66	1188	1	1125	0	1450	isotig00040	gi|567193192|ref|XM_006405332.1|	89.08	1163	107	5	47	1196	46	1201	0	1520	isotig00040	NA	isotig00040	NP_198924.1	87.586	290	35
isotig00041	isogroup00001	4	1372	Gene.107::isotig00041::g.107::m.107	1230	410	isotig00041	AT2G25670	86.335	966	105	13	285	1232	1	957	0	1027	isotig00041	Bostr.26326s0086.1	87.963	972	87	7	285	1232	1	966	0	1120	isotig00041	gi|727482937|ref|XM_010419038.1|	82.12	1309	131	18	127	1372	203	1471	0	1200	isotig00041	NA	isotig00041	XP_006405237.1	81.734	323	51
isotig00042	isogroup00001	5	923	NA	NA	NA	isotig00042	AT2G26280	88.889	423	40	2	203	619	1283	1704	3.9e-145	514	isotig00042	Esa4g08510.a	89.362	423	38	5	203	619	1322	1743	4.42e-147	525	isotig00042	gi|30683068|ref|NM_128185.2|	86.83	539	47	10	203	730	1481	2006	1e-169	605	isotig00042	NA	isotig00042	NP_180196.1	91.603	131	9
isotig00043	isogroup00001	5	737	Gene.109::isotig00043::g.109::m.109	459	153	isotig00043	AT2G26280	90.625	128	12	0	203	330	1283	1410	7.72e-42	171	isotig00043	SI_scaffold651:53587-56511(+)	85.088	228	27	6	131	353	2297	2522	3.98e-57	226	isotig00043	gi|565472409|ref|XM_006293945.1|	88.51	174	19	1	174	347	2898	2726	3e-54	221	isotig00043	NA	isotig00043	NP_001324897.1	95.745	47	2
isotig00044	isogroup00001	5	718	NA	NA	NA	isotig00044	AT2G26280	90.625	128	12	0	203	330	1283	1410	7.51e-42	171	isotig00044	SI_scaffold651:53587-56511(+)	85.088	228	27	6	131	353	2297	2522	3.88e-57	226	isotig00044	gi|565472409|ref|XM_006293945.1|	88.51	174	19	1	174	347	2898	2726	3e-54	221	isotig00044	NA	isotig00044	NP_001324897.1	93.75	48	3
isotig00045	isogroup00002	13	4875	Gene.112::isotig00045::g.112::m.112	363	138	NA	NA	NA	NA	NA	NA	NA	NA	NA	NA	NA	NA	NA	NA	NA	NA	NA	NA	NA	NA	NA	NA	NA	NA	isotig00045	gi|727558238|ref|XM_010452991.1|	72.79	871	215	10	3145	4001	868	6	2e-130	477	isotig00045	NA	isotig00045	XP_010507007.1	54.704	287	125
isotig00046	isogroup00002	13	4862	Gene.113::isotig00046::g.113::m.113	414	121	NA	NA	NA	NA	NA	NA	NA	NA	NA	NA	NA	NA	NA	NA	NA	NA	NA	NA	NA	NA	NA	NA	NA	NA	isotig00046	gi|727558238|ref|XM_010452991.1|	72.79	871	215	10	3145	4001	868	6	2e-130	477	isotig00046	NA	isotig00046	XP_010507007.1	54.704	287	125
isotig00047	isogroup00002	12	4886	Gene.116::isotig00047::g.116::m.116	1011	121	NA	NA	NA	NA	NA	NA	NA	NA	NA	NA	NA	NA	NA	NA	NA	NA	NA	NA	NA	NA	NA	NA	NA	NA	isotig00047	gi|685262506|ref|XM_009152718.1|	70.81	1432	376	19	3470	4879	892	2303	0	650	isotig00047	NA	isotig00047	XP_009124346.1	61.333	375	135
isotig00048	isogroup00002	13	4803	Gene.121::isotig00048::g.121::m.121	363	138	NA	NA	NA	NA	NA	NA	NA	NA	NA	NA	NA	NA	NA	NA	NA	NA	NA	NA	NA	NA	NA	NA	NA	NA	isotig00048	gi|727558238|ref|XM_010452991.1|	72.79	871	215	10	3145	4001	868	6	2e-130	477	isotig00048	NA	isotig00048	XP_010507007.1	54.704	287	125
isotig00049	isogroup00002	11	4783	Gene.124::isotig00049::g.124::m.124	363	121	NA	NA	NA	NA	NA	NA	NA	NA	NA	NA	NA	NA	NA	NA	NA	NA	NA	NA	NA	NA	NA	NA	NA	NA	isotig00049	gi|727558238|ref|XM_010452991.1|	72.35	857	215	10	3067	3909	854	6	7e-123	452	isotig00049	NA	isotig00049	XP_010507007.1	54.286	280	123
isotig00050	isogroup00002	13	4790	Gene.127::isotig00050::g.127::m.127	363	121	NA	NA	NA	NA	NA	NA	NA	NA	NA	NA	NA	NA	NA	NA	NA	NA	NA	NA	NA	NA	NA	NA	NA	NA	isotig00050	gi|727558238|ref|XM_010452991.1|	72.79	871	215	10	3145	4001	868	6	2e-130	477	isotig00050	NA	isotig00050	XP_010507007.1	54.704	287	125
isotig00051	isogroup00002	11	4770	Gene.128::isotig00051::g.128::m.128	414	121	NA	NA	NA	NA	NA	NA	NA	NA	NA	NA	NA	NA	NA	NA	NA	NA	NA	NA	NA	NA	NA	NA	NA	NA	isotig00051	gi|727558238|ref|XM_010452991.1|	72.35	857	215	10	3067	3909	854	6	7e-123	452	isotig00051	NA	isotig00051	XP_010507007.1	54.286	280	123
isotig00052	isogroup00002	10	4794	Gene.132::isotig00052::g.132::m.132	363	121	NA	NA	NA	NA	NA	NA	NA	NA	NA	NA	NA	NA	NA	NA	NA	NA	NA	NA	NA	NA	NA	NA	NA	NA	isotig00052	gi|685262506|ref|XM_009152718.1|	70.81	1432	376	19	3378	4787	892	2303	0	650	isotig00052	NA	isotig00052	XP_009124346.1	61.333	375	135
isotig00053	isogroup00002	11	4711	Gene.134::isotig00053::g.134::m.134	414	138	NA	NA	NA	NA	NA	NA	NA	NA	NA	NA	NA	NA	NA	NA	NA	NA	NA	NA	NA	NA	NA	NA	NA	NA	isotig00053	gi|727558238|ref|XM_010452991.1|	72.35	857	215	10	3067	3909	854	6	7e-123	452	isotig00053	NA	isotig00053	XP_010507007.1	54.286	280	123
isotig00054	isogroup00002	11	4698	Gene.139::isotig00054::g.139::m.139	363	138	NA	NA	NA	NA	NA	NA	NA	NA	NA	NA	NA	NA	NA	NA	NA	NA	NA	NA	NA	NA	NA	NA	NA	NA	isotig00054	gi|727558238|ref|XM_010452991.1|	72.35	857	215	10	3067	3909	854	6	7e-123	452	isotig00054	NA	isotig00054	XP_010507007.1	54.286	280	123
isotig00055	isogroup00002	12	4646	Gene.141::isotig00055::g.141::m.141	363	313	NA	NA	NA	NA	NA	NA	NA	NA	NA	NA	NA	NA	NA	NA	NA	NA	NA	NA	NA	NA	NA	NA	NA	NA	isotig00055	gi|685320569|ref|XM_009152103.1|	69.18	1165	322	12	3484	4626	15	1164	4e-126	462	isotig00055	NA	isotig00055	XP_009124346.1	65.495	313	100
isotig00056	isogroup00002	10	4554	Gene.144::isotig00056::g.144::m.144	363	121	NA	NA	NA	NA	NA	NA	NA	NA	NA	NA	NA	NA	NA	NA	NA	NA	NA	NA	NA	NA	NA	NA	NA	NA	isotig00056	gi|685320569|ref|XM_009152103.1|	69.18	1165	322	12	3392	4534	15	1164	4e-126	462	isotig00056	NA	isotig00056	XP_009124346.1	65.495	313	100
isotig00057	isogroup00002	15	4499	Gene.146::isotig00057::g.146::m.146	414	138	NA	NA	NA	NA	NA	NA	NA	NA	NA	NA	NA	NA	NA	NA	NA	NA	NA	NA	NA	NA	NA	NA	NA	NA	isotig00057	gi|727558238|ref|XM_010452991.1|	72.79	871	215	10	2769	3625	868	6	2e-130	477	isotig00057	NA	isotig00057	XP_010507007.1	54.704	287	125
isotig00058	isogroup00002	15	4486	Gene.149::isotig00058::g.149::m.149	414	121	NA	NA	NA	NA	NA	NA	NA	NA	NA	NA	NA	NA	NA	NA	NA	NA	NA	NA	NA	NA	NA	NA	NA	NA	isotig00058	gi|727558238|ref|XM_010452991.1|	72.79	871	215	10	2769	3625	868	6	2e-130	477	isotig00058	NA	isotig00058	XP_010507007.1	54.704	287	125
isotig00059	isogroup00002	14	4510	Gene.152::isotig00059::g.152::m.152	1011	121	NA	NA	NA	NA	NA	NA	NA	NA	NA	NA	NA	NA	NA	NA	NA	NA	NA	NA	NA	NA	NA	NA	NA	NA	isotig00059	gi|685262506|ref|XM_009152718.1|	70.81	1432	376	19	3094	4503	892	2303	0	650	isotig00059	NA	isotig00059	XP_009124346.1	61.333	375	135
isotig00060	isogroup00002	15	4427	Gene.157::isotig00060::g.157::m.157	363	138	NA	NA	NA	NA	NA	NA	NA	NA	NA	NA	NA	NA	NA	NA	NA	NA	NA	NA	NA	NA	NA	NA	NA	NA	isotig00060	gi|727558238|ref|XM_010452991.1|	72.79	871	215	10	2769	3625	868	6	2e-130	477	isotig00060	NA	isotig00060	XP_010507007.1	54.704	287	125
isotig00061	isogroup00002	13	4407	Gene.160::isotig00061::g.160::m.160	363	138	NA	NA	NA	NA	NA	NA	NA	NA	NA	NA	NA	NA	NA	NA	NA	NA	NA	NA	NA	NA	NA	NA	NA	NA	isotig00061	gi|727558238|ref|XM_010452991.1|	72.35	857	215	10	2691	3533	854	6	7e-123	452	isotig00061	NA	isotig00061	XP_010507007.1	54.286	280	123
isotig00062	isogroup00002	15	4414	Gene.163::isotig00062::g.163::m.163	363	138	NA	NA	NA	NA	NA	NA	NA	NA	NA	NA	NA	NA	NA	NA	NA	NA	NA	NA	NA	NA	NA	NA	NA	NA	isotig00062	gi|727558238|ref|XM_010452991.1|	72.79	871	215	10	2769	3625	868	6	2e-130	477	isotig00062	NA	isotig00062	XP_010507007.1	54.704	287	125
isotig00063	isogroup00002	13	4394	Gene.164::isotig00063::g.164::m.164	414	121	NA	NA	NA	NA	NA	NA	NA	NA	NA	NA	NA	NA	NA	NA	NA	NA	NA	NA	NA	NA	NA	NA	NA	NA	isotig00063	gi|727558238|ref|XM_010452991.1|	72.35	857	215	10	2691	3533	854	6	7e-123	452	isotig00063	NA	isotig00063	XP_010507007.1	54.286	280	123
isotig00064	isogroup00002	12	4418	Gene.168::isotig00064::g.168::m.168	363	121	NA	NA	NA	NA	NA	NA	NA	NA	NA	NA	NA	NA	NA	NA	NA	NA	NA	NA	NA	NA	NA	NA	NA	NA	isotig00064	gi|685262506|ref|XM_009152718.1|	70.81	1432	376	19	3002	4411	892	2303	0	650	isotig00064	NA	isotig00064	XP_009124346.1	61.333	375	135
isotig00065	isogroup00002	13	4335	Gene.170::isotig00065::g.170::m.170	414	121	NA	NA	NA	NA	NA	NA	NA	NA	NA	NA	NA	NA	NA	NA	NA	NA	NA	NA	NA	NA	NA	NA	NA	NA	isotig00065	gi|727558238|ref|XM_010452991.1|	72.35	857	215	10	2691	3533	854	6	6e-123	452	isotig00065	NA	isotig00065	XP_010507007.1	54.286	280	123
isotig00066	isogroup00002	13	4322	Gene.175::isotig00066::g.175::m.175	363	138	NA	NA	NA	NA	NA	NA	NA	NA	NA	NA	NA	NA	NA	NA	NA	NA	NA	NA	NA	NA	NA	NA	NA	NA	isotig00066	gi|727558238|ref|XM_010452991.1|	72.35	857	215	10	2691	3533	854	6	6e-123	452	isotig00066	NA	isotig00066	XP_010507007.1	54.286	280	123
isotig00067	isogroup00002	14	4270	Gene.177::isotig00067::g.177::m.177	363	313	NA	NA	NA	NA	NA	NA	NA	NA	NA	NA	NA	NA	NA	NA	NA	NA	NA	NA	NA	NA	NA	NA	NA	NA	isotig00067	gi|685320569|ref|XM_009152103.1|	69.18	1165	322	12	3108	4250	15	1164	3e-126	462	isotig00067	NA	isotig00067	XP_009124346.1	65.495	313	100
isotig00068	isogroup00002	12	4178	Gene.179::isotig00068::g.179::m.179	939	121	NA	NA	NA	NA	NA	NA	NA	NA	NA	NA	NA	NA	NA	NA	NA	NA	NA	NA	NA	NA	NA	NA	NA	NA	isotig00068	gi|685320569|ref|XM_009152103.1|	69.18	1165	322	12	3016	4158	15	1164	3e-126	462	isotig00068	NA	isotig00068	XP_009124346.1	65.495	313	100
isotig00069	isogroup00002	11	3603	Gene.182::isotig00069::g.182::m.182	414	111	NA	NA	NA	NA	NA	NA	NA	NA	NA	NA	NA	NA	NA	NA	NA	NA	NA	NA	NA	NA	NA	NA	NA	NA	isotig00069	gi|727558238|ref|XM_010452991.1|	72.79	871	215	10	1873	2729	868	6	1e-130	477	isotig00069	NA	isotig00069	XP_010507007.1	54.704	287	125
isotig00070	isogroup00002	11	3590	Gene.185::isotig00070::g.185::m.185	414	138	NA	NA	NA	NA	NA	NA	NA	NA	NA	NA	NA	NA	NA	NA	NA	NA	NA	NA	NA	NA	NA	NA	NA	NA	isotig00070	gi|727558238|ref|XM_010452991.1|	72.79	871	215	10	1873	2729	868	6	1e-130	477	isotig00070	NA	isotig00070	XP_010507007.1	54.704	287	125
isotig00071	isogroup00002	10	3614	Gene.188::isotig00071::g.188::m.188	1011	337	NA	NA	NA	NA	NA	NA	NA	NA	NA	NA	NA	NA	NA	NA	NA	NA	NA	NA	NA	NA	NA	NA	NA	NA	isotig00071	gi|685262506|ref|XM_009152718.1|	70.81	1432	376	19	2198	3607	892	2303	0	650	isotig00071	NA	isotig00071	XP_009124346.1	61.333	375	135
isotig00072	isogroup00002	11	3531	Gene.191::isotig00072::g.191::m.191	414	138	NA	NA	NA	NA	NA	NA	NA	NA	NA	NA	NA	NA	NA	NA	NA	NA	NA	NA	NA	NA	NA	NA	NA	NA	isotig00072	gi|727558238|ref|XM_010452991.1|	72.79	871	215	10	1873	2729	868	6	1e-130	477	isotig00072	NA	isotig00072	XP_010507007.1	54.704	287	125
isotig00073	isogroup00002	9	3511	Gene.196::isotig00073::g.196::m.196	333	111	NA	NA	NA	NA	NA	NA	NA	NA	NA	NA	NA	NA	NA	NA	NA	NA	NA	NA	NA	NA	NA	NA	NA	NA	isotig00073	gi|727558238|ref|XM_010452991.1|	72.35	857	215	10	1795	2637	854	6	5e-123	452	isotig00073	NA	isotig00073	XP_010507007.1	54.286	280	123
isotig00074	isogroup00002	11	3518	Gene.199::isotig00074::g.199::m.199	333	111	NA	NA	NA	NA	NA	NA	NA	NA	NA	NA	NA	NA	NA	NA	NA	NA	NA	NA	NA	NA	NA	NA	NA	NA	isotig00074	gi|727558238|ref|XM_010452991.1|	72.79	871	215	10	1873	2729	868	6	1e-130	477	isotig00074	NA	isotig00074	XP_010507007.1	54.704	287	125
isotig00075	isogroup00002	9	3498	Gene.200::isotig00075::g.200::m.200	414	138	NA	NA	NA	NA	NA	NA	NA	NA	NA	NA	NA	NA	NA	NA	NA	NA	NA	NA	NA	NA	NA	NA	NA	NA	isotig00075	gi|727558238|ref|XM_010452991.1|	72.35	857	215	10	1795	2637	854	6	5e-123	452	isotig00075	NA	isotig00075	XP_010507007.1	54.286	280	123
isotig00076	isogroup00002	8	3522	Gene.205::isotig00076::g.205::m.205	333	111	NA	NA	NA	NA	NA	NA	NA	NA	NA	NA	NA	NA	NA	NA	NA	NA	NA	NA	NA	NA	NA	NA	NA	NA	isotig00076	gi|685262506|ref|XM_009152718.1|	70.81	1432	376	19	2106	3515	892	2303	0	650	isotig00076	NA	isotig00076	XP_009124346.1	61.333	375	135
isotig00077	isogroup00002	9	3439	Gene.208::isotig00077::g.208::m.208	333	138	NA	NA	NA	NA	NA	NA	NA	NA	NA	NA	NA	NA	NA	NA	NA	NA	NA	NA	NA	NA	NA	NA	NA	NA	isotig00077	gi|727558238|ref|XM_010452991.1|	72.35	857	215	10	1795	2637	854	6	5e-123	452	isotig00077	NA	isotig00077	XP_010507007.1	54.286	280	123
isotig00078	isogroup00002	9	3426	Gene.209::isotig00078::g.209::m.209	414	138	NA	NA	NA	NA	NA	NA	NA	NA	NA	NA	NA	NA	NA	NA	NA	NA	NA	NA	NA	NA	NA	NA	NA	NA	isotig00078	gi|727558238|ref|XM_010452991.1|	72.35	857	215	10	1795	2637	854	6	5e-123	452	isotig00078	NA	isotig00078	XP_010507007.1	54.286	280	123
isotig00079	isogroup00002	10	3374	Gene.214::isotig00079::g.214::m.214	333	111	NA	NA	NA	NA	NA	NA	NA	NA	NA	NA	NA	NA	NA	NA	NA	NA	NA	NA	NA	NA	NA	NA	NA	NA	isotig00079	gi|685320569|ref|XM_009152103.1|	69.18	1165	322	12	2212	3354	15	1164	3e-126	462	isotig00079	NA	isotig00079	XP_009124346.1	65.495	313	100
isotig00080	isogroup00002	8	3174	Gene.216::isotig00080::g.216::m.216	399	138	NA	NA	NA	NA	NA	NA	NA	NA	NA	NA	NA	NA	isotig00080	LA_scaffold410_2	76.359	423	78	20	947	1356	1181	768	6.39e-51	207	isotig00080	gi|727590750|ref|XM_010470095.1|	77.12	2316	494	22	1	2300	2301	6	0	1690	isotig00080	NA	isotig00080	XP_019089063.1	63.897	349	103
isotig00081	isogroup00002	8	3161	Gene.220::isotig00081::g.220::m.220	399	138	NA	NA	NA	NA	NA	NA	NA	NA	NA	NA	NA	NA	isotig00081	LA_scaffold410_2	76.359	423	78	20	947	1356	1181	768	6.36e-51	207	isotig00081	gi|727590750|ref|XM_010470095.1|	77.12	2316	494	22	1	2300	2301	6	0	1690	isotig00081	NA	isotig00081	XP_019089063.1	63.897	349	103
isotig00082	isogroup00002	7	3185	Gene.224::isotig00082::g.224::m.224	399	133	NA	NA	NA	NA	NA	NA	NA	NA	NA	NA	NA	NA	isotig00082	LA_scaffold410_2	76.359	423	78	20	947	1356	1181	768	6.41e-51	207	isotig00082	gi|727590750|ref|XM_010470095.1|	79.48	1764	348	12	1	1762	2301	550	0	1480	isotig00082	NA	isotig00082	XP_013689006.1	63.663	344	90
isotig00083	isogroup00002	8	3102	Gene.227::isotig00083::g.227::m.227	414	138	NA	NA	NA	NA	NA	NA	NA	NA	NA	NA	NA	NA	isotig00083	LA_scaffold410_2	76.359	423	78	20	947	1356	1181	768	6.24e-51	207	isotig00083	gi|727590750|ref|XM_010470095.1|	77.12	2316	494	22	1	2300	2301	6	0	1690	isotig00083	NA	isotig00083	XP_019089063.1	63.897	349	103
isotig00084	isogroup00002	8	3282	Gene.231::isotig00084::g.231::m.231	939	313	NA	NA	NA	NA	NA	NA	NA	NA	NA	NA	NA	NA	NA	NA	NA	NA	NA	NA	NA	NA	NA	NA	NA	NA	isotig00084	gi|685320569|ref|XM_009152103.1|	69.18	1165	322	12	2120	3262	15	1164	3e-126	462	isotig00084	NA	isotig00084	XP_009124346.1	65.495	313	100
isotig00085	isogroup00002	8	3089	Gene.235::isotig00085::g.235::m.235	399	133	NA	NA	NA	NA	NA	NA	NA	NA	NA	NA	NA	NA	isotig00085	LA_scaffold410_2	76.359	423	78	20	947	1356	1181	768	6.22e-51	207	isotig00085	gi|727590750|ref|XM_010470095.1|	77.12	2316	494	22	1	2300	2301	6	0	1690	isotig00085	NA	isotig00085	XP_019089063.1	63.897	349	103
isotig00086	isogroup00002	6	3135	Gene.238::isotig00086::g.238::m.238	363	121	NA	NA	NA	NA	NA	NA	NA	NA	NA	NA	NA	NA	NA	NA	NA	NA	NA	NA	NA	NA	NA	NA	NA	NA	isotig00086	gi|727573887|ref|XM_010461243.1|	75.76	99	24	0	2916	3014	2232	2330	2e-08	71.6	isotig00086	NA	NA	NA	NA	NA	NA
isotig00087	isogroup00002	7	2945	Gene.240::isotig00087::g.240::m.240	399	313	NA	NA	NA	NA	NA	NA	NA	NA	NA	NA	NA	NA	isotig00087	LA_scaffold410_2	76.359	423	78	20	947	1356	1181	768	5.92e-51	207	isotig00087	gi|727590750|ref|XM_010470095.1|	79.48	1764	348	12	1	1762	2301	550	0	1480	isotig00087	NA	isotig00087	XP_013689006.1	63.663	344	90
isotig00088	isogroup00002	5	2633	Gene.243::isotig00088::g.243::m.243	363	121	NA	NA	NA	NA	NA	NA	NA	NA	NA	NA	NA	NA	NA	NA	NA	NA	NA	NA	NA	NA	NA	NA	NA	NA	NA	NA	NA	NA	NA	NA	NA	NA	NA	NA	NA	NA	isotig00088	NA	NA	NA	NA	NA	NA
isotig00089	isogroup00002	8	2759	Gene.244::isotig00089::g.244::m.244	363	121	NA	NA	NA	NA	NA	NA	NA	NA	NA	NA	NA	NA	NA	NA	NA	NA	NA	NA	NA	NA	NA	NA	NA	NA	isotig00089	gi|727573887|ref|XM_010461243.1|	75.76	99	24	0	2540	2638	2232	2330	1e-08	71.6	isotig00089	NA	NA	NA	NA	NA	NA
isotig00090	isogroup00002	7	2257	Gene.245::isotig00090::g.245::m.245	363	121	NA	NA	NA	NA	NA	NA	NA	NA	NA	NA	NA	NA	NA	NA	NA	NA	NA	NA	NA	NA	NA	NA	NA	NA	NA	NA	NA	NA	NA	NA	NA	NA	NA	NA	NA	NA	isotig00090	NA	NA	NA	NA	NA	NA
isotig00091	isogroup00002	4	1863	Gene.246::isotig00091::g.246::m.246	333	111	NA	NA	NA	NA	NA	NA	NA	NA	NA	NA	NA	NA	NA	NA	NA	NA	NA	NA	NA	NA	NA	NA	NA	NA	isotig00091	gi|727573887|ref|XM_010461243.1|	75.76	99	24	0	1644	1742	2232	2330	1e-08	71.6	isotig00091	NA	NA	NA	NA	NA	NA
isotig00092	isogroup00002	3	1596	NA	NA	NA	NA	NA	NA	NA	NA	NA	NA	NA	NA	NA	NA	NA	NA	NA	NA	NA	NA	NA	NA	NA	NA	NA	NA	NA	NA	NA	NA	NA	NA	NA	NA	NA	NA	NA	NA	NA	isotig00092	NA	NA	NA	NA	NA	NA
isotig00093	isogroup00002	3	1361	Gene.247::isotig00093::g.247::m.247	333	111	NA	NA	NA	NA	NA	NA	NA	NA	NA	NA	NA	NA	NA	NA	NA	NA	NA	NA	NA	NA	NA	NA	NA	NA	NA	NA	NA	NA	NA	NA	NA	NA	NA	NA	NA	NA	isotig00093	NA	NA	NA	NA	NA	NA
isotig00094	isogroup00002	4	1172	Gene.248::isotig00094::g.248::m.248	501	167	NA	NA	NA	NA	NA	NA	NA	NA	NA	NA	NA	NA	NA	NA	NA	NA	NA	NA	NA	NA	NA	NA	NA	NA	isotig00094	gi|685384363|ref|XM_009126098.1|	70.95	1184	303	18	4	1165	1139	2303	4e-150	540	isotig00094	NA	isotig00094	XP_013713714.1	63.448	145	41
isotig00095	isogroup00002	5	1220	NA	NA	NA	NA	NA	NA	NA	NA	NA	NA	NA	NA	NA	NA	NA	NA	NA	NA	NA	NA	NA	NA	NA	NA	NA	NA	NA	NA	NA	NA	NA	NA	NA	NA	NA	NA	NA	NA	NA	isotig00095	NA	NA	NA	NA	NA	NA
isotig00096	isogroup00002	2	1038	Gene.250::isotig00096::g.250::m.250	369	123	NA	NA	NA	NA	NA	NA	NA	NA	NA	NA	NA	NA	isotig00096	Rsa1.0_05443.1_g00002.1	100	30	0	0	841	870	827	798	7.87e-06	56.5	isotig00096	gi|727590750|ref|XM_010470095.1|	77.55	1029	221	8	1	1028	2301	1282	0	758	isotig00096	NA	isotig00096	XP_010468397.1	75.385	195	42
isotig00097	isogroup00002	4	932	Gene.251::isotig00097::g.251::m.251	501	167	NA	NA	NA	NA	NA	NA	NA	NA	NA	NA	NA	NA	NA	NA	NA	NA	NA	NA	NA	NA	NA	NA	NA	NA	isotig00097	gi|685320569|ref|XM_009152103.1|	68.82	930	256	10	4	912	248	1164	8e-95	356	isotig00097	NA	isotig00097	XP_009124346.1	74	150	35
isotig00098	isogroup00002	2	744	NA	NA	NA	NA	NA	NA	NA	NA	NA	NA	NA	NA	NA	NA	NA	NA	NA	NA	NA	NA	NA	NA	NA	NA	NA	NA	NA	NA	NA	NA	NA	NA	NA	NA	NA	NA	NA	NA	NA	isotig00098	NA	NA	NA	NA	NA	NA
isotig00099	isogroup00002	3	741	NA	NA	NA	NA	NA	NA	NA	NA	NA	NA	NA	NA	NA	NA	NA	NA	NA	NA	NA	NA	NA	NA	NA	NA	NA	NA	NA	NA	NA	NA	NA	NA	NA	NA	NA	NA	NA	NA	NA	isotig00099	NA	NA	NA	NA	NA	NA
isotig00100	isogroup00002	2	447	Gene.253::isotig00100::g.253::m.253	327	109	NA	NA	NA	NA	NA	NA	NA	NA	NA	NA	NA	NA	NA	NA	NA	NA	NA	NA	NA	NA	NA	NA	NA	NA	isotig00100	gi|685320569|ref|XM_009152103.1|	75.23	444	97	5	4	444	248	681	1e-76	295	isotig00100	NA	isotig00100	XP_013594489.1	82.278	79	14
isotig00101	isogroup00003	11	4218	Gene.258::isotig00101::g.258::m.258	486	478	isotig00101	AT5G57655	91.696	1433	119	0	2504	3936	1	1433	0	1988	isotig00101	Esa6g21640	93.667	1437	88	1	2504	3937	1	1437	0	2146	isotig00101	gi|567178033|ref|XM_006401120.1|	93.59	1450	90	1	2504	3950	74	1523	0	2190	isotig00101	K01805	isotig00101	XP_019576589.1	94.549	477	26
isotig00102	isogroup00003	11	4218	Gene.262::isotig00102::g.262::m.262	915	113	isotig00102	AT5G57655	91.277	1433	125	0	2504	3936	1	1433	0	1954	isotig00102	Esa6g21640	93.319	1437	93	1	2504	3937	1	1437	0	2119	isotig00102	gi|567178033|ref|XM_006401120.1|	93.24	1450	95	1	2504	3950	74	1523	0	2170	isotig00102	K01805	isotig00102	XP_019576589.1	94.34	477	27
isotig00103	isogroup00003	11	4192	Gene.273::isotig00103::g.273::m.273	486	109	isotig00103	AT5G57655	91.608	1430	120	0	2504	3933	1	1430	0	1977	isotig00103	Esa6g21640	93.667	1437	88	1	2504	3937	1	1437	0	2146	isotig00103	gi|567178033|ref|XM_006401120.1|	93.67	1437	88	1	2504	3937	74	1510	0	2180	isotig00103	K01805	isotig00103	XP_019576589.1	94.34	477	27
isotig00104	isogroup00003	11	4192	Gene.277::isotig00104::g.277::m.277	915	162	isotig00104	AT5G57655	91.189	1430	126	0	2504	3933	1	1430	0	1943	isotig00104	Esa6g21640	93.319	1437	93	1	2504	3937	1	1437	0	2119	isotig00104	gi|567178033|ref|XM_006401120.1|	93.32	1437	93	1	2504	3937	74	1510	0	2160	isotig00104	K01805	isotig00104	XP_019576589.1	94.13	477	28
isotig00105	isogroup00003	11	4168	Gene.290::isotig00105::g.290::m.290	327	113	isotig00105	AT5G57655	91.696	1433	119	0	2454	3886	1	1433	0	1988	isotig00105	Esa6g21640	93.667	1437	88	1	2454	3887	1	1437	0	2146	isotig00105	gi|567178033|ref|XM_006401120.1|	93.59	1450	90	1	2454	3900	74	1523	0	2190	isotig00105	K01805	isotig00105	XP_019576589.1	94.549	477	26
isotig00106	isogroup00003	11	4168	Gene.292::isotig00106::g.292::m.292	915	109	isotig00106	AT5G57655	91.277	1433	125	0	2454	3886	1	1433	0	1954	isotig00106	Esa6g21640	93.319	1437	93	1	2454	3887	1	1437	0	2119	isotig00106	gi|567178033|ref|XM_006401120.1|	93.24	1450	95	1	2454	3900	74	1523	0	2170	isotig00106	K01805	isotig00106	XP_019576589.1	94.34	477	27
isotig00107	isogroup00003	11	4142	Gene.303::isotig00107::g.303::m.303	486	113	isotig00107	AT5G57655	91.608	1430	120	0	2454	3883	1	1430	0	1977	isotig00107	Esa6g21640	93.667	1437	88	1	2454	3887	1	1437	0	2146	isotig00107	gi|567178033|ref|XM_006401120.1|	93.67	1437	88	1	2454	3887	74	1510	0	2180	isotig00107	K01805	isotig00107	XP_019576589.1	94.34	477	27
isotig00108	isogroup00003	11	4142	Gene.307::isotig00108::g.307::m.307	915	109	isotig00108	AT5G57655	91.189	1430	126	0	2454	3883	1	1430	0	1943	isotig00108	Esa6g21640	93.319	1437	93	1	2454	3887	1	1437	0	2119	isotig00108	gi|567178033|ref|XM_006401120.1|	93.32	1437	93	1	2454	3887	74	1510	0	2160	isotig00108	K01805	isotig00108	XP_019576589.1	94.13	477	28
isotig00109	isogroup00003	10	3968	Gene.321::isotig00109::g.321::m.321	312	104	isotig00109	AT5G57655	92.238	1108	86	0	2504	3611	1	1108	0	1570	isotig00109	Esa6g21640	93.699	1111	67	1	2504	3611	1	1111	0	1661	isotig00109	gi|567178033|ref|XM_006401120.1|	93.7	1111	67	1	2504	3611	74	1184	0	1690	isotig00109	NA	isotig00109	XP_019576589.1	94.58	369	20
isotig00110	isogroup00003	10	3918	Gene.322::isotig00110::g.322::m.322	1140	162	isotig00110	AT5G57655	92.238	1108	86	0	2454	3561	1	1108	0	1570	isotig00110	Esa6g21640	93.699	1111	67	1	2454	3561	1	1111	0	1661	isotig00110	gi|567178033|ref|XM_006401120.1|	93.7	1111	67	1	2454	3561	74	1184	0	1690	isotig00110	NA	isotig00110	XP_019576589.1	94.58	369	20
isotig00111	isogroup00003	9	2566	Gene.332::isotig00111::g.332::m.332	357	106	isotig00111	AT5G57655	91.696	1433	119	0	852	2284	1	1433	0	1988	isotig00111	Esa6g21640	93.667	1437	88	1	852	2285	1	1437	0	2146	isotig00111	gi|567178033|ref|XM_006401120.1|	93.59	1450	90	1	852	2298	74	1523	0	2190	isotig00111	K01805	isotig00111	XP_019576589.1	94.549	477	26
isotig00112	isogroup00003	7	2605	Gene.336::isotig00112::g.336::m.336	507	109	isotig00112	AT2G41450	82.874	1016	150	14	1044	2055	844	1839	0	891	isotig00112	Esa4g27060	85.868	1019	137	6	1040	2055	849	1863	0	1077	isotig00112	gi|567215475|ref|XM_006411347.1|	85.85	1039	140	3	1040	2075	849	1883	0	1200	isotig00112	NA	isotig00112	XP_006411410.1	81.633	294	53
isotig00113	isogroup00003	9	2566	Gene.339::isotig00113::g.339::m.339	1434	119	isotig00113	AT5G57655	91.277	1433	125	0	852	2284	1	1433	0	1954	isotig00113	Esa6g21640	93.319	1437	93	1	852	2285	1	1437	0	2119	isotig00113	gi|567178033|ref|XM_006401120.1|	93.24	1450	95	1	852	2298	74	1523	0	2170	isotig00113	K01805	isotig00113	XP_019576589.1	94.34	477	27
isotig00114	isogroup00003	9	2540	Gene.347::isotig00114::g.347::m.347	318	106	isotig00114	AT5G57655	91.608	1430	120	0	852	2281	1	1430	0	1977	isotig00114	Esa6g21640	93.667	1437	88	1	852	2285	1	1437	0	2146	isotig00114	gi|567178033|ref|XM_006401120.1|	93.67	1437	88	1	852	2285	74	1510	0	2180	isotig00114	K01805	isotig00114	XP_019576589.1	94.34	477	27
isotig00115	isogroup00003	9	2540	Gene.348::isotig00115::g.348::m.348	1434	478	isotig00115	AT5G57655	91.189	1430	126	0	852	2281	1	1430	0	1943	isotig00115	Esa6g21640	93.319	1437	93	1	852	2285	1	1437	0	2119	isotig00115	gi|567178033|ref|XM_006401120.1|	93.32	1437	93	1	852	2285	74	1510	0	2160	isotig00115	K01805	isotig00115	XP_019576589.1	94.13	477	28
isotig00116	isogroup00003	9	2524	Gene.353::isotig00116::g.353::m.353	1434	200	isotig00116	AT5G57655	91.696	1433	119	0	810	2242	1	1433	0	1988	isotig00116	Esa6g21640	93.667	1437	88	1	810	2243	1	1437	0	2146	isotig00116	gi|567178033|ref|XM_006401120.1|	93.59	1450	90	1	810	2256	74	1523	0	2190	isotig00116	K01805	isotig00116	XP_019576589.1	94.549	477	26
isotig00117	isogroup00003	9	2524	Gene.359::isotig00117::g.359::m.359	600	478	isotig00117	AT5G57655	91.277	1433	125	0	810	2242	1	1433	0	1954	isotig00117	Esa6g21640	93.319	1437	93	1	810	2243	1	1437	0	2119	isotig00117	gi|567178033|ref|XM_006401120.1|	93.24	1450	95	1	810	2256	74	1523	0	2170	isotig00117	K01805	isotig00117	XP_019576589.1	94.34	477	27
isotig00118	isogroup00003	7	2555	Gene.362::isotig00118::g.362::m.362	915	113	isotig00118	AT2G41450	82.874	1016	150	14	994	2005	844	1839	0	891	isotig00118	Esa4g27060	85.868	1019	137	6	990	2005	849	1863	0	1077	isotig00118	gi|567215475|ref|XM_006411347.1|	85.85	1039	140	3	990	2025	849	1883	0	1200	isotig00118	NA	isotig00118	XP_006411410.1	81.633	294	53
isotig00119	isogroup00003	9	2498	Gene.367::isotig00119::g.367::m.367	1434	200	isotig00119	AT5G57655	91.608	1430	120	0	810	2239	1	1430	0	1977	isotig00119	Esa6g21640	93.667	1437	88	1	810	2243	1	1437	0	2146	isotig00119	gi|567178033|ref|XM_006401120.1|	93.67	1437	88	1	810	2243	74	1510	0	2180	isotig00119	K01805	isotig00119	XP_019576589.1	94.34	477	27
isotig00120	isogroup00003	9	2498	Gene.375::isotig00120::g.375::m.375	357	200	isotig00120	AT5G57655	91.189	1430	126	0	810	2239	1	1430	0	1943	isotig00120	Esa6g21640	93.319	1437	93	1	810	2243	1	1437	0	2119	isotig00120	gi|567178033|ref|XM_006401120.1|	93.32	1437	93	1	810	2243	74	1510	0	2160	isotig00120	K01805	isotig00120	XP_019576589.1	94.13	477	28
isotig00121	isogroup00003	9	2459	Gene.378::isotig00121::g.378::m.378	486	162	isotig00121	AT5G57655	91.696	1433	119	0	745	2177	1	1433	0	1988	isotig00121	Esa6g21640	93.667	1437	88	1	745	2178	1	1437	0	2146	isotig00121	gi|567178033|ref|XM_006401120.1|	93.59	1450	90	1	745	2191	74	1523	0	2190	isotig00121	K01805	isotig00121	XP_019576589.1	94.549	477	26
isotig00122	isogroup00003	9	2459	Gene.381::isotig00122::g.381::m.381	486	478	isotig00122	AT5G57655	91.277	1433	125	0	745	2177	1	1433	0	1954	isotig00122	Esa6g21640	93.319	1437	93	1	745	2178	1	1437	0	2119	isotig00122	gi|567178033|ref|XM_006401120.1|	93.24	1450	95	1	745	2191	74	1523	0	2170	isotig00122	K01805	isotig00122	XP_019576589.1	94.34	477	27
isotig00123	isogroup00003	9	2433	Gene.385::isotig00123::g.385::m.385	486	478	isotig00123	AT5G57655	91.608	1430	120	0	745	2174	1	1430	0	1977	isotig00123	Esa6g21640	93.667	1437	88	1	745	2178	1	1437	0	2146	isotig00123	gi|567178033|ref|XM_006401120.1|	93.67	1437	88	1	745	2178	74	1510	0	2180	isotig00123	K01805	isotig00123	XP_019576589.1	94.34	477	27
isotig00124	isogroup00003	9	2433	Gene.386::isotig00124::g.386::m.386	1434	478	isotig00124	AT5G57655	91.189	1430	126	0	745	2174	1	1430	0	1943	isotig00124	Esa6g21640	93.319	1437	93	1	745	2178	1	1437	0	2119	isotig00124	gi|567178033|ref|XM_006401120.1|	93.32	1437	93	1	745	2178	74	1510	0	2160	isotig00124	K01805	isotig00124	XP_019576589.1	94.13	477	28
isotig00125	isogroup00003	8	2334	Gene.390::isotig00125::g.390::m.390	1434	160	isotig00125	AT5G57655	91.696	1433	119	0	620	2052	1	1433	0	1988	isotig00125	Esa6g21640	93.667	1437	88	1	620	2053	1	1437	0	2146	isotig00125	gi|567178033|ref|XM_006401120.1|	93.59	1450	90	1	620	2066	74	1523	0	2190	isotig00125	K01805	isotig00125	XP_019576589.1	94.549	477	26
isotig00126	isogroup00003	8	2334	Gene.395::isotig00126::g.395::m.395	480	160	isotig00126	AT5G57655	91.277	1433	125	0	620	2052	1	1433	0	1954	isotig00126	Esa6g21640	93.319	1437	93	1	620	2053	1	1437	0	2119	isotig00126	gi|567178033|ref|XM_006401120.1|	93.24	1450	95	1	620	2066	74	1523	0	2170	isotig00126	K01805	isotig00126	XP_019576589.1	94.34	477	27
isotig00127	isogroup00003	8	2316	Gene.401::isotig00127::g.401::m.401	312	104	isotig00127	AT5G57655	92.238	1108	86	0	852	1959	1	1108	0	1570	isotig00127	Esa6g21640	93.699	1111	67	1	852	1959	1	1111	0	1661	isotig00127	gi|567178033|ref|XM_006401120.1|	93.7	1111	67	1	852	1959	74	1184	0	1690	isotig00127	NA	isotig00127	XP_019576589.1	94.58	369	20
isotig00128	isogroup00003	8	2308	Gene.404::isotig00128::g.404::m.404	480	478	isotig00128	AT5G57655	91.608	1430	120	0	620	2049	1	1430	0	1977	isotig00128	Esa6g21640	93.667	1437	88	1	620	2053	1	1437	0	2146	isotig00128	gi|567178033|ref|XM_006401120.1|	93.67	1437	88	1	620	2053	74	1510	0	2180	isotig00128	K01805	isotig00128	XP_019576589.1	94.34	477	27
isotig00129	isogroup00003	8	2308	Gene.405::isotig00129::g.405::m.405	1434	478	isotig00129	AT5G57655	91.189	1430	126	0	620	2049	1	1430	0	1943	isotig00129	Esa6g21640	93.319	1437	93	1	620	2053	1	1437	0	2119	isotig00129	gi|567178033|ref|XM_006401120.1|	93.32	1437	93	1	620	2053	74	1510	0	2160	isotig00129	K01805	isotig00129	XP_019576589.1	94.13	477	28
isotig00130	isogroup00003	8	2274	Gene.412::isotig00130::g.412::m.412	357	380	isotig00130	AT5G57655	92.238	1108	86	0	810	1917	1	1108	0	1570	isotig00130	Esa6g21640	93.699	1111	67	1	810	1917	1	1111	0	1661	isotig00130	gi|567178033|ref|XM_006401120.1|	93.7	1111	67	1	810	1917	74	1184	0	1690	isotig00130	NA	isotig00130	XP_019576589.1	94.58	369	20
isotig00131	isogroup00003	8	2209	Gene.414::isotig00131::g.414::m.414	1140	380	isotig00131	AT5G57655	92.238	1108	86	0	745	1852	1	1108	0	1570	isotig00131	Esa6g21640	93.699	1111	67	1	745	1852	1	1111	0	1661	isotig00131	gi|567178033|ref|XM_006401120.1|	93.7	1111	67	1	745	1852	74	1184	0	1690	isotig00131	NA	isotig00131	XP_019576589.1	94.58	369	20
isotig00132	isogroup00003	7	2084	Gene.420::isotig00132::g.420::m.420	480	160	isotig00132	AT5G57655	92.238	1108	86	0	620	1727	1	1108	0	1570	isotig00132	Esa6g21640	93.699	1111	67	1	620	1727	1	1111	0	1661	isotig00132	gi|567178033|ref|XM_006401120.1|	93.7	1111	67	1	620	1727	74	1184	0	1690	isotig00132	NA	isotig00132	XP_019576589.1	94.58	369	20
isotig00133	isogroup00003	5	1802	Gene.422::isotig00133::g.422::m.422	1521	507	isotig00133	AT5G57655	91.626	1433	114	2	94	1520	1	1433	0	1977	isotig00133	Esa6g21640	93.459	1437	85	4	94	1521	1	1437	0	2124	isotig00133	gi|567178033|ref|XM_006401120.1|	93.31	1451	88	1	93	1534	73	1523	0	2180	isotig00133	K01805	isotig00133	XP_019576589.1	94.549	477	24
isotig00134	isogroup00003	5	1802	Gene.424::isotig00134::g.424::m.424	1521	507	isotig00134	AT5G57655	91.207	1433	120	2	94	1520	1	1433	0	1943	isotig00134	Esa6g21640	93.111	1437	90	4	94	1521	1	1437	0	2097	isotig00134	gi|567178033|ref|XM_006401120.1|	92.97	1451	93	1	93	1534	73	1523	0	2160	isotig00134	K01805	isotig00134	XP_019576589.1	94.34	477	25
isotig00135	isogroup00003	5	1776	Gene.427::isotig00135::g.427::m.427	1521	507	isotig00135	AT5G57655	91.538	1430	115	2	94	1517	1	1430	0	1965	isotig00135	Esa6g21640	93.459	1437	85	4	94	1521	1	1437	0	2124	isotig00135	gi|567178033|ref|XM_006401120.1|	93.39	1438	86	1	93	1521	73	1510	0	2170	isotig00135	K01805	isotig00135	XP_019576589.1	94.34	477	25
isotig00136	isogroup00003	5	1776	Gene.429::isotig00136::g.429::m.429	1521	507	isotig00136	AT5G57655	91.119	1430	121	2	94	1517	1	1430	0	1932	isotig00136	Esa6g21640	93.111	1437	90	4	94	1521	1	1437	0	2097	isotig00136	gi|567178033|ref|XM_006401120.1|	93.05	1438	91	1	93	1521	73	1510	0	2150	isotig00136	K01805	isotig00136	XP_019576589.1	94.13	477	26
isotig00137	isogroup00003	4	1552	Gene.432::isotig00137::g.432::m.432	1227	409	isotig00137	AT5G57655	92.148	1108	81	2	94	1195	1	1108	0	1559	isotig00137	Csa11g091230.1	92.69	1108	75	2	94	1195	1	1108	0	1592	isotig00137	gi|567178033|ref|XM_006401120.1|	93.35	1112	65	1	93	1195	73	1184	0	1680	isotig00137	NA	isotig00137	XP_002864523.1	95.122	369	16
isotig00138	isogroup00003	7	1328	Gene.435::isotig00138::g.435::m.435	552	184	isotig00138	AT2G21540	89.933	447	45	0	308	754	94	540	7.12e-164	577	isotig00138	Esa4g00950.a	92.394	447	34	0	308	754	94	540	0	638	isotig00138	gi|567190295|ref|XM_006404543.1|	92.39	447	34	0	308	754	188	634	0	654	isotig00138	NA	isotig00138	XP_006404605.1	87.975	158	19
isotig00139	isogroup00003	7	1278	Gene.436::isotig00139::g.436::m.436	552	184	isotig00139	AT2G21540	89.933	447	45	0	258	704	94	540	6.85e-164	577	isotig00139	Esa4g00950.a	92.394	447	34	0	258	704	94	540	0	638	isotig00139	gi|567190295|ref|XM_006404543.1|	92.39	447	34	0	258	704	188	634	0	654	isotig00139	NA	isotig00139	XP_006404605.1	87.975	158	19
isotig00140	isogroup00003	6	1215	Gene.437::isotig00140::g.437::m.437	519	173	isotig00140	AT2G21540	89.933	447	45	0	308	754	94	540	6.5e-164	577	isotig00140	Esa4g00950.a	92.394	447	34	0	308	754	94	540	0	638	isotig00140	gi|567190295|ref|XM_006404543.1|	92.39	447	34	0	308	754	188	634	0	654	isotig00140	NA	isotig00140	XP_006404605.1	87.975	158	19
isotig00141	isogroup00003	6	1165	Gene.438::isotig00141::g.438::m.438	519	173	isotig00141	AT2G21540	89.933	447	45	0	258	704	94	540	6.23e-164	577	isotig00141	Esa4g00950.a	92.394	447	34	0	258	704	94	540	0	638	isotig00141	gi|567190295|ref|XM_006404543.1|	92.39	447	34	0	258	704	188	634	0	654	isotig00141	NA	isotig00141	XP_006404605.1	87.975	158	19
isotig00142	isogroup00003	5	953	Gene.440::isotig00142::g.440::m.440	318	106	isotig00142	AT2G41475	82.303	469	51	11	217	662	481	22	5.52e-104	377	isotig00142	ThlaspiarvenseContig2419	85.435	460	38	12	217	653	2053	2506	7.86e-125	451	isotig00142	gi|297827788|ref|XM_002881731.1|	80.04	551	54	7	153	662	638	103	4e-143	517	isotig00142	NA	isotig00142	XP_013747833.1	79.775	89	12
isotig00143	isogroup00003	5	911	Gene.441::isotig00143::g.441::m.441	600	200	isotig00143	AT2G41475	83.835	532	69	12	93	620	540	22	6.49e-138	490	isotig00143	Bol006926	88.811	429	48	0	150	578	477	49	1.21e-147	527	isotig00143	gi|685304064|ref|XM_009144496.1|	85.94	498	64	2	84	578	649	155	4e-162	580	isotig00143	NA	isotig00143	XP_009142744.1	94.853	136	7
isotig00144	isogroup00003	4	871	Gene.443::isotig00144::g.443::m.443	435	145	isotig00144	AT2G41475	82.303	469	51	11	217	662	481	22	5.03e-104	377	isotig00144	ThlaspiarvenseContig2419	85.435	460	38	12	217	653	2053	2506	7.17e-125	451	isotig00144	gi|297827788|ref|XM_002881731.1|	80.04	551	54	7	153	662	638	103	4e-143	517	isotig00144	NA	isotig00144	XP_013747833.1	79.775	89	12
isotig00145	isogroup00003	5	872	Gene.444::isotig00145::g.444::m.444	318	106	isotig00145	AT2G21540	90.816	294	26	1	308	600	94	387	1.8e-108	392	isotig00145	Esa4g00950.a	93.197	294	19	1	308	600	94	387	9.35e-119	431	isotig00145	gi|567190295|ref|XM_006404543.1|	86.35	447	33	1	308	726	188	634	5e-154	553	isotig00145	NA	isotig00145	XP_006404605.1	92.708	96	7
isotig00146	isogroup00003	5	846	Gene.445::isotig00146::g.445::m.445	507	169	isotig00146	AT3G05070	85.047	428	46	10	372	799	410	1	8e-117	420	isotig00146	ath|AT3G05070	85.047	428	46	10	372	799	410	1	1.96e-115	420	isotig00146	gi|565485237|ref|XM_006300197.1|	91.49	282	24	0	369	650	473	192	2e-108	401	isotig00146	K12871	isotig00146	NP_566245.1	93.617	94	6
isotig00147	isogroup00003	4	829	Gene.446::isotig00147::g.446::m.446	717	239	isotig00147	AT2G41475	83.835	532	69	12	93	620	540	22	5.89e-138	490	isotig00147	Bol006926	88.811	429	48	0	150	578	477	49	1.1e-147	527	isotig00147	gi|685304064|ref|XM_009144496.1|	85.94	498	64	2	84	578	649	155	3e-162	580	isotig00147	NA	isotig00147	XP_009142744.1	94.853	136	7
isotig00148	isogroup00003	5	822	Gene.447::isotig00148::g.447::m.447	318	106	isotig00148	AT2G21540	90.816	294	26	1	258	550	94	387	1.69e-108	392	isotig00148	Esa4g00950.a	93.197	294	19	1	258	550	94	387	8.81e-119	431	isotig00148	gi|567190295|ref|XM_006404543.1|	86.35	447	33	1	258	676	188	634	5e-154	553	isotig00148	NA	isotig00148	XP_006404605.1	92.708	96	7
isotig00149	isogroup00003	3	786	NA	NA	NA	isotig00149	AT2G41475	82.449	490	54	11	217	683	481	1	9.66e-111	399	isotig00149	ThlaspiarvenseContig2419	85.089	503	46	12	217	696	2053	2549	1.77e-135	486	isotig00149	gi|297827788|ref|XM_002881731.1|	78.01	664	74	11	153	773	638	4	1e-154	554	isotig00149	NA	isotig00149	XP_013747833.1	79.775	89	12
isotig00150	isogroup00003	2	793	Gene.448::isotig00150::g.448::m.448	528	176	isotig00150	AT2G41475	86.694	481	64	0	217	697	481	1	2.56e-151	534	isotig00150	ThlaspiarvenseContig2419	86.799	553	60	8	217	762	2053	2599	4.73e-171	604	isotig00150	gi|567215486|ref|XM_006411350.1|	83.39	614	61	8	176	762	613	14	6e-178	632	isotig00150	NA	isotig00150	XP_013747833.1	83.766	154	19
isotig00151	isogroup00003	3	744	Gene.449::isotig00151::g.449::m.449	549	183	isotig00151	AT2G41475	83.906	553	72	12	93	641	540	1	1.12e-144	512	isotig00151	ala|ala|16049638	84.629	553	68	8	93	641	540	1	5.89e-150	534	isotig00151	gi|297827788|ref|XM_002881731.1|	81.17	648	91	7	89	731	625	4	4e-173	616	isotig00151	NA	isotig00151	XP_009142744.1	94.853	136	7
isotig00152	isogroup00003	4	721	Gene.450::isotig00152::g.450::m.450	501	167	isotig00152	AT3G05070	85.047	428	46	10	247	674	410	1	6.78e-117	420	isotig00152	ath|AT3G05070	85.047	428	46	10	247	674	410	1	1.66e-115	420	isotig00152	gi|727411167|ref|XM_010424628.1|	87.27	330	33	3	204	525	567	239	2e-108	401	isotig00152	K12871	isotig00152	NP_566245.1	95.062	81	4
isotig00153	isogroup00003	4	414	NA	NA	NA	NA	NA	NA	NA	NA	NA	NA	NA	NA	NA	NA	NA	NA	NA	NA	NA	NA	NA	NA	NA	NA	NA	NA	NA	isotig00153	gi|727567267|ref|XR_759744.1|	76.47	238	39	5	18	244	266	497	3e-39	170	isotig00153	NA	isotig00153	XP_013695717.1	90.698	43	4
isotig00154	isogroup00003	4	364	NA	NA	NA	NA	NA	NA	NA	NA	NA	NA	NA	NA	NA	NA	NA	NA	NA	NA	NA	NA	NA	NA	NA	NA	NA	NA	NA	isotig00154	gi|727567267|ref|XR_759744.1|	88.17	93	11	0	102	194	405	497	1e-23	118	isotig00154	NA	isotig00154	XP_010652175.1	59.184	49	20
contig00123	isogroup00004		706	Gene.451::contig00123::g.451::m.451	354	118	NA	NA	NA	NA	NA	NA	NA	NA	NA	NA	NA	NA	contig00123	XM_010520827.1	74.751	602	141	11	1	596	603	1199	3.76e-67	259	contig00123	gi|685343154|ref|XM_009109783.1|	73.34	709	183	6	2	706	2569	3275	1e-109	405	contig00123	NA	contig00123	XP_013673829.1	87.611	113	14
contig00132	isogroup00004		913	Gene.452::contig00132::g.452::m.452	558	186	NA	NA	NA	NA	NA	NA	NA	NA	NA	NA	NA	NA	NA	NA	NA	NA	NA	NA	NA	NA	NA	NA	NA	NA	contig00132	gi|685266491|ref|XM_009121816.1|	70.34	472	139	1	29	500	4926	5396	5e-53	217	contig00132	NA	contig00132	XP_013617788.1	68.639	169	51
isotig00155	isogroup00005	4	1630	NA	NA	NA	NA	NA	NA	NA	NA	NA	NA	NA	NA	NA	NA	NA	NA	NA	NA	NA	NA	NA	NA	NA	NA	NA	NA	NA	NA	NA	NA	NA	NA	NA	NA	NA	NA	NA	NA	NA	isotig00155	NA	isotig00155	XP_013669091.1	33.228	316	171
isotig00156	isogroup00005	8	1549	NA	NA	NA	NA	NA	NA	NA	NA	NA	NA	NA	NA	NA	NA	NA	NA	NA	NA	NA	NA	NA	NA	NA	NA	NA	NA	NA	NA	NA	NA	NA	NA	NA	NA	NA	NA	NA	NA	NA	isotig00156	NA	isotig00156	XP_018513819.1	45.455	77	37
isotig00157	isogroup00005	4	1561	Gene.460::isotig00157::g.460::m.460	330	110	NA	NA	NA	NA	NA	NA	NA	NA	NA	NA	NA	NA	NA	NA	NA	NA	NA	NA	NA	NA	NA	NA	NA	NA	NA	NA	NA	NA	NA	NA	NA	NA	NA	NA	NA	NA	isotig00157	NA	isotig00157	XP_013708129.1	41.718	163	95
isotig00158	isogroup00005	8	1550	NA	NA	NA	NA	NA	NA	NA	NA	NA	NA	NA	NA	NA	NA	NA	NA	NA	NA	NA	NA	NA	NA	NA	NA	NA	NA	NA	NA	NA	NA	NA	NA	NA	NA	NA	NA	NA	NA	NA	isotig00158	NA	isotig00158	XP_013673547.1	42.202	109	56
isotig00159	isogroup00005	8	1241	NA	NA	NA	NA	NA	NA	NA	NA	NA	NA	NA	NA	NA	NA	NA	NA	NA	NA	NA	NA	NA	NA	NA	NA	NA	NA	NA	NA	NA	NA	NA	NA	NA	NA	NA	NA	NA	NA	NA	isotig00159	NA	isotig00159	XP_013633443.1	48	75	34
isotig00160	isogroup00005	8	1242	NA	NA	NA	NA	NA	NA	NA	NA	NA	NA	NA	NA	NA	NA	NA	NA	NA	NA	NA	NA	NA	NA	NA	NA	NA	NA	NA	NA	NA	NA	NA	NA	NA	NA	NA	NA	NA	NA	NA	isotig00160	NA	isotig00160	XP_013633443.1	40	105	58
isotig00161	isogroup00005	3	1293	Gene.467::isotig00161::g.467::m.467	471	157	NA	NA	NA	NA	NA	NA	NA	NA	NA	NA	NA	NA	NA	NA	NA	NA	NA	NA	NA	NA	NA	NA	NA	NA	NA	NA	NA	NA	NA	NA	NA	NA	NA	NA	NA	NA	isotig00161	NA	isotig00161	XP_009113603.1	53.226	62	29
isotig00162	isogroup00005	8	1154	NA	NA	NA	NA	NA	NA	NA	NA	NA	NA	NA	NA	NA	NA	NA	NA	NA	NA	NA	NA	NA	NA	NA	NA	NA	NA	NA	NA	NA	NA	NA	NA	NA	NA	NA	NA	NA	NA	NA	isotig00162	NA	isotig00162	XP_018513819.1	45.455	77	37
isotig00163	isogroup00005	7	1154	NA	NA	NA	NA	NA	NA	NA	NA	NA	NA	NA	NA	NA	NA	NA	NA	NA	NA	NA	NA	NA	NA	NA	NA	NA	NA	NA	NA	NA	NA	NA	NA	NA	NA	NA	NA	NA	NA	NA	isotig00163	NA	isotig00163	XP_009148809.2	46.429	84	44
isotig00164	isogroup00005	7	1156	NA	NA	NA	NA	NA	NA	NA	NA	NA	NA	NA	NA	NA	NA	NA	NA	NA	NA	NA	NA	NA	NA	NA	NA	NA	NA	NA	NA	NA	NA	NA	NA	NA	NA	NA	NA	NA	NA	NA	isotig00164	NA	isotig00164	XP_013673547.1	49.398	83	40
isotig00165	isogroup00005	8	1155	NA	NA	NA	NA	NA	NA	NA	NA	NA	NA	NA	NA	NA	NA	NA	NA	NA	NA	NA	NA	NA	NA	NA	NA	NA	NA	NA	NA	NA	NA	NA	NA	NA	NA	NA	NA	NA	NA	NA	isotig00165	NA	isotig00165	XP_013673547.1	42.202	109	56
isotig00166	isogroup00005	7	1154	NA	NA	NA	NA	NA	NA	NA	NA	NA	NA	NA	NA	NA	NA	NA	NA	NA	NA	NA	NA	NA	NA	NA	NA	NA	NA	NA	NA	NA	NA	NA	NA	NA	NA	NA	NA	NA	NA	NA	isotig00166	NA	isotig00166	XP_009148809.2	46.429	84	44
isotig00167	isogroup00005	7	1156	NA	NA	NA	NA	NA	NA	NA	NA	NA	NA	NA	NA	NA	NA	NA	NA	NA	NA	NA	NA	NA	NA	NA	NA	NA	NA	NA	NA	NA	NA	NA	NA	NA	NA	NA	NA	NA	NA	NA	isotig00167	NA	isotig00167	XP_013673547.1	48.193	83	41
isotig00168	isogroup00005	3	988	NA	NA	NA	NA	NA	NA	NA	NA	NA	NA	NA	NA	NA	NA	NA	NA	NA	NA	NA	NA	NA	NA	NA	NA	NA	NA	NA	NA	NA	NA	NA	NA	NA	NA	NA	NA	NA	NA	NA	isotig00168	NA	isotig00168	XP_013673547.1	39.316	117	71
isotig00169	isogroup00005	6	1046	NA	NA	NA	NA	NA	NA	NA	NA	NA	NA	NA	NA	NA	NA	NA	NA	NA	NA	NA	NA	NA	NA	NA	NA	NA	NA	NA	NA	NA	NA	NA	NA	NA	NA	NA	NA	NA	NA	NA	isotig00169	NA	isotig00169	XP_018513819.1	46.392	97	49
isotig00170	isogroup00005	6	1046	NA	NA	NA	NA	NA	NA	NA	NA	NA	NA	NA	NA	NA	NA	NA	NA	NA	NA	NA	NA	NA	NA	NA	NA	NA	NA	NA	NA	NA	NA	NA	NA	NA	NA	NA	NA	NA	NA	NA	isotig00170	NA	isotig00170	XP_018513819.1	45.361	97	50
isotig00171	isogroup00005	4	985	NA	NA	NA	NA	NA	NA	NA	NA	NA	NA	NA	NA	NA	NA	NA	NA	NA	NA	NA	NA	NA	NA	NA	NA	NA	NA	NA	NA	NA	NA	NA	NA	NA	NA	NA	NA	NA	NA	NA	isotig00171	NA	isotig00171	XP_013669091.1	51.908	131	53
isotig00172	isogroup00005	4	677	NA	NA	NA	NA	NA	NA	NA	NA	NA	NA	NA	NA	NA	NA	NA	NA	NA	NA	NA	NA	NA	NA	NA	NA	NA	NA	NA	NA	NA	NA	NA	NA	NA	NA	NA	NA	NA	NA	NA	isotig00172	NA	isotig00172	XP_013669091.1	51.908	131	53
isotig00173	isogroup00005	4	590	NA	NA	NA	NA	NA	NA	NA	NA	NA	NA	NA	NA	NA	NA	NA	NA	NA	NA	NA	NA	NA	NA	NA	NA	NA	NA	NA	NA	NA	NA	NA	NA	NA	NA	NA	NA	NA	NA	NA	isotig00173	NA	isotig00173	XP_013669091.1	51.908	131	53
isotig00174	isogroup00005	3	592	Gene.484::isotig00174::g.484::m.484	303	101	NA	NA	NA	NA	NA	NA	NA	NA	NA	NA	NA	NA	NA	NA	NA	NA	NA	NA	NA	NA	NA	NA	NA	NA	NA	NA	NA	NA	NA	NA	NA	NA	NA	NA	NA	NA	isotig00174	NA	NA	NA	NA	NA	NA
isotig00175	isogroup00005	2	565	NA	NA	NA	NA	NA	NA	NA	NA	NA	NA	NA	NA	NA	NA	NA	NA	NA	NA	NA	NA	NA	NA	NA	NA	NA	NA	NA	NA	NA	NA	NA	NA	NA	NA	NA	NA	NA	NA	NA	isotig00175	NA	NA	NA	NA	NA	NA
isotig00176	isogroup00005	2	454	NA	NA	NA	NA	NA	NA	NA	NA	NA	NA	NA	NA	NA	NA	NA	NA	NA	NA	NA	NA	NA	NA	NA	NA	NA	NA	NA	NA	NA	NA	NA	NA	NA	NA	NA	NA	NA	NA	NA	isotig00176	NA	NA	NA	NA	NA	NA
isotig00177	isogroup00005	2	383	NA	NA	NA	NA	NA	NA	NA	NA	NA	NA	NA	NA	NA	NA	NA	NA	NA	NA	NA	NA	NA	NA	NA	NA	NA	NA	NA	NA	NA	NA	NA	NA	NA	NA	NA	NA	NA	NA	NA	isotig00177	NA	NA	NA	NA	NA	NA
isotig00178	isogroup00005	2	303	NA	NA	NA	NA	NA	NA	NA	NA	NA	NA	NA	NA	NA	NA	NA	NA	NA	NA	NA	NA	NA	NA	NA	NA	NA	NA	NA	NA	NA	NA	NA	NA	NA	NA	NA	NA	NA	NA	NA	isotig00178	NA	NA	NA	NA	NA	NA
isotig00179	isogroup00006	5	2151	Gene.489::isotig00179::g.489::m.489	390	111	NA	NA	NA	NA	NA	NA	NA	NA	NA	NA	NA	NA	NA	NA	NA	NA	NA	NA	NA	NA	NA	NA	NA	NA	NA	NA	NA	NA	NA	NA	NA	NA	NA	NA	NA	NA	isotig00179	NA	isotig00179	XP_002888282.1	36.058	208	127
isotig00180	isogroup00006	7	2056	Gene.492::isotig00180::g.492::m.492	516	111	NA	NA	NA	NA	NA	NA	NA	NA	NA	NA	NA	NA	NA	NA	NA	NA	NA	NA	NA	NA	NA	NA	NA	NA	NA	NA	NA	NA	NA	NA	NA	NA	NA	NA	NA	NA	isotig00180	NA	isotig00180	XP_002888282.1	36.058	208	127
isotig00181	isogroup00006	5	1601	NA	NA	NA	NA	NA	NA	NA	NA	NA	NA	NA	NA	NA	NA	NA	NA	NA	NA	NA	NA	NA	NA	NA	NA	NA	NA	NA	NA	NA	NA	NA	NA	NA	NA	NA	NA	NA	NA	NA	isotig00181	NA	isotig00181	XP_002888282.1	29.778	225	147
isotig00182	isogroup00006	5	1592	NA	NA	NA	NA	NA	NA	NA	NA	NA	NA	NA	NA	NA	NA	NA	NA	NA	NA	NA	NA	NA	NA	NA	NA	NA	NA	NA	NA	NA	NA	NA	NA	NA	NA	NA	NA	NA	NA	NA	isotig00182	NA	isotig00182	XP_002888282.1	29.778	225	147
isotig00183	isogroup00006	5	1826	Gene.499::isotig00183::g.499::m.499	333	111	NA	NA	NA	NA	NA	NA	NA	NA	NA	NA	NA	NA	NA	NA	NA	NA	NA	NA	NA	NA	NA	NA	NA	NA	NA	NA	NA	NA	NA	NA	NA	NA	NA	NA	NA	NA	isotig00183	NA	isotig00183	XP_002888282.1	36.058	208	127
isotig00184	isogroup00006	5	1622	Gene.501::isotig00184::g.501::m.501	306	172	NA	NA	NA	NA	NA	NA	NA	NA	NA	NA	NA	NA	NA	NA	NA	NA	NA	NA	NA	NA	NA	NA	NA	NA	NA	NA	NA	NA	NA	NA	NA	NA	NA	NA	NA	NA	isotig00184	NA	isotig00184	XP_002888282.1	36.058	208	127
isotig00185	isogroup00006	7	1527	Gene.502::isotig00185::g.502::m.502	516	102	NA	NA	NA	NA	NA	NA	NA	NA	NA	NA	NA	NA	NA	NA	NA	NA	NA	NA	NA	NA	NA	NA	NA	NA	NA	NA	NA	NA	NA	NA	NA	NA	NA	NA	NA	NA	isotig00185	NA	isotig00185	XP_002888282.1	36.058	208	127
isotig00186	isogroup00006	3	1429	Gene.505::isotig00186::g.505::m.505	333	111	NA	NA	NA	NA	NA	NA	NA	NA	NA	NA	NA	NA	NA	NA	NA	NA	NA	NA	NA	NA	NA	NA	NA	NA	NA	NA	NA	NA	NA	NA	NA	NA	NA	NA	NA	NA	isotig00186	NA	isotig00186	XP_002888282.1	32.847	137	86
isotig00187	isogroup00006	3	1271	NA	NA	NA	NA	NA	NA	NA	NA	NA	NA	NA	NA	NA	NA	NA	NA	NA	NA	NA	NA	NA	NA	NA	NA	NA	NA	NA	NA	NA	NA	NA	NA	NA	NA	NA	NA	NA	NA	NA	isotig00187	NA	NA	NA	NA	NA	NA
isotig00188	isogroup00006	5	1297	Gene.508::isotig00188::g.508::m.508	306	172	NA	NA	NA	NA	NA	NA	NA	NA	NA	NA	NA	NA	NA	NA	NA	NA	NA	NA	NA	NA	NA	NA	NA	NA	NA	NA	NA	NA	NA	NA	NA	NA	NA	NA	NA	NA	isotig00188	NA	isotig00188	XP_002888282.1	36.058	208	127
isotig00189	isogroup00006	3	1107	NA	NA	NA	NA	NA	NA	NA	NA	NA	NA	NA	NA	NA	NA	NA	NA	NA	NA	NA	NA	NA	NA	NA	NA	NA	NA	NA	NA	NA	NA	NA	NA	NA	NA	NA	NA	NA	NA	NA	isotig00189	NA	NA	NA	NA	NA	NA
isotig00190	isogroup00006	3	1073	NA	NA	NA	NA	NA	NA	NA	NA	NA	NA	NA	NA	NA	NA	NA	NA	NA	NA	NA	NA	NA	NA	NA	NA	NA	NA	NA	NA	NA	NA	NA	NA	NA	NA	NA	NA	NA	NA	NA	isotig00190	NA	NA	NA	NA	NA	NA
isotig00191	isogroup00006	4	898	NA	NA	NA	NA	NA	NA	NA	NA	NA	NA	NA	NA	NA	NA	NA	NA	NA	NA	NA	NA	NA	NA	NA	NA	NA	NA	NA	NA	NA	NA	NA	NA	NA	NA	NA	NA	NA	NA	NA	isotig00191	NA	isotig00191	XP_002888282.1	32.847	137	86
isotig00192	isogroup00006	3	900	Gene.510::isotig00192::g.510::m.510	306	102	NA	NA	NA	NA	NA	NA	NA	NA	NA	NA	NA	NA	NA	NA	NA	NA	NA	NA	NA	NA	NA	NA	NA	NA	NA	NA	NA	NA	NA	NA	NA	NA	NA	NA	NA	NA	isotig00192	NA	isotig00192	XP_002888282.1	32.847	137	86
isotig00193	isogroup00006	5	902	NA	NA	NA	NA	NA	NA	NA	NA	NA	NA	NA	NA	NA	NA	NA	NA	NA	NA	NA	NA	NA	NA	NA	NA	NA	NA	NA	NA	NA	NA	NA	NA	NA	NA	NA	NA	NA	NA	NA	isotig00193	NA	isotig00193	XP_002888282.1	32.847	137	86
isotig00194	isogroup00006	2	578	NA	NA	NA	NA	NA	NA	NA	NA	NA	NA	NA	NA	NA	NA	NA	NA	NA	NA	NA	NA	NA	NA	NA	NA	NA	NA	NA	NA	NA	NA	NA	NA	NA	NA	NA	NA	NA	NA	NA	isotig00194	NA	NA	NA	NA	NA	NA
isotig00195	isogroup00006	2	446	NA	NA	NA	NA	NA	NA	NA	NA	NA	NA	NA	NA	NA	NA	NA	NA	NA	NA	NA	NA	NA	NA	NA	NA	NA	NA	NA	NA	NA	NA	NA	NA	NA	NA	NA	NA	NA	NA	NA	isotig00195	NA	NA	NA	NA	NA	NA
isotig00196	isogroup00006	3	310	NA	NA	NA	NA	NA	NA	NA	NA	NA	NA	NA	NA	NA	NA	NA	NA	NA	NA	NA	NA	NA	NA	NA	NA	NA	NA	NA	NA	NA	NA	NA	NA	NA	NA	NA	NA	NA	NA	NA	isotig00196	NA	NA	NA	NA	NA	NA
isotig00197	isogroup00006	3	311	NA	NA	NA	NA	NA	NA	NA	NA	NA	NA	NA	NA	NA	NA	NA	NA	NA	NA	NA	NA	NA	NA	NA	NA	NA	NA	NA	NA	NA	NA	NA	NA	NA	NA	NA	NA	NA	NA	NA	isotig00197	NA	NA	NA	NA	NA	NA
isotig00198	isogroup00007	7	14143	Gene.514::isotig00198::g.514::m.514	468	156	isotig00198	ATCG01250	98.952	763	7	1	843	1605	1170	409	0	1363	isotig00198	ThlaspiarvenseContig21	99.812	4794	9	0	9330	14123	4796	3	0	8804	isotig00198	gi|702465588|ref|XR_720791.1|	95.44	3530	120	11	8930	12431	15	3531	0	5560	isotig00198	K02992	isotig00198	YP_009123570.1	98.193	166	3
isotig00199	isogroup00007	5	13606	Gene.522::isotig00199::g.522::m.522	468	156	isotig00199	ATCG01250	98.952	763	7	1	843	1605	1170	409	0	1363	isotig00199	ThlaspiarvenseContig21	99.812	4794	9	0	8793	13586	4796	3	0	8804	isotig00199	gi|702465588|ref|XR_720791.1|	95.44	3530	120	11	8393	11894	15	3531	0	5560	isotig00199	K02992	isotig00199	YP_009123570.1	98.193	166	3
isotig00200	isogroup00007	6	10414	NA	NA	NA	isotig00200	ATCG00905	99.569	232	1	0	722	953	232	1	7.81e-117	424	isotig00200	ThlaspiarvenseContig21	99.812	4794	9	0	5601	10394	4796	3	0	8804	isotig00200	gi|702465588|ref|XR_720791.1|	95.44	3530	120	11	5201	8702	15	3531	0	5560	isotig00200	K02950	isotig00200	XP_003616487.1	60.245	327	62
isotig00201	isogroup00007	4	10002	NA	NA	NA	isotig00201	ATCG00905	99.569	232	1	0	310	541	232	1	7.5e-117	424	isotig00201	ThlaspiarvenseContig21	99.812	4794	9	0	5189	9982	4796	3	0	8804	isotig00201	gi|702465588|ref|XR_720791.1|	95.44	3530	120	11	4789	8290	15	3531	0	5560	isotig00201	K02950	isotig00201	XP_003616487.1	60.245	327	62
isotig00202	isogroup00007	9	6213	Gene.538::isotig00202::g.538::m.538	468	156	isotig00202	ATCG01250	98.952	763	7	1	843	1605	1170	409	0	1363	isotig00202	SI_scaffold1989:116042-117891(+)	98.435	1853	14	9	843	2684	1849	1	0	3247	isotig00202	gi|723655527|ref|XM_004228523.2|	92.68	3048	111	19	76	3077	7478	10459	0	4490	isotig00202	K02992	isotig00202	YP_009123570.1	98.193	166	3
isotig00203	isogroup00007	8	6129	Gene.544::isotig00203::g.544::m.544	441	147	isotig00203	ATCG01250	98.952	763	7	1	843	1605	1170	409	0	1363	isotig00203	SI_scaffold1989:116042-117891(+)	98.435	1853	14	9	843	2684	1849	1	0	3247	isotig00203	gi|723655527|ref|XM_004228523.2|	92.68	3048	111	19	76	3077	7478	10459	0	4490	isotig00203	K02992	isotig00203	YP_009123570.1	98.193	166	3
isotig00204	isogroup00007	7	5676	Gene.549::isotig00204::g.549::m.549	468	156	isotig00204	ATCG01250	98.952	763	7	1	843	1605	1170	409	0	1363	isotig00204	SI_scaffold1989:116042-117891(+)	98.435	1853	14	9	843	2684	1849	1	0	3247	isotig00204	gi|723655527|ref|XM_004228523.2|	92.68	3048	111	19	76	3077	7478	10459	0	4490	isotig00204	K02992	isotig00204	YP_009123570.1	98.193	166	3
isotig00205	isogroup00007	6	5592	Gene.554::isotig00205::g.554::m.554	468	156	isotig00205	ATCG01250	98.952	763	7	1	843	1605	1170	409	0	1363	isotig00205	SI_scaffold1989:116042-117891(+)	98.435	1853	14	9	843	2684	1849	1	0	3247	isotig00205	gi|723655527|ref|XM_004228523.2|	92.68	3048	111	19	76	3077	7478	10459	0	4490	isotig00205	K01358	isotig00205	YP_009123570.1	98.193	166	3
isotig00206	isogroup00007	6	3343	NA	NA	NA	isotig00206	ATCG00670	99.449	363	1	1	2923	3284	363	1	0	658	isotig00206	ThlaspiarvenseContig24744	96.733	551	11	3	1789	2338	985	441	0	911	isotig00206	gi|657988813|ref|XR_531325.1|	77.2	2790	414	63	612	3253	805	3520	0	1940	isotig00206	K02963	isotig00206	YP_009310676.1	83.696	92	15
isotig00207	isogroup00007	5	3259	Gene.560::isotig00207::g.560::m.560	441	147	isotig00207	ATCG00670	98.654	520	7	0	2111	2630	591	72	0	922	isotig00207	ThlaspiarvenseContig24744	97.39	843	15	3	1789	2630	985	149	0	1428	isotig00207	gi|659131120|ref|XR_540737.1|	80.38	2217	327	40	612	2778	2172	14	0	1870	isotig00207	K01358	isotig00207	YP_009000358.1	97.701	174	4
isotig00208	isogroup00007	6	2789	NA	NA	NA	isotig00208	ATCG00670	99.449	363	1	1	2369	2730	363	1	0	658	isotig00208	ThlaspiarvenseContig24744	96.733	551	11	3	1235	1784	985	441	0	911	isotig00208	gi|657988813|ref|XR_531325.1|	76.29	2514	372	64	334	2699	1083	3520	0	1620	isotig00208	NA	isotig00208	YP_009310676.1	83.696	92	15
isotig00209	isogroup00007	5	2705	Gene.564::isotig00209::g.564::m.564	441	147	isotig00209	ATCG00670	98.654	520	7	0	1557	2076	591	72	0	922	isotig00209	ThlaspiarvenseContig24744	97.39	843	15	3	1235	2076	985	149	0	1428	isotig00209	gi|659131120|ref|XR_540737.1|	80.35	1924	270	39	350	2224	1878	14	0	1600	isotig00209	K01358	isotig00209	YP_009000358.1	97.701	174	4
isotig00210	isogroup00007	8	2484	NA	NA	NA	isotig00210	ATCG00670	99.449	363	1	1	2064	2425	363	1	0	658	isotig00210	ThlaspiarvenseContig24744	96.584	527	11	3	954	1479	961	441	0	867	isotig00210	gi|657988813|ref|XR_531325.1|	75.94	1550	224	38	954	2394	2011	3520	0	957	isotig00210	NA	isotig00210	YP_003540910.1	100	118	0
isotig00211	isogroup00007	7	2400	Gene.567::isotig00211::g.567::m.567	441	147	isotig00211	ATCG00670	98.654	520	7	0	1252	1771	591	72	0	922	isotig00211	ThlaspiarvenseContig24744	97.314	819	15	3	954	1771	961	149	0	1384	isotig00211	gi|727516033|ref|XR_756369.1|	97.69	607	14	0	1165	1771	607	1	0	1000	isotig00211	K01358	isotig00211	YP_009000358.1	97.701	174	4
isotig00212	isogroup00007	3	2253	Gene.569::isotig00212::g.569::m.569	723	241	isotig00212	ATCG00660	96.341	328	12	0	699	1026	354	27	1.6e-152	540	isotig00212	ThlaspiarvenseContig32561	95.682	440	12	1	104	536	1	440	0	701	isotig00212	gi|685339811|ref|XM_009108529.1|	78.02	951	139	12	1109	2059	1302	422	0	782	isotig00212	K15109	isotig00212	XP_009106777.1	81.328	241	37
isotig00213	isogroup00007	6	2072	NA	NA	NA	isotig00213	ATCG00670	99.449	363	1	1	1652	2013	363	1	0	658	isotig00213	ThlaspiarvenseContig24744	96.584	527	11	3	542	1067	961	441	0	867	isotig00213	gi|657988813|ref|XR_531325.1|	75.94	1550	224	38	542	1982	2011	3520	0	957	isotig00213	NA	isotig00213	YP_003540910.1	100	118	0
isotig00214	isogroup00007	5	1988	Gene.573::isotig00214::g.573::m.573	441	147	isotig00214	ATCG00670	98.654	520	7	0	840	1359	591	72	0	922	isotig00214	ThlaspiarvenseContig24744	97.314	819	15	3	542	1359	961	149	0	1384	isotig00214	gi|727516033|ref|XR_756369.1|	97.69	607	14	0	753	1359	607	1	0	1000	isotig00214	K01358	isotig00214	YP_009000358.1	97.701	174	4
isotig00215	isogroup00007	5	2141	Gene.575::isotig00215::g.575::m.575	975	325	isotig00215	AT3G25890	81.881	1010	125	21	784	1746	1	999	0	798	isotig00215	ThlaspiarvenseContig8088	80.562	1389	171	65	761	2067	560	1931	0	977	isotig00215	gi|567142423|ref|XM_006395552.1|	79.96	1477	183	22	741	2123	351	1808	0	1330	isotig00215	NA	isotig00215	XP_006395614.1	76.023	342	59
isotig00216	isogroup00007	5	2052	Gene.577::isotig00216::g.577::m.577	975	325	isotig00216	AT3G25890	81.881	1010	125	21	695	1657	1	999	0	798	isotig00216	ThlaspiarvenseContig8088	80.562	1389	171	65	672	1978	560	1931	0	977	isotig00216	gi|567142423|ref|XM_006395552.1|	79.96	1477	183	22	652	2034	351	1808	0	1330	isotig00216	NA	isotig00216	XP_006395614.1	76.023	342	59
isotig00217	isogroup00007	2	1859	NA	NA	NA	NA	NA	NA	NA	NA	NA	NA	NA	NA	NA	NA	NA	isotig00217	Csa11g039930.1	100	213	0	0	32	244	213	1	2.66e-107	394	isotig00217	gi|571471366|ref|XM_003532793.2|	76.22	635	104	9	729	1338	716	1328	1e-127	466	isotig00217	NA	isotig00217	XP_015956012.1	69.5	200	39
isotig00218	isogroup00007	2	1819	Gene.578::isotig00218::g.578::m.578	954	318	isotig00218	AT3G25890	84.295	624	79	8	809	1424	387	999	3.5e-168	592	isotig00218	ThlaspiarvenseContig2126	79.339	968	104	57	2	907	1816	883	8.6e-167	592	isotig00218	gi|145338950|ref|NM_113492.3|	80.41	1026	124	21	809	1793	764	1753	0	919	isotig00218	NA	isotig00218	XP_006395614.1	60	320	101
isotig00219	isogroup00007	3	1699	Gene.579::isotig00219::g.579::m.579	723	241	isotig00219	ATCG00660	93.431	137	6	2	337	472	161	27	2.31e-50	200	isotig00219	SI_scaffold2049:66026-67025(-)	81.153	971	151	19	555	1505	959	1	0	750	isotig00219	gi|685339811|ref|XM_009108529.1|	78.02	951	139	12	555	1505	1302	422	0	782	isotig00219	K15109	isotig00219	XP_009106777.1	81.328	241	37
isotig00220	isogroup00007	2	821	NA	NA	NA	isotig00220	ATCG00670	99.449	363	1	1	401	762	363	1	0	658	isotig00220	ThlaspiarvenseContig24744	97.872	423	6	3	401	821	440	19	0	728	isotig00220	gi|297837932|ref|XM_002886802.1|	99.18	366	2	1	398	762	366	1	1e-173	618	isotig00220	NA	isotig00220	YP_009192813.1	95.699	93	4
isotig00221	isogroup00008	7	2872	Gene.584::isotig00221::g.584::m.584	306	316	isotig00221	AT1G01020	84.802	454	69	0	653	1106	247	700	2.11e-127	457	isotig00221	Sp1g01290.b	88.503	461	53	0	653	1113	244	704	1.38e-156	558	isotig00221	gi|567156466|ref|XM_006418303.1|	72.81	1335	307	12	1337	2648	1302	1	0	767	isotig00221	NA	isotig00221	XP_006418366.1	53.39	354	147
isotig00222	isogroup00008	7	2713	Gene.585::isotig00222::g.585::m.585	948	102	isotig00222	AT1G01020	84.802	454	69	0	494	947	247	700	1.99e-127	457	isotig00222	Sp1g01290.b	88.503	461	53	0	494	954	244	704	1.31e-156	558	isotig00222	gi|567156466|ref|XM_006418303.1|	72.81	1335	307	12	1178	2489	1302	1	0	767	isotig00222	NA	isotig00222	XP_006418366.1	53.39	354	147
isotig00223	isogroup00008	6	2543	Gene.588::isotig00223::g.588::m.588	543	181	isotig00223	AT2G23470	86.961	997	101	19	1410	2402	977	6	0	1094	isotig00223	Esa4g03310	88.34	1012	107	6	1410	2415	1007	1	0	1205	isotig00223	gi|567191135|ref|XM_006404773.1|	88.59	982	101	5	1410	2385	978	2	0	1250	isotig00223	NA	isotig00223	XP_010472341.1	92.411	224	16
isotig00224	isogroup00008	4	2474	Gene.593::isotig00224::g.593::m.593	306	316	isotig00224	AT1G01020	80.532	714	90	16	25	708	6	700	2.3e-141	503	isotig00224	Bostr.5325s0012.1	82.55	745	81	14	23	737	1	726	3.24e-172	610	isotig00224	gi|727429569|ref|XM_010482436.1|	82.39	744	84	3	23	737	76	801	0	780	isotig00224	NA	isotig00224	XP_006418366.1	53.39	354	147
isotig00225	isogroup00008	6	2384	Gene.594::isotig00225::g.594::m.594	543	172	isotig00225	AT2G23470	86.961	997	101	19	1251	2243	977	6	0	1094	isotig00225	Esa4g03310	88.34	1012	107	6	1251	2256	1007	1	0	1205	isotig00225	gi|567191135|ref|XM_006404773.1|	88.59	982	101	5	1251	2226	978	2	0	1250	isotig00225	NA	isotig00225	XP_010472341.1	92.411	224	16
isotig00226	isogroup00008	4	2361	Gene.596::isotig00226::g.596::m.596	516	104	isotig00226	AT2G23470	86.961	997	101	19	1228	2220	977	6	0	1094	isotig00226	Esa4g03310	88.34	1012	107	6	1228	2233	1007	1	0	1205	isotig00226	gi|567191135|ref|XM_006404773.1|	88.59	982	101	5	1228	2203	978	2	0	1250	isotig00226	NA	isotig00226	XP_010472341.1	92.411	224	16
isotig00227	isogroup00008	7	2294	Gene.599::isotig00227::g.599::m.599	300	100	isotig00227	AT1G01020	84.802	454	69	0	653	1106	247	700	1.68e-127	457	isotig00227	Sp1g01290.b	88.503	461	53	0	653	1113	244	704	1.1e-156	558	isotig00227	gi|727429569|ref|XM_010482436.1|	86.54	483	65	0	653	1135	319	801	3e-161	578	isotig00227	NA	isotig00227	XP_006418366.1	44.928	207	94
isotig00228	isogroup00008	7	2135	Gene.601::isotig00228::g.601::m.601	300	102	isotig00228	AT1G01020	84.802	454	69	0	494	947	247	700	1.57e-127	457	isotig00228	Sp1g01290.b	88.503	461	53	0	494	954	244	704	1.03e-156	558	isotig00228	gi|727429569|ref|XM_010482436.1|	86.54	483	65	0	494	976	319	801	3e-161	578	isotig00228	NA	isotig00228	XP_006418366.1	44.928	207	94
isotig00229	isogroup00008	4	1896	Gene.603::isotig00229::g.603::m.603	306	100	isotig00229	AT1G01020	80.532	714	90	16	25	708	6	700	1.76e-141	503	isotig00229	Bostr.5325s0012.1	82.55	745	81	14	23	737	1	726	2.48e-172	610	isotig00229	gi|727429569|ref|XM_010482436.1|	82.39	744	84	3	23	737	76	801	0	780	isotig00229	NA	isotig00229	XP_002889391.1	82.486	177	25
isotig00230	isogroup00008	3	1318	Gene.605::isotig00230::g.605::m.605	555	185	isotig00230	AT2G23470	87.039	1003	101	19	179	1177	983	6	0	1105	isotig00230	Esa4g03310	88.409	1018	107	6	179	1190	1013	1	0	1216	isotig00230	gi|567191135|ref|XM_006404773.1|	88.66	988	101	5	179	1160	984	2	0	1270	isotig00230	NA	isotig00230	NP_179928.2	91.77	243	18
isotig00231	isogroup00008	7	1165	NA	NA	NA	NA	NA	NA	NA	NA	NA	NA	NA	NA	NA	NA	NA	isotig00231	ThlaspiarvenseContig16158	90.566	265	25	0	760	1024	505	769	1.01e-94	351	isotig00231	gi|685372061|ref|XM_009121412.1|	78.1	420	46	6	653	1026	296	715	3e-95	358	isotig00231	NA	isotig00231	XP_018467117.1	72.951	122	26
isotig00232	isogroup00008	7	1156	NA	NA	NA	NA	NA	NA	NA	NA	NA	NA	NA	NA	NA	NA	NA	isotig00232	ThlaspiarvenseContig16158	91.765	170	14	0	846	1015	600	769	2.92e-60	237	isotig00232	gi|727569297|ref|XM_010458882.1|	83.04	230	27	2	846	1063	612	841	5e-60	241	isotig00232	NA	isotig00232	XP_010457184.1	80	75	11
isotig00233	isogroup00008	2	1054	Gene.606::isotig00233::g.606::m.606	828	276	NA	NA	NA	NA	NA	NA	NA	NA	NA	NA	NA	NA	isotig00233	ThlaspiarvenseContig16158	78.423	723	134	10	127	832	1643	2360	8.72e-125	451	isotig00233	gi|567156466|ref|XM_006418303.1|	75.21	851	188	9	2	830	850	1	3e-157	563	isotig00233	NA	isotig00233	XP_006418366.1	60.071	283	106
isotig00234	isogroup00008	7	1006	NA	NA	NA	NA	NA	NA	NA	NA	NA	NA	NA	NA	NA	NA	NA	isotig00234	ThlaspiarvenseContig16158	90.566	265	25	0	601	865	505	769	8.68e-95	351	isotig00234	gi|685372061|ref|XM_009121412.1|	78.1	420	46	6	494	867	296	715	2e-95	358	isotig00234	NA	isotig00234	XP_018467117.1	72.951	122	26
isotig00235	isogroup00008	7	997	NA	NA	NA	NA	NA	NA	NA	NA	NA	NA	NA	NA	NA	NA	NA	isotig00235	ThlaspiarvenseContig16158	91.765	170	14	0	687	856	600	769	2.51e-60	237	isotig00235	gi|567190601|ref|XM_006404621.1|	74.94	399	53	5	134	489	249	643	1e-74	289	isotig00235	NA	isotig00235	XP_010457184.1	80	75	11
isotig00236	isogroup00008	5	831	NA	NA	NA	NA	NA	NA	NA	NA	NA	NA	NA	NA	NA	NA	NA	NA	NA	NA	NA	NA	NA	NA	NA	NA	NA	NA	NA	isotig00236	gi|567190601|ref|XM_006404621.1|	78.41	315	47	4	376	673	358	668	1e-66	262	isotig00236	NA	isotig00236	NP_001323955.1	68.852	61	16
isotig00237	isogroup00008	5	827	NA	NA	NA	NA	NA	NA	NA	NA	NA	NA	NA	NA	NA	NA	NA	isotig00237	ThlaspiarvenseContig5396	87.611	113	14	0	713	825	434	322	1.01e-28	132	isotig00237	gi|567190601|ref|XM_006404621.1|	79.45	477	69	7	376	827	358	830	3e-112	414	isotig00237	NA	isotig00237	XP_010429145.1	66.667	66	19
isotig00238	isogroup00008	5	672	NA	NA	NA	NA	NA	NA	NA	NA	NA	NA	NA	NA	NA	NA	NA	NA	NA	NA	NA	NA	NA	NA	NA	NA	NA	NA	NA	isotig00238	gi|567190601|ref|XM_006404621.1|	75.24	424	58	5	134	514	249	668	2e-81	311	isotig00238	NA	isotig00238	NP_001323955.1	68.852	61	16
isotig00239	isogroup00008	5	668	NA	NA	NA	NA	NA	NA	NA	NA	NA	NA	NA	NA	NA	NA	NA	isotig00239	ThlaspiarvenseContig5396	87.611	113	14	0	554	666	434	322	8.07e-29	132	isotig00239	gi|567190601|ref|XM_006404621.1|	76.96	586	80	8	134	668	249	830	5e-127	462	isotig00239	NA	isotig00239	NP_001323955.1	68.852	61	16
isotig00240	isogroup00008	2	533	NA	NA	NA	NA	NA	NA	NA	NA	NA	NA	NA	NA	NA	NA	NA	NA	NA	NA	NA	NA	NA	NA	NA	NA	NA	NA	NA	isotig00240	gi|567191135|ref|XM_006404773.1|	81.64	256	43	2	123	375	256	2	2e-61	244	isotig00240	NA	isotig00240	XP_010472341.1	69.048	84	20
isotig00241	isogroup00008	2	387	Gene.608::isotig00241::g.608::m.608	384	128	isotig00241	AT1G01020	88.705	363	41	0	25	387	6	368	2.1e-124	444	isotig00241	ala|ala|16064328	89.807	363	37	0	25	387	6	368	1.09e-129	466	isotig00241	gi|297843019|ref|XM_002889345.1|	89.81	363	37	0	25	387	21	383	7e-135	488	isotig00241	NA	isotig00241	XP_002889391.1	90	120	12
isotig00242	isogroup00009	4	2447	Gene.609::isotig00242::g.609::m.609	858	152	isotig00242	AT4G31050	87.12	823	85	10	1556	2363	834	18	0	913	isotig00242	Bostr.7867s0964.1	88.527	828	78	8	1556	2370	834	11	0	987	isotig00242	gi|145350321|ref|NM_119255.2|	84.16	1073	129	9	1381	2416	1122	54	0	1170	isotig00242	K03801	isotig00242	XP_002869348.1	85.069	288	40
isotig00243	isogroup00009	4	2381	Gene.611::isotig00243::g.611::m.611	858	286	isotig00243	AT4G31050	87.12	823	85	10	1490	2297	834	18	0	913	isotig00243	Bostr.7867s0964.1	88.527	828	78	8	1490	2304	834	11	0	987	isotig00243	gi|145350321|ref|NM_119255.2|	84.16	1073	129	9	1315	2350	1122	54	0	1170	isotig00243	K03801	isotig00243	XP_002869348.1	85.069	288	40
isotig00244	isogroup00009	2	2079	Gene.613::isotig00244::g.613::m.613	858	286	isotig00244	AT4G31050	87.12	823	85	10	1188	1995	834	18	0	913	isotig00244	Bostr.7867s0964.1	88.527	828	78	8	1188	2002	834	11	0	987	isotig00244	gi|145350321|ref|NM_119255.2|	84.16	1073	129	9	1013	2048	1122	54	0	1170	isotig00244	K03801	isotig00244	XP_002869348.1	85.069	288	40
isotig00245	isogroup00009	7	1821	Gene.614::isotig00245::g.614::m.614	675	225	isotig00245	AT1G08200	91.723	592	49	0	1042	1633	592	1	0	822	isotig00245	ThlaspiarvenseContig4179	86.957	805	71	13	1042	1821	888	93	0	874	isotig00245	gi|186478260|ref|NM_100694.4|	88.62	668	59	4	1042	1704	697	42	0	859	isotig00245	NA	isotig00245	XP_019576937.1	87.111	225	17
isotig00246	isogroup00009	8	1733	Gene.616::isotig00246::g.616::m.616	774	258	isotig00246	AT1G08200	91.933	595	45	1	1042	1636	592	1	0	830	isotig00246	ath|AT1G08200	91.933	595	45	1	1042	1636	592	1	0	830	isotig00246	gi|186478260|ref|NM_100694.4|	91.71	615	47	2	1042	1655	697	86	0	874	isotig00246	NA	isotig00246	XP_018451604.1	85.398	226	21
isotig00247	isogroup00009	7	1755	Gene.618::isotig00247::g.618::m.618	675	163	isotig00247	AT1G08200	91.723	592	49	0	976	1567	592	1	0	822	isotig00247	ThlaspiarvenseContig4179	86.957	805	71	13	976	1755	888	93	0	874	isotig00247	gi|186478260|ref|NM_100694.4|	88.62	668	59	4	976	1638	697	42	0	859	isotig00247	NA	isotig00247	XP_019576937.1	87.111	225	17
isotig00248	isogroup00009	8	1667	Gene.621::isotig00248::g.621::m.621	489	163	isotig00248	AT1G08200	91.933	595	45	1	976	1570	592	1	0	830	isotig00248	ath|AT1G08200	91.933	595	45	1	976	1570	592	1	0	830	isotig00248	gi|186478260|ref|NM_100694.4|	91.71	615	47	2	976	1589	697	86	0	874	isotig00248	NA	isotig00248	XP_018451604.1	85.398	226	21
isotig00249	isogroup00009	8	1665	Gene.622::isotig00249::g.622::m.622	810	137	isotig00249	AT1G08200	92.314	1171	89	1	307	1477	1170	1	0	1663	isotig00249	ThlaspiarvenseContig4179	87.232	1676	150	35	34	1665	1748	93	0	1851	isotig00249	gi|567154216|ref|XM_006417653.1|	89.59	1451	128	10	52	1493	1554	118	0	1910	isotig00249	NA	isotig00249	XP_019576937.1	97.328	262	7
isotig00250	isogroup00009	8	1644	Gene.625::isotig00250::g.625::m.625	411	137	isotig00250	AT1G08200	91.795	1170	95	1	287	1456	1169	1	0	1628	isotig00250	ThlaspiarvenseContig4179	88.67	1474	120	22	201	1644	1549	93	0	1753	isotig00250	gi|567154216|ref|XM_006417653.1|	87.74	1444	137	15	42	1472	1534	118	0	1780	isotig00250	NA	isotig00250	XP_019576937.1	97.328	262	7
isotig00251	isogroup00009	8	1664	Gene.626::isotig00251::g.626::m.626	1170	390	isotig00251	AT1G08200	91.368	1170	101	0	307	1476	1170	1	0	1602	isotig00251	ThlaspiarvenseContig4179	86.806	1675	158	34	34	1664	1748	93	0	1810	isotig00251	gi|567154216|ref|XM_006417653.1|	88.55	1450	144	9	52	1492	1554	118	0	1850	isotig00251	K12449	isotig00251	XP_019576937.1	97.686	389	9
isotig00252	isogroup00009	4	1606	Gene.629::isotig00252::g.629::m.629	411	270	isotig00252	AT1G08200	89.496	1171	122	1	307	1477	1170	1	0	1480	isotig00252	Csa07g061320.1	90.846	1158	105	1	320	1477	1157	1	0	1550	isotig00252	gi|727600433|ref|XM_010474881.1|	87.58	1497	154	12	30	1505	1579	94	0	1840	isotig00252	NA	isotig00252	XP_006409801.1	95.802	262	11
isotig00253	isogroup00009	9	1577	Gene.631::isotig00253::g.631::m.631	411	303	isotig00253	AT1G08200	92.419	1174	85	2	307	1480	1170	1	0	1672	isotig00253	ThlaspiarvenseContig4179	88.927	1472	130	24	34	1486	1748	291	0	1784	isotig00253	gi|186478260|ref|NM_100694.4|	89.25	1470	135	12	44	1499	1546	86	0	1910	isotig00253	NA	isotig00253	XP_018451604.1	95.817	263	11
isotig00254	isogroup00009	4	1585	Gene.632::isotig00254::g.632::m.632	810	270	isotig00254	AT2G27860	88.984	1171	128	1	286	1456	1170	1	0	1447	isotig00254	Csa07g061320.1	90.436	1171	111	1	286	1456	1170	1	0	1541	isotig00254	gi|727600433|ref|XM_010474881.1|	86.37	1475	136	20	45	1484	1538	94	0	1720	isotig00254	NA	isotig00254	XP_006409801.1	95.802	262	11
isotig00255	isogroup00009	4	1605	Gene.635::isotig00255::g.635::m.635	1170	390	isotig00255	AT2G27860	90.345	1160	112	0	317	1476	1160	1	0	1522	isotig00255	ThlaspiarvenseContig12867	91.78	1180	97	0	305	1484	281	1460	0	1642	isotig00255	gi|727600433|ref|XM_010474881.1|	87.97	1496	149	11	30	1504	1579	94	0	1870	isotig00255	K12449	isotig00255	XP_018483396.1	97.172	389	11
isotig00256	isogroup00009	9	1556	Gene.637::isotig00256::g.637::m.637	909	303	isotig00256	AT1G08200	91.901	1173	91	2	287	1459	1169	1	0	1637	isotig00256	ThlaspiarvenseContig4179	90.866	1270	100	11	201	1465	1549	291	0	1688	isotig00256	gi|186478260|ref|NM_100694.4|	87.41	1461	127	18	45	1478	1516	86	0	1780	isotig00256	NA	isotig00256	XP_018451604.1	95.817	263	11
isotig00257	isogroup00009	9	1576	Gene.639::isotig00257::g.639::m.639	1269	423	isotig00257	AT1G08200	91.475	1173	97	1	307	1479	1170	1	0	1609	isotig00257	ThlaspiarvenseContig4179	88.443	1471	138	23	34	1485	1748	291	0	1746	isotig00257	gi|186478260|ref|NM_100694.4|	88.5	1469	147	11	44	1498	1546	86	0	1860	isotig00257	K12449	isotig00257	XP_018451604.1	96.667	390	13
isotig00258	isogroup00009	8	1528	Gene.640::isotig00258::g.640::m.640	570	190	isotig00258	AT1G08200	94.01	384	23	0	1042	1425	592	209	1.77e-165	582	isotig00258	ThlaspiarvenseContig4179	94.01	384	23	0	1042	1425	888	505	4.34e-164	582	isotig00258	gi|727571015|ref|XM_010459750.1|	94.01	384	23	0	1042	1425	741	358	1e-164	589	isotig00258	NA	isotig00258	XP_019576937.1	83.974	156	13
isotig00259	isogroup00009	5	1476	Gene.642::isotig00259::g.642::m.642	396	132	isotig00259	AT4G31060	86.335	483	57	8	134	614	545	70	4.87e-146	518	isotig00259	ath|AT4G31060	86.335	483	57	8	134	614	545	70	1.2e-144	518	isotig00259	gi|727605091|ref|XM_010477308.1|	85.87	460	40	2	1042	1476	726	267	3e-153	551	isotig00259	NA	isotig00259	XP_019576937.1	94.505	91	2
isotig00260	isogroup00009	8	1549	Gene.643::isotig00260::g.643::m.643	1170	390	isotig00260	AT1G08200	89.82	1169	119	0	193	1361	1169	1	0	1500	isotig00260	ThlaspiarvenseContig4179	87.916	1382	133	13	193	1549	1465	93	0	1596	isotig00260	gi|297849129|ref|XM_002892400.1|	90.54	1173	111	0	193	1365	1249	77	0	1620	isotig00260	K12449	isotig00260	XP_019576937.1	97.165	388	11
isotig00261	isogroup00009	8	1462	Gene.644::isotig00261::g.644::m.644	570	163	isotig00261	AT1G08200	94.01	384	23	0	976	1359	592	209	1.69e-165	582	isotig00261	ThlaspiarvenseContig4179	94.01	384	23	0	976	1359	888	505	4.15e-164	582	isotig00261	gi|297802925|ref|XM_002869301.1|	86.02	515	60	1	45	547	605	91	4e-171	610	isotig00261	NA	isotig00261	XP_006284912.1	77.193	171	35
isotig00262	isogroup00009	4	1490	Gene.646::isotig00262::g.646::m.646	1170	390	isotig00262	AT2G27860	90.769	1170	108	0	192	1361	1170	1	0	1563	isotig00262	ThlaspiarvenseContig12867	92.275	1178	91	0	192	1369	283	1460	0	1672	isotig00262	gi|297822498|ref|XM_002879086.1|	91.94	1178	95	0	192	1369	1233	56	0	1700	isotig00262	K12449	isotig00262	XP_018483396.1	96.649	388	13
isotig00263	isogroup00009	9	1461	Gene.648::isotig00263::g.648::m.648	1269	423	isotig00263	AT1G08200	89.932	1172	115	1	193	1364	1169	1	0	1507	isotig00263	Araha.5647s0001.1	90.614	1172	107	2	193	1364	1169	1	0	1552	isotig00263	gi|297849129|ref|XM_002892400.1|	90.18	1191	114	1	193	1383	1249	62	0	1620	isotig00263	K12449	isotig00263	XP_018451604.1	96.144	389	15
isotig00264	isogroup00009	5	1410	Gene.649::isotig00264::g.649::m.649	489	163	isotig00264	AT4G31060	86.151	491	53	8	71	548	558	70	1.67e-145	516	isotig00264	ala|ala|16037484	86.318	497	53	7	65	548	564	70	1.9e-147	527	isotig00264	gi|297802925|ref|XM_002869301.1|	86.02	515	60	1	45	547	605	91	3e-171	610	isotig00264	NA	isotig00264	XP_006284912.1	77.193	171	35
isotig00265	isogroup00009	9	1372	Gene.650::isotig00265::g.650::m.650	705	137	isotig00265	AT1G08200	93.354	963	63	1	307	1269	1170	209	0	1423	isotig00265	ThlaspiarvenseContig4179	89.482	1255	102	22	34	1269	1748	505	0	1559	isotig00265	gi|567154216|ref|XM_006417653.1|	89.93	1222	105	9	52	1269	1554	347	0	1630	isotig00265	NA	isotig00265	XP_018451604.1	97.927	193	4
isotig00266	isogroup00009	9	1351	Gene.653::isotig00266::g.653::m.653	411	137	isotig00266	AT1G08200	92.723	962	69	1	287	1248	1169	209	0	1387	isotig00266	ThlaspiarvenseContig4179	91.928	1053	72	9	201	1248	1549	505	0	1461	isotig00266	gi|727571015|ref|XM_010459750.1|	87.78	1227	97	18	45	1248	1554	358	0	1500	isotig00266	NA	isotig00266	XP_018451604.1	97.927	193	4
isotig00267	isogroup00009	9	1371	Gene.654::isotig00267::g.654::m.654	1065	355	isotig00267	AT1G08200	92.204	962	75	0	307	1268	1170	209	0	1362	isotig00267	ThlaspiarvenseContig4179	88.915	1254	110	21	34	1268	1748	505	0	1519	isotig00267	gi|186478260|ref|NM_100694.4|	88.61	1238	123	9	44	1268	1546	314	0	1570	isotig00267	NA	isotig00267	XP_018485456.1	98.438	320	5
isotig00268	isogroup00009	6	1320	Gene.655::isotig00268::g.655::m.655	411	137	isotig00268	AT1G08200	90.279	1039	75	3	307	1320	1170	133	0	1336	isotig00268	ThlaspiarvenseContig4179	87.153	1331	116	25	34	1320	1748	429	0	1459	isotig00268	gi|186478260|ref|NM_100694.4|	87.3	1315	123	12	44	1320	1546	238	0	1600	isotig00268	NA	isotig00268	XP_012476324.1	88.55	131	15
isotig00269	isogroup00009	6	1299	Gene.656::isotig00269::g.656::m.656	411	137	isotig00269	AT1G08200	89.692	1038	81	3	287	1299	1169	133	0	1301	isotig00269	ThlaspiarvenseContig4179	89.017	1129	86	12	201	1299	1549	429	0	1363	isotig00269	gi|186478260|ref|NM_100694.4|	85.22	1306	115	18	45	1299	1516	238	0	1470	isotig00269	NA	isotig00269	XP_012476324.1	88.55	131	15
isotig00270	isogroup00009	6	1319	Gene.657::isotig00270::g.657::m.657	513	171	isotig00270	AT1G08200	89.21	1038	87	2	307	1319	1170	133	0	1273	isotig00270	ThlaspiarvenseContig4179	86.617	1330	124	24	34	1319	1748	429	0	1421	isotig00270	gi|186478260|ref|NM_100694.4|	86.45	1314	135	11	44	1319	1546	238	0	1560	isotig00270	NA	isotig00270	XP_018483396.1	97.992	249	5
isotig00271	isogroup00009	9	1256	Gene.658::isotig00271::g.658::m.658	1065	355	isotig00271	AT1G08200	90.323	961	93	0	193	1153	1169	209	0	1260	isotig00271	Araha.5647s0001.1	91.363	961	83	0	193	1153	1169	209	0	1315	isotig00271	gi|297849129|ref|XM_002892400.1|	91.05	961	86	0	193	1153	1249	289	0	1350	isotig00271	NA	isotig00271	XP_018485456.1	97.806	319	7
isotig00272	isogroup00009	6	1204	Gene.659::isotig00272::g.659::m.659	513	171	isotig00272	AT1G08200	87.464	1037	105	2	193	1204	1169	133	0	1171	isotig00272	Araha.5647s0001.1	88.525	1037	94	2	193	1204	1169	133	0	1232	isotig00272	gi|297849129|ref|XM_002892400.1|	88.04	1037	99	2	193	1204	1249	213	0	1320	isotig00272	NA	isotig00272	XP_002879132.1	97.984	248	5
isotig00273	isogroup00009	3	1156	Gene.660::isotig00273::g.660::m.660	507	169	isotig00273	AT1G08200	91.423	478	41	0	491	968	478	1	0	656	isotig00273	ThlaspiarvenseContig4179	85.673	691	65	13	491	1156	774	93	0	697	isotig00273	gi|727571015|ref|XM_010459750.1|	92.05	478	38	0	491	968	627	150	0	691	isotig00273	NA	isotig00273	XP_006417716.1	96.855	159	5
isotig00274	isogroup00009	4	1068	Gene.661::isotig00274::g.661::m.661	606	202	isotig00274	AT1G08200	91.684	481	37	1	491	971	478	1	0	664	isotig00274	ath|AT1G08200	91.684	481	37	1	491	971	478	1	0	664	isotig00274	gi|186478260|ref|NM_100694.4|	91.42	501	39	2	491	990	583	86	0	704	isotig00274	NA	isotig00274	XP_018451604.1	94.375	160	9
isotig00275	isogroup00009	4	863	Gene.662::isotig00275::g.662::m.662	402	134	isotig00275	AT1G08200	94.444	270	15	0	491	760	478	209	1.06e-115	416	isotig00275	LA_scaffold863_25	95.556	270	12	0	491	760	2011	1742	2.57e-119	433	isotig00275	gi|727571015|ref|XM_010459750.1|	94.81	270	14	0	491	760	627	358	2e-115	425	isotig00275	NA	isotig00275	XP_002892446.1	98.889	90	1
isotig00276	isogroup00010	9	2611	Gene.665::isotig00276::g.665::m.665	378	126	NA	NA	NA	NA	NA	NA	NA	NA	NA	NA	NA	NA	NA	NA	NA	NA	NA	NA	NA	NA	NA	NA	NA	NA	isotig00276	gi|685384284|ref|XM_009126078.1|	68.95	190	59	0	1474	1663	450	639	3e-10	77	isotig00276	NA	isotig00276	XP_013648807.1	39.336	422	201
isotig00277	isogroup00010	8	2612	Gene.669::isotig00277::g.669::m.669	543	181	NA	NA	NA	NA	NA	NA	NA	NA	NA	NA	NA	NA	NA	NA	NA	NA	NA	NA	NA	NA	NA	NA	NA	NA	isotig00277	gi|685384284|ref|XM_009126078.1|	68.95	190	59	0	1475	1664	450	639	3e-10	77	isotig00277	NA	isotig00277	XP_013648807.1	39.336	422	201
isotig00278	isogroup00010	10	2592	Gene.674::isotig00278::g.674::m.674	441	147	NA	NA	NA	NA	NA	NA	NA	NA	NA	NA	NA	NA	NA	NA	NA	NA	NA	NA	NA	NA	NA	NA	NA	NA	isotig00278	gi|685384363|ref|XM_009126098.1|	67.48	246	77	3	1422	1666	876	1119	4e-09	73.4	isotig00278	NA	isotig00278	XP_009124656.1	34.362	486	279
isotig00279	isogroup00010	9	2593	Gene.678::isotig00279::g.678::m.678	441	147	NA	NA	NA	NA	NA	NA	NA	NA	NA	NA	NA	NA	NA	NA	NA	NA	NA	NA	NA	NA	NA	NA	NA	NA	isotig00279	gi|685384363|ref|XM_009126098.1|	67.48	246	77	3	1423	1667	876	1119	4e-09	73.4	isotig00279	NA	isotig00279	XP_009124656.1	34.362	486	279
isotig00280	isogroup00010	7	2572	Gene.683::isotig00280::g.683::m.683	378	181	NA	NA	NA	NA	NA	NA	NA	NA	NA	NA	NA	NA	NA	NA	NA	NA	NA	NA	NA	NA	NA	NA	NA	NA	isotig00280	gi|685384284|ref|XM_009126078.1|	68.95	190	59	0	1435	1624	450	639	3e-10	77	isotig00280	NA	isotig00280	XP_013648807.1	39.336	422	201
isotig00281	isogroup00010	8	2553	Gene.687::isotig00281::g.687::m.687	441	147	NA	NA	NA	NA	NA	NA	NA	NA	NA	NA	NA	NA	NA	NA	NA	NA	NA	NA	NA	NA	NA	NA	NA	NA	isotig00281	gi|685384363|ref|XM_009126098.1|	67.48	246	77	3	1383	1627	876	1119	4e-09	73.4	isotig00281	NA	isotig00281	XP_009124656.1	34.362	486	279
isotig00282	isogroup00010	9	2272	Gene.692::isotig00282::g.692::m.692	378	181	NA	NA	NA	NA	NA	NA	NA	NA	NA	NA	NA	NA	NA	NA	NA	NA	NA	NA	NA	NA	NA	NA	NA	NA	isotig00282	gi|685384284|ref|XM_009126078.1|	68.95	190	59	0	1135	1324	450	639	3e-10	77	isotig00282	NA	isotig00282	XP_013648807.1	39.336	422	201
isotig00283	isogroup00010	8	2273	Gene.696::isotig00283::g.696::m.696	543	126	NA	NA	NA	NA	NA	NA	NA	NA	NA	NA	NA	NA	NA	NA	NA	NA	NA	NA	NA	NA	NA	NA	NA	NA	isotig00283	gi|685384284|ref|XM_009126078.1|	68.95	190	59	0	1136	1325	450	639	3e-10	77	isotig00283	NA	isotig00283	XP_013648807.1	39.336	422	201
isotig00284	isogroup00010	10	2253	Gene.701::isotig00284::g.701::m.701	441	147	NA	NA	NA	NA	NA	NA	NA	NA	NA	NA	NA	NA	NA	NA	NA	NA	NA	NA	NA	NA	NA	NA	NA	NA	isotig00284	gi|685384363|ref|XM_009126098.1|	67.48	246	77	3	1083	1327	876	1119	3e-09	73.4	isotig00284	NA	isotig00284	XP_009124656.1	34.362	486	279
isotig00285	isogroup00010	9	2254	Gene.705::isotig00285::g.705::m.705	441	147	NA	NA	NA	NA	NA	NA	NA	NA	NA	NA	NA	NA	NA	NA	NA	NA	NA	NA	NA	NA	NA	NA	NA	NA	isotig00285	gi|685384363|ref|XM_009126098.1|	67.48	246	77	3	1084	1328	876	1119	3e-09	73.4	isotig00285	NA	isotig00285	XP_009124656.1	34.362	486	279
isotig00286	isogroup00010	7	2132	Gene.709::isotig00286::g.709::m.709	543	126	NA	NA	NA	NA	NA	NA	NA	NA	NA	NA	NA	NA	NA	NA	NA	NA	NA	NA	NA	NA	NA	NA	NA	NA	isotig00286	gi|685384284|ref|XM_009126078.1|	68.95	190	59	0	995	1184	450	639	3e-10	77	isotig00286	NA	isotig00286	XP_013648807.1	39.336	422	201
isotig00287	isogroup00010	8	2113	Gene.714::isotig00287::g.714::m.714	441	147	NA	NA	NA	NA	NA	NA	NA	NA	NA	NA	NA	NA	NA	NA	NA	NA	NA	NA	NA	NA	NA	NA	NA	NA	isotig00287	gi|685384363|ref|XM_009126098.1|	67.48	246	77	3	943	1187	876	1119	3e-09	73.4	isotig00287	NA	isotig00287	XP_009124656.1	34.362	486	279
isotig00288	isogroup00010	7	2468	Gene.718::isotig00288::g.718::m.718	654	236	isotig00288	AT1G10095	83.835	631	90	4	809	1427	1253	623	1.71e-167	590	isotig00288	ThlaspiarvenseContig11841	86.767	597	76	1	834	1427	169	765	0	662	isotig00288	gi|567167286|ref|XM_006397982.1|	88.27	597	67	1	834	1427	1627	1031	0	760	isotig00288	NA	isotig00288	XP_006398045.1	82.212	208	35
isotig00289	isogroup00010	6	2274	Gene.719::isotig00289::g.719::m.719	1314	438	isotig00289	AT1G10095	83.386	1264	174	16	809	2060	1253	14	0	1138	isotig00289	Bostr.13671s0477.2	85.127	1264	164	10	809	2060	1265	14	0	1271	isotig00289	gi|297849331|ref|XM_002892501.1|	84.21	1267	176	3	806	2060	1268	14	0	1390	isotig00289	K14137	isotig00289	XP_006398045.1	79.087	416	65
isotig00290	isogroup00010	7	2129	Gene.720::isotig00290::g.720::m.720	708	218	isotig00290	AT1G10095	83.835	631	90	4	470	1088	1253	623	1.47e-167	590	isotig00290	ThlaspiarvenseContig11841	86.767	597	76	1	495	1088	169	765	0	662	isotig00290	gi|567167286|ref|XM_006397982.1|	88.27	597	67	1	495	1088	1627	1031	0	760	isotig00290	NA	isotig00290	XP_006398045.1	82.212	208	35
isotig00291	isogroup00010	8	1778	Gene.722::isotig00291::g.722::m.722	525	175	NA	NA	NA	NA	NA	NA	NA	NA	NA	NA	NA	NA	NA	NA	NA	NA	NA	NA	NA	NA	NA	NA	NA	NA	isotig00291	gi|685384363|ref|XM_009126098.1|	68.64	220	66	3	1422	1640	876	1093	7e-10	75.2	isotig00291	NA	isotig00291	XP_018458499.1	45.178	197	90
isotig00292	isogroup00010	7	1779	Gene.724::isotig00292::g.724::m.724	525	175	NA	NA	NA	NA	NA	NA	NA	NA	NA	NA	NA	NA	NA	NA	NA	NA	NA	NA	NA	NA	NA	NA	NA	NA	isotig00292	gi|685384363|ref|XM_009126098.1|	68.64	220	66	3	1423	1641	876	1093	7e-10	75.2	isotig00292	NA	isotig00292	XP_018458499.1	45.178	197	90
isotig00293	isogroup00010	6	1739	Gene.726::isotig00293::g.726::m.726	525	175	NA	NA	NA	NA	NA	NA	NA	NA	NA	NA	NA	NA	NA	NA	NA	NA	NA	NA	NA	NA	NA	NA	NA	NA	isotig00293	gi|685384363|ref|XM_009126098.1|	68.64	220	66	3	1383	1601	876	1093	7e-10	75.2	isotig00293	NA	isotig00293	XP_018458499.1	45.178	197	90
isotig00294	isogroup00010	5	1989	Gene.729::isotig00294::g.729::m.729	654	218	isotig00294	AT1G10095	83.835	631	90	4	330	948	1253	623	1.38e-167	590	isotig00294	ThlaspiarvenseContig11841	86.767	597	76	1	355	948	169	765	0	662	isotig00294	gi|567167286|ref|XM_006397982.1|	88.27	597	67	1	355	948	1627	1031	0	760	isotig00294	NA	isotig00294	XP_006398045.1	82.212	208	35
isotig00295	isogroup00010	6	1935	Gene.730::isotig00295::g.730::m.730	1314	438	isotig00295	AT1G10095	83.386	1264	174	16	470	1721	1253	14	0	1138	isotig00295	Bostr.13671s0477.2	85.127	1264	164	10	470	1721	1265	14	0	1271	isotig00295	gi|297849331|ref|XM_002892501.1|	84.21	1267	176	3	467	1721	1268	14	0	1390	isotig00295	K14137	isotig00295	XP_006398045.1	79.087	416	65
isotig00296	isogroup00010	4	1795	Gene.731::isotig00296::g.731::m.731	1314	438	isotig00296	AT1G10095	83.386	1264	174	16	330	1581	1253	14	0	1138	isotig00296	Bostr.13671s0477.2	85.127	1264	164	10	330	1581	1265	14	0	1271	isotig00296	gi|297849331|ref|XM_002892501.1|	84.21	1267	176	3	327	1581	1268	14	0	1390	isotig00296	K14137	isotig00296	XP_006398045.1	79.087	416	65
isotig00297	isogroup00010	8	1439	Gene.732::isotig00297::g.732::m.732	525	175	NA	NA	NA	NA	NA	NA	NA	NA	NA	NA	NA	NA	NA	NA	NA	NA	NA	NA	NA	NA	NA	NA	NA	NA	isotig00297	gi|685384363|ref|XM_009126098.1|	68.64	220	66	3	1083	1301	876	1093	6e-10	75.2	isotig00297	NA	isotig00297	XP_018458499.1	45.178	197	90
isotig00298	isogroup00010	7	1440	Gene.734::isotig00298::g.734::m.734	525	175	NA	NA	NA	NA	NA	NA	NA	NA	NA	NA	NA	NA	NA	NA	NA	NA	NA	NA	NA	NA	NA	NA	NA	NA	isotig00298	gi|685384363|ref|XM_009126098.1|	68.64	220	66	3	1084	1302	876	1093	6e-10	75.2	isotig00298	NA	isotig00298	XP_018458499.1	45.178	197	90
isotig00299	isogroup00010	6	1299	Gene.736::isotig00299::g.736::m.736	525	175	NA	NA	NA	NA	NA	NA	NA	NA	NA	NA	NA	NA	NA	NA	NA	NA	NA	NA	NA	NA	NA	NA	NA	NA	isotig00299	gi|685384363|ref|XM_009126098.1|	68.64	220	66	3	943	1161	876	1093	5e-10	75.2	isotig00299	NA	isotig00299	XP_018458499.1	45.178	197	90
isotig00300	isogroup00010	2	675	NA	NA	NA	NA	NA	NA	NA	NA	NA	NA	NA	NA	NA	NA	NA	NA	NA	NA	NA	NA	NA	NA	NA	NA	NA	NA	NA	NA	NA	NA	NA	NA	NA	NA	NA	NA	NA	NA	NA	isotig00300	NA	isotig00300	XP_013674563.1	39.831	118	64
isotig00301	isogroup00010	2	675	NA	NA	NA	NA	NA	NA	NA	NA	NA	NA	NA	NA	NA	NA	NA	NA	NA	NA	NA	NA	NA	NA	NA	NA	NA	NA	NA	NA	NA	NA	NA	NA	NA	NA	NA	NA	NA	NA	NA	isotig00301	NA	NA	NA	NA	NA	NA
isotig00302	isogroup00010	2	454	NA	NA	NA	NA	NA	NA	NA	NA	NA	NA	NA	NA	NA	NA	NA	NA	NA	NA	NA	NA	NA	NA	NA	NA	NA	NA	NA	NA	NA	NA	NA	NA	NA	NA	NA	NA	NA	NA	NA	isotig00302	NA	NA	NA	NA	NA	NA
isotig00303	isogroup00011	8	2859	NA	NA	NA	NA	NA	NA	NA	NA	NA	NA	NA	NA	NA	NA	NA	isotig00303	SI_scaffold752:57626-58021(+)	89.831	59	5	1	1280	1337	86	28	6.08e-11	75	isotig00303	gi|727560247|ref|XR_759297.1|	88.31	77	4	4	1267	1343	698	627	7e-13	86	isotig00303	NA	NA	NA	NA	NA	NA
isotig00304	isogroup00011	7	2654	NA	NA	NA	NA	NA	NA	NA	NA	NA	NA	NA	NA	NA	NA	NA	isotig00304	SI_scaffold752:57626-58021(+)	89.831	59	5	1	1075	1132	86	28	5.64e-11	75	isotig00304	gi|727560247|ref|XR_759297.1|	88.31	77	4	4	1062	1138	698	627	6e-13	86	isotig00304	NA	NA	NA	NA	NA	NA
isotig00305	isogroup00011	7	2122	NA	NA	NA	NA	NA	NA	NA	NA	NA	NA	NA	NA	NA	NA	NA	isotig00305	SI_scaffold752:57626-58021(+)	89.831	59	5	1	1280	1337	86	28	4.5e-11	75	isotig00305	gi|727560247|ref|XR_759297.1|	88.31	77	4	4	1267	1343	698	627	5e-13	86	isotig00305	NA	NA	NA	NA	NA	NA
isotig00306	isogroup00011	4	1973	NA	NA	NA	NA	NA	NA	NA	NA	NA	NA	NA	NA	NA	NA	NA	isotig00306	SI_scaffold752:57626-58021(+)	89.831	59	5	1	394	451	86	28	4.18e-11	75	isotig00306	gi|727560247|ref|XR_759297.1|	88.89	72	3	4	386	457	693	627	2e-11	80.6	isotig00306	NA	NA	NA	NA	NA	NA
isotig00307	isogroup00011	4	1937	NA	NA	NA	NA	NA	NA	NA	NA	NA	NA	NA	NA	NA	NA	NA	isotig00307	SI_scaffold752:57626-58021(+)	89.831	59	5	1	358	415	86	28	4.11e-11	75	isotig00307	gi|727560247|ref|XR_759297.1|	88.16	76	4	4	346	421	697	627	2e-12	84.2	isotig00307	NA	NA	NA	NA	NA	NA
isotig00308	isogroup00011	6	1917	NA	NA	NA	NA	NA	NA	NA	NA	NA	NA	NA	NA	NA	NA	NA	isotig00308	SI_scaffold752:57626-58021(+)	89.831	59	5	1	1075	1132	86	28	4.06e-11	75	isotig00308	gi|727560247|ref|XR_759297.1|	88.31	77	4	4	1062	1138	698	627	4e-13	86	isotig00308	NA	NA	NA	NA	NA	NA
isotig00309	isogroup00011	7	1325	NA	NA	NA	NA	NA	NA	NA	NA	NA	NA	NA	NA	NA	NA	NA	NA	NA	NA	NA	NA	NA	NA	NA	NA	NA	NA	NA	NA	NA	NA	NA	NA	NA	NA	NA	NA	NA	NA	NA	isotig00309	NA	NA	NA	NA	NA	NA
isotig00310	isogroup00011	7	1325	NA	NA	NA	NA	NA	NA	NA	NA	NA	NA	NA	NA	NA	NA	NA	NA	NA	NA	NA	NA	NA	NA	NA	NA	NA	NA	NA	NA	NA	NA	NA	NA	NA	NA	NA	NA	NA	NA	NA	isotig00310	NA	NA	NA	NA	NA	NA
isotig00311	isogroup00011	7	1329	NA	NA	NA	NA	NA	NA	NA	NA	NA	NA	NA	NA	NA	NA	NA	NA	NA	NA	NA	NA	NA	NA	NA	NA	NA	NA	NA	NA	NA	NA	NA	NA	NA	NA	NA	NA	NA	NA	NA	isotig00311	NA	NA	NA	NA	NA	NA
isotig00312	isogroup00011	6	1120	NA	NA	NA	NA	NA	NA	NA	NA	NA	NA	NA	NA	NA	NA	NA	NA	NA	NA	NA	NA	NA	NA	NA	NA	NA	NA	NA	NA	NA	NA	NA	NA	NA	NA	NA	NA	NA	NA	NA	isotig00312	NA	NA	NA	NA	NA	NA
isotig00313	isogroup00011	6	1120	NA	NA	NA	NA	NA	NA	NA	NA	NA	NA	NA	NA	NA	NA	NA	NA	NA	NA	NA	NA	NA	NA	NA	NA	NA	NA	NA	NA	NA	NA	NA	NA	NA	NA	NA	NA	NA	NA	NA	isotig00313	NA	NA	NA	NA	NA	NA
isotig00314	isogroup00011	6	1124	NA	NA	NA	NA	NA	NA	NA	NA	NA	NA	NA	NA	NA	NA	NA	NA	NA	NA	NA	NA	NA	NA	NA	NA	NA	NA	NA	NA	NA	NA	NA	NA	NA	NA	NA	NA	NA	NA	NA	isotig00314	NA	NA	NA	NA	NA	NA
isotig00315	isogroup00011	3	1236	NA	NA	NA	NA	NA	NA	NA	NA	NA	NA	NA	NA	NA	NA	NA	isotig00315	SI_scaffold752:57626-58021(+)	89.831	59	5	1	394	451	86	28	2.6e-11	75	isotig00315	gi|727560247|ref|XR_759297.1|	88.89	72	3	4	386	457	693	627	1e-11	80.6	isotig00315	NA	NA	NA	NA	NA	NA
isotig00316	isogroup00011	3	1200	NA	NA	NA	NA	NA	NA	NA	NA	NA	NA	NA	NA	NA	NA	NA	isotig00316	SI_scaffold752:57626-58021(+)	89.831	59	5	1	358	415	86	28	2.52e-11	75	isotig00316	gi|727560247|ref|XR_759297.1|	88.16	76	4	4	346	421	697	627	1e-12	84.2	isotig00316	NA	NA	NA	NA	NA	NA
isotig00317	isogroup00011	4	979	NA	NA	NA	NA	NA	NA	NA	NA	NA	NA	NA	NA	NA	NA	NA	NA	NA	NA	NA	NA	NA	NA	NA	NA	NA	NA	NA	NA	NA	NA	NA	NA	NA	NA	NA	NA	NA	NA	NA	isotig00317	NA	NA	NA	NA	NA	NA
isotig00318	isogroup00011	3	918	NA	NA	NA	NA	NA	NA	NA	NA	NA	NA	NA	NA	NA	NA	NA	NA	NA	NA	NA	NA	NA	NA	NA	NA	NA	NA	NA	isotig00318	gi|565457790|ref|XM_006286833.1|	86.21	58	8	0	585	642	2497	2440	2e-08	69.8	isotig00318	NA	NA	NA	NA	NA	NA
isotig00319	isogroup00011	3	773	NA	NA	NA	NA	NA	NA	NA	NA	NA	NA	NA	NA	NA	NA	NA	NA	NA	NA	NA	NA	NA	NA	NA	NA	NA	NA	NA	NA	NA	NA	NA	NA	NA	NA	NA	NA	NA	NA	NA	isotig00319	NA	NA	NA	NA	NA	NA
isotig00320	isogroup00011	3	472	NA	NA	NA	NA	NA	NA	NA	NA	NA	NA	NA	NA	NA	NA	NA	NA	NA	NA	NA	NA	NA	NA	NA	NA	NA	NA	NA	isotig00320	gi|565457790|ref|XM_006286833.1|	86.44	59	8	0	138	196	2498	2440	2e-09	71.6	isotig00320	NA	NA	NA	NA	NA	NA
isotig00321	isogroup00011	2	454	NA	NA	NA	NA	NA	NA	NA	NA	NA	NA	NA	NA	NA	NA	NA	NA	NA	NA	NA	NA	NA	NA	NA	NA	NA	NA	NA	NA	NA	NA	NA	NA	NA	NA	NA	NA	NA	NA	NA	isotig00321	NA	NA	NA	NA	NA	NA
isotig00322	isogroup00012	9	2134	NA	NA	NA	NA	NA	NA	NA	NA	NA	NA	NA	NA	NA	NA	NA	isotig00322	Rsa1.0_05588.1_g00001.1	72.085	566	143	13	1276	1833	2036	1478	1.57e-35	156	isotig00322	gi|727544709|ref|XM_010447296.1|	68.49	1441	434	18	612	2039	2442	1009	2e-133	486	isotig00322	NA	isotig00322	XP_018513101.1	65.217	161	56
isotig00323	isogroup00012	9	2135	NA	NA	NA	NA	NA	NA	NA	NA	NA	NA	NA	NA	NA	NA	NA	isotig00323	Rsa1.0_05588.1_g00001.1	72.085	566	143	13	1276	1833	2036	1478	1.57e-35	156	isotig00323	gi|727544709|ref|XM_010447296.1|	68.22	1441	439	18	612	2040	2442	1009	4e-128	468	isotig00323	NA	isotig00323	XP_018513101.1	66.026	156	53
isotig00324	isogroup00012	5	2014	Gene.752::isotig00324::g.752::m.752	816	272	NA	NA	NA	NA	NA	NA	NA	NA	NA	NA	NA	NA	isotig00324	Rsa1.0_05588.1_g00001.1	72.085	566	143	13	1156	1713	2036	1478	1.48e-35	156	isotig00324	gi|727544709|ref|XM_010447296.1|	68.93	1326	395	15	605	1919	2328	1009	2e-131	479	isotig00324	NA	isotig00324	XP_013654111.1	47.603	292	150
isotig00325	isogroup00012	5	2015	Gene.754::isotig00325::g.754::m.754	816	272	NA	NA	NA	NA	NA	NA	NA	NA	NA	NA	NA	NA	isotig00325	Rsa1.0_05588.1_g00001.1	72.085	566	143	13	1156	1713	2036	1478	1.48e-35	156	isotig00325	gi|727544709|ref|XM_010447296.1|	68.63	1326	400	15	605	1920	2328	1009	6e-126	461	isotig00325	NA	isotig00325	XP_013654111.1	47.603	292	150
isotig00326	isogroup00012	8	1056	NA	NA	NA	NA	NA	NA	NA	NA	NA	NA	NA	NA	NA	NA	NA	NA	NA	NA	NA	NA	NA	NA	NA	NA	NA	NA	NA	isotig00326	gi|727544086|ref|XM_010447001.1|	71.73	329	86	7	716	1041	1762	1438	2e-32	149	isotig00326	NA	isotig00326	XP_010412448.1	44.375	160	84
isotig00327	isogroup00012	8	1057	NA	NA	NA	NA	NA	NA	NA	NA	NA	NA	NA	NA	NA	NA	NA	NA	NA	NA	NA	NA	NA	NA	NA	NA	NA	NA	NA	isotig00327	gi|727544086|ref|XM_010447001.1|	71.73	329	86	7	717	1042	1762	1438	2e-32	149	isotig00327	NA	isotig00327	XP_019092393.1	45.424	295	146
isotig00328	isogroup00012	7	1066	NA	NA	NA	NA	NA	NA	NA	NA	NA	NA	NA	NA	NA	NA	NA	NA	NA	NA	NA	NA	NA	NA	NA	NA	NA	NA	NA	isotig00328	gi|727544086|ref|XM_010447001.1|	67.21	671	194	17	392	1051	2093	1438	3e-37	165	isotig00328	NA	isotig00328	XP_018458831.1	34.296	277	140
isotig00329	isogroup00012	8	1059	NA	NA	NA	NA	NA	NA	NA	NA	NA	NA	NA	NA	NA	NA	NA	NA	NA	NA	NA	NA	NA	NA	NA	NA	NA	NA	NA	isotig00329	gi|727428098|ref|XM_010470514.1|	66.87	646	203	11	387	1027	1470	831	4e-36	161	isotig00329	NA	isotig00329	XP_010412448.1	45.625	160	83
isotig00330	isogroup00012	7	1066	NA	NA	NA	NA	NA	NA	NA	NA	NA	NA	NA	NA	NA	NA	NA	NA	NA	NA	NA	NA	NA	NA	NA	NA	NA	NA	NA	isotig00330	gi|727428098|ref|XM_010470514.1|	67.64	652	191	16	391	1034	1470	831	7e-39	170	isotig00330	NA	isotig00330	XP_010431111.1	50	100	43
isotig00331	isogroup00012	8	1060	NA	NA	NA	NA	NA	NA	NA	NA	NA	NA	NA	NA	NA	NA	NA	NA	NA	NA	NA	NA	NA	NA	NA	NA	NA	NA	NA	isotig00331	gi|727428098|ref|XM_010470514.1|	66.87	646	203	11	388	1028	1470	831	4e-36	161	isotig00331	NA	isotig00331	XP_019097444.1	43.849	317	160
isotig00332	isogroup00012	4	811	NA	NA	NA	NA	NA	NA	NA	NA	NA	NA	NA	NA	NA	NA	NA	isotig00332	Rsa1.0_05588.1_g00001.1	73.409	440	106	9	77	510	1912	1478	2.11e-35	154	isotig00332	gi|727428198|ref|XM_010471404.1|	71.22	681	181	7	39	710	1503	829	1e-79	306	isotig00332	NA	isotig00332	XP_019092393.1	65.839	161	55
isotig00333	isogroup00012	4	812	NA	NA	NA	NA	NA	NA	NA	NA	NA	NA	NA	NA	NA	NA	NA	isotig00333	Rsa1.0_05588.1_g00001.1	73.409	440	106	9	77	510	1912	1478	2.11e-35	154	isotig00333	gi|727428198|ref|XM_010471404.1|	70.63	681	186	7	39	711	1503	829	3e-74	288	isotig00333	NA	isotig00333	XP_010469706.1	70.064	157	47
isotig00334	isogroup00012	3	682	NA	NA	NA	NA	NA	NA	NA	NA	NA	NA	NA	NA	NA	NA	NA	isotig00334	Rsa1.0_02370.1_g00004.1	82.707	133	19	3	137	267	1464	1334	8.3e-24	115	isotig00334	gi|727649587|ref|XM_010497104.1|	70.1	622	180	4	2	618	743	123	1e-65	259	isotig00334	NA	isotig00334	XP_010462868.1	75.833	120	29
isotig00335	isogroup00012	2	530	NA	NA	NA	NA	NA	NA	NA	NA	NA	NA	NA	NA	NA	NA	NA	NA	NA	NA	NA	NA	NA	NA	NA	NA	NA	NA	NA	isotig00335	gi|727544086|ref|XM_010447001.1|	69.78	450	128	8	69	515	1882	1438	4e-39	170	isotig00335	NA	isotig00335	XP_013646149.1	51.087	92	45
isotig00336	isogroup00013	9	2146	Gene.758::isotig00336::g.758::m.758	333	111	isotig00336	AT5G02130	85.664	286	37	3	1067	1348	875	590	1.01e-79	298	isotig00336	ThlaspiarvenseContig13055	86.016	379	49	3	615	991	1390	1014	5.11e-110	403	isotig00336	gi|567169478|ref|XM_006398613.1|	86.81	379	50	0	613	991	1312	934	2e-125	459	isotig00336	NA	isotig00336	NP_195833.1	81.452	124	23
isotig00337	isogroup00013	11	2104	Gene.759::isotig00337::g.759::m.759	327	109	isotig00337	AT5G02130	83.611	360	53	2	596	949	1248	889	2.71e-90	333	isotig00337	Araha.4197s0004.1	84	375	54	2	581	949	1266	892	1.42e-95	355	isotig00337	gi|567169478|ref|XM_006398613.1|	83.38	379	57	2	577	949	1312	934	2e-106	396	isotig00337	NA	isotig00337	NP_195833.1	78.226	124	25
isotig00338	isogroup00013	9	2123	Gene.760::isotig00338::g.760::m.760	333	111	isotig00338	AT5G02130	87.5	256	31	1	1419	1674	580	326	1.29e-78	294	isotig00338	ThlaspiarvenseContig13055	86.016	379	49	3	615	991	1390	1014	5.06e-110	403	isotig00338	gi|567169478|ref|XM_006398613.1|	86.81	379	50	0	613	991	1312	934	2e-125	459	isotig00338	NA	isotig00338	XP_013746220.1	83.2	125	21
isotig00339	isogroup00013	10	2086	Gene.761::isotig00339::g.761::m.761	333	111	isotig00339	AT5G02130	85.664	286	37	3	1067	1348	875	590	9.81e-80	298	isotig00339	ala|ala|16061987	89.46	389	39	2	1439	1827	582	196	3.71e-136	490	isotig00339	gi|297810308|ref|XM_002872992.1|	88.45	407	44	3	1421	1827	637	234	4e-141	511	isotig00339	NA	isotig00339	NP_195833.1	81.452	124	23
isotig00340	isogroup00013	9	2088	Gene.762::isotig00340::g.762::m.762	579	193	isotig00340	AT5G02130	85.693	664	95	0	627	1290	1253	590	0	701	isotig00340	ThlaspiarvenseContig13055	87.316	678	82	3	615	1290	1390	715	0	773	isotig00340	gi|567169478|ref|XM_006398613.1|	86.28	678	87	2	613	1290	1312	641	0	800	isotig00340	NA	isotig00340	XP_013746220.1	68.092	304	69
isotig00341	isogroup00013	9	2082	Gene.763::isotig00341::g.763::m.763	354	118	isotig00341	AT5G02130	85.553	443	64	0	842	1284	1032	590	9.12e-130	464	isotig00341	Sp6g40310	88.713	443	50	0	842	1284	1032	590	1.01e-151	542	isotig00341	gi|567169478|ref|XM_006398613.1|	80.51	708	102	3	577	1284	1312	641	0	673	isotig00341	NA	isotig00341	XP_013746220.1	64.013	314	75
isotig00342	isogroup00013	11	2081	Gene.764::isotig00342::g.764::m.764	327	109	isotig00342	AT5G02130	83.611	360	53	2	596	949	1248	889	2.68e-90	333	isotig00342	Araha.4197s0004.1	84	375	54	2	581	949	1266	892	1.41e-95	355	isotig00342	gi|567169478|ref|XM_006398613.1|	83.38	379	57	2	577	949	1312	934	2e-106	396	isotig00342	NA	isotig00342	XP_013746220.1	80.8	125	22
isotig00343	isogroup00013	12	2044	Gene.765::isotig00343::g.765::m.765	327	109	isotig00343	AT5G02130	83.611	360	53	2	596	949	1248	889	2.63e-90	333	isotig00343	ala|ala|16061987	89.46	389	39	2	1397	1785	582	196	3.63e-136	490	isotig00343	gi|297810308|ref|XM_002872992.1|	88.45	407	44	3	1379	1785	637	234	4e-141	511	isotig00343	NA	isotig00343	NP_195833.1	78.226	124	25
isotig00344	isogroup00013	11	2046	Gene.766::isotig00344::g.766::m.766	573	191	isotig00344	AT5G02130	84.522	659	96	2	596	1248	1248	590	0	647	isotig00344	ThlaspiarvenseContig13055	85.799	676	90	2	579	1248	1390	715	0	712	isotig00344	gi|297810308|ref|XM_002872992.1|	84.3	675	100	1	580	1248	1302	628	0	740	isotig00344	NA	isotig00344	XP_013746220.1	67.105	304	70
isotig00345	isogroup00013	11	2055	NA	NA	NA	isotig00345	AT5G02130	85.664	286	37	3	976	1257	875	590	9.66e-80	298	isotig00345	ThlaspiarvenseContig13055	88.462	286	29	1	976	1257	1000	715	1.08e-91	342	isotig00345	gi|297810308|ref|XM_002872992.1|	86.36	286	35	2	976	1257	913	628	6e-88	334	isotig00345	NA	isotig00345	XP_009130683.1	53.846	312	103
isotig00346	isogroup00013	10	2060	Gene.767::isotig00346::g.767::m.767	489	111	isotig00346	AT5G02130	85.664	286	37	3	1067	1348	875	590	9.68e-80	298	isotig00346	Esa6g43660	87.734	587	67	4	1439	2025	582	1	0	680	isotig00346	gi|567169481|ref|XM_006398614.1|	87.71	594	68	3	1439	2032	633	45	0	733	isotig00346	NA	isotig00346	NP_195833.1	81.452	124	23
isotig00347	isogroup00013	10	2063	Gene.769::isotig00347::g.769::m.769	333	111	isotig00347	AT5G02130	88.601	386	43	1	1419	1804	580	196	6.98e-131	468	isotig00347	ala|ala|16061987	89.323	384	40	1	1421	1804	578	196	2.21e-133	481	isotig00347	gi|297810308|ref|XM_002872992.1|	89.32	384	40	1	1421	1804	616	234	5e-139	504	isotig00347	NA	isotig00347	NP_195833.1	81.452	124	23
isotig00348	isogroup00013	9	2065	Gene.770::isotig00348::g.770::m.770	522	174	isotig00348	AT5G02130	84.639	664	102	0	627	1290	1253	590	0	662	isotig00348	ThlaspiarvenseContig13055	86.283	678	89	3	615	1290	1390	715	0	734	isotig00348	gi|567169478|ref|XM_006398613.1|	85.1	678	95	2	613	1290	1312	641	0	764	isotig00348	NA	isotig00348	XP_013746220.1	81.416	226	42
isotig00349	isogroup00013	10	2028	Gene.771::isotig00349::g.771::m.771	579	193	isotig00349	AT5G02130	85.693	664	95	0	627	1290	1253	590	0	701	isotig00349	ThlaspiarvenseContig13055	87.316	678	82	3	615	1290	1390	715	0	773	isotig00349	gi|567169478|ref|XM_006398613.1|	86.28	678	87	2	613	1290	1312	641	0	800	isotig00349	NA	isotig00349	NP_195833.1	79.911	224	45
isotig00350	isogroup00013	9	2059	NA	NA	NA	isotig00350	AT5G02130	83.973	443	71	0	842	1284	1032	590	4.25e-118	425	isotig00350	Sp6g40310	86.907	443	58	0	842	1284	1032	590	2.19e-138	497	isotig00350	gi|297810308|ref|XM_002872992.1|	79.43	705	115	1	580	1284	1302	628	3e-180	641	isotig00350	NA	isotig00350	XP_013746220.1	75.424	236	48
isotig00351	isogroup00013	10	2022	Gene.772::isotig00351::g.772::m.772	354	118	isotig00351	AT5G02130	85.553	443	64	0	842	1284	1032	590	8.85e-130	464	isotig00351	Sp6g40310	88.713	443	50	0	842	1284	1032	590	9.77e-152	542	isotig00351	gi|567169478|ref|XM_006398613.1|	80.51	708	102	3	577	1284	1312	641	0	673	isotig00351	NA	isotig00351	NP_195833.1	73.504	234	52
isotig00352	isogroup00013	12	2018	Gene.773::isotig00352::g.773::m.773	489	163	isotig00352	AT5G02130	83.611	360	53	2	596	949	1248	889	2.6e-90	333	isotig00352	Esa6g43660	87.734	587	67	4	1397	1983	582	1	0	680	isotig00352	gi|567169481|ref|XM_006398614.1|	87.71	594	68	3	1397	1990	633	45	0	733	isotig00352	NA	isotig00352	NP_195833.1	78.226	124	25
isotig00353	isogroup00013	12	2021	Gene.775::isotig00353::g.775::m.775	327	109	isotig00353	AT5G02130	88.601	386	43	1	1377	1762	580	196	6.84e-131	468	isotig00353	ala|ala|16061987	89.323	384	40	1	1379	1762	578	196	2.16e-133	481	isotig00353	gi|297810308|ref|XM_002872992.1|	89.32	384	40	1	1379	1762	616	234	5e-139	504	isotig00353	NA	isotig00353	NP_195833.1	78.226	124	25
isotig00354	isogroup00013	11	2023	Gene.776::isotig00354::g.776::m.776	516	172	isotig00354	AT5G02130	83.46	659	103	2	596	1248	1248	590	3.87e-173	608	isotig00354	ThlaspiarvenseContig13055	84.763	676	97	2	579	1248	1390	715	0	673	isotig00354	gi|297810308|ref|XM_002872992.1|	83.41	675	106	1	580	1248	1302	628	0	713	isotig00354	NA	isotig00354	XP_013746220.1	80.088	226	43
isotig00355	isogroup00013	11	2032	NA	NA	NA	isotig00355	AT5G02130	87.5	256	31	1	1328	1583	580	326	1.24e-78	294	isotig00355	ThlaspiarvenseContig13055	86.014	286	36	1	976	1257	1000	715	5.05e-80	303	isotig00355	gi|297810308|ref|XM_002872992.1|	88.19	254	29	1	1330	1583	616	364	1e-83	320	isotig00355	NA	isotig00355	NP_195833.1	58.298	235	77
isotig00356	isogroup00013	10	2037	Gene.777::isotig00356::g.777::m.777	546	182	isotig00356	AT5G02130	86.986	584	72	3	1419	2002	580	1	0	654	isotig00356	Esa6g43660	87.5	584	69	3	1419	2002	580	1	0	671	isotig00356	gi|567169481|ref|XM_006398614.1|	87.48	591	70	2	1419	2009	631	45	0	728	isotig00356	NA	isotig00356	NP_195833.1	86.577	149	19
isotig00357	isogroup00013	12	1986	Gene.779::isotig00357::g.779::m.779	573	191	isotig00357	AT5G02130	84.522	659	96	2	596	1248	1248	590	0	647	isotig00357	ThlaspiarvenseContig13055	85.799	676	90	2	579	1248	1390	715	0	712	isotig00357	gi|297810308|ref|XM_002872992.1|	84.3	675	100	1	580	1248	1302	628	0	740	isotig00357	NA	isotig00357	NP_195833.1	78.125	224	47
isotig00358	isogroup00013	12	1995	NA	NA	NA	isotig00358	AT5G02130	85.664	286	37	3	976	1257	875	590	9.37e-80	298	isotig00358	ala|ala|16061987	89.46	389	39	2	1348	1736	582	196	3.54e-136	490	isotig00358	gi|297810308|ref|XM_002872992.1|	88.45	407	44	3	1330	1736	637	234	4e-141	511	isotig00358	NA	isotig00358	NP_195833.1	58.723	235	76
isotig00359	isogroup00013	11	1997	Gene.780::isotig00359::g.780::m.780	306	102	isotig00359	AT5G02130	87.154	397	51	0	803	1199	986	590	6.81e-126	451	isotig00359	ThlaspiarvenseContig13055	90.201	398	39	0	802	1199	1112	715	4.52e-145	520	isotig00359	gi|186519342|ref|NM_120291.3|	77.63	675	96	10	580	1199	1338	664	2e-150	542	isotig00359	NA	isotig00359	XP_013746220.1	62.673	217	53
isotig00360	isogroup00013	10	2002	Gene.781::isotig00360::g.781::m.781	579	193	isotig00360	AT5G02130	85.693	664	95	0	627	1290	1253	590	0	701	isotig00360	ThlaspiarvenseContig13055	87.316	678	82	3	615	1290	1390	715	0	773	isotig00360	gi|567169478|ref|XM_006398613.1|	86.28	678	87	2	613	1290	1312	641	0	800	isotig00360	NA	isotig00360	NP_195833.1	79.911	224	45
isotig00361	isogroup00013	10	2005	Gene.783::isotig00361::g.783::m.783	522	174	isotig00361	AT5G02130	84.639	664	102	0	627	1290	1253	590	0	662	isotig00361	ThlaspiarvenseContig13055	86.283	678	89	3	615	1290	1390	715	0	734	isotig00361	gi|567169478|ref|XM_006398613.1|	85.1	678	95	2	613	1290	1312	641	0	764	isotig00361	NA	isotig00361	XP_013746220.1	81.416	226	42
isotig00362	isogroup00013	10	1996	Gene.785::isotig00362::g.785::m.785	354	118	isotig00362	AT5G02130	85.553	443	64	0	842	1284	1032	590	8.74e-130	464	isotig00362	Esa6g43660	87.734	587	67	4	1375	1961	582	1	0	680	isotig00362	gi|567169481|ref|XM_006398614.1|	87.71	594	68	3	1375	1968	633	45	0	733	isotig00362	NA	isotig00362	NP_195833.1	73.504	234	52
isotig00363	isogroup00013	10	1999	NA	NA	NA	isotig00363	AT5G02130	88.601	386	43	1	1355	1740	580	196	6.76e-131	468	isotig00363	Sp6g40310	86.907	443	58	0	842	1284	1032	590	2.12e-138	497	isotig00363	gi|297810308|ref|XM_002872992.1|	79.43	705	115	1	580	1284	1302	628	3e-180	641	isotig00363	NA	isotig00363	XP_018472604.1	76.271	236	47
isotig00364	isogroup00013	12	1995	Gene.786::isotig00364::g.786::m.786	546	109	isotig00364	AT5G02130	86.986	584	72	3	1377	1960	580	1	0	654	isotig00364	Esa6g43660	87.5	584	69	3	1377	1960	580	1	0	671	isotig00364	gi|567169481|ref|XM_006398614.1|	87.48	591	70	2	1377	1967	631	45	0	728	isotig00364	NA	isotig00364	XP_013746220.1	82.84	169	27
isotig00365	isogroup00013	12	1960	Gene.788::isotig00365::g.788::m.788	573	163	isotig00365	AT5G02130	84.522	659	96	2	596	1248	1248	590	0	647	isotig00365	ThlaspiarvenseContig13055	85.799	676	90	2	579	1248	1390	715	0	712	isotig00365	gi|297810308|ref|XM_002872992.1|	84.3	675	100	1	580	1248	1302	628	0	740	isotig00365	NA	isotig00365	NP_195833.1	78.125	224	47
isotig00366	isogroup00013	12	1969	Gene.790::isotig00366::g.790::m.790	489	163	isotig00366	AT5G02130	85.664	286	37	3	976	1257	875	590	9.25e-80	298	isotig00366	Esa6g43660	87.734	587	67	4	1348	1934	582	1	0	680	isotig00366	gi|567169481|ref|XM_006398614.1|	87.71	594	68	3	1348	1941	633	45	0	733	isotig00366	NA	isotig00366	NP_195833.1	58.723	235	76
isotig00367	isogroup00013	12	1963	Gene.791::isotig00367::g.791::m.791	516	172	isotig00367	AT5G02130	83.46	659	103	2	596	1248	1248	590	3.75e-173	608	isotig00367	ThlaspiarvenseContig13055	84.763	676	97	2	579	1248	1390	715	0	673	isotig00367	gi|297810308|ref|XM_002872992.1|	83.41	675	106	1	580	1248	1302	628	0	713	isotig00367	NA	isotig00367	XP_013746220.1	80.088	226	43
isotig00368	isogroup00013	12	1972	NA	NA	NA	isotig00368	AT5G02130	88.601	386	43	1	1328	1713	580	196	6.67e-131	468	isotig00368	ala|ala|16061987	89.323	384	40	1	1330	1713	578	196	2.11e-133	481	isotig00368	gi|297810308|ref|XM_002872992.1|	89.32	384	40	1	1330	1713	616	234	5e-139	504	isotig00368	NA	isotig00368	NP_195833.1	58.298	235	77
isotig00369	isogroup00013	11	1974	NA	NA	NA	isotig00369	AT5G02130	85.39	397	58	0	803	1199	986	590	3.17e-114	412	isotig00369	ThlaspiarvenseContig13055	88.442	398	46	0	802	1199	1112	715	2.11e-133	481	isotig00369	gi|297810308|ref|XM_002872992.1|	76.44	675	104	9	580	1199	1302	628	1e-140	509	isotig00369	NA	isotig00369	XP_013746220.1	81.295	139	26
isotig00370	isogroup00013	10	1979	Gene.793::isotig00370::g.793::m.793	522	174	isotig00370	AT5G02130	84.639	664	102	0	627	1290	1253	590	0	662	isotig00370	ThlaspiarvenseContig13055	86.283	678	89	3	615	1290	1390	715	0	734	isotig00370	gi|567169478|ref|XM_006398613.1|	85.1	678	95	2	613	1290	1312	641	0	764	isotig00370	NA	isotig00370	XP_013746220.1	81.416	226	42
isotig00371	isogroup00013	12	1937	Gene.794::isotig00371::g.794::m.794	306	102	isotig00371	AT5G02130	87.154	397	51	0	803	1199	986	590	6.6e-126	451	isotig00371	ThlaspiarvenseContig13055	90.201	398	39	0	802	1199	1112	715	4.39e-145	520	isotig00371	gi|186519342|ref|NM_120291.3|	77.63	675	96	10	580	1199	1338	664	2e-150	542	isotig00371	NA	isotig00371	XP_009130683.1	62.844	218	52
isotig00372	isogroup00013	10	1973	Gene.795::isotig00372::g.795::m.795	546	182	isotig00372	AT5G02130	86.986	584	72	3	1355	1938	580	1	0	654	isotig00372	Esa6g43660	87.5	584	69	3	1355	1938	580	1	0	671	isotig00372	gi|567169481|ref|XM_006398614.1|	87.48	591	70	2	1355	1945	631	45	0	728	isotig00372	NA	isotig00372	XP_013746220.1	75.424	236	48
isotig00373	isogroup00013	9	1946	Gene.796::isotig00373::g.796::m.796	333	111	isotig00373	AT5G02130	86.118	425	55	3	1067	1487	875	451	5.13e-127	455	isotig00373	ThlaspiarvenseContig13055	87.765	425	48	1	1067	1487	1000	576	2.67e-137	494	isotig00373	gi|297810308|ref|XM_002872992.1|	81.32	680	68	5	1067	1687	913	234	0	684	isotig00373	NA	isotig00373	XP_013746220.1	83.333	132	22
isotig00374	isogroup00013	12	1937	Gene.798::isotig00374::g.798::m.798	516	182	isotig00374	AT5G02130	86.986	584	72	3	1319	1902	580	1	0	654	isotig00374	ThlaspiarvenseContig13055	84.763	676	97	2	579	1248	1390	715	0	673	isotig00374	gi|567169481|ref|XM_006398614.1|	87.48	591	70	2	1319	1909	631	45	0	728	isotig00374	NA	isotig00374	XP_013746220.1	80.088	226	43
isotig00375	isogroup00013	12	1946	Gene.799::isotig00375::g.799::m.799	546	182	isotig00375	AT5G02130	86.986	584	72	3	1328	1911	580	1	0	654	isotig00375	Esa6g43660	87.5	584	69	3	1328	1911	580	1	0	671	isotig00375	gi|567169481|ref|XM_006398614.1|	87.48	591	70	2	1328	1918	631	45	0	728	isotig00375	NA	isotig00375	NP_195833.1	58.298	235	77
isotig00376	isogroup00013	12	1911	Gene.800::isotig00376::g.800::m.800	489	102	isotig00376	AT5G02130	87.154	397	51	0	803	1199	986	590	6.51e-126	451	isotig00376	Esa6g43660	87.734	587	67	4	1290	1876	582	1	0	680	isotig00376	gi|567169481|ref|XM_006398614.1|	87.71	594	68	3	1290	1883	633	45	0	733	isotig00376	NA	isotig00376	XP_013725298.1	62.844	218	52
isotig00377	isogroup00013	12	1914	NA	NA	NA	isotig00377	AT5G02130	88.601	386	43	1	1270	1655	580	196	6.47e-131	468	isotig00377	ThlaspiarvenseContig13055	88.442	398	46	0	802	1199	1112	715	2.05e-133	481	isotig00377	gi|297810308|ref|XM_002872992.1|	76.44	675	104	9	580	1199	1302	628	1e-140	509	isotig00377	NA	isotig00377	XP_013746220.1	81.295	139	26
isotig00378	isogroup00013	11	1904	Gene.802::isotig00378::g.802::m.802	327	109	isotig00378	AT5G02130	86.118	425	55	3	1025	1445	875	451	5.01e-127	455	isotig00378	ThlaspiarvenseContig13055	87.765	425	48	1	1025	1445	1000	576	2.61e-137	494	isotig00378	gi|297810308|ref|XM_002872992.1|	81.32	680	68	5	1025	1645	913	234	0	684	isotig00378	NA	isotig00378	XP_013746220.1	83.333	132	22
isotig00379	isogroup00013	9	1920	Gene.803::isotig00379::g.803::m.803	444	111	isotig00379	AT5G02130	86.118	425	55	3	1067	1487	875	451	5.06e-127	455	isotig00379	ThlaspiarvenseContig13055	87.765	425	48	1	1067	1487	1000	576	2.64e-137	494	isotig00379	gi|297810308|ref|XM_002872992.1|	81.59	891	102	6	1067	1898	913	26	0	897	isotig00379	NA	isotig00379	XP_013746220.1	83.333	132	22
isotig00380	isogroup00013	9	1888	Gene.805::isotig00380::g.805::m.805	579	193	isotig00380	AT5G02130	85.928	803	113	0	627	1429	1253	451	0	857	isotig00380	ThlaspiarvenseContig13055	87.148	817	101	3	615	1429	1390	576	0	924	isotig00380	gi|567169478|ref|XM_006398613.1|	82.84	1072	123	5	613	1629	1312	247	0	1140	isotig00380	NA	isotig00380	XP_013746220.1	83.704	270	44
isotig00381	isogroup00013	12	1888	Gene.806::isotig00381::g.806::m.806	546	182	isotig00381	AT5G02130	86.986	584	72	3	1270	1853	580	1	0	654	isotig00381	Esa6g43660	87.5	584	69	3	1270	1853	580	1	0	671	isotig00381	gi|567169481|ref|XM_006398614.1|	87.48	591	70	2	1270	1860	631	45	0	728	isotig00381	NA	isotig00381	XP_013746220.1	81.295	139	26
isotig00382	isogroup00013	9	1882	Gene.807::isotig00382::g.807::m.807	354	118	isotig00382	AT5G02130	85.911	582	82	0	842	1423	1032	451	4.62e-177	621	isotig00382	ThlaspiarvenseContig13055	87.973	582	70	0	842	1423	1157	576	0	688	isotig00382	gi|297810308|ref|XM_002872992.1|	79.34	1099	142	4	580	1623	1302	234	0	1020	isotig00382	NA	isotig00382	XP_013746220.1	78.571	280	50
isotig00383	isogroup00013	11	1878	Gene.808::isotig00383::g.808::m.808	444	148	isotig00383	AT5G02130	86.118	425	55	3	1025	1445	875	451	4.94e-127	455	isotig00383	ThlaspiarvenseContig13055	87.765	425	48	1	1025	1445	1000	576	2.58e-137	494	isotig00383	gi|297810308|ref|XM_002872992.1|	81.59	891	102	6	1025	1856	913	26	0	897	isotig00383	NA	isotig00383	XP_013746220.1	83.333	132	22
isotig00384	isogroup00013	11	1846	Gene.810::isotig00384::g.810::m.810	573	191	isotig00384	AT5G02130	84.962	798	114	2	596	1387	1248	451	0	804	isotig00384	ThlaspiarvenseContig13055	85.89	815	109	2	579	1387	1390	576	0	863	isotig00384	gi|297810308|ref|XM_002872992.1|	81.85	1069	133	4	580	1587	1302	234	0	1090	isotig00384	NA	isotig00384	XP_013746220.1	82.593	270	45
isotig00385	isogroup00013	11	1855	NA	NA	NA	isotig00385	AT5G02130	86.118	425	55	3	976	1396	875	451	4.88e-127	455	isotig00385	ThlaspiarvenseContig13055	87.765	425	48	1	976	1396	1000	576	2.55e-137	494	isotig00385	gi|297810308|ref|XM_002872992.1|	81.32	680	68	5	976	1596	913	234	0	684	isotig00385	NA	isotig00385	NP_195833.1	59.677	310	75
isotig00386	isogroup00013	9	1862	Gene.812::isotig00386::g.812::m.812	444	193	isotig00386	AT5G02130	85.928	803	113	0	627	1429	1253	451	0	857	isotig00386	ThlaspiarvenseContig13055	87.148	817	101	3	615	1429	1390	576	0	924	isotig00386	gi|567169478|ref|XM_006398613.1|	83.16	1277	151	6	613	1834	1312	45	0	1360	isotig00386	NA	isotig00386	XP_013746220.1	83.704	270	44
isotig00387	isogroup00013	9	1856	Gene.813::isotig00387::g.813::m.813	444	118	isotig00387	AT5G02130	85.911	582	82	0	842	1423	1032	451	4.55e-177	621	isotig00387	ThlaspiarvenseContig13055	87.973	582	70	0	842	1423	1157	576	0	688	isotig00387	gi|567169478|ref|XM_006398613.1|	80.11	1307	166	7	577	1828	1312	45	0	1240	isotig00387	NA	isotig00387	XP_013746220.1	78.571	280	50
isotig00388	isogroup00013	11	1820	Gene.815::isotig00388::g.815::m.815	573	148	isotig00388	AT5G02130	84.962	798	114	2	596	1387	1248	451	0	804	isotig00388	ThlaspiarvenseContig13055	85.89	815	109	2	579	1387	1390	576	0	863	isotig00388	gi|567169478|ref|XM_006398613.1|	82.15	1277	158	8	577	1792	1312	45	0	1300	isotig00388	NA	isotig00388	XP_013746220.1	82.593	270	45
isotig00389	isogroup00013	11	1829	Gene.817::isotig00389::g.817::m.817	444	148	isotig00389	AT5G02130	86.118	425	55	3	976	1396	875	451	4.81e-127	455	isotig00389	ThlaspiarvenseContig13055	87.765	425	48	1	976	1396	1000	576	2.51e-137	494	isotig00389	gi|297810308|ref|XM_002872992.1|	81.59	891	102	6	976	1807	913	26	0	897	isotig00389	NA	isotig00389	NP_195833.1	59.677	310	75
isotig00390	isogroup00013	11	1797	Gene.818::isotig00390::g.818::m.818	306	102	isotig00390	AT5G02130	87.127	536	69	0	803	1338	986	451	3.43e-173	608	isotig00390	ThlaspiarvenseContig13055	89.199	537	58	0	802	1338	1112	576	0	671	isotig00390	gi|297810308|ref|XM_002872992.1|	77.46	1069	131	12	580	1538	1302	234	0	886	isotig00390	NA	isotig00390	XP_018472604.1	78.922	204	30
isotig00391	isogroup00013	11	1771	Gene.820::isotig00391::g.820::m.820	306	102	isotig00391	AT5G02130	87.127	536	69	0	803	1338	986	451	3.38e-173	608	isotig00391	ThlaspiarvenseContig13055	89.199	537	58	0	802	1338	1112	576	0	671	isotig00391	gi|567169478|ref|XM_006398613.1|	78.47	1277	156	16	577	1743	1312	45	0	1100	isotig00391	NA	isotig00391	XP_013746220.1	84.699	183	28
isotig00392	isogroup00013	5	1195	NA	NA	NA	isotig00392	AT4G05330	92.405	79	6	0	812	890	202	124	2.17e-24	113	isotig00392	Esa6g43660	87.259	259	31	2	488	746	582	326	1.77e-77	294	isotig00392	gi|297810308|ref|XM_002872992.1|	87	277	33	3	470	746	637	364	5e-86	327	isotig00392	NA	isotig00392	NP_195833.1	75.758	66	16
isotig00393	isogroup00013	6	1135	NA	NA	NA	NA	NA	NA	NA	NA	NA	NA	NA	NA	NA	NA	NA	isotig00393	ala|ala|16061987	89.46	389	39	2	488	876	582	196	1.99e-136	490	isotig00393	gi|297810308|ref|XM_002872992.1|	88.45	407	44	3	470	876	637	234	2e-141	511	isotig00393	NA	isotig00393	NP_195833.1	94.737	57	3
isotig00394	isogroup00013	6	1109	Gene.821::isotig00394::g.821::m.821	489	163	NA	NA	NA	NA	NA	NA	NA	NA	NA	NA	NA	NA	isotig00394	Esa6g43660	87.734	587	67	4	488	1074	582	1	0	680	isotig00394	gi|567169481|ref|XM_006398614.1|	87.71	594	68	3	488	1081	633	45	0	733	isotig00394	NA	isotig00394	NP_195833.1	86.364	110	14
isotig00395	isogroup00013	5	995	NA	NA	NA	NA	NA	NA	NA	NA	NA	NA	NA	NA	NA	NA	NA	isotig00395	ThlaspiarvenseContig13055	86.35	337	46	0	200	536	912	576	8.52e-100	368	isotig00395	gi|297810308|ref|XM_002872992.1|	80	595	64	3	197	736	828	234	6e-160	572	isotig00395	NA	isotig00395	NP_195833.1	71.429	133	25
isotig00396	isogroup00013	5	969	Gene.822::isotig00396::g.822::m.822	444	148	NA	NA	NA	NA	NA	NA	NA	NA	NA	NA	NA	NA	isotig00396	Esa6g43660	88.315	368	40	2	567	934	365	1	6.23e-121	438	isotig00396	gi|297810308|ref|XM_002872992.1|	80.65	806	98	4	197	947	828	26	0	785	isotig00396	NA	isotig00396	NP_195833.1	71.429	133	25
isotig00397	isogroup00013	4	844	NA	NA	NA	isotig00397	AT5G02130	85.354	396	55	3	1	395	719	326	6.21e-113	407	isotig00397	LA_scaffold2233_35	85.642	397	52	5	1	395	719	326	3.28e-113	412	isotig00397	gi|297810308|ref|XM_002872992.1|	85.32	395	57	1	1	395	757	364	1e-122	448	isotig00397	NA	isotig00397	NP_195833.1	72.5	80	22
isotig00398	isogroup00013	5	784	NA	NA	NA	isotig00398	AT5G02130	86.692	526	67	3	1	525	719	196	3.21e-165	580	isotig00398	Esa6g43660	87.214	524	64	3	3	525	717	196	1.01e-167	593	isotig00398	gi|567169481|ref|XM_006398614.1|	87	523	67	1	3	525	768	247	2e-178	634	isotig00398	NA	isotig00398	NP_195833.1	91.667	96	8
isotig00399	isogroup00013	5	758	Gene.823::isotig00399::g.823::m.823	546	182	isotig00399	AT5G02130	85.912	724	96	5	1	723	719	1	0	767	isotig00399	Esa6g43660	86.565	722	91	5	3	723	717	1	0	791	isotig00399	gi|567169481|ref|XM_006398614.1|	86.4	728	95	2	3	730	768	45	0	861	isotig00399	NA	isotig00399	NP_195833.1	86.577	149	19
isotig00400	isogroup00014	12	5612	Gene.826::isotig00400::g.826::m.826	456	152	NA	NA	NA	NA	NA	NA	NA	NA	NA	NA	NA	NA	isotig00400	Rsa1.0_02647.1_g00001.1	77.003	1148	228	34	947	2076	1131	2	2.64e-176	625	isotig00400	gi|727485854|ref|XM_010420571.1|	73.5	1415	364	8	2153	3559	3189	1778	0	836	isotig00400	NA	isotig00400	XP_019058218.1	44.283	481	258
isotig00401	isogroup00014	12	5539	Gene.830::isotig00401::g.830::m.830	465	155	NA	NA	NA	NA	NA	NA	NA	NA	NA	NA	NA	NA	isotig00401	Rsa1.0_02647.1_g00001.1	77.003	1148	228	34	874	2003	1131	2	2.61e-176	625	isotig00401	gi|727485854|ref|XM_010420571.1|	73.5	1415	364	8	2080	3486	3189	1778	0	836	isotig00401	NA	isotig00401	XP_019058218.1	44.283	481	258
isotig00402	isogroup00014	12	5510	Gene.836::isotig00402::g.836::m.836	456	134	NA	NA	NA	NA	NA	NA	NA	NA	NA	NA	NA	NA	isotig00402	Rsa1.0_02647.1_g00001.1	77.003	1148	228	34	947	2076	1131	2	2.59e-176	625	isotig00402	gi|727485854|ref|XM_010420571.1|	73.5	1415	364	8	2153	3559	3189	1778	0	836	isotig00402	NA	isotig00402	XP_019058218.1	44.283	481	258
isotig00403	isogroup00014	12	5437	Gene.843::isotig00403::g.843::m.843	402	155	NA	NA	NA	NA	NA	NA	NA	NA	NA	NA	NA	NA	isotig00403	Rsa1.0_02647.1_g00001.1	77.003	1148	228	34	874	2003	1131	2	2.56e-176	625	isotig00403	gi|727485854|ref|XM_010420571.1|	73.5	1415	364	8	2080	3486	3189	1778	0	836	isotig00403	NA	isotig00403	XP_019058218.1	44.283	481	258
isotig00404	isogroup00014	11	5162	Gene.849::isotig00404::g.849::m.849	402	103	NA	NA	NA	NA	NA	NA	NA	NA	NA	NA	NA	NA	isotig00404	Rsa1.0_02647.1_g00001.1	77.003	1148	228	34	497	1626	1131	2	2.43e-176	625	isotig00404	gi|727485854|ref|XM_010420571.1|	73.5	1415	364	8	1703	3109	3189	1778	0	836	isotig00404	NA	isotig00404	XP_019058218.1	44.283	481	258
isotig00405	isogroup00014	11	5166	Gene.853::isotig00405::g.853::m.853	402	152	NA	NA	NA	NA	NA	NA	NA	NA	NA	NA	NA	NA	isotig00405	Rsa1.0_02647.1_g00001.1	77.003	1148	228	34	947	2076	1131	2	2.43e-176	625	isotig00405	gi|727485854|ref|XM_010420571.1|	73.5	1415	364	8	2153	3559	3189	1778	0	836	isotig00405	NA	isotig00405	XP_019058218.1	44.283	481	258
isotig00406	isogroup00014	11	5093	Gene.860::isotig00406::g.860::m.860	309	103	NA	NA	NA	NA	NA	NA	NA	NA	NA	NA	NA	NA	isotig00406	Rsa1.0_02647.1_g00001.1	77.003	1148	228	34	874	2003	1131	2	2.39e-176	625	isotig00406	gi|727485854|ref|XM_010420571.1|	73.5	1415	364	8	2080	3486	3189	1778	0	836	isotig00406	NA	isotig00406	XP_019058218.1	44.283	481	258
isotig00407	isogroup00014	11	5060	Gene.862::isotig00407::g.862::m.862	465	283	NA	NA	NA	NA	NA	NA	NA	NA	NA	NA	NA	NA	isotig00407	Rsa1.0_02647.1_g00001.1	77.003	1148	228	34	497	1626	1131	2	2.38e-176	625	isotig00407	gi|727485854|ref|XM_010420571.1|	73.5	1415	364	8	1703	3109	3189	1778	0	836	isotig00407	NA	isotig00407	XP_019058218.1	44.283	481	258
isotig00408	isogroup00014	10	4716	Gene.867::isotig00408::g.867::m.867	465	125	NA	NA	NA	NA	NA	NA	NA	NA	NA	NA	NA	NA	isotig00408	Rsa1.0_02647.1_g00001.1	77.003	1148	228	34	497	1626	1131	2	2.22e-176	625	isotig00408	gi|727485854|ref|XM_010420571.1|	73.5	1415	364	8	1703	3109	3189	1778	0	836	isotig00408	NA	isotig00408	XP_019058218.1	44.283	481	258
isotig00409	isogroup00014	9	4681	Gene.873::isotig00409::g.873::m.873	465	134	NA	NA	NA	NA	NA	NA	NA	NA	NA	NA	NA	NA	isotig00409	Rsa1.0_02647.1_g00001.1	77.023	1149	230	33	12	1145	1131	2	1.7e-177	628	isotig00409	gi|727485854|ref|XM_010420571.1|	73.5	1415	364	8	1222	2628	3189	1778	0	836	isotig00409	NA	isotig00409	XP_019058218.1	44.283	481	258
isotig00410	isogroup00014	9	4579	Gene.882::isotig00410::g.882::m.882	309	103	NA	NA	NA	NA	NA	NA	NA	NA	NA	NA	NA	NA	isotig00410	Rsa1.0_02647.1_g00001.1	77.023	1149	230	33	12	1145	1131	2	1.67e-177	628	isotig00410	gi|727485854|ref|XM_010420571.1|	73.5	1415	364	8	1222	2628	3189	1778	0	836	isotig00410	NA	isotig00410	XP_019058218.1	44.283	481	258
isotig00411	isogroup00014	8	4681	Gene.885::isotig00411::g.885::m.885	363	121	NA	NA	NA	NA	NA	NA	NA	NA	NA	NA	NA	NA	isotig00411	Rsa1.0_02647.1_g00001.1	77.003	1148	228	34	947	2076	1131	2	2.2e-176	625	isotig00411	gi|727485854|ref|XM_010420571.1|	74.31	1421	349	15	2153	3566	3189	1778	0	865	isotig00411	NA	isotig00411	XP_013669464.1	40.098	611	310
isotig00412	isogroup00014	8	4608	Gene.887::isotig00412::g.887::m.887	465	138	NA	NA	NA	NA	NA	NA	NA	NA	NA	NA	NA	NA	isotig00412	Rsa1.0_02647.1_g00001.1	77.003	1148	228	34	874	2003	1131	2	2.17e-176	625	isotig00412	gi|727485854|ref|XM_010420571.1|	74.31	1421	349	15	2080	3493	3189	1778	0	865	isotig00412	NA	isotig00412	XP_013669464.1	40.098	611	310
isotig00413	isogroup00014	8	4235	Gene.892::isotig00413::g.892::m.892	456	103	NA	NA	NA	NA	NA	NA	NA	NA	NA	NA	NA	NA	isotig00413	Rsa1.0_02647.1_g00001.1	77.023	1149	230	33	12	1145	1131	2	1.54e-177	628	isotig00413	gi|727485854|ref|XM_010420571.1|	73.5	1415	364	8	1222	2628	3189	1778	0	836	isotig00413	NA	isotig00413	XP_019058218.1	44.283	481	258
isotig00414	isogroup00014	10	4268	Gene.896::isotig00414::g.896::m.896	591	155	NA	NA	NA	NA	NA	NA	NA	NA	NA	NA	NA	NA	isotig00414	Rsa1.0_02647.1_g00001.1	77.003	1148	228	34	947	2076	1131	2	2.01e-176	625	isotig00414	gi|727485854|ref|XM_010420571.1|	73.5	1415	364	8	2153	3559	3189	1778	0	836	isotig00414	NA	isotig00414	XP_013689612.1	67.22	241	78
isotig00415	isogroup00014	10	4195	Gene.902::isotig00415::g.902::m.902	456	134	NA	NA	NA	NA	NA	NA	NA	NA	NA	NA	NA	NA	isotig00415	Rsa1.0_02647.1_g00001.1	77.003	1148	228	34	874	2003	1131	2	1.97e-176	625	isotig00415	gi|727485854|ref|XM_010420571.1|	73.5	1415	364	8	2080	3486	3189	1778	0	836	isotig00415	NA	isotig00415	XP_013689612.1	67.22	241	78
isotig00416	isogroup00014	7	4004	Gene.906::isotig00416::g.906::m.906	456	396	NA	NA	NA	NA	NA	NA	NA	NA	NA	NA	NA	NA	isotig00416	SI_scaffold917:23470-28096(-)	74.276	1139	254	33	636	1755	4140	3022	5.66e-122	444	isotig00416	gi|727485854|ref|XM_010420571.1|	73.75	1375	350	8	585	1951	3149	1778	0	827	isotig00416	NA	isotig00416	XP_019058218.1	44.283	481	258
isotig00417	isogroup00014	7	4231	Gene.909::isotig00417::g.909::m.909	465	138	NA	NA	NA	NA	NA	NA	NA	NA	NA	NA	NA	NA	isotig00417	Rsa1.0_02647.1_g00001.1	77.003	1148	228	34	497	1626	1131	2	1.99e-176	625	isotig00417	gi|727485854|ref|XM_010420571.1|	74.31	1421	349	15	1703	3116	3189	1778	0	865	isotig00417	NA	isotig00417	XP_013669464.1	40.098	611	310
isotig00418	isogroup00014	7	3902	Gene.916::isotig00418::g.916::m.916	402	111	NA	NA	NA	NA	NA	NA	NA	NA	NA	NA	NA	NA	isotig00418	SI_scaffold917:23470-28096(-)	74.276	1139	254	33	636	1755	4140	3022	5.51e-122	444	isotig00418	gi|727485854|ref|XM_010420571.1|	73.75	1375	350	8	585	1951	3149	1778	0	827	isotig00418	NA	isotig00418	XP_019058218.1	44.283	481	258
isotig00419	isogroup00014	9	3818	Gene.921::isotig00419::g.921::m.921	456	134	NA	NA	NA	NA	NA	NA	NA	NA	NA	NA	NA	NA	isotig00419	Rsa1.0_02647.1_g00001.1	77.003	1148	228	34	497	1626	1131	2	1.79e-176	625	isotig00419	gi|727485854|ref|XM_010420571.1|	73.5	1415	364	8	1703	3109	3189	1778	0	836	isotig00419	NA	isotig00419	XP_013689612.1	67.22	241	78
isotig00420	isogroup00014	6	3558	Gene.924::isotig00420::g.924::m.924	456	152	NA	NA	NA	NA	NA	NA	NA	NA	NA	NA	NA	NA	isotig00420	SI_scaffold917:23470-28096(-)	74.276	1139	254	33	636	1755	4140	3022	5.02e-122	444	isotig00420	gi|727485854|ref|XM_010420571.1|	73.75	1375	350	8	585	1951	3149	1778	0	827	isotig00420	NA	isotig00420	XP_019058218.1	44.283	481	258
isotig00421	isogroup00014	5	3750	Gene.928::isotig00421::g.928::m.928	465	121	NA	NA	NA	NA	NA	NA	NA	NA	NA	NA	NA	NA	isotig00421	Rsa1.0_02647.1_g00001.1	77.023	1149	230	33	12	1145	1131	2	1.36e-177	628	isotig00421	gi|727485854|ref|XM_010420571.1|	74.31	1421	349	15	1222	2635	3189	1778	0	865	isotig00421	NA	isotig00421	XP_013669464.1	40.098	611	310
isotig00422	isogroup00014	7	3337	Gene.934::isotig00422::g.934::m.934	456	152	NA	NA	NA	NA	NA	NA	NA	NA	NA	NA	NA	NA	isotig00422	Rsa1.0_02647.1_g00001.1	77.023	1149	230	33	12	1145	1131	2	1.21e-177	628	isotig00422	gi|727485854|ref|XM_010420571.1|	73.5	1415	364	8	1222	2628	3189	1778	0	836	isotig00422	NA	isotig00422	XP_013689612.1	67.22	241	78
isotig00423	isogroup00014	9	3196	Gene.936::isotig00423::g.936::m.936	465	155	NA	NA	NA	NA	NA	NA	NA	NA	NA	NA	NA	NA	isotig00423	Bol006029	74.628	2282	492	73	951	3185	3754	1513	0	926	isotig00423	gi|727520908|ref|XM_010438396.1|	72.11	1359	363	12	1678	3026	2637	1285	0	702	isotig00423	NA	isotig00423	XP_014628670.1	50.487	513	222
isotig00424	isogroup00014	9	3123	Gene.937::isotig00424::g.937::m.937	465	155	NA	NA	NA	NA	NA	NA	NA	NA	NA	NA	NA	NA	isotig00424	Bol006029	74.628	2282	492	73	878	3112	3754	1513	0	926	isotig00424	gi|727520908|ref|XM_010438396.1|	72.11	1359	363	12	1605	2953	2637	1285	0	702	isotig00424	NA	isotig00424	XP_014628670.1	50.487	513	222
isotig00425	isogroup00014	3	3073	Gene.940::isotig00425::g.940::m.940	363	138	NA	NA	NA	NA	NA	NA	NA	NA	NA	NA	NA	NA	isotig00425	Rsa1.0_17533.1_g00001.1	79.146	796	153	11	1218	2007	1465	677	1.93e-150	538	isotig00425	gi|727485854|ref|XM_010420571.1|	74.58	1381	335	15	585	1958	3149	1778	0	856	isotig00425	NA	isotig00425	XP_013669464.1	40.098	611	310
isotig00426	isogroup00014	5	2660	Gene.942::isotig00426::g.942::m.942	639	213	NA	NA	NA	NA	NA	NA	NA	NA	NA	NA	NA	NA	isotig00426	SI_scaffold917:23470-28096(-)	74.276	1139	254	33	636	1755	4140	3022	3.74e-122	444	isotig00426	gi|727485854|ref|XM_010420571.1|	73.75	1375	350	8	585	1951	3149	1778	0	827	isotig00426	NA	isotig00426	XP_019058218.1	44.283	481	258
isotig00427	isogroup00014	8	2746	Gene.946::isotig00427::g.946::m.946	465	155	NA	NA	NA	NA	NA	NA	NA	NA	NA	NA	NA	NA	isotig00427	Bol006029	74.628	2282	492	73	501	2735	3754	1513	0	926	isotig00427	gi|727520908|ref|XM_010438396.1|	72.11	1359	363	12	1228	2576	2637	1285	0	702	isotig00427	NA	isotig00427	XP_014628670.1	50.487	513	222
isotig00428	isogroup00014	6	2265	Gene.947::isotig00428::g.947::m.947	465	155	NA	NA	NA	NA	NA	NA	NA	NA	NA	NA	NA	NA	isotig00428	Bol006029	74.639	2287	487	79	16	2254	3754	1513	0	924	isotig00428	gi|727520908|ref|XM_010438396.1|	72.11	1359	363	12	747	2095	2637	1285	0	702	isotig00428	NA	isotig00428	XP_014628670.1	50.487	513	222
isotig00429	isogroup00014	6	1780	NA	NA	NA	NA	NA	NA	NA	NA	NA	NA	NA	NA	NA	NA	NA	isotig00429	Rsa1.0_02647.1_g00001.1	76.714	846	173	22	947	1780	1131	298	5.36e-124	449	isotig00429	gi|729360444|ref|XM_010547600.1|	70.02	844	229	14	948	1779	4015	3184	1e-89	340	isotig00429	NA	isotig00429	XP_013689215.1	71.429	217	61
isotig00430	isogroup00014	6	1707	NA	NA	NA	NA	NA	NA	NA	NA	NA	NA	NA	NA	NA	NA	NA	isotig00430	Rsa1.0_02647.1_g00001.1	76.714	846	173	22	874	1707	1131	298	5.14e-124	449	isotig00430	gi|729360444|ref|XM_010547600.1|	70.02	844	229	14	875	1706	4015	3184	1e-89	340	isotig00430	NA	isotig00430	XP_013689215.1	71.429	217	61
isotig00431	isogroup00014	4	1588	Gene.948::isotig00431::g.948::m.948	639	213	NA	NA	NA	NA	NA	NA	NA	NA	NA	NA	NA	NA	isotig00431	Rsa1.0_28934.1_g00001.1	76.812	759	163	13	662	1412	758	5	1.74e-113	414	isotig00431	gi|727520908|ref|XM_010438396.1|	71.61	1342	350	13	95	1418	2613	1285	0	672	isotig00431	NA	isotig00431	XP_013651229.1	66.667	210	70
isotig00432	isogroup00014	4	1379	NA	NA	NA	NA	NA	NA	NA	NA	NA	NA	NA	NA	NA	NA	NA	isotig00432	Rsa1.0_09283.1_g00001.1	76.517	379	79	9	1005	1379	2479	2107	1.65e-48	198	isotig00432	gi|729352503|ref|XM_010545643.1|	73.04	293	74	3	948	1236	382	91	1e-36	163	isotig00432	NA	isotig00432	XP_018463591.1	40.284	211	104
isotig00433	isogroup00014	5	1330	NA	NA	NA	NA	NA	NA	NA	NA	NA	NA	NA	NA	NA	NA	NA	isotig00433	Rsa1.0_02647.1_g00001.1	76.714	846	173	22	497	1330	1131	298	3.98e-124	449	isotig00433	gi|729360444|ref|XM_010547600.1|	70.02	844	229	14	498	1329	4015	3184	9e-90	340	isotig00433	NA	isotig00433	XP_013689215.1	71.429	217	61
isotig00434	isogroup00014	4	1306	NA	NA	NA	NA	NA	NA	NA	NA	NA	NA	NA	NA	NA	NA	NA	isotig00434	Rsa1.0_09283.1_g00001.1	76.517	379	79	9	932	1306	2479	2107	1.56e-48	198	isotig00434	gi|729352503|ref|XM_010545643.1|	73.04	293	74	3	875	1163	382	91	1e-36	163	isotig00434	NA	isotig00434	XP_018463591.1	40.284	211	104
isotig00435	isogroup00014	3	929	NA	NA	NA	NA	NA	NA	NA	NA	NA	NA	NA	NA	NA	NA	NA	isotig00435	Rsa1.0_09283.1_g00001.1	76.517	379	79	9	555	929	2479	2107	1.1e-48	198	isotig00435	gi|729352503|ref|XM_010545643.1|	73.04	293	74	3	498	786	382	91	1e-36	163	isotig00435	NA	isotig00435	XP_018463591.1	40.284	211	104
isotig00436	isogroup00014	3	849	NA	NA	NA	NA	NA	NA	NA	NA	NA	NA	NA	NA	NA	NA	NA	isotig00436	Rsa1.0_02647.1_g00001.1	76.741	847	175	21	12	849	1131	298	1.94e-125	453	isotig00436	gi|729360444|ref|XM_010547600.1|	70.17	838	225	11	23	848	4008	3184	2e-95	358	isotig00436	NA	isotig00436	XP_013689215.1	61.511	278	98
isotig00437	isogroup00015	5	3945	Gene.949::isotig00437::g.949::m.949	3210	1070	isotig00437	AT4G29900	92.277	3211	246	2	234	3443	3210	1	0	4554	isotig00437	Araha.6052s0001.1	92.775	3211	230	2	234	3443	3210	1	0	4643	isotig00437	gi|334187014|ref|NM_119136.3|	92.18	3287	251	4	206	3491	3447	166	0	4740	isotig00437	K01537	isotig00437	NP_194719.1	94.107	1069	63
isotig00438	isogroup00015	4	3784	Gene.951::isotig00438::g.951::m.951	3210	1070	isotig00438	AT4G29900	92.277	3211	246	2	234	3443	3210	1	0	4554	isotig00438	Araha.6052s0001.1	92.775	3211	230	2	234	3443	3210	1	0	4643	isotig00438	gi|334187014|ref|NM_119136.3|	92.2	3284	250	4	206	3488	3447	169	0	4740	isotig00438	K01537	isotig00438	NP_194719.1	94.107	1069	63
isotig00439	isogroup00015	4	3635	Gene.953::isotig00439::g.953::m.953	3210	1070	isotig00439	AT4G29900	92.277	3211	246	2	234	3443	3210	1	0	4554	isotig00439	Araha.6052s0001.1	92.775	3211	230	2	234	3443	3210	1	0	4643	isotig00439	gi|334187014|ref|NM_119136.3|	91.51	3392	261	9	206	3593	3447	79	0	4790	isotig00439	K01537	isotig00439	NP_194719.1	94.107	1069	63
isotig00440	isogroup00015	5	3543	Gene.955::isotig00440::g.955::m.955	2292	764	isotig00440	AT4G29900	92.562	2877	214	0	234	3110	3210	334	0	4128	isotig00440	Araha.6052s0001.1	93.048	2877	200	0	234	3110	3210	334	0	4205	isotig00440	gi|334187014|ref|NM_119136.3|	92.6	2905	214	1	206	3110	3447	544	0	4250	isotig00440	K01537	isotig00440	NP_194719.1	94.572	958	52
isotig00441	isogroup00015	10	1463	Gene.957::isotig00441::g.957::m.957	564	188	isotig00441	AT4G29900	90.588	510	45	3	454	961	509	1	0	673	isotig00441	ThlaspiarvenseContig126	90.619	533	49	1	454	985	2998	3530	0	706	isotig00441	gi|334187014|ref|NM_119136.3|	90.07	554	50	3	457	1009	715	166	0	742	isotig00441	NA	isotig00441	NP_194719.1	90.476	168	16
isotig00442	isogroup00015	9	1441	Gene.958::isotig00442::g.958::m.958	564	188	isotig00442	AT4G29900	90.588	510	45	3	432	939	509	1	0	673	isotig00442	ThlaspiarvenseContig126	90.619	533	49	1	432	963	2998	3530	0	706	isotig00442	gi|334187014|ref|NM_119136.3|	90.07	554	50	3	435	987	715	166	0	742	isotig00442	NA	isotig00442	NP_194719.1	90.476	168	16
isotig00443	isogroup00015	8	1441	Gene.959::isotig00443::g.959::m.959	564	188	isotig00443	AT4G29900	90.588	510	45	3	432	939	509	1	0	673	isotig00443	ThlaspiarvenseContig126	90.619	533	49	1	432	963	2998	3530	0	706	isotig00443	gi|334187014|ref|NM_119136.3|	90.07	554	50	3	435	987	715	166	0	742	isotig00443	NA	isotig00443	NP_194719.1	90.476	168	16
isotig00444	isogroup00015	4	1416	Gene.960::isotig00444::g.960::m.960	315	105	isotig00444	AT4G28440	86.609	463	58	2	724	1183	462	1	2.81e-143	508	isotig00444	Esa7g27510	88.985	463	44	3	724	1183	459	1	4.04e-159	566	isotig00444	gi|567218649|ref|XM_006412891.1|	85.25	610	65	8	606	1196	686	83	0	681	isotig00444	K07466	isotig00444	XP_018472439.1	87.023	131	17
isotig00445	isogroup00015	9	1302	Gene.961::isotig00445::g.961::m.961	564	188	isotig00445	AT4G29900	90.588	510	45	3	454	961	509	1	0	673	isotig00445	ThlaspiarvenseContig126	90.619	533	49	1	454	985	2998	3530	0	706	isotig00445	gi|334187014|ref|NM_119136.3|	90.2	551	49	3	457	1006	715	169	0	742	isotig00445	NA	isotig00445	NP_194719.1	90.476	168	16
isotig00446	isogroup00015	3	1302	Gene.963::isotig00446::g.963::m.963	315	105	isotig00446	AT4G28440	89.61	462	45	1	724	1182	462	1	4.17e-166	584	isotig00446	ThlaspiarvenseContig649	86.689	586	60	13	719	1294	593	16	1e-179	634	isotig00446	gi|567218649|ref|XM_006412891.1|	84.86	667	65	13	606	1246	686	30	0	722	isotig00446	K07466	isotig00446	XP_018472439.1	91.176	136	12
isotig00447	isogroup00015	8	1280	Gene.964::isotig00447::g.964::m.964	564	188	isotig00447	AT4G29900	90.588	510	45	3	432	939	509	1	0	673	isotig00447	ThlaspiarvenseContig126	90.619	533	49	1	432	963	2998	3530	0	706	isotig00447	gi|334187014|ref|NM_119136.3|	90.2	551	49	3	435	984	715	169	0	742	isotig00447	NA	isotig00447	NP_194719.1	90.476	168	16
isotig00448	isogroup00015	7	1280	Gene.965::isotig00448::g.965::m.965	564	188	isotig00448	AT4G29900	90.588	510	45	3	432	939	509	1	0	673	isotig00448	ThlaspiarvenseContig126	90.619	533	49	1	432	963	2998	3530	0	706	isotig00448	gi|334187014|ref|NM_119136.3|	90.2	551	49	3	435	984	715	169	0	742	isotig00448	NA	isotig00448	NP_194719.1	90.476	168	16
isotig00449	isogroup00015	6	1233	Gene.966::isotig00449::g.966::m.966	1050	350	isotig00449	AT3G48690	81.799	956	146	16	219	1166	939	4	0	776	isotig00449	Sp5g13320	84.221	976	133	7	194	1166	961	4	0	929	isotig00449	gi|567188866|ref|XM_006404163.1|	82.23	996	150	5	183	1166	1029	49	0	1000	isotig00449	NA	isotig00449	XP_019578463.1	83.025	324	48
isotig00450	isogroup00015	5	1211	Gene.967::isotig00450::g.967::m.967	1050	350	isotig00450	AT3G48690	81.799	956	146	16	197	1144	939	4	0	776	isotig00450	Sp5g13320	84.221	976	133	7	172	1144	961	4	0	929	isotig00450	gi|567188866|ref|XM_006404163.1|	82.23	996	150	5	161	1144	1029	49	0	1000	isotig00450	NA	isotig00450	XP_019578463.1	83.025	324	48
isotig00451	isogroup00015	4	1211	Gene.968::isotig00451::g.968::m.968	1050	350	isotig00451	AT3G48690	81.799	956	146	16	197	1144	939	4	0	776	isotig00451	Sp5g13320	84.221	976	133	7	172	1144	961	4	0	929	isotig00451	gi|567188866|ref|XM_006404163.1|	82.25	997	150	5	160	1144	1030	49	0	1000	isotig00451	NA	isotig00451	XP_019578463.1	83.025	324	48
isotig00452	isogroup00015	9	1153	Gene.969::isotig00452::g.969::m.969	564	188	isotig00452	AT4G29900	90.588	510	45	3	454	961	509	1	0	673	isotig00452	ThlaspiarvenseContig126	90.619	533	49	1	454	985	2998	3530	0	706	isotig00452	gi|334187014|ref|NM_119136.3|	86.95	659	60	8	457	1111	715	79	0	789	isotig00452	NA	isotig00452	NP_194719.1	90.476	168	16
isotig00453	isogroup00015	8	1131	Gene.970::isotig00453::g.970::m.970	564	188	isotig00453	AT4G29900	90.588	510	45	3	432	939	509	1	0	673	isotig00453	ThlaspiarvenseContig126	90.619	533	49	1	432	963	2998	3530	0	706	isotig00453	gi|334187014|ref|NM_119136.3|	86.95	659	60	8	435	1089	715	79	0	789	isotig00453	NA	isotig00453	NP_194719.1	90.476	168	16
isotig00454	isogroup00015	7	1131	Gene.971::isotig00454::g.971::m.971	564	188	isotig00454	AT4G29900	90.588	510	45	3	432	939	509	1	0	673	isotig00454	ThlaspiarvenseContig126	90.619	533	49	1	432	963	2998	3530	0	706	isotig00454	gi|334187014|ref|NM_119136.3|	86.95	659	60	8	435	1089	715	79	0	789	isotig00454	NA	isotig00454	NP_194719.1	90.476	168	16
isotig00455	isogroup00015	10	1061	NA	NA	NA	isotig00455	AT1G14140	92.647	136	10	0	630	765	387	252	1.85e-49	196	isotig00455	ThlaspiarvenseContig4718	88.71	248	25	1	210	454	1112	865	3.37e-79	300	isotig00455	gi|567188866|ref|XM_006404163.1|	84.53	278	37	2	183	454	1029	752	5e-79	304	isotig00455	NA	isotig00455	XP_018468490.1	88.506	87	9
isotig00456	isogroup00015	9	1039	NA	NA	NA	isotig00456	AT1G14140	92.647	136	10	0	608	743	387	252	1.81e-49	196	isotig00456	ThlaspiarvenseContig4718	88.71	248	25	1	188	432	1112	865	3.3e-79	300	isotig00456	gi|567188866|ref|XM_006404163.1|	84.53	278	37	2	161	432	1029	752	5e-79	304	isotig00456	NA	isotig00456	XP_018468490.1	88.506	87	9
isotig00457	isogroup00015	8	1039	NA	NA	NA	isotig00457	AT1G14140	92.647	136	10	0	608	743	387	252	1.81e-49	196	isotig00457	ThlaspiarvenseContig4718	88.71	248	25	1	188	432	1112	865	3.3e-79	300	isotig00457	gi|567188866|ref|XM_006404163.1|	84.59	279	37	2	160	432	1030	752	1e-79	306	isotig00457	NA	isotig00457	XP_018468490.1	88.506	87	9
isotig00458	isogroup00015	3	895	NA	NA	NA	isotig00458	AT1G14140	92.806	139	10	0	461	599	390	252	3.34e-51	202	isotig00458	ThlaspiarvenseContig126	88.953	172	19	0	1	172	3034	3205	3.79e-53	213	isotig00458	gi|567218331|ref|XM_006412732.1|	89.47	171	18	0	2	172	638	468	3e-56	228	isotig00458	NA	isotig00458	XP_010495786.1	89.362	47	5
isotig00459	isogroup00015	4	915	NA	NA	NA	isotig00459	AT4G28440	86.177	463	60	2	223	682	462	1	3.9e-140	497	isotig00459	Esa7g27510	88.121	463	48	3	223	682	459	1	1.21e-152	544	isotig00459	gi|565446599|ref|XM_006284624.1|	80.77	723	94	8	4	687	828	112	0	682	isotig00459	K07466	isotig00459	XP_018472439.1	86.26	131	18
isotig00460	isogroup00015	3	801	Gene.972::isotig00460::g.972::m.972	459	153	isotig00460	AT4G28440	89.177	462	47	1	223	681	462	1	5.49e-163	573	isotig00460	Sp7g26420	90.476	462	41	1	223	681	462	1	1.33e-171	606	isotig00460	gi|30687970|ref|NM_118986.2|	82.15	734	85	11	53	753	721	1	0	726	isotig00460	K07466	isotig00460	XP_018472439.1	90.441	136	13
isotig00461	isogroup00016	10	5786	Gene.974::isotig00461::g.974::m.974	678	192	NA	NA	NA	NA	NA	NA	NA	NA	NA	NA	NA	NA	isotig00461	Rsa1.0_09993.1_g00001.1	77.622	572	121	7	799	1366	3	571	1.1e-90	340	isotig00461	gi|727441225|ref|XM_010503814.1|	73.71	1769	424	15	661	2419	1626	3363	0	1060	isotig00461	NA	isotig00461	XP_013679550.1	66.504	409	135
isotig00462	isogroup00016	10	5695	Gene.983::isotig00462::g.983::m.983	1635	545	NA	NA	NA	NA	NA	NA	NA	NA	NA	NA	NA	NA	isotig00462	Rsa1.0_09993.1_g00001.1	77.622	572	121	7	799	1366	3	571	1.09e-90	340	isotig00462	gi|727441225|ref|XM_010503814.1|	71.96	2707	707	21	661	3353	1626	4294	0	1410	isotig00462	NA	isotig00462	XP_013650722.1	66.82	651	214
isotig00463	isogroup00016	9	5673	Gene.994::isotig00463::g.994::m.994	666	192	NA	NA	NA	NA	NA	NA	NA	NA	NA	NA	NA	NA	isotig00463	Rsa1.0_09993.1_g00001.1	77.622	572	121	7	799	1366	3	571	1.08e-90	340	isotig00463	gi|727441225|ref|XM_010503814.1|	73.71	1769	424	15	661	2419	1626	3363	0	1060	isotig00463	NA	isotig00463	XP_013679550.1	66.504	409	135
isotig00464	isogroup00016	9	5582	Gene.1003::isotig00464::g.1003::m.1003	678	222	NA	NA	NA	NA	NA	NA	NA	NA	NA	NA	NA	NA	isotig00464	Rsa1.0_09993.1_g00001.1	77.622	572	121	7	799	1366	3	571	1.07e-90	340	isotig00464	gi|727441225|ref|XM_010503814.1|	71.96	2707	707	21	661	3353	1626	4294	0	1410	isotig00464	NA	isotig00464	XP_013650722.1	66.82	651	214
isotig00465	isogroup00016	10	5285	Gene.1011::isotig00465::g.1011::m.1011	1080	192	NA	NA	NA	NA	NA	NA	NA	NA	NA	NA	NA	NA	isotig00465	Bol004783	72.7	1696	396	59	248	1907	315	1979	3.38e-140	505	isotig00465	gi|727441225|ref|XM_010503814.1|	72.74	1937	476	26	9	1918	1452	3363	0	1040	isotig00465	NA	isotig00465	XP_013679550.1	66.504	409	135
isotig00466	isogroup00016	10	5194	Gene.1021::isotig00466::g.1021::m.1021	678	226	NA	NA	NA	NA	NA	NA	NA	NA	NA	NA	NA	NA	isotig00466	Bol004783	72.7	1696	396	59	248	1907	315	1979	3.32e-140	505	isotig00466	gi|727441225|ref|XM_010503814.1|	71.41	2875	759	32	9	2852	1452	4294	0	1380	isotig00466	NA	isotig00466	XP_013650722.1	66.82	651	214
isotig00467	isogroup00016	9	5172	Gene.1028::isotig00467::g.1028::m.1028	1080	360	NA	NA	NA	NA	NA	NA	NA	NA	NA	NA	NA	NA	isotig00467	Bol004783	72.7	1696	396	59	248	1907	315	1979	3.31e-140	505	isotig00467	gi|727441225|ref|XM_010503814.1|	72.74	1937	476	26	9	1918	1452	3363	0	1040	isotig00467	NA	isotig00467	XP_013679550.1	66.504	409	135
isotig00468	isogroup00016	9	5081	Gene.1037::isotig00468::g.1037::m.1037	1635	545	NA	NA	NA	NA	NA	NA	NA	NA	NA	NA	NA	NA	isotig00468	Bol004783	72.7	1696	396	59	248	1907	315	1979	3.25e-140	505	isotig00468	gi|727441225|ref|XM_010503814.1|	71.41	2875	759	32	9	2852	1452	4294	0	1380	isotig00468	NA	isotig00468	XP_013650722.1	66.82	651	214
isotig00469	isogroup00016	9	4483	Gene.1049::isotig00469::g.1049::m.1049	576	226	NA	NA	NA	NA	NA	NA	NA	NA	NA	NA	NA	NA	isotig00469	Rsa1.0_09993.1_g00001.1	77.622	572	121	7	799	1366	3	571	8.55e-91	340	isotig00469	gi|727441225|ref|XM_010503814.1|	73.71	1769	424	15	661	2419	1626	3363	0	1060	isotig00469	NA	isotig00469	XP_013654182.1	82.667	225	39
isotig00470	isogroup00016	9	4392	Gene.1055::isotig00470::g.1055::m.1055	666	438	NA	NA	NA	NA	NA	NA	NA	NA	NA	NA	NA	NA	isotig00470	Rsa1.0_09993.1_g00001.1	77.622	572	121	7	799	1366	3	571	8.38e-91	340	isotig00470	gi|727441225|ref|XM_010503814.1|	72.5	2404	615	19	661	3053	1626	3994	0	1310	isotig00470	NA	isotig00470	XP_013650722.1	68.86	456	142
isotig00471	isogroup00016	8	4370	Gene.1061::isotig00471::g.1061::m.1061	678	226	NA	NA	NA	NA	NA	NA	NA	NA	NA	NA	NA	NA	isotig00471	Rsa1.0_09993.1_g00001.1	77.622	572	121	7	799	1366	3	571	8.34e-91	340	isotig00471	gi|727441225|ref|XM_010503814.1|	73.71	1769	424	15	661	2419	1626	3363	0	1060	isotig00471	NA	isotig00471	XP_013654182.1	82.667	225	39
isotig00472	isogroup00016	8	4279	Gene.1068::isotig00472::g.1068::m.1068	1314	222	NA	NA	NA	NA	NA	NA	NA	NA	NA	NA	NA	NA	isotig00472	Rsa1.0_09993.1_g00001.1	77.622	572	121	7	799	1366	3	571	8.16e-91	340	isotig00472	gi|727441225|ref|XM_010503814.1|	72.5	2404	615	19	661	3053	1626	3994	0	1310	isotig00472	NA	isotig00472	XP_013650722.1	68.86	456	142
isotig00473	isogroup00016	9	3982	Gene.1075::isotig00473::g.1075::m.1075	759	192	NA	NA	NA	NA	NA	NA	NA	NA	NA	NA	NA	NA	isotig00473	Bol004783	72.7	1696	396	59	248	1907	315	1979	2.54e-140	505	isotig00473	gi|727441225|ref|XM_010503814.1|	72.74	1937	476	26	9	1918	1452	3363	0	1040	isotig00473	NA	isotig00473	XP_013679750.1	52.656	433	145
isotig00474	isogroup00016	9	3891	Gene.1082::isotig00474::g.1082::m.1082	1314	438	NA	NA	NA	NA	NA	NA	NA	NA	NA	NA	NA	NA	isotig00474	Bol004783	72.7	1696	396	59	248	1907	315	1979	2.49e-140	505	isotig00474	gi|727441225|ref|XM_010503814.1|	71.85	2572	667	30	9	2552	1452	3994	0	1280	isotig00474	NA	isotig00474	XP_013650722.1	68.86	456	142
isotig00475	isogroup00016	8	3869	Gene.1088::isotig00475::g.1088::m.1088	759	253	NA	NA	NA	NA	NA	NA	NA	NA	NA	NA	NA	NA	isotig00475	Bol004783	72.7	1696	396	59	248	1907	315	1979	2.47e-140	505	isotig00475	gi|727441225|ref|XM_010503814.1|	72.74	1937	476	26	9	1918	1452	3363	0	1040	isotig00475	NA	isotig00475	XP_013679750.1	52.656	433	145
isotig00476	isogroup00016	8	3778	Gene.1096::isotig00476::g.1096::m.1096	678	438	NA	NA	NA	NA	NA	NA	NA	NA	NA	NA	NA	NA	isotig00476	Bol004783	72.7	1696	396	59	248	1907	315	1979	2.41e-140	505	isotig00476	gi|727441225|ref|XM_010503814.1|	71.85	2572	667	30	9	2552	1452	3994	0	1280	isotig00476	NA	isotig00476	XP_013650722.1	68.86	456	142
isotig00477	isogroup00016	7	2770	Gene.1102::isotig00477::g.1102::m.1102	639	222	NA	NA	NA	NA	NA	NA	NA	NA	NA	NA	NA	NA	isotig00477	Rsa1.0_09993.1_g00001.1	77.622	572	121	7	799	1366	3	571	5.26e-91	340	isotig00477	gi|727441225|ref|XM_010503814.1|	73.71	1769	424	15	661	2419	1626	3363	0	1060	isotig00477	NA	isotig00477	XP_013650722.1	62.258	310	86
isotig00478	isogroup00016	7	2743	Gene.1105::isotig00478::g.1105::m.1105	666	222	NA	NA	NA	NA	NA	NA	NA	NA	NA	NA	NA	NA	isotig00478	Rsa1.0_09993.1_g00001.1	77.622	572	121	7	799	1366	3	571	5.21e-91	340	isotig00478	gi|727441225|ref|XM_010503814.1|	73.71	1769	424	15	661	2419	1626	3363	0	1060	isotig00478	NA	isotig00478	XP_013650722.1	59.347	337	105
isotig00479	isogroup00016	6	2769	Gene.1111::isotig00479::g.1111::m.1111	588	222	NA	NA	NA	NA	NA	NA	NA	NA	NA	NA	NA	NA	isotig00479	Rsa1.0_09993.1_g00001.1	77.622	572	121	7	799	1366	3	571	5.26e-91	340	isotig00479	gi|727441225|ref|XM_010503814.1|	73.71	1769	424	15	661	2419	1626	3363	0	1060	isotig00479	NA	isotig00479	XP_013654182.1	82.667	225	39
isotig00480	isogroup00016	6	2742	Gene.1115::isotig00480::g.1115::m.1115	588	196	NA	NA	NA	NA	NA	NA	NA	NA	NA	NA	NA	NA	isotig00480	Rsa1.0_09993.1_g00001.1	77.622	572	121	7	799	1366	3	571	5.21e-91	340	isotig00480	gi|727441225|ref|XM_010503814.1|	73.71	1769	424	15	661	2419	1626	3363	0	1060	isotig00480	NA	isotig00480	XP_013650722.1	58.12	351	117
isotig00481	isogroup00016	7	2269	Gene.1117::isotig00481::g.1117::m.1117	639	213	NA	NA	NA	NA	NA	NA	NA	NA	NA	NA	NA	NA	isotig00481	Bol004783	72.7	1696	396	59	248	1907	315	1979	1.44e-140	505	isotig00481	gi|727441225|ref|XM_010503814.1|	72.74	1937	476	26	9	1918	1452	3363	0	1040	isotig00481	NA	isotig00481	XP_013679750.1	52.656	433	145
isotig00482	isogroup00016	7	2242	Gene.1120::isotig00482::g.1120::m.1120	639	213	NA	NA	NA	NA	NA	NA	NA	NA	NA	NA	NA	NA	isotig00482	Bol004783	72.7	1696	396	59	248	1907	315	1979	1.42e-140	505	isotig00482	gi|727441225|ref|XM_010503814.1|	72.74	1937	476	26	9	1918	1452	3363	0	1040	isotig00482	NA	isotig00482	XP_013679750.1	52.656	433	145
isotig00483	isogroup00016	6	2268	Gene.1124::isotig00483::g.1124::m.1124	588	196	NA	NA	NA	NA	NA	NA	NA	NA	NA	NA	NA	NA	isotig00483	Bol004783	72.7	1696	396	59	248	1907	315	1979	1.44e-140	505	isotig00483	gi|727441225|ref|XM_010503814.1|	72.74	1937	476	26	9	1918	1452	3363	0	1040	isotig00483	NA	isotig00483	XP_013679750.1	52.656	433	145
isotig00484	isogroup00016	6	2241	Gene.1127::isotig00484::g.1127::m.1127	588	196	NA	NA	NA	NA	NA	NA	NA	NA	NA	NA	NA	NA	isotig00484	Bol004783	72.7	1696	396	59	248	1907	315	1979	1.42e-140	505	isotig00484	gi|727441225|ref|XM_010503814.1|	72.74	1937	476	26	9	1918	1452	3363	0	1040	isotig00484	NA	isotig00484	XP_013650722.1	58.12	351	117
isotig00485	isogroup00016	3	1060	Gene.1129::isotig00485::g.1129::m.1129	1011	337	NA	NA	NA	NA	NA	NA	NA	NA	NA	NA	NA	NA	NA	NA	NA	NA	NA	NA	NA	NA	NA	NA	NA	NA	NA	NA	NA	NA	NA	NA	NA	NA	NA	NA	NA	NA	isotig00485	NA	isotig00485	XP_010511218.1	40.533	338	156
isotig00486	isogroup00016	4	375	NA	NA	NA	NA	NA	NA	NA	NA	NA	NA	NA	NA	NA	NA	NA	NA	NA	NA	NA	NA	NA	NA	NA	NA	NA	NA	NA	isotig00486	gi|727580329|ref|XM_010464633.1|	72.17	230	58	4	150	375	1024	1251	2e-22	114	isotig00486	NA	isotig00486	XP_013679550.1	68	50	16
isotig00487	isogroup00016	4	348	NA	NA	NA	NA	NA	NA	NA	NA	NA	NA	NA	NA	NA	NA	NA	NA	NA	NA	NA	NA	NA	NA	NA	NA	NA	NA	NA	isotig00487	gi|729436434|ref|XR_769616.1|	71.68	226	54	7	126	345	68	289	4e-17	96.9	isotig00487	NA	isotig00487	XP_013733113.1	75.556	45	11
isotig00488	isogroup00017	11	1762	Gene.1131::isotig00488::g.1131::m.1131	1257	419	isotig00488	AT5G61840	92.714	1249	88	1	239	1487	1246	1	0	1799	isotig00488	ThlaspiarvenseContig9801	86.813	1691	165	28	107	1756	1801	128	0	1834	isotig00488	gi|567138304|ref|XM_006394401.1|	87.4	1691	160	17	60	1711	1677	1	0	2060	isotig00488	NA	isotig00488	XP_006394463.1	97.596	416	10
isotig00489	isogroup00017	10	1734	Gene.1132::isotig00489::g.1132::m.1132	1257	419	isotig00489	AT5G61840	92.714	1249	88	1	239	1487	1246	1	0	1799	isotig00489	Esa2g30220	93.125	1251	86	0	237	1487	1251	1	0	1834	isotig00489	gi|567138304|ref|XM_006394401.1|	90.82	1449	119	7	60	1502	1677	237	0	2000	isotig00489	NA	isotig00489	XP_006394463.1	97.596	416	10
isotig00490	isogroup00017	11	1733	Gene.1134::isotig00490::g.1134::m.1134	522	174	isotig00490	AT5G61840	92.7	863	60	1	596	1458	860	1	0	1242	isotig00490	Esa2g30220	93.743	863	54	0	596	1458	863	1	0	1295	isotig00490	gi|567138304|ref|XM_006394401.1|	85.69	1691	160	18	60	1682	1677	1	0	1950	isotig00490	NA	isotig00490	XP_006394463.1	97.909	287	6
isotig00491	isogroup00017	9	1770	Gene.1135::isotig00491::g.1135::m.1135	774	258	isotig00491	AT5G61840	92.217	681	50	1	815	1495	678	1	0	961	isotig00491	Esa2g30220	93.539	681	44	0	815	1495	681	1	0	1014	isotig00491	gi|567138304|ref|XM_006394401.1|	86.46	938	88	10	815	1719	932	1	0	1110	isotig00491	NA	isotig00491	XP_006394463.1	92.593	243	16
isotig00492	isogroup00017	9	1745	Gene.1137::isotig00492::g.1137::m.1137	300	100	isotig00492	AT5G61840	92.217	681	50	1	790	1470	678	1	0	961	isotig00492	Esa2g30220	93.539	681	44	0	790	1470	681	1	0	1014	isotig00492	gi|567138304|ref|XM_006394401.1|	86.46	938	88	10	790	1694	932	1	0	1110	isotig00492	NA	isotig00492	XP_006394463.1	92.593	243	16
isotig00493	isogroup00017	10	1705	Gene.1138::isotig00493::g.1138::m.1138	909	303	isotig00493	AT5G61840	92.7	863	60	1	596	1458	860	1	0	1242	isotig00493	Esa2g30220	93.743	863	54	0	596	1458	863	1	0	1295	isotig00493	gi|567138304|ref|XM_006394401.1|	88.82	1449	119	8	60	1473	1677	237	0	1890	isotig00493	NA	isotig00493	XP_006394463.1	97.909	287	6
isotig00494	isogroup00017	8	1742	Gene.1140::isotig00494::g.1140::m.1140	774	258	isotig00494	AT5G61840	92.217	681	50	1	815	1495	678	1	0	961	isotig00494	Esa2g30220	93.539	681	44	0	815	1495	681	1	0	1014	isotig00494	gi|30697585|ref|NM_125578.2|	86.11	929	101	12	815	1729	915	1	0	1070	isotig00494	NA	isotig00494	XP_006394463.1	92.593	243	16
isotig00495	isogroup00017	8	1717	Gene.1141::isotig00495::g.1141::m.1141	774	100	isotig00495	AT5G61840	92.217	681	50	1	790	1470	678	1	0	961	isotig00495	Esa2g30220	93.539	681	44	0	790	1470	681	1	0	1014	isotig00495	gi|30697585|ref|NM_125578.2|	86.11	929	101	12	790	1704	915	1	0	1070	isotig00495	NA	isotig00495	XP_006394463.1	92.593	243	16
isotig00496	isogroup00017	7	1581	Gene.1143::isotig00496::g.1143::m.1143	540	180	isotig00496	AT5G61840	91	500	41	2	807	1306	496	1	0	671	isotig00496	Esa2g30220	92.915	494	35	0	813	1306	494	1	0	719	isotig00496	gi|567138304|ref|XM_006394401.1|	84.29	751	79	10	813	1530	745	1	0	812	isotig00496	NA	isotig00496	XP_006394463.1	94.706	170	9
isotig00497	isogroup00017	6	1553	Gene.1146::isotig00497::g.1146::m.1146	405	180	isotig00497	AT5G61840	91	500	41	2	807	1306	496	1	0	671	isotig00497	Esa2g30220	92.915	494	35	0	813	1306	494	1	0	719	isotig00497	gi|565433173|ref|XM_006280481.1|	82.94	768	101	10	811	1552	809	46	0	776	isotig00497	NA	isotig00497	XP_006394463.1	94.706	170	9
isotig00498	isogroup00017	8	1522	Gene.1147::isotig00498::g.1147::m.1147	873	291	isotig00498	AT5G61840	91.353	1249	82	5	239	1464	1246	1	0	1685	isotig00498	Cagra.4553s0023.1	91.753	1249	80	6	239	1464	1249	1	0	1714	isotig00498	gi|567138304|ref|XM_006394401.1|	89.44	1449	116	9	60	1479	1677	237	0	1920	isotig00498	NA	isotig00498	XP_018493050.1	98.919	370	4
isotig00499	isogroup00017	9	1520	Gene.1148::isotig00499::g.1148::m.1148	1026	342	isotig00499	AT5G61840	92.234	1249	87	3	239	1480	1246	1	0	1760	isotig00499	Bostr.26833s0051.1	92.874	1249	80	3	240	1480	1248	1	0	1805	isotig00499	gi|567138304|ref|XM_006394401.1|	90.21	1450	121	8	60	1496	1677	236	0	1960	isotig00499	NA	isotig00499	XP_002866458.1	97.733	397	9
isotig00500	isogroup00017	8	1493	Gene.1149::isotig00500::g.1149::m.1149	525	174	isotig00500	AT5G61840	90.73	863	54	5	596	1435	860	1	0	1127	isotig00500	Esa2g30220	91.657	863	49	6	596	1435	863	1	0	1173	isotig00500	gi|567138304|ref|XM_006394401.1|	87.44	1449	116	10	60	1450	1677	237	0	1810	isotig00500	NA	isotig00500	XP_002511079.1	95.851	241	10
isotig00501	isogroup00017	6	1530	Gene.1151::isotig00501::g.1151::m.1151	390	130	isotig00501	AT5G61840	89.721	681	44	5	815	1472	678	1	0	846	isotig00501	Esa2g30220	90.896	681	39	6	815	1472	681	1	0	893	isotig00501	gi|567138304|ref|XM_006394401.1|	90.37	696	44	2	815	1487	932	237	0	966	isotig00501	NA	isotig00501	XP_006394463.1	93.401	197	11
isotig00502	isogroup00017	9	1491	Gene.1153::isotig00502::g.1153::m.1153	522	226	isotig00502	AT5G61840	92.005	863	59	3	596	1451	860	1	0	1203	isotig00502	Bostr.26833s0051.1	92.94	864	52	3	596	1451	863	1	0	1249	isotig00502	gi|567138304|ref|XM_006394401.1|	88.21	1450	121	9	60	1467	1677	236	0	1850	isotig00502	NA	isotig00502	XP_006394463.1	94.643	280	15
isotig00503	isogroup00017	7	1528	Gene.1154::isotig00503::g.1154::m.1154	543	181	isotig00503	AT5G61840	91.336	681	49	3	815	1488	678	1	0	922	isotig00503	Bostr.26833s0051.1	92.522	682	42	3	815	1488	681	1	0	968	isotig00503	gi|567138304|ref|XM_006394401.1|	91.97	697	49	1	815	1504	932	236	0	1010	isotig00503	NA	isotig00503	XP_002866458.1	91.964	224	16
isotig00504	isogroup00017	6	1505	Gene.1156::isotig00504::g.1156::m.1156	300	100	isotig00504	AT5G61840	89.721	681	44	5	790	1447	678	1	0	846	isotig00504	Esa2g30220	90.896	681	39	6	790	1447	681	1	0	893	isotig00504	gi|567138304|ref|XM_006394401.1|	90.37	696	44	2	790	1462	932	237	0	966	isotig00504	NA	isotig00504	XP_006394463.1	93.401	197	11
isotig00505	isogroup00017	7	1503	Gene.1158::isotig00505::g.1158::m.1158	300	181	isotig00505	AT5G61840	91.336	681	49	3	790	1463	678	1	0	922	isotig00505	Bostr.26833s0051.1	92.522	682	42	3	790	1463	681	1	0	968	isotig00505	gi|567138304|ref|XM_006394401.1|	91.97	697	49	1	790	1479	932	236	0	1010	isotig00505	NA	isotig00505	XP_002866458.1	91.964	224	16
isotig00506	isogroup00017	4	1341	Gene.1159::isotig00506::g.1159::m.1159	405	135	isotig00506	AT5G61840	87.6	500	35	6	807	1283	496	1	3.37e-157	555	isotig00506	Esa2g30220	89.271	494	30	6	813	1283	494	1	1.36e-168	597	isotig00506	gi|567138304|ref|XM_006394401.1|	88.61	509	35	2	813	1298	745	237	0	668	isotig00506	NA	isotig00506	XP_013718227.1	96.774	124	4
isotig00507	isogroup00017	5	1339	Gene.1160::isotig00507::g.1160::m.1160	405	103	isotig00507	AT5G61840	89.8	500	40	4	807	1299	496	1	5.43e-180	630	isotig00507	LA_scaffold3015_21	91.018	501	35	4	807	1299	499	1	0	667	isotig00507	gi|567138304|ref|XM_006394401.1|	90.78	510	40	1	813	1315	745	236	0	710	isotig00507	NA	isotig00507	XP_013718227.1	93.421	152	10
isotig00508	isogroup00017	3	844	NA	NA	NA	isotig00508	AT5G61800	82.759	319	20	10	398	681	1413	1095	3.08e-66	252	isotig00508	ath|AT5G61840	92.949	156	11	0	239	394	1246	1091	1.28e-57	228	isotig00508	gi|30697578|ref|NM_125574.2|	81.82	319	23	3	398	681	1413	1095	8e-88	333	isotig00508	NA	isotig00508	NP_200988.1	85.075	67	7
isotig00509	isogroup00017	6	779	Gene.1162::isotig00509::g.1162::m.1162	318	106	isotig00509	AT5G61840	86.8	500	39	7	28	504	496	1	9.05e-151	532	isotig00509	Esa2g30220	88.664	494	33	5	34	504	494	1	7.82e-164	580	isotig00509	gi|567138304|ref|XM_006394401.1|	81.36	751	78	11	34	728	745	1	0	729	isotig00509	NA	isotig00509	XP_006394463.1	94.059	101	6
isotig00510	isogroup00017	5	751	Gene.1163::isotig00510::g.1163::m.1163	318	106	isotig00510	AT5G61840	86.8	500	39	7	28	504	496	1	8.71e-151	532	isotig00510	Esa2g30220	88.664	494	33	5	34	504	494	1	7.53e-164	580	isotig00510	gi|565433173|ref|XM_006280481.1|	79.95	768	101	11	32	750	809	46	0	690	isotig00510	NA	isotig00510	XP_006394463.1	94.059	101	6
isotig00511	isogroup00017	2	550	NA	NA	NA	isotig00511	AT5G61800	87.608	347	33	3	50	387	1440	1095	3.11e-109	394	isotig00511	ThlaspiarvenseContig23358	88.218	348	29	4	50	387	1533	1188	3.51e-111	405	isotig00511	gi|567138333|ref|XM_006394410.1|	88.47	347	30	2	50	387	1434	1089	3e-122	446	isotig00511	NA	isotig00511	NP_200988.1	85.075	67	7
isotig00512	isogroup00017	3	539	NA	NA	NA	isotig00512	AT5G61840	83.4	500	33	12	28	481	496	1	1.81e-116	418	isotig00512	Esa2g30220	85.02	494	28	9	34	481	494	1	7.23e-128	460	isotig00512	gi|567138304|ref|XM_006394401.1|	84.28	509	34	3	34	496	745	237	5e-164	585	isotig00512	NA	isotig00512	XP_008464359.1	91.935	62	5
isotig00513	isogroup00017	4	537	NA	NA	NA	isotig00513	AT5G61840	85.6	500	38	9	28	497	496	1	2.91e-139	494	isotig00513	LA_scaffold3015_21	87.026	501	32	8	28	497	499	1	4.19e-150	534	isotig00513	gi|567138304|ref|XM_006394401.1|	86.47	510	39	2	34	513	745	236	2e-176	627	isotig00513	NA	isotig00513	XP_012439067.1	90.244	82	8
isotig00514	isogroup00018	7	1610	NA	NA	NA	NA	NA	NA	NA	NA	NA	NA	NA	NA	NA	NA	NA	isotig00514	Rsa1.0_00400.1_g00008.1	80.438	639	76	34	664	1257	705	1339	8.1e-122	442	isotig00514	gi|685381337|ref|XM_009125005.1|	76.61	791	152	14	586	1351	1	783	2e-143	518	isotig00514	NA	isotig00514	XP_013620046.1	78.723	94	20
isotig00515	isogroup00018	7	1546	NA	NA	NA	NA	NA	NA	NA	NA	NA	NA	NA	NA	NA	NA	NA	isotig00515	Rsa1.0_00400.1_g00008.1	80.438	639	76	34	600	1193	705	1339	7.77e-122	442	isotig00515	gi|685381337|ref|XM_009125005.1|	76.61	791	152	14	522	1287	1	783	2e-143	518	isotig00515	NA	isotig00515	XP_013620046.1	78.723	94	20
isotig00516	isogroup00018	5	1555	Gene.1164::isotig00516::g.1164::m.1164	513	171	isotig00516	AT3G50960	88	125	15	0	328	452	83	207	7.77e-35	148	isotig00516	Rsa1.0_00400.1_g00008.1	80.438	639	76	34	609	1202	705	1339	7.82e-122	442	isotig00516	gi|685381337|ref|XM_009125005.1|	76.61	791	152	14	531	1296	1	783	2e-143	518	isotig00516	NA	isotig00516	XP_013620046.1	78.723	94	20
isotig00517	isogroup00018	7	1546	Gene.1165::isotig00517::g.1165::m.1165	342	114	isotig00517	AT5G26749	92.537	67	5	0	138	204	52	118	2.84e-19	97.1	isotig00517	Rsa1.0_00400.1_g00008.1	80.438	639	76	34	600	1193	705	1339	7.77e-122	442	isotig00517	gi|685381337|ref|XM_009125005.1|	76.61	791	152	14	522	1287	1	783	2e-143	518	isotig00517	NA	isotig00517	XP_013620046.1	78.723	94	20
isotig00518	isogroup00018	7	1546	Gene.1166::isotig00518::g.1166::m.1166	441	147	NA	NA	NA	NA	NA	NA	NA	NA	NA	NA	NA	NA	isotig00518	Rsa1.0_08514.1_g00002.1	86.48	392	52	1	1044	1434	223	614	6.05e-118	429	isotig00518	gi|685385702|ref|XM_009126539.1|	92.07	492	37	2	974	1463	540	1031	0	704	isotig00518	NA	isotig00518	XP_013669617.1	96	150	6
isotig00519	isogroup00018	7	1523	NA	NA	NA	NA	NA	NA	NA	NA	NA	NA	NA	NA	NA	NA	NA	isotig00519	Rsa1.0_00400.1_g00008.1	80.458	655	80	33	560	1170	689	1339	2.73e-126	457	isotig00519	gi|685385699|ref|XM_009126538.1|	76.36	719	144	9	571	1264	99	816	2e-129	471	isotig00519	NA	isotig00519	XP_013713702.1	75	132	24
isotig00520	isogroup00018	7	1498	Gene.1168::isotig00520::g.1168::m.1168	342	114	isotig00520	AT5G26749	92.537	67	5	0	138	204	52	118	2.75e-19	97.1	isotig00520	Rsa1.0_00400.1_g00008.1	80.438	639	76	34	552	1145	705	1339	7.52e-122	442	isotig00520	gi|685381337|ref|XM_009125005.1|	76.61	791	152	14	474	1239	1	783	2e-143	518	isotig00520	NA	isotig00520	XP_013620046.1	78.723	94	20
isotig00521	isogroup00018	7	1482	Gene.1169::isotig00521::g.1169::m.1169	441	147	NA	NA	NA	NA	NA	NA	NA	NA	NA	NA	NA	NA	isotig00521	Rsa1.0_08514.1_g00002.1	86.48	392	52	1	980	1370	223	614	5.79e-118	429	isotig00521	gi|685385702|ref|XM_009126539.1|	92.07	492	37	2	910	1399	540	1031	0	704	isotig00521	NA	isotig00521	XP_013669617.1	96	150	6
isotig00522	isogroup00018	5	1488	Gene.1171::isotig00522::g.1171::m.1171	510	170	isotig00522	AT3G50960	88	125	15	0	328	452	83	207	7.43e-35	148	isotig00522	Rsa1.0_08514.1_g00002.1	86.48	392	52	1	986	1376	223	614	5.82e-118	429	isotig00522	gi|685385702|ref|XM_009126539.1|	92.07	492	37	2	916	1405	540	1031	0	704	isotig00522	NA	isotig00522	XP_013669617.1	96	150	6
isotig00523	isogroup00018	7	1459	NA	NA	NA	NA	NA	NA	NA	NA	NA	NA	NA	NA	NA	NA	NA	isotig00523	Rsa1.0_00400.1_g00008.1	80.458	655	80	33	496	1106	689	1339	2.62e-126	457	isotig00523	gi|685385699|ref|XM_009126538.1|	76.36	719	144	9	507	1200	99	816	2e-129	471	isotig00523	NA	isotig00523	XP_013713702.1	75	132	24
isotig00524	isogroup00018	5	1465	Gene.1174::isotig00524::g.1174::m.1174	510	170	isotig00524	AT3G50960	88	125	15	0	328	452	83	207	7.31e-35	148	isotig00524	Rsa1.0_00400.1_g00008.1	80.458	655	80	33	502	1112	689	1339	2.63e-126	457	isotig00524	gi|685385699|ref|XM_009126538.1|	75.87	746	146	11	492	1206	74	816	7e-130	473	isotig00524	NA	isotig00524	XP_013713702.1	75	132	24
isotig00525	isogroup00018	7	1482	Gene.1175::isotig00525::g.1175::m.1175	441	114	isotig00525	AT5G26749	92.537	67	5	0	138	204	52	118	2.72e-19	97.1	isotig00525	Rsa1.0_08514.1_g00002.1	86.48	392	52	1	980	1370	223	614	5.79e-118	429	isotig00525	gi|685385702|ref|XM_009126539.1|	92.07	492	37	2	910	1399	540	1031	0	704	isotig00525	NA	isotig00525	XP_013669617.1	96	150	6
isotig00526	isogroup00018	7	1459	Gene.1178::isotig00526::g.1178::m.1178	342	114	isotig00526	AT5G26749	92.537	67	5	0	138	204	52	118	2.68e-19	97.1	isotig00526	Rsa1.0_00400.1_g00008.1	80.458	655	80	33	496	1106	689	1339	2.62e-126	457	isotig00526	gi|685385699|ref|XM_009126538.1|	76.36	719	144	9	507	1200	99	816	2e-129	471	isotig00526	NA	isotig00526	XP_013713702.1	75	132	24
isotig00527	isogroup00018	7	1425	Gene.1179::isotig00527::g.1179::m.1179	441	114	isotig00527	AT5G26749	92.537	67	5	0	138	204	52	118	2.61e-19	97.1	isotig00527	Rsa1.0_08514.1_g00002.1	86.48	392	52	1	923	1313	223	614	5.57e-118	429	isotig00527	gi|685385702|ref|XM_009126539.1|	92.07	492	37	2	853	1342	540	1031	0	704	isotig00527	NA	isotig00527	XP_013669617.1	96	150	6
isotig00528	isogroup00018	7	1402	Gene.1182::isotig00528::g.1182::m.1182	342	114	isotig00528	AT5G26749	92.537	67	5	0	138	204	52	118	2.57e-19	97.1	isotig00528	Rsa1.0_00400.1_g00008.1	80.458	655	80	33	439	1049	689	1339	2.51e-126	457	isotig00528	gi|685385699|ref|XM_009126538.1|	76.36	719	144	9	450	1143	99	816	2e-129	471	isotig00528	NA	isotig00528	XP_013713702.1	75	132	24
isotig00529	isogroup00018	4	1381	Gene.1184::isotig00529::g.1184::m.1184	540	199	NA	NA	NA	NA	NA	NA	NA	NA	NA	NA	NA	NA	isotig00529	Rsa1.0_08514.1_g00002.1	86.139	404	56	0	876	1279	222	625	3.22e-120	436	isotig00529	gi|685385702|ref|XM_009126539.1|	92.48	492	37	0	807	1298	540	1031	0	720	isotig00529	NA	isotig00529	XP_013713699.1	94.545	165	9
isotig00530	isogroup00018	2	1284	NA	NA	NA	NA	NA	NA	NA	NA	NA	NA	NA	NA	NA	NA	NA	isotig00530	Rsa1.0_00400.1_g00008.1	81.212	660	81	25	307	932	689	1339	6.29e-137	492	isotig00530	gi|685385699|ref|XM_009126538.1|	77.38	725	140	10	318	1025	99	816	4e-145	524	isotig00530	NA	isotig00530	XP_013713702.1	74.545	110	20
isotig00531	isogroup00018	4	1259	Gene.1191::isotig00531::g.1191::m.1191	540	265	NA	NA	NA	NA	NA	NA	NA	NA	NA	NA	NA	NA	isotig00531	Rsa1.0_08514.1_g00002.1	86.139	404	56	0	754	1157	222	625	2.93e-120	436	isotig00531	gi|685385702|ref|XM_009126539.1|	92.48	492	37	0	685	1176	540	1031	0	720	isotig00531	NA	isotig00531	XP_013713699.1	94.545	165	9
isotig00532	isogroup00018	3	996	Gene.1194::isotig00532::g.1194::m.1194	540	180	NA	NA	NA	NA	NA	NA	NA	NA	NA	NA	NA	NA	isotig00532	Rsa1.0_08514.1_g00002.1	86.104	403	56	0	492	894	223	625	8.29e-120	435	isotig00532	gi|685385702|ref|XM_009126539.1|	91.06	615	55	0	299	913	417	1031	0	861	isotig00532	NA	isotig00532	XP_013713699.1	92.233	206	16
isotig00533	isogroup00019	3	2187	Gene.1196::isotig00533::g.1196::m.1196	1500	500	isotig00533	AT4G36390	87.753	1927	197	15	219	2110	1	1923	0	2215	isotig00533	Bostr.7867s1498.1	89.446	1914	174	14	219	2110	1	1908	0	2390	isotig00533	gi|567216757|ref|XM_006411945.1|	89.73	1802	168	8	358	2153	153	1943	0	2400	isotig00533	NA	isotig00533	XP_002867018.1	91.624	585	46
isotig00534	isogroup00019	5	1777	Gene.1197::isotig00534::g.1197::m.1197	1395	465	isotig00534	AT5G14420	88.41	1415	136	17	170	1564	1	1407	0	1679	isotig00534	ThlaspiarvenseContig7667	87.692	1625	173	16	165	1777	1655	46	0	1868	isotig00534	gi|727562568|ref|XM_010455260.1|	88.15	1578	169	9	165	1736	374	1939	0	1980	isotig00534	K16280	isotig00534	XP_006399953.1	88.841	466	49
isotig00535	isogroup00019	3	1773	Gene.1198::isotig00535::g.1198::m.1198	1395	465	isotig00535	AT5G14420	88.685	1414	134	15	170	1564	1	1407	0	1701	isotig00535	ThlaspiarvenseContig7667	87.97	1621	172	16	165	1773	1655	46	0	1892	isotig00535	gi|297811562|ref|XM_002873619.1|	85.54	1729	166	14	22	1678	25	1741	0	2000	isotig00535	K16280	isotig00535	XP_006399953.1	88.197	466	52
isotig00536	isogroup00019	4	1747	Gene.1199::isotig00536::g.1199::m.1199	1365	455	isotig00536	AT5G14420	88.156	1334	130	17	170	1483	1	1326	0	1563	isotig00536	Sp6g29600.a	89.299	1327	125	8	170	1483	1	1323	0	1648	isotig00536	gi|297811562|ref|XM_002873619.1|	83.55	1733	167	18	22	1652	25	1741	0	1870	isotig00536	K16280	isotig00536	XP_006399953.1	86.481	466	50
isotig00537	isogroup00019	3	1582	Gene.1200::isotig00537::g.1200::m.1200	426	142	NA	NA	NA	NA	NA	NA	NA	NA	NA	NA	NA	NA	isotig00537	LA_scaffold1974_27	91.453	117	8	2	627	742	1364	1249	8.97e-37	159	isotig00537	gi|145361359|ref|NM_179150.3|	82.29	192	22	4	626	816	274	94	1e-43	187	isotig00537	NA	isotig00537	XP_010438005.1	88.372	43	5
isotig00538	isogroup00019	4	1392	NA	NA	NA	NA	NA	NA	NA	NA	NA	NA	NA	NA	NA	NA	NA	isotig00538	LA_scaffold1974_27	91.453	117	8	2	627	742	1364	1249	7.87e-37	159	isotig00538	gi|145361359|ref|NM_179150.3|	82.29	192	22	4	626	816	274	94	1e-43	187	isotig00538	NA	isotig00538	XP_010438005.1	88.372	43	5
isotig00539	isogroup00019	3	1081	NA	NA	NA	NA	NA	NA	NA	NA	NA	NA	NA	NA	NA	NA	NA	isotig00539	SI_scaffold161:47075-48044(+)	86.036	222	31	0	718	939	300	79	7.59e-61	239	isotig00539	gi|685337268|ref|XM_009107584.1|	85.59	222	32	0	718	939	389	168	7e-65	257	isotig00539	NA	isotig00539	XP_013591768.1	70.707	99	23
isotig00540	isogroup00019	6	1046	NA	NA	NA	isotig00540	AT5G14420	88.39	267	31	0	214	480	1407	1141	2.89e-87	322	isotig00540	ThlaspiarvenseContig7667	84.855	482	57	11	1	477	46	516	6.64e-131	472	isotig00540	gi|727488111|ref|XM_010421776.1|	83.16	475	64	8	5	477	1768	1308	1e-130	475	isotig00540	NA	isotig00540	XP_009125973.1	90.909	88	8
isotig00541	isogroup00019	5	1017	NA	NA	NA	isotig00541	AT5G14420	86.559	186	25	0	568	753	1141	1326	2.95e-52	206	isotig00541	SI_scaffold161:47075-48044(+)	85.65	223	31	1	142	364	79	300	3.32e-59	233	isotig00541	gi|727562568|ref|XM_010455260.1|	79.8	396	43	7	568	931	1507	1897	9e-95	356	isotig00541	NA	isotig00541	XP_013726162.1	79.545	88	8
isotig00542	isogroup00019	3	859	NA	NA	NA	NA	NA	NA	NA	NA	NA	NA	NA	NA	NA	NA	NA	NA	NA	NA	NA	NA	NA	NA	NA	NA	NA	NA	NA	isotig00542	gi|685257568|ref|XM_009128469.1|	89.92	129	13	0	314	442	311	439	5e-40	174	isotig00542	NA	isotig00542	XP_018451354.1	88.372	43	5
isotig00543	isogroup00019	4	728	NA	NA	NA	NA	NA	NA	NA	NA	NA	NA	NA	NA	NA	NA	NA	isotig00543	Araha.1388s0003.1	82.407	324	38	8	205	509	324	1	8.34e-69	265	isotig00543	gi|297798267|ref|XM_002866972.1|	85.71	189	21	1	188	370	419	231	3e-54	221	isotig00543	NA	isotig00543	XP_002867018.1	78.125	64	12
isotig00544	isogroup00019	4	643	NA	NA	NA	NA	NA	NA	NA	NA	NA	NA	NA	NA	NA	NA	NA	isotig00544	Araha.1388s0003.1	82.407	324	38	8	120	424	324	1	7.33e-69	265	isotig00544	gi|297798267|ref|XM_002866972.1|	85.71	189	21	1	103	285	419	231	3e-54	221	isotig00544	NA	isotig00544	XP_006412007.1	76.562	64	15
isotig00545	isogroup00020	12	1943	Gene.1202::isotig00545::g.1202::m.1202	336	112	isotig00545	AT4G02150	89.32	515	51	4	321	833	215	727	0	643	isotig00545	Bostr.16335s0040.1	90.996	522	42	5	314	833	218	736	0	699	isotig00545	gi|297809938|ref|XM_002872807.1|	84.96	1004	95	5	330	1281	316	1315	0	1160	isotig00545	NA	isotig00545	XP_006289883.1	79.907	214	26
isotig00546	isogroup00020	12	1932	Gene.1204::isotig00546::g.1204::m.1204	336	112	isotig00546	AT4G02150	88.641	537	57	4	321	855	215	749	0	651	isotig00546	Bostr.16335s0040.1	90.257	544	48	5	314	855	218	758	0	706	isotig00546	gi|685275089|ref|XM_009130278.1|	79	1019	145	8	315	1270	263	1275	0	888	isotig00546	NA	isotig00546	NP_192124.1	64.607	178	41
isotig00547	isogroup00020	12	1892	Gene.1205::isotig00547::g.1205::m.1205	336	112	isotig00547	AT4G02150	89.32	515	51	4	321	833	215	727	0	643	isotig00547	Bostr.16335s0040.1	90.996	522	42	5	314	833	218	736	0	699	isotig00547	gi|297809938|ref|XM_002872807.1|	84.96	1004	95	5	330	1281	316	1315	0	1160	isotig00547	NA	isotig00547	NP_192124.1	78.505	214	29
isotig00548	isogroup00020	10	1879	Gene.1206::isotig00548::g.1206::m.1206	336	112	isotig00548	AT4G02150	87.53	826	93	4	832	1648	772	1596	0	946	isotig00548	Bostr.16335s0040.1	89.277	830	79	4	828	1648	777	1605	0	1031	isotig00548	gi|567161300|ref|XM_006396358.1|	82.3	1633	177	19	315	1845	291	1913	0	1660	isotig00548	NA	isotig00548	XP_002872853.1	80.727	275	36
isotig00549	isogroup00020	12	1881	Gene.1207::isotig00549::g.1207::m.1207	438	146	isotig00549	AT4G02150	88.641	537	57	4	321	855	215	749	0	651	isotig00549	Bostr.16335s0040.1	90.257	544	48	5	314	855	218	758	0	706	isotig00549	gi|685275089|ref|XM_009130278.1|	79	1019	145	8	315	1270	263	1275	0	888	isotig00549	NA	isotig00549	NP_192124.1	68.571	140	23
isotig00550	isogroup00020	10	1868	Gene.1209::isotig00550::g.1209::m.1209	612	112	isotig00550	AT4G02150	87.028	794	93	4	853	1637	804	1596	0	887	isotig00550	Bostr.16335s0040.1	88.917	794	78	4	853	1637	813	1605	0	970	isotig00550	gi|685275089|ref|XM_009130278.1|	78.65	1625	223	25	315	1841	263	1861	0	1350	isotig00550	NA	isotig00550	NP_192124.1	73.632	201	32
isotig00551	isogroup00020	12	1848	Gene.1211::isotig00551::g.1211::m.1211	336	112	isotig00551	AT4G02150	84.853	713	87	14	31	738	31	727	0	699	isotig00551	Sp6g02050.a	87.5	720	64	12	31	738	31	736	0	808	isotig00551	gi|297809938|ref|XM_002872807.1|	83.11	1220	126	9	31	1186	112	1315	0	1300	isotig00551	NA	isotig00551	XP_006289883.1	79.907	214	26
isotig00552	isogroup00020	10	1845	Gene.1212::isotig00552::g.1212::m.1212	336	112	isotig00552	AT4G02150	89.32	515	51	4	321	833	215	727	0	643	isotig00552	Bostr.16335s0040.1	90.996	522	42	5	314	833	218	736	0	699	isotig00552	gi|567161300|ref|XM_006396358.1|	80	1635	177	25	315	1811	291	1913	0	1500	isotig00552	NA	isotig00552	XP_006396421.1	70.811	370	72
isotig00553	isogroup00020	12	1837	Gene.1213::isotig00553::g.1213::m.1213	438	146	isotig00553	AT4G02150	84.49	735	93	14	31	760	31	749	0	706	isotig00553	Sp6g02050.a	87.062	742	70	12	31	760	31	758	0	815	isotig00553	gi|685275089|ref|XM_009130278.1|	76.7	1223	170	14	31	1175	90	1275	0	949	isotig00553	NA	isotig00553	XP_002872853.1	71.166	163	39
isotig00554	isogroup00020	10	1834	Gene.1216::isotig00554::g.1216::m.1216	336	112	isotig00554	AT4G02150	88.641	537	57	4	321	855	215	749	0	651	isotig00554	Bostr.16335s0040.1	90.257	544	48	5	314	855	218	758	0	706	isotig00554	gi|685275089|ref|XM_009130278.1|	76.28	1627	224	31	315	1807	263	1861	0	1190	isotig00554	NA	isotig00554	XP_016710139.1	55.518	299	85
isotig00555	isogroup00020	10	1828	Gene.1217::isotig00555::g.1217::m.1217	336	112	isotig00555	AT4G02150	86.078	668	77	8	832	1484	772	1438	0	704	isotig00555	Bostr.16335s0040.1	87.351	672	69	8	828	1484	777	1447	0	756	isotig00555	gi|567161300|ref|XM_006396358.1|	79.57	1635	167	23	315	1794	291	1913	0	1490	isotig00555	NA	isotig00555	XP_002872853.1	80.727	275	36
isotig00556	isogroup00020	10	1817	Gene.1218::isotig00556::g.1218::m.1218	612	112	isotig00556	AT4G02150	88.641	537	57	4	321	855	215	749	0	651	isotig00556	Bostr.16335s0040.1	90.257	544	48	5	314	855	218	758	0	706	isotig00556	gi|685275089|ref|XM_009130278.1|	76.03	1627	211	28	315	1790	263	1861	0	1200	isotig00556	NA	isotig00556	NP_192124.1	73.632	201	32
isotig00557	isogroup00020	11	1804	Gene.1221::isotig00557::g.1221::m.1221	336	162	isotig00557	AT4G02150	86.467	702	75	10	2	694	37	727	0	752	isotig00557	Sp6g02050.a	89.316	702	64	6	2	694	37	736	0	870	isotig00557	gi|297809938|ref|XM_002872807.1|	84.78	1202	118	7	2	1142	118	1315	0	1370	isotig00557	NA	isotig00557	XP_006289883.1	79.907	214	26
isotig00558	isogroup00020	12	1797	Gene.1222::isotig00558::g.1222::m.1222	336	112	isotig00558	AT4G02150	84.853	713	87	14	31	738	31	727	0	699	isotig00558	Sp6g02050.a	87.5	720	64	12	31	738	31	736	0	808	isotig00558	gi|297809938|ref|XM_002872807.1|	83.11	1220	126	9	31	1186	112	1315	0	1300	isotig00558	NA	isotig00558	XP_002872853.1	78.972	214	28
isotig00559	isogroup00020	11	1793	Gene.1224::isotig00559::g.1224::m.1224	438	146	isotig00559	AT4G02150	86.05	724	81	10	2	716	37	749	0	760	isotig00559	Sp6g02050.a	88.812	724	70	6	2	716	37	758	0	878	isotig00559	gi|685275089|ref|XM_009130278.1|	79.35	1196	165	11	2	1131	96	1275	0	1060	isotig00559	NA	isotig00559	XP_002872853.1	88.535	157	15
isotig00560	isogroup00020	10	1794	Gene.1226::isotig00560::g.1226::m.1226	336	112	isotig00560	AT4G02150	89.32	515	51	4	321	833	215	727	0	643	isotig00560	Bostr.16335s0040.1	90.996	522	42	5	314	833	218	736	0	699	isotig00560	gi|567161300|ref|XM_006396358.1|	77.28	1637	167	29	315	1760	291	1913	0	1330	isotig00560	NA	isotig00560	NP_192124.1	63.957	369	81
isotig00561	isogroup00020	10	1784	Gene.1227::isotig00561::g.1227::m.1227	336	112	isotig00561	AT4G02150	87.53	826	93	4	737	1553	772	1596	0	946	isotig00561	Bostr.16335s0040.1	89.277	830	79	4	733	1553	777	1605	0	1031	isotig00561	gi|567161300|ref|XM_006396358.1|	80.97	1834	194	22	31	1750	121	1913	0	1780	isotig00561	NA	isotig00561	XP_002872853.1	80.727	275	36
isotig00562	isogroup00020	12	1786	Gene.1228::isotig00562::g.1228::m.1228	438	112	isotig00562	AT4G02150	84.49	735	93	14	31	760	31	749	0	706	isotig00562	Sp6g02050.a	87.062	742	70	12	31	760	31	758	0	815	isotig00562	gi|685275089|ref|XM_009130278.1|	76.7	1223	170	14	31	1175	90	1275	0	949	isotig00562	NA	isotig00562	XP_002872853.1	71.166	163	39
isotig00563	isogroup00020	10	1783	Gene.1231::isotig00563::g.1231::m.1231	336	112	isotig00563	AT4G02150	88.641	537	57	4	321	855	215	749	0	651	isotig00563	Bostr.16335s0040.1	90.257	544	48	5	314	855	218	758	0	706	isotig00563	gi|685275089|ref|XM_009130278.1|	73.66	1629	212	34	315	1756	263	1861	0	1030	isotig00563	NA	isotig00563	NP_192124.1	55.593	295	75
isotig00564	isogroup00020	10	1773	Gene.1232::isotig00564::g.1232::m.1232	612	112	isotig00564	AT4G02150	87.028	794	93	4	758	1542	804	1596	0	887	isotig00564	Bostr.16335s0040.1	88.917	794	78	4	758	1542	813	1605	0	970	isotig00564	gi|685275089|ref|XM_009130278.1|	77.15	1829	248	31	31	1746	90	1861	0	1420	isotig00564	NA	isotig00564	NP_192124.1	73.632	201	32
isotig00565	isogroup00020	10	1750	Gene.1234::isotig00565::g.1234::m.1234	336	112	isotig00565	AT4G02150	84.853	713	87	14	31	738	31	727	0	699	isotig00565	Sp6g02050.a	87.5	720	64	12	31	738	31	736	0	808	isotig00565	gi|297809938|ref|XM_002872807.1|	82.05	1593	166	14	31	1520	112	1687	0	1630	isotig00565	NA	isotig00565	XP_006396421.1	70.811	370	72
isotig00566	isogroup00020	11	1753	Gene.1235::isotig00566::g.1235::m.1235	486	162	isotig00566	AT4G02150	86.467	702	75	10	2	694	37	727	0	752	isotig00566	Sp6g02050.a	89.316	702	64	6	2	694	37	736	0	870	isotig00566	gi|297809938|ref|XM_002872807.1|	84.78	1202	118	7	2	1142	118	1315	0	1370	isotig00566	NA	isotig00566	XP_006289883.1	79.907	214	26
isotig00567	isogroup00020	10	1739	Gene.1238::isotig00567::g.1238::m.1238	336	146	isotig00567	AT4G02150	84.49	735	93	14	31	760	31	749	0	706	isotig00567	Sp6g02050.a	87.062	742	70	12	31	760	31	758	0	815	isotig00567	gi|685275089|ref|XM_009130278.1|	75.04	1831	249	37	31	1712	90	1861	0	1250	isotig00567	NA	isotig00567	XP_016710139.1	55.518	299	85
isotig00568	isogroup00020	9	1740	Gene.1240::isotig00568::g.1240::m.1240	336	162	isotig00568	AT4G02150	87.53	826	93	4	693	1509	772	1596	0	946	isotig00568	Bostr.16335s0040.1	89.277	830	79	4	689	1509	777	1605	0	1031	isotig00568	gi|567161300|ref|XM_006396358.1|	82.46	1807	195	20	2	1706	127	1913	0	1850	isotig00568	NA	isotig00568	XP_002872853.1	80.727	275	36
isotig00569	isogroup00020	11	1742	Gene.1242::isotig00569::g.1242::m.1242	438	112	isotig00569	AT4G02150	86.05	724	81	10	2	716	37	749	0	760	isotig00569	Sp6g02050.a	88.812	724	70	6	2	716	37	758	0	878	isotig00569	gi|685275089|ref|XM_009130278.1|	79.35	1196	165	11	2	1131	96	1275	0	1060	isotig00569	NA	isotig00569	XP_002872853.1	88.535	157	15
isotig00570	isogroup00020	10	1733	Gene.1244::isotig00570::g.1244::m.1244	336	112	isotig00570	AT4G02150	86.078	668	77	8	737	1389	772	1438	0	704	isotig00570	Sp6g02050.a	87.5	720	64	12	31	738	31	736	0	808	isotig00570	gi|567161300|ref|XM_006396358.1|	78.54	1836	184	26	31	1699	121	1913	0	1610	isotig00570	NA	isotig00570	XP_002872853.1	80.727	275	36
isotig00571	isogroup00020	10	1737	Gene.1245::isotig00571::g.1245::m.1245	348	116	isotig00571	AT4G02150	87.5	456	49	4	626	1075	772	1225	1.6e-146	520	isotig00571	Bostr.16335s0040.1	88.696	460	44	4	622	1075	777	1234	1.08e-155	555	isotig00571	gi|297809938|ref|XM_002872807.1|	83.94	803	73	5	325	1075	517	1315	0	895	isotig00571	NA	isotig00571	XP_006396421.1	77.57	214	31
isotig00572	isogroup00020	9	1729	Gene.1246::isotig00572::g.1246::m.1246	612	204	isotig00572	AT4G02150	87.028	794	93	4	714	1498	804	1596	0	887	isotig00572	Bostr.16335s0040.1	88.917	794	78	4	714	1498	813	1605	0	970	isotig00572	gi|685275089|ref|XM_009130278.1|	78.91	1802	243	28	2	1702	96	1861	0	1520	isotig00572	NA	isotig00572	NP_192124.1	73.632	201	32
isotig00573	isogroup00020	10	1722	Gene.1250::isotig00573::g.1250::m.1250	336	204	isotig00573	AT4G02150	84.49	735	93	14	31	760	31	749	0	706	isotig00573	Sp6g02050.a	87.062	742	70	12	31	760	31	758	0	815	isotig00573	gi|685275089|ref|XM_009130278.1|	74.82	1831	236	34	31	1695	90	1861	0	1260	isotig00573	NA	isotig00573	NP_192124.1	73.632	201	32
isotig00574	isogroup00020	10	1726	Gene.1251::isotig00574::g.1251::m.1251	438	116	isotig00574	AT4G02150	86.557	424	49	4	647	1064	804	1225	9.75e-129	460	isotig00574	Bostr.16335s0040.1	87.972	424	43	4	647	1064	813	1234	2.37e-137	494	isotig00574	gi|685275089|ref|XM_009130278.1|	78.21	803	108	7	325	1064	477	1275	0	677	isotig00574	NA	isotig00574	NP_192124.1	64.607	178	41
isotig00575	isogroup00020	9	1706	Gene.1253::isotig00575::g.1253::m.1253	486	162	isotig00575	AT4G02150	86.467	702	75	10	2	694	37	727	0	752	isotig00575	Sp6g02050.a	89.316	702	64	6	2	694	37	736	0	870	isotig00575	gi|297809938|ref|XM_002872807.1|	83.3	1575	158	12	2	1476	118	1687	0	1700	isotig00575	NA	isotig00575	XP_006396421.1	70.811	370	72
isotig00576	isogroup00020	10	1699	Gene.1255::isotig00576::g.1255::m.1255	336	112	isotig00576	AT4G02150	84.853	713	87	14	31	738	31	727	0	699	isotig00576	Sp6g02050.a	87.5	720	64	12	31	738	31	736	0	808	isotig00576	gi|567161300|ref|XM_006396358.1|	76.5	1838	184	32	31	1665	121	1913	0	1450	isotig00576	NA	isotig00576	XP_006396421.1	63.514	370	82
isotig00577	isogroup00020	9	1695	Gene.1257::isotig00577::g.1257::m.1257	438	112	isotig00577	AT4G02150	86.05	724	81	10	2	716	37	749	0	760	isotig00577	Sp6g02050.a	88.812	724	70	6	2	716	37	758	0	878	isotig00577	gi|685275089|ref|XM_009130278.1|	76.77	1804	244	34	2	1668	96	1861	0	1360	isotig00577	NA	isotig00577	XP_016710139.1	55.518	299	85
isotig00578	isogroup00020	10	1688	Gene.1260::isotig00578::g.1260::m.1260	336	112	isotig00578	AT4G02150	84.49	735	93	14	31	760	31	749	0	706	isotig00578	Sp6g02050.a	87.062	742	70	12	31	760	31	758	0	815	isotig00578	gi|685275089|ref|XM_009130278.1|	72.72	1833	237	40	31	1661	90	1861	0	1100	isotig00578	NA	isotig00578	XP_002872853.1	55.593	295	75
isotig00579	isogroup00020	9	1689	Gene.1262::isotig00579::g.1262::m.1262	336	162	isotig00579	AT4G02150	86.467	702	75	10	2	694	37	727	0	752	isotig00579	Sp6g02050.a	89.316	702	64	6	2	694	37	736	0	870	isotig00579	gi|567161300|ref|XM_006396358.1|	79.99	1809	185	24	2	1655	127	1913	0	1680	isotig00579	NA	isotig00579	XP_002872853.1	80.727	275	36
isotig00580	isogroup00020	10	1686	Gene.1263::isotig00580::g.1263::m.1263	348	116	isotig00580	AT4G02150	87.5	456	49	4	626	1075	772	1225	1.55e-146	520	isotig00580	Bostr.16335s0040.1	88.696	460	44	4	622	1075	777	1234	1.04e-155	555	isotig00580	gi|297809938|ref|XM_002872807.1|	83.94	803	73	5	325	1075	517	1315	0	895	isotig00580	NA	isotig00580	NP_192124.1	78.505	214	29
isotig00581	isogroup00020	9	1678	Gene.1264::isotig00581::g.1264::m.1264	612	112	isotig00581	AT4G02150	86.05	724	81	10	2	716	37	749	0	760	isotig00581	Sp6g02050.a	88.812	724	70	6	2	716	37	758	0	878	isotig00581	gi|685275089|ref|XM_009130278.1|	76.55	1804	231	31	2	1651	96	1861	0	1370	isotig00581	NA	isotig00581	NP_192124.1	73.632	201	32
isotig00582	isogroup00020	8	1673	Gene.1267::isotig00582::g.1267::m.1267	348	116	isotig00582	AT4G02150	87.53	826	93	4	626	1442	772	1596	0	946	isotig00582	Bostr.16335s0040.1	89.277	830	79	4	622	1442	777	1605	0	1031	isotig00582	gi|567161300|ref|XM_006396358.1|	81.44	1417	153	18	325	1639	505	1913	0	1390	isotig00582	NA	isotig00582	XP_006396421.1	80	275	38
isotig00583	isogroup00020	10	1675	Gene.1269::isotig00583::g.1269::m.1269	348	146	isotig00583	AT4G02150	86.557	424	49	4	647	1064	804	1225	9.46e-129	460	isotig00583	Bostr.16335s0040.1	87.972	424	43	4	647	1064	813	1234	2.3e-137	494	isotig00583	gi|685275089|ref|XM_009130278.1|	78.21	803	108	7	325	1064	477	1275	0	677	isotig00583	NA	isotig00583	XP_002872853.1	69.286	140	22
isotig00584	isogroup00020	8	1662	Gene.1270::isotig00584::g.1270::m.1270	612	116	isotig00584	AT4G02150	87.028	794	93	4	647	1431	804	1596	0	887	isotig00584	Bostr.16335s0040.1	88.917	794	78	4	647	1431	813	1605	0	970	isotig00584	gi|685275089|ref|XM_009130278.1|	78.14	1409	186	24	325	1635	477	1861	0	1140	isotig00584	NA	isotig00584	NP_192124.1	73.632	201	32
isotig00585	isogroup00020	9	1655	Gene.1272::isotig00585::g.1272::m.1272	486	112	isotig00585	AT4G02150	86.467	702	75	10	2	694	37	727	0	752	isotig00585	Sp6g02050.a	89.316	702	64	6	2	694	37	736	0	870	isotig00585	gi|567161300|ref|XM_006396358.1|	77.91	1811	185	30	2	1621	127	1913	0	1520	isotig00585	NA	isotig00585	XP_006289883.1	64.324	370	78
isotig00586	isogroup00020	9	1644	Gene.1274::isotig00586::g.1274::m.1274	486	112	isotig00586	AT4G02150	86.05	724	81	10	2	716	37	749	0	760	isotig00586	Sp6g02050.a	88.812	724	70	6	2	716	37	758	0	878	isotig00586	gi|685275089|ref|XM_009130278.1|	74.42	1806	232	37	2	1617	96	1861	0	1200	isotig00586	NA	isotig00586	XP_002872853.1	88.535	157	15
isotig00587	isogroup00020	8	1639	Gene.1277::isotig00587::g.1277::m.1277	348	116	isotig00587	AT4G02150	87.5	456	49	4	626	1075	772	1225	1.51e-146	520	isotig00587	Bostr.16335s0040.1	88.696	460	44	4	622	1075	777	1234	1.02e-155	555	isotig00587	gi|567161300|ref|XM_006396358.1|	78.79	1419	153	24	325	1605	505	1913	0	1230	isotig00587	NA	isotig00587	XP_006396421.1	70.811	370	72
isotig00588	isogroup00020	8	1628	Gene.1279::isotig00588::g.1279::m.1279	348	146	isotig00588	AT4G02150	86.557	424	49	4	647	1064	804	1225	9.19e-129	460	isotig00588	Bostr.16335s0040.1	87.972	424	43	4	647	1064	813	1234	2.23e-137	494	isotig00588	gi|685275089|ref|XM_009130278.1|	75.41	1411	187	30	325	1601	477	1861	0	978	isotig00588	NA	isotig00588	XP_016710139.1	55.518	299	85
isotig00589	isogroup00020	8	1622	Gene.1280::isotig00589::g.1280::m.1280	348	116	isotig00589	AT4G02150	86.078	668	77	8	626	1278	772	1438	0	704	isotig00589	Bostr.16335s0040.1	87.351	672	69	8	622	1278	777	1447	0	756	isotig00589	gi|567161300|ref|XM_006396358.1|	78.29	1419	143	22	325	1588	505	1913	0	1220	isotig00589	NA	isotig00589	XP_006396421.1	80	275	38
isotig00590	isogroup00020	8	1611	Gene.1281::isotig00590::g.1281::m.1281	612	204	isotig00590	AT4G02150	85.377	636	77	8	647	1267	804	1438	0	645	isotig00590	Bostr.16335s0040.1	86.792	636	68	8	647	1267	813	1447	0	695	isotig00590	gi|685275089|ref|XM_009130278.1|	75.12	1411	174	27	325	1584	477	1861	0	989	isotig00590	NA	isotig00590	XP_002872853.1	74.627	201	30
isotig00591	isogroup00020	8	1588	Gene.1283::isotig00591::g.1283::m.1283	348	116	isotig00591	AT4G02150	87.5	456	49	4	626	1075	772	1225	1.46e-146	520	isotig00591	Bostr.16335s0040.1	88.696	460	44	4	622	1075	777	1234	9.83e-156	555	isotig00591	gi|567161300|ref|XM_006396358.1|	75.65	1421	143	28	325	1554	505	1913	0	1060	isotig00591	NA	isotig00591	XP_006289883.1	64.324	370	78
isotig00592	isogroup00020	8	1577	Gene.1285::isotig00592::g.1285::m.1285	348	146	isotig00592	AT4G02150	86.557	424	49	4	647	1064	804	1225	8.91e-129	460	isotig00592	Bostr.16335s0040.1	87.972	424	43	4	647	1064	813	1234	2.16e-137	494	isotig00592	gi|685275089|ref|XM_009130278.1|	72.4	1413	175	33	325	1550	477	1861	0	823	isotig00592	NA	isotig00592	NP_192124.1	55.593	295	75
isotig00593	isogroup00020	9	1437	Gene.1286::isotig00593::g.1286::m.1286	336	112	isotig00593	AT4G02150	89.32	515	51	4	321	833	215	727	0	643	isotig00593	Bostr.16335s0040.1	90.996	522	42	5	314	833	218	736	0	699	isotig00593	gi|297809938|ref|XM_002872807.1|	84.92	975	91	5	330	1252	316	1286	0	1120	isotig00593	NA	isotig00593	NP_001328074.1	78.505	214	29
isotig00594	isogroup00020	9	1426	Gene.1287::isotig00594::g.1287::m.1287	438	112	isotig00594	AT4G02150	88.641	537	57	4	321	855	215	749	0	651	isotig00594	Bostr.16335s0040.1	90.257	544	48	5	314	855	218	758	0	706	isotig00594	gi|685275089|ref|XM_009130278.1|	78.59	990	143	8	315	1241	263	1246	0	845	isotig00594	NA	isotig00594	NP_001328074.1	68.571	140	23
isotig00595	isogroup00020	9	1342	Gene.1289::isotig00595::g.1289::m.1289	336	112	isotig00595	AT4G02150	84.853	713	87	14	31	738	31	727	0	699	isotig00595	Sp6g02050.a	87.5	720	64	12	31	738	31	736	0	808	isotig00595	gi|297809938|ref|XM_002872807.1|	83.04	1191	122	9	31	1157	112	1286	0	1270	isotig00595	NA	isotig00595	XP_002872853.1	78.972	214	28
isotig00596	isogroup00020	9	1331	Gene.1291::isotig00596::g.1291::m.1291	336	112	isotig00596	AT4G02150	84.49	735	93	14	31	760	31	749	0	706	isotig00596	Sp6g02050.a	87.062	742	70	12	31	760	31	758	0	815	isotig00596	gi|685275089|ref|XM_009130278.1|	76.3	1194	168	14	31	1146	90	1246	0	906	isotig00596	NA	isotig00596	XP_002872853.1	71.166	163	39
isotig00597	isogroup00020	8	1298	Gene.1292::isotig00597::g.1292::m.1292	486	112	isotig00597	AT4G02150	86.467	702	75	10	2	694	37	727	0	752	isotig00597	Sp6g02050.a	89.316	702	64	6	2	694	37	736	0	870	isotig00597	gi|297809938|ref|XM_002872807.1|	84.74	1173	114	7	2	1113	118	1286	0	1340	isotig00597	NA	isotig00597	XP_002872853.1	78.972	214	28
isotig00598	isogroup00020	8	1287	Gene.1296::isotig00598::g.1296::m.1296	336	146	isotig00598	AT4G02150	86.05	724	81	10	2	716	37	749	0	760	isotig00598	Sp6g02050.a	88.812	724	70	6	2	716	37	758	0	878	isotig00598	gi|685275089|ref|XM_009130278.1|	79.01	1167	163	11	2	1102	96	1246	0	1010	isotig00598	NA	isotig00598	XP_002872853.1	88.535	157	15
isotig00599	isogroup00020	7	1231	Gene.1297::isotig00599::g.1297::m.1297	348	116	isotig00599	AT4G02150	87.588	427	45	4	626	1046	772	1196	3.18e-137	488	isotig00599	Bostr.16335s0040.1	88.863	431	40	4	622	1046	777	1205	2.14e-146	523	isotig00599	gi|297809938|ref|XM_002872807.1|	83.85	774	69	5	325	1046	517	1286	0	861	isotig00599	NA	isotig00599	XP_006289883.1	79.907	214	26
isotig00600	isogroup00020	7	1220	Gene.1298::isotig00600::g.1298::m.1298	438	116	isotig00600	AT4G02150	86.582	395	45	4	647	1035	804	1196	1.94e-119	429	isotig00600	Bostr.16335s0040.1	88.101	395	39	4	647	1035	813	1205	4.68e-128	462	isotig00600	gi|685275089|ref|XM_009130278.1|	77.65	774	106	7	325	1035	477	1246	3e-178	634	isotig00600	NA	isotig00600	NP_001328074.1	68.571	140	23
isotig00601	isogroup00020	3	813	Gene.1300::isotig00601::g.1300::m.1300	327	109	isotig00601	AT4G02150	88.205	585	65	2	1	582	1013	1596	0	695	isotig00601	Bostr.16335s0040.1	91.453	585	46	2	1	582	1022	1605	0	800	isotig00601	gi|567161300|ref|XM_006396358.1|	82.53	830	87	15	1	779	1091	1913	0	829	isotig00601	NA	isotig00601	XP_006396421.1	88.889	99	9
isotig00602	isogroup00020	3	762	Gene.1301::isotig00602::g.1301::m.1301	327	109	isotig00602	AT4G02150	86.183	427	49	6	1	418	1013	1438	7.08e-127	453	isotig00602	Bostr.16335s0040.1	89.227	427	36	6	1	418	1022	1447	3.63e-147	525	isotig00602	gi|567161300|ref|XM_006396358.1|	77.16	832	77	19	1	728	1091	1913	0	661	isotig00602	NA	isotig00602	XP_006396421.1	81.373	102	19
isotig00603	isogroup00021	10	3648	NA	NA	NA	NA	NA	NA	NA	NA	NA	NA	NA	NA	NA	NA	NA	isotig00603	Rsa1.0_02498.1_g00003.1	85.034	147	18	4	1675	1819	145	1	1.63e-32	147	isotig00603	gi|685262506|ref|XM_009152718.1|	70.97	658	184	2	56	706	1730	2387	2e-84	324	isotig00603	NA	isotig00603	XP_013689892.1	72.093	129	31
isotig00604	isogroup00021	9	3650	NA	NA	NA	NA	NA	NA	NA	NA	NA	NA	NA	NA	NA	NA	NA	isotig00604	Rsa1.0_02498.1_g00003.1	85.034	147	18	4	1677	1821	145	1	1.63e-32	147	isotig00604	gi|685262506|ref|XM_009152718.1|	70.97	658	184	2	56	706	1730	2387	2e-84	324	isotig00604	NA	isotig00604	XP_013689892.1	72.093	129	31
isotig00605	isogroup00021	9	3650	NA	NA	NA	NA	NA	NA	NA	NA	NA	NA	NA	NA	NA	NA	NA	isotig00605	Rsa1.0_02498.1_g00003.1	85.034	147	18	4	1675	1819	145	1	1.63e-32	147	isotig00605	gi|685262506|ref|XM_009152718.1|	70.97	658	184	2	56	706	1730	2387	2e-84	324	isotig00605	NA	isotig00605	XP_013689892.1	72.093	129	31
isotig00606	isogroup00021	8	3652	NA	NA	NA	NA	NA	NA	NA	NA	NA	NA	NA	NA	NA	NA	NA	isotig00606	Rsa1.0_02498.1_g00003.1	85.034	147	18	4	1677	1821	145	1	1.63e-32	147	isotig00606	gi|685262506|ref|XM_009152718.1|	70.97	658	184	2	56	706	1730	2387	2e-84	324	isotig00606	NA	isotig00606	XP_013689892.1	72.093	129	31
isotig00607	isogroup00021	10	2606	NA	NA	NA	NA	NA	NA	NA	NA	NA	NA	NA	NA	NA	NA	NA	isotig00607	Rsa1.0_02498.1_g00003.1	85.034	147	18	4	633	777	145	1	1.16e-32	147	isotig00607	gi|685296377|ref|XM_009140786.1|	77.58	397	62	13	424	809	1373	993	1e-71	280	isotig00607	NA	NA	NA	NA	NA	NA
isotig00608	isogroup00021	9	2608	NA	NA	NA	NA	NA	NA	NA	NA	NA	NA	NA	NA	NA	NA	NA	isotig00608	Rsa1.0_02498.1_g00003.1	85.034	147	18	4	635	779	145	1	1.16e-32	147	isotig00608	gi|685296377|ref|XM_009140786.1|	77.14	398	64	13	424	811	1373	993	2e-69	273	isotig00608	NA	NA	NA	NA	NA	NA
isotig00609	isogroup00021	9	2608	NA	NA	NA	NA	NA	NA	NA	NA	NA	NA	NA	NA	NA	NA	NA	isotig00609	Rsa1.0_02498.1_g00003.1	85.034	147	18	4	633	777	145	1	1.16e-32	147	isotig00609	gi|685296377|ref|XM_009140786.1|	77.58	397	62	13	424	809	1373	993	1e-71	280	isotig00609	NA	NA	NA	NA	NA	NA
isotig00610	isogroup00021	7	2459	NA	NA	NA	NA	NA	NA	NA	NA	NA	NA	NA	NA	NA	NA	NA	isotig00610	Rsa1.0_02498.1_g00003.1	85.034	147	18	4	1675	1819	145	1	1.09e-32	147	isotig00610	gi|685262506|ref|XM_009152718.1|	70.97	658	184	2	56	706	1730	2387	1e-84	324	isotig00610	NA	isotig00610	XP_013689892.1	72.093	129	31
isotig00611	isogroup00021	8	2610	NA	NA	NA	NA	NA	NA	NA	NA	NA	NA	NA	NA	NA	NA	NA	isotig00611	Rsa1.0_02498.1_g00003.1	85.034	147	18	4	635	779	145	1	1.16e-32	147	isotig00611	gi|685296377|ref|XM_009140786.1|	77.14	398	64	13	424	811	1373	993	2e-69	273	isotig00611	NA	NA	NA	NA	NA	NA
isotig00612	isogroup00021	6	2461	NA	NA	NA	NA	NA	NA	NA	NA	NA	NA	NA	NA	NA	NA	NA	isotig00612	Rsa1.0_02498.1_g00003.1	85.034	147	18	4	1677	1821	145	1	1.09e-32	147	isotig00612	gi|685262506|ref|XM_009152718.1|	70.97	658	184	2	56	706	1730	2387	1e-84	324	isotig00612	NA	isotig00612	XP_013689892.1	72.093	129	31
isotig00613	isogroup00021	8	2215	NA	NA	NA	NA	NA	NA	NA	NA	NA	NA	NA	NA	NA	NA	NA	isotig00613	Rsa1.0_02498.1_g00003.1	85.034	147	18	4	242	386	145	1	9.82e-33	147	isotig00613	gi|685296377|ref|XM_009140786.1|	76.64	381	62	13	48	418	1356	993	6e-63	251	isotig00613	NA	NA	NA	NA	NA	NA
isotig00614	isogroup00021	7	2217	NA	NA	NA	NA	NA	NA	NA	NA	NA	NA	NA	NA	NA	NA	NA	isotig00614	Rsa1.0_02498.1_g00003.1	85.034	147	18	4	242	386	145	1	9.83e-33	147	isotig00614	gi|685296377|ref|XM_009140786.1|	76.64	381	62	13	48	418	1356	993	6e-63	251	isotig00614	NA	NA	NA	NA	NA	NA
isotig00615	isogroup00021	5	1515	NA	NA	NA	NA	NA	NA	NA	NA	NA	NA	NA	NA	NA	NA	NA	NA	NA	NA	NA	NA	NA	NA	NA	NA	NA	NA	NA	isotig00615	gi|18399558|ref|NM_127673.1|	91.84	49	1	2	863	910	326	280	1e-06	64.4	isotig00615	NA	isotig00615	XP_013674349.1	41.176	51	30
isotig00616	isogroup00021	7	1417	NA	NA	NA	NA	NA	NA	NA	NA	NA	NA	NA	NA	NA	NA	NA	isotig00616	Rsa1.0_02498.1_g00003.1	85.034	147	18	4	633	777	145	1	6.24e-33	147	isotig00616	gi|685296377|ref|XM_009140786.1|	77.75	409	64	13	424	821	1373	981	1e-75	293	isotig00616	NA	NA	NA	NA	NA	NA
isotig00617	isogroup00021	6	1419	NA	NA	NA	NA	NA	NA	NA	NA	NA	NA	NA	NA	NA	NA	NA	isotig00617	Rsa1.0_02498.1_g00003.1	85.034	147	18	4	635	779	145	1	6.25e-33	147	isotig00617	gi|685296377|ref|XM_009140786.1|	77.32	410	66	13	424	823	1373	981	2e-73	286	isotig00617	NA	NA	NA	NA	NA	NA
isotig00618	isogroup00021	4	1305	NA	NA	NA	NA	NA	NA	NA	NA	NA	NA	NA	NA	NA	NA	NA	NA	NA	NA	NA	NA	NA	NA	NA	NA	NA	NA	NA	isotig00618	gi|18399558|ref|NM_127673.1|	91.84	49	1	2	653	700	326	280	1e-06	64.4	isotig00618	NA	NA	NA	NA	NA	NA
isotig00619	isogroup00021	4	1267	NA	NA	NA	NA	NA	NA	NA	NA	NA	NA	NA	NA	NA	NA	NA	NA	NA	NA	NA	NA	NA	NA	NA	NA	NA	NA	NA	isotig00619	gi|18399558|ref|NM_127673.1|	91.84	49	1	2	615	662	326	280	1e-06	64.4	isotig00619	NA	isotig00619	XP_009115741.1	59.375	32	13
isotig00620	isogroup00021	5	1026	NA	NA	NA	NA	NA	NA	NA	NA	NA	NA	NA	NA	NA	NA	NA	isotig00620	Rsa1.0_02498.1_g00003.1	85.034	147	18	4	242	386	145	1	4.48e-33	147	isotig00620	gi|685320590|ref|XM_009152111.1|	72.26	620	108	30	121	712	1352	769	1e-67	266	isotig00620	NA	NA	NA	NA	NA	NA
isotig00621	isogroup00021	2	498	NA	NA	NA	NA	NA	NA	NA	NA	NA	NA	NA	NA	NA	NA	NA	NA	NA	NA	NA	NA	NA	NA	NA	NA	NA	NA	NA	NA	NA	NA	NA	NA	NA	NA	NA	NA	NA	NA	NA	isotig00621	NA	NA	NA	NA	NA	NA
isotig00622	isogroup00021	2	483	NA	NA	NA	NA	NA	NA	NA	NA	NA	NA	NA	NA	NA	NA	NA	NA	NA	NA	NA	NA	NA	NA	NA	NA	NA	NA	NA	NA	NA	NA	NA	NA	NA	NA	NA	NA	NA	NA	NA	isotig00622	NA	NA	NA	NA	NA	NA
isotig00623	isogroup00022	9	4547	Gene.1332::isotig00623::g.1332::m.1332	2721	154	isotig00623	AT4G32180	91.784	2702	206	10	1579	4279	2696	10	0	3746	isotig00623	Bostr.7867s1073.1	92.557	2714	187	11	1569	4282	2706	8	0	3879	isotig00623	gi|727549182|ref|XM_010449125.1|	91.89	2736	212	4	1568	4300	2763	35	0	3930	isotig00623	K09680	isotig00623	XP_010447427.1	95.149	907	41
isotig00624	isogroup00022	9	4547	Gene.1336::isotig00624::g.1336::m.1336	2721	154	isotig00624	AT4G32180	91.562	2702	212	10	1579	4279	2696	10	0	3712	isotig00624	Bostr.7867s1073.1	92.41	2714	191	11	1569	4282	2706	8	0	3856	isotig00624	gi|727549182|ref|XM_010449125.1|	91.81	2736	214	4	1568	4300	2763	35	0	3920	isotig00624	K09680	isotig00624	XP_010447427.1	95.149	907	41
isotig00625	isogroup00022	9	4453	Gene.1342::isotig00625::g.1342::m.1342	462	154	isotig00625	AT4G32180	92.906	1748	124	0	1579	3326	2696	949	0	2542	isotig00625	Bostr.7867s1073.1	93.345	1758	117	0	1569	3326	2706	949	0	2599	isotig00625	gi|727512912|ref|XM_010434459.1|	93.12	1759	121	0	1568	3326	2968	1210	0	2630	isotig00625	NA	isotig00625	NP_194945.3	95.918	588	24
isotig00626	isogroup00022	9	4453	Gene.1347::isotig00626::g.1347::m.1347	462	299	isotig00626	AT4G32180	92.563	1748	130	0	1579	3326	2696	949	0	2508	isotig00626	Bostr.7867s1073.1	93.117	1758	121	0	1569	3326	2706	949	0	2577	isotig00626	gi|567217751|ref|XM_006412442.1|	93	1756	123	0	1571	3326	2864	1109	0	2610	isotig00626	NA	isotig00626	XP_006412505.1	96.259	588	22
isotig00627	isogroup00022	5	2336	Gene.1348::isotig00627::g.1348::m.1348	462	154	isotig00627	AT4G32180	92.918	353	25	0	1579	1931	2696	2344	1e-144	514	isotig00627	Csa10g010290.1	93.113	363	25	0	1569	1931	2709	2347	6.81e-149	532	isotig00627	gi|79326097|ref|NM_001036691.1|	91.81	403	33	0	1568	1970	2975	2573	3e-161	578	isotig00627	NA	isotig00627	XP_006412505.1	97.5	120	3
isotig00628	isogroup00022	5	2133	Gene.1350::isotig00628::g.1350::m.1350	462	154	isotig00628	AT4G32175	87.912	364	42	2	1040	1401	363	726	1.23e-118	427	isotig00628	Bostr.7867s1072.1	89.474	361	36	2	1040	1398	279	639	1.38e-125	455	isotig00628	gi|727549179|ref|XM_010449124.1|	84.22	469	58	10	1040	1499	536	997	2e-132	482	isotig00628	NA	isotig00628	XP_006412505.1	89.583	96	10
isotig00629	isogroup00022	4	2136	Gene.1351::isotig00629::g.1351::m.1351	1173	154	isotig00629	AT1G04990	84.887	1105	152	11	834	1935	1101	9	0	1101	isotig00629	Sp1g03870	84.727	1244	158	17	715	1931	1239	1	0	1216	isotig00629	gi|297848753|ref|XM_002892212.1|	83.86	1239	171	6	715	1935	1236	9	0	1330	isotig00629	NA	isotig00629	XP_002892258.1	76.962	395	82
isotig00630	isogroup00022	5	1723	Gene.1354::isotig00630::g.1354::m.1354	462	154	isotig00630	AT4G32175	87.912	364	42	2	1040	1401	363	726	9.88e-119	427	isotig00630	Bostr.7867s1072.1	89.474	361	36	2	1040	1398	279	639	1.11e-125	455	isotig00630	gi|727549179|ref|XM_010449124.1|	84.22	469	58	10	1040	1499	536	997	1e-132	482	isotig00630	NA	isotig00630	XP_006412506.1	85.915	71	9
isotig00631	isogroup00022	2	1430	Gene.1355::isotig00631::g.1355::m.1355	699	233	isotig00631	AT1G04990	85.82	677	87	6	556	1229	679	9	0	710	isotig00631	Esa1g03930.a	87.408	683	76	4	556	1232	682	4	0	776	isotig00631	gi|145335113|ref|NM_100378.4|	82.54	779	110	4	556	1311	1014	239	0	798	isotig00631	NA	isotig00631	XP_002892258.1	72.647	340	57
isotig00632	isogroup00022	3	1155	Gene.1356::isotig00632::g.1356::m.1356	462	154	isotig00632	AT1G04570	89.916	119	12	0	306	424	1278	1396	1.23e-36	154	isotig00632	ath|AT1G04570	89.916	119	12	0	306	424	1278	1396	3.03e-35	154	isotig00632	gi|30678916|ref|NM_100336.2|	72.24	335	55	3	1	297	813	1147	1e-49	206	isotig00632	NA	isotig00632	XP_006418115.1	58.889	90	28
isotig00633	isogroup00022	2	807	Gene.1358::isotig00633::g.1358::m.1358	378	126	isotig00633	AT2G33280	83.146	89	11	1	284	372	1	85	5.28e-14	78.7	isotig00633	Sp4g15590	86.047	129	14	2	244	372	366	490	7.59e-30	135	isotig00633	gi|567155567|ref|XM_006418052.1|	86.82	129	13	1	244	372	357	481	1e-34	156	isotig00633	NA	isotig00633	XP_006418115.1	74.074	27	7
isotig00634	isogroup00023	11	3512	Gene.1361::isotig00634::g.1361::m.1361	426	142	isotig00634	AT3G49140	86.254	1324	149	24	1480	2791	1463	161	0	1406	isotig00634	ThlaspiarvenseContig1951	87.217	1103	129	10	89	1186	53	1148	0	1245	isotig00634	gi|567208664|ref|XM_006409577.1|	85.53	1189	159	6	43	1221	2	1187	0	1350	isotig00634	K00430	isotig00634	XP_006409640.1	90.476	357	34
isotig00635	isogroup00023	11	3512	Gene.1365::isotig00635::g.1365::m.1365	1101	354	isotig00635	AT3G49140	86.329	1324	148	24	1480	2791	1463	161	0	1411	isotig00635	ThlaspiarvenseContig1951	87.217	1103	129	10	89	1186	53	1148	0	1245	isotig00635	gi|567208664|ref|XM_006409577.1|	85.53	1189	159	6	43	1221	2	1187	0	1350	isotig00635	K00430	isotig00635	XP_006409640.1	90.476	357	34
isotig00636	isogroup00023	11	3491	Gene.1370::isotig00636::g.1370::m.1370	1080	142	isotig00636	AT3G49140	85.91	1313	153	23	1480	2770	1463	161	0	1371	isotig00636	ThlaspiarvenseContig1951	87.217	1103	129	10	89	1186	53	1148	0	1245	isotig00636	gi|567208664|ref|XM_006409577.1|	85.53	1189	159	6	43	1221	2	1187	0	1350	isotig00636	K00430	isotig00636	XP_006409640.1	90.476	357	34
isotig00637	isogroup00023	11	3236	Gene.1376::isotig00637::g.1376::m.1376	1101	354	isotig00637	AT3G49140	86.254	1324	149	24	1480	2791	1463	161	0	1406	isotig00637	ThlaspiarvenseContig1951	87.217	1103	129	10	89	1186	53	1148	0	1245	isotig00637	gi|567208664|ref|XM_006409577.1|	85.53	1189	159	6	43	1221	2	1187	0	1350	isotig00637	K00430	isotig00637	XP_006409640.1	90.476	357	34
isotig00638	isogroup00023	11	3236	Gene.1382::isotig00638::g.1382::m.1382	1101	367	isotig00638	AT3G49140	86.329	1324	148	24	1480	2791	1463	161	0	1411	isotig00638	ThlaspiarvenseContig1951	87.217	1103	129	10	89	1186	53	1148	0	1245	isotig00638	gi|567208664|ref|XM_006409577.1|	85.53	1189	159	6	43	1221	2	1187	0	1350	isotig00638	K00430	isotig00638	XP_006409640.1	90.476	357	34
isotig00639	isogroup00023	11	3215	Gene.1388::isotig00639::g.1388::m.1388	1062	360	isotig00639	AT3G49140	85.91	1313	153	23	1480	2770	1463	161	0	1371	isotig00639	ThlaspiarvenseContig1951	87.217	1103	129	10	89	1186	53	1148	0	1245	isotig00639	gi|567208664|ref|XM_006409577.1|	85.53	1189	159	6	43	1221	2	1187	0	1350	isotig00639	K00430	isotig00639	XP_006409640.1	90.476	357	34
isotig00640	isogroup00023	4	3169	Gene.1395::isotig00640::g.1395::m.1395	525	354	isotig00640	AT3G32980	85.167	1045	151	4	101	1143	15	1057	0	1068	isotig00640	ThlaspiarvenseContig1951	87.217	1103	129	10	89	1186	53	1148	0	1245	isotig00640	gi|567208664|ref|XM_006409577.1|	85.53	1189	159	6	43	1221	2	1187	0	1350	isotig00640	K00430	isotig00640	XP_006409640.1	90.476	357	34
isotig00641	isogroup00023	8	3001	Gene.1398::isotig00641::g.1398::m.1398	1080	142	isotig00641	AT3G49140	84.857	1466	166	31	1480	2924	1463	33	0	1426	isotig00641	ThlaspiarvenseContig1951	87.217	1103	129	10	89	1186	53	1148	0	1245	isotig00641	gi|567208664|ref|XM_006409577.1|	85.53	1189	159	6	43	1221	2	1187	0	1350	isotig00641	K00430	isotig00641	XP_006409640.1	90.476	357	34
isotig00642	isogroup00023	8	3001	Gene.1405::isotig00642::g.1405::m.1405	1062	360	isotig00642	AT3G49140	84.789	1466	167	31	1480	2924	1463	33	0	1421	isotig00642	ThlaspiarvenseContig1951	87.217	1103	129	10	89	1186	53	1148	0	1245	isotig00642	gi|567208664|ref|XM_006409577.1|	85.53	1189	159	6	43	1221	2	1187	0	1350	isotig00642	K00430	isotig00642	XP_006409640.1	90.476	357	34
isotig00643	isogroup00023	8	2980	Gene.1411::isotig00643::g.1411::m.1411	1062	354	isotig00643	AT3G49140	84.478	1456	169	30	1480	2903	1463	33	0	1384	isotig00643	ThlaspiarvenseContig1951	87.217	1103	129	10	89	1186	53	1148	0	1245	isotig00643	gi|567208664|ref|XM_006409577.1|	85.53	1189	159	6	43	1221	2	1187	0	1350	isotig00643	K00430	isotig00643	XP_006409640.1	90.476	357	34
isotig00644	isogroup00023	10	2325	Gene.1418::isotig00644::g.1418::m.1418	1101	367	isotig00644	AT3G49140	86.752	1321	142	24	296	1604	1460	161	0	1439	isotig00644	ath|AT3G49140	86.752	1321	142	24	296	1604	1460	161	0	1439	isotig00644	gi|334185833|ref|NM_114773.4|	80.62	1001	111	19	34	969	1828	846	0	921	isotig00644	NA	isotig00644	XP_006404172.1	82.405	449	66
isotig00645	isogroup00023	10	2325	Gene.1420::isotig00645::g.1420::m.1420	1101	367	isotig00645	AT3G49140	86.677	1321	143	24	296	1604	1460	161	0	1434	isotig00645	Bostr.18473s0037.1	86.632	1339	127	30	281	1604	1462	161	0	1434	isotig00645	gi|334185833|ref|NM_114773.4|	80.62	1001	111	19	34	969	1828	846	0	921	isotig00645	NA	isotig00645	XP_006404172.1	82.405	449	66
isotig00646	isogroup00023	10	2304	Gene.1423::isotig00646::g.1423::m.1423	1080	360	isotig00646	AT3G49140	86.336	1310	147	23	296	1583	1460	161	0	1399	isotig00646	Bostr.18473s0037.1	87.888	1321	123	25	281	1583	1462	161	0	1519	isotig00646	gi|334185833|ref|NM_114773.4|	80.92	1001	108	19	34	969	1828	846	0	933	isotig00646	NA	isotig00646	XP_006292754.1	84.071	226	34
isotig00647	isogroup00023	10	2049	Gene.1426::isotig00647::g.1426::m.1426	1101	367	isotig00647	AT3G49140	86.677	1321	143	24	296	1604	1460	161	0	1434	isotig00647	Bostr.18473s0037.1	86.632	1339	127	30	281	1604	1462	161	0	1434	isotig00647	gi|334185833|ref|NM_114773.4|	80.62	1001	111	19	34	969	1828	846	0	921	isotig00647	NA	isotig00647	XP_006404172.1	82.405	449	66
isotig00648	isogroup00023	10	2049	Gene.1429::isotig00648::g.1429::m.1429	1101	367	isotig00648	AT3G49140	86.752	1321	142	24	296	1604	1460	161	0	1439	isotig00648	ath|AT3G49140	86.752	1321	142	24	296	1604	1460	161	0	1439	isotig00648	gi|334185833|ref|NM_114773.4|	80.62	1001	111	19	34	969	1828	846	0	921	isotig00648	NA	isotig00648	XP_006404172.1	82.405	449	66
isotig00649	isogroup00023	10	2028	Gene.1431::isotig00649::g.1431::m.1431	1080	360	isotig00649	AT3G49140	86.336	1310	147	23	296	1583	1460	161	0	1399	isotig00649	Bostr.18473s0037.1	87.888	1321	123	25	281	1583	1462	161	0	1519	isotig00649	gi|334185833|ref|NM_114773.4|	80.92	1001	108	19	34	969	1828	846	0	933	isotig00649	NA	isotig00649	XP_006292754.1	84.071	226	34
isotig00650	isogroup00023	3	1982	Gene.1434::isotig00650::g.1434::m.1434	756	252	isotig00650	AT3G49140	88.661	732	78	4	296	1026	1460	733	0	887	isotig00650	Bostr.18473s0037.1	90.146	751	65	6	281	1024	1462	714	0	968	isotig00650	gi|727500804|ref|XM_010428116.1|	81.98	988	118	13	35	975	1830	856	0	975	isotig00650	NA	isotig00650	XP_006292754.1	84.416	231	36
isotig00651	isogroup00023	7	1814	Gene.1438::isotig00651::g.1438::m.1438	378	360	isotig00651	AT3G49140	85.167	1463	161	31	296	1737	1460	33	0	1448	isotig00651	Araha.28926s0001.1	85.278	1474	150	37	289	1737	1464	33	0	1458	isotig00651	gi|334185833|ref|NM_114773.4|	80.62	1001	111	19	34	969	1828	846	0	921	isotig00651	NA	isotig00651	XP_006292754.1	83.55	231	36
isotig00652	isogroup00023	7	1814	Gene.1442::isotig00652::g.1442::m.1442	378	360	isotig00652	AT3G49140	85.236	1463	160	31	296	1737	1460	33	0	1454	isotig00652	Araha.28926s0001.1	85.278	1474	150	35	289	1737	1464	33	0	1458	isotig00652	gi|334185833|ref|NM_114773.4|	80.62	1001	111	19	34	969	1828	846	0	921	isotig00652	NA	isotig00652	XP_006292754.1	83.55	231	36
isotig00653	isogroup00023	7	1793	Gene.1444::isotig00653::g.1444::m.1444	378	353	isotig00653	AT3G49140	84.859	1453	163	30	296	1716	1460	33	0	1411	isotig00653	Bostr.18473s0037.1	86.252	1462	141	34	281	1715	1462	34	0	1531	isotig00653	gi|334185833|ref|NM_114773.4|	80.92	1001	108	19	34	969	1828	846	0	933	isotig00653	NA	isotig00653	XP_006292754.1	84.071	226	34
isotig00654	isogroup00023	2	1332	Gene.1447::isotig00654::g.1447::m.1447	1062	354	isotig00654	AT3G32980	85.455	1045	148	4	101	1143	15	1057	0	1085	isotig00654	ThlaspiarvenseContig1951	86.738	1116	140	7	89	1199	53	1165	0	1234	isotig00654	gi|567208664|ref|XM_006409577.1|	85.18	1201	166	5	43	1234	2	1199	0	1350	isotig00654	K00430	isotig00654	XP_006409640.1	90.476	357	34
isotig00655	isogroup00023	2	1325	Gene.1449::isotig00655::g.1449::m.1449	1062	354	isotig00655	AT3G32980	85.96	1047	143	4	101	1145	15	1059	0	1116	isotig00655	ThlaspiarvenseContig172	87.413	1152	131	10	79	1222	1242	97	0	1312	isotig00655	gi|567208664|ref|XM_006409577.1|	86.78	1195	151	4	43	1231	2	1195	0	1430	isotig00655	K00430	isotig00655	XP_006409640.1	91.036	357	32
isotig00656	isogroup00024	8	4652	Gene.1452::isotig00656::g.1452::m.1452	624	131	NA	NA	NA	NA	NA	NA	NA	NA	NA	NA	NA	NA	isotig00656	SI_scaffold623:44013-47258(+)	73.484	3232	760	85	527	3712	3202	22	0	1131	isotig00656	gi|727651885|ref|XM_010498360.1|	71.52	1201	336	6	2514	3711	1364	167	2e-168	603	isotig00656	NA	isotig00656	XP_013704108.1	84.112	321	51
isotig00657	isogroup00024	8	4643	Gene.1461::isotig00657::g.1461::m.1461	513	237	NA	NA	NA	NA	NA	NA	NA	NA	NA	NA	NA	NA	isotig00657	SI_scaffold623:44013-47258(+)	73.484	3232	760	85	518	3703	3202	22	0	1131	isotig00657	gi|727651885|ref|XM_010498360.1|	71.52	1201	336	6	2505	3702	1364	167	2e-168	603	isotig00657	NA	isotig00657	XP_013704108.1	84.112	321	51
isotig00658	isogroup00024	11	4083	Gene.1467::isotig00658::g.1467::m.1467	711	122	NA	NA	NA	NA	NA	NA	NA	NA	NA	NA	NA	NA	isotig00658	SI_scaffold623:44013-47258(+)	73.66	3227	762	79	527	3711	3202	22	0	1170	isotig00658	gi|727651885|ref|XM_010498360.1|	72.16	1207	326	9	2514	3715	1364	163	1e-176	630	isotig00658	NA	isotig00658	XP_013704108.1	84.112	321	51
isotig00659	isogroup00024	11	4082	Gene.1473::isotig00659::g.1473::m.1473	462	172	NA	NA	NA	NA	NA	NA	NA	NA	NA	NA	NA	NA	isotig00659	SI_scaffold623:44013-47258(+)	73.621	3226	764	78	527	3710	3202	22	0	1162	isotig00659	gi|727651885|ref|XM_010498360.1|	72.06	1206	328	8	2514	3714	1364	163	4e-176	628	isotig00659	NA	isotig00659	XP_013704108.1	84.112	321	51
isotig00660	isogroup00024	11	4074	Gene.1477::isotig00660::g.1477::m.1477	366	237	NA	NA	NA	NA	NA	NA	NA	NA	NA	NA	NA	NA	isotig00660	SI_scaffold623:44013-47258(+)	73.66	3227	762	79	518	3702	3202	22	0	1170	isotig00660	gi|727651885|ref|XM_010498360.1|	72.16	1207	326	9	2505	3706	1364	163	1e-176	630	isotig00660	NA	isotig00660	XP_013704108.1	84.112	321	51
isotig00661	isogroup00024	11	4073	Gene.1482::isotig00661::g.1482::m.1482	366	154	NA	NA	NA	NA	NA	NA	NA	NA	NA	NA	NA	NA	isotig00661	SI_scaffold623:44013-47258(+)	73.621	3226	764	78	518	3701	3202	22	0	1162	isotig00661	gi|727651885|ref|XM_010498360.1|	72.06	1206	328	8	2505	3705	1364	163	4e-176	628	isotig00661	NA	isotig00661	XP_013704108.1	84.112	321	51
isotig00662	isogroup00024	4	2701	Gene.1483::isotig00662::g.1483::m.1483	624	208	NA	NA	NA	NA	NA	NA	NA	NA	NA	NA	NA	NA	isotig00662	SI_scaffold1467:49579-53567(-)	71.928	1172	289	39	300	1449	2305	1152	1.87e-80	305	isotig00662	gi|727651885|ref|XM_010498360.1|	70.87	1315	375	8	451	1760	1478	167	2e-172	616	isotig00662	NA	isotig00662	XP_013704108.1	66.431	566	163
isotig00663	isogroup00024	3	2360	Gene.1493::isotig00663::g.1493::m.1493	393	158	NA	NA	NA	NA	NA	NA	NA	NA	NA	NA	NA	NA	isotig00663	SI_scaffold856:5996-10947(-)	71.781	1134	287	31	24	1144	2751	1638	4.57e-76	291	isotig00663	gi|727651885|ref|XM_010498360.1|	71.65	1319	360	10	108	1419	1478	167	0	661	isotig00663	NA	isotig00663	XP_010468690.2	77.291	251	57
isotig00664	isogroup00024	7	2132	Gene.1495::isotig00664::g.1495::m.1495	393	131	NA	NA	NA	NA	NA	NA	NA	NA	NA	NA	NA	NA	isotig00664	SI_scaffold816:65206-69705(+)	75.628	1633	345	50	152	1761	2576	974	0	761	isotig00664	gi|727651885|ref|XM_010498360.1|	71.46	1321	365	11	451	1764	1478	163	0	645	isotig00664	NA	isotig00664	XP_010468690.2	55.357	616	229
isotig00665	isogroup00024	7	2131	Gene.1497::isotig00665::g.1497::m.1497	516	172	NA	NA	NA	NA	NA	NA	NA	NA	NA	NA	NA	NA	isotig00665	SI_scaffold816:65206-69705(+)	75.49	1632	348	49	152	1760	2576	974	0	750	isotig00665	gi|727651885|ref|XM_010498360.1|	71.36	1320	367	10	451	1763	1478	163	3e-180	641	isotig00665	NA	isotig00665	XP_013704108.1	66.608	566	162
isotig00666	isogroup00024	6	1791	Gene.1499::isotig00666::g.1499::m.1499	474	158	NA	NA	NA	NA	NA	NA	NA	NA	NA	NA	NA	NA	isotig00666	SI_scaffold816:65206-69705(+)	75.581	1421	305	39	15	1420	2367	974	0	664	isotig00666	gi|727651885|ref|XM_010498360.1|	72.23	1325	350	13	108	1423	1478	163	0	688	isotig00666	NA	isotig00666	XP_010430902.1	61.888	286	103
isotig00667	isogroup00024	6	1790	Gene.1501::isotig00667::g.1501::m.1501	516	158	NA	NA	NA	NA	NA	NA	NA	NA	NA	NA	NA	NA	isotig00667	SI_scaffold816:65206-69705(+)	75.423	1420	308	38	15	1419	2367	974	0	651	isotig00667	gi|727651885|ref|XM_010498360.1|	72.13	1324	352	12	108	1422	1478	163	0	686	isotig00667	NA	isotig00667	XP_013739312.1	78.226	248	54
isotig00668	isogroup00024	5	1503	Gene.1504::isotig00668::g.1504::m.1504	366	122	NA	NA	NA	NA	NA	NA	NA	NA	NA	NA	NA	NA	isotig00668	AA_scaffold417_6	76.099	364	78	9	1045	1403	2727	2368	1.82e-43	182	isotig00668	gi|727651885|ref|XM_010498360.1|	67.38	984	305	7	522	1498	2809	1835	5e-81	311	isotig00668	NA	isotig00668	XP_013704108.1	83.721	129	21
isotig00669	isogroup00024	5	1494	Gene.1505::isotig00669::g.1505::m.1505	408	136	NA	NA	NA	NA	NA	NA	NA	NA	NA	NA	NA	NA	isotig00669	AA_scaffold417_6	76.099	364	78	9	1036	1394	2727	2368	1.81e-43	182	isotig00669	gi|727651885|ref|XM_010498360.1|	67.38	984	305	7	513	1489	2809	1835	5e-81	311	isotig00669	NA	isotig00669	XP_013704108.1	83.721	129	21
isotig00670	isogroup00024	4	1460	Gene.1507::isotig00670::g.1507::m.1507	363	121	NA	NA	NA	NA	NA	NA	NA	NA	NA	NA	NA	NA	NA	NA	NA	NA	NA	NA	NA	NA	NA	NA	NA	NA	isotig00670	gi|727651885|ref|XM_010498360.1|	65.79	950	304	11	522	1460	2809	1870	3e-52	215	isotig00670	NA	isotig00670	XP_013725862.1	55.714	140	61
isotig00671	isogroup00024	4	1451	Gene.1508::isotig00671::g.1508::m.1508	363	121	NA	NA	NA	NA	NA	NA	NA	NA	NA	NA	NA	NA	NA	NA	NA	NA	NA	NA	NA	NA	NA	NA	NA	NA	isotig00671	gi|727651885|ref|XM_010498360.1|	65.79	950	304	11	513	1451	2809	1870	3e-52	215	isotig00671	NA	isotig00671	XP_013725862.1	55.714	140	61
isotig00672	isogroup00024	4	786	NA	NA	NA	NA	NA	NA	NA	NA	NA	NA	NA	NA	NA	NA	NA	isotig00672	SI_scaffold1781:69298-73644(+)	74.836	457	103	11	4	454	3494	3044	3.34e-48	196	isotig00672	gi|727591276|ref|XM_010470390.1|	67.17	667	198	16	1	657	1862	1207	8e-37	163	isotig00672	NA	isotig00672	XP_013739136.1	46.927	179	85
isotig00673	isogroup00024	4	785	NA	NA	NA	NA	NA	NA	NA	NA	NA	NA	NA	NA	NA	NA	NA	isotig00673	SI_scaffold1781:69298-73644(+)	74.123	456	107	10	4	453	3494	3044	1.21e-42	178	isotig00673	gi|727591272|ref|XM_010470388.1|	67.02	667	198	17	1	656	2189	1534	4e-34	154	isotig00673	NA	isotig00673	XP_013739312.1	62.264	106	40
isotig00674	isogroup00024	2	646	NA	NA	NA	NA	NA	NA	NA	NA	NA	NA	NA	NA	NA	NA	NA	NA	NA	NA	NA	NA	NA	NA	NA	NA	NA	NA	NA	NA	NA	NA	NA	NA	NA	NA	NA	NA	NA	NA	NA	isotig00674	NA	isotig00674	XP_018458501.1	59.524	42	17
isotig00675	isogroup00025	9	4034	Gene.1509::isotig00675::g.1509::m.1509	1884	628	NA	NA	NA	NA	NA	NA	NA	NA	NA	NA	NA	NA	isotig00675	Rsa1.0_04967.1_g00001.1	72.574	1360	337	33	915	2255	1445	2787	1.61e-112	412	isotig00675	gi|727544117|ref|XM_010447016.1|	70.43	1958	520	40	816	2745	1849	3775	0	794	isotig00675	NA	isotig00675	XP_013648807.1	59.564	596	206
isotig00676	isogroup00025	10	4034	Gene.1514::isotig00676::g.1514::m.1514	1884	628	NA	NA	NA	NA	NA	NA	NA	NA	NA	NA	NA	NA	isotig00676	SI_scaffold279:75944-88675(-)	76.692	532	113	11	890	1414	10333	10860	3.65e-74	285	isotig00676	gi|727544117|ref|XM_010447016.1|	70.43	1958	520	39	816	2745	1849	3775	0	798	isotig00676	NA	isotig00676	XP_013648807.1	60.57	596	200
isotig00677	isogroup00025	9	3220	Gene.1519::isotig00677::g.1519::m.1519	939	313	NA	NA	NA	NA	NA	NA	NA	NA	NA	NA	NA	NA	isotig00677	Rsa1.0_04967.1_g00001.1	72.519	1350	337	31	110	1441	1454	2787	5.96e-111	407	isotig00677	gi|727544117|ref|XM_010447016.1|	70.48	1846	496	36	109	1931	1956	3775	0	755	isotig00677	NA	isotig00677	XP_018473713.1	64.331	314	106
isotig00678	isogroup00025	10	3220	Gene.1524::isotig00678::g.1524::m.1524	939	313	NA	NA	NA	NA	NA	NA	NA	NA	NA	NA	NA	NA	isotig00678	SI_scaffold279:75944-88675(-)	77.079	493	106	7	113	600	10370	10860	4.87e-72	278	isotig00678	gi|727544117|ref|XM_010447016.1|	70.48	1846	496	35	109	1931	1956	3775	0	758	isotig00678	NA	isotig00678	XP_013651428.1	68.015	272	86
isotig00679	isogroup00025	8	2760	NA	NA	NA	NA	NA	NA	NA	NA	NA	NA	NA	NA	NA	NA	NA	isotig00679	Rsa1.0_04742.1_g00004.1	73.6	500	123	9	7	502	1858	2352	9.35e-44	183	isotig00679	gi|727544117|ref|XM_010447016.1|	70.62	1484	396	30	5	1471	2315	3775	2e-171	612	isotig00679	NA	isotig00679	XP_018459980.1	61.672	287	101
isotig00680	isogroup00025	5	2397	NA	NA	NA	NA	NA	NA	NA	NA	NA	NA	NA	NA	NA	NA	NA	isotig00680	Rsa1.0_04509.1_g00005.1	81	100	16	3	530	627	1766	1864	1.42e-11	76.8	isotig00680	gi|727474093|ref|XM_010414509.1|	70.02	1054	295	15	1	1046	1813	2853	4e-116	428	isotig00680	NA	isotig00680	XP_010450988.1	61.435	223	86
isotig00681	isogroup00025	5	2254	Gene.1537::isotig00681::g.1537::m.1537	1842	614	NA	NA	NA	NA	NA	NA	NA	NA	NA	NA	NA	NA	isotig00681	Rsa1.0_04967.1_g00001.1	72.452	1354	341	30	915	2250	1445	2784	1.49e-110	405	isotig00681	gi|727510185|ref|XM_010433039.1|	71.38	1408	386	16	845	2242	2580	3980	0	666	isotig00681	NA	isotig00681	XP_013648807.1	59.564	596	206
isotig00682	isogroup00025	6	2254	Gene.1539::isotig00682::g.1539::m.1539	1842	614	NA	NA	NA	NA	NA	NA	NA	NA	NA	NA	NA	NA	isotig00682	SI_scaffold279:75944-88675(-)	76.692	532	113	11	890	1414	10333	10860	2.03e-74	285	isotig00682	gi|727544117|ref|XM_010447016.1|	71.67	1447	373	24	816	2242	1849	3278	0	686	isotig00682	NA	isotig00682	XP_013648807.1	60.57	596	200
isotig00683	isogroup00025	5	1764	Gene.1543::isotig00683::g.1543::m.1543	345	115	NA	NA	NA	NA	NA	NA	NA	NA	NA	NA	NA	NA	NA	NA	NA	NA	NA	NA	NA	NA	NA	NA	NA	NA	isotig00683	gi|727569023|ref|XM_010458728.1|	68.48	920	272	11	747	1654	1213	2126	4e-83	318	isotig00683	NA	isotig00683	XP_010420641.1	64.977	217	76
isotig00684	isogroup00025	5	1767	Gene.1546::isotig00684::g.1546::m.1546	345	115	NA	NA	NA	NA	NA	NA	NA	NA	NA	NA	NA	NA	NA	NA	NA	NA	NA	NA	NA	NA	NA	NA	NA	NA	isotig00684	gi|727569023|ref|XM_010458728.1|	68.59	920	273	9	748	1657	1213	2126	6e-87	331	isotig00684	NA	isotig00684	XP_013648807.1	69.369	222	68
isotig00685	isogroup00025	5	1440	NA	NA	NA	NA	NA	NA	NA	NA	NA	NA	NA	NA	NA	NA	NA	isotig00685	Rsa1.0_04967.1_g00001.1	72.396	1344	341	28	110	1436	1454	2784	4.41e-109	399	isotig00685	gi|727510185|ref|XM_010433039.1|	72.23	1307	346	16	132	1428	2681	3980	0	664	isotig00685	NA	isotig00685	XP_013651428.1	65.809	272	92
isotig00686	isogroup00025	6	1440	NA	NA	NA	NA	NA	NA	NA	NA	NA	NA	NA	NA	NA	NA	NA	isotig00686	SI_scaffold279:75944-88675(-)	77.079	493	106	7	113	600	10370	10860	2.16e-72	278	isotig00686	gi|727544117|ref|XM_010447016.1|	71.84	1335	349	20	109	1428	1956	3278	0	646	isotig00686	NA	isotig00686	XP_013674563.1	74.205	283	70
isotig00687	isogroup00025	4	980	NA	NA	NA	NA	NA	NA	NA	NA	NA	NA	NA	NA	NA	NA	NA	isotig00687	Rsa1.0_04742.1_g00004.1	73.2	500	125	9	7	502	1858	2352	7.06e-41	172	isotig00687	gi|727544117|ref|XM_010447016.1|	72.56	973	249	15	5	968	2315	3278	3e-138	500	isotig00687	NA	isotig00687	XP_010480879.1	77.206	136	31
isotig00688	isogroup00025	2	812	Gene.1553::isotig00688::g.1553::m.1553	345	115	NA	NA	NA	NA	NA	NA	NA	NA	NA	NA	NA	NA	NA	NA	NA	NA	NA	NA	NA	NA	NA	NA	NA	NA	isotig00688	gi|727619943|ref|XM_010482413.1|	66.62	716	210	16	103	803	213	914	2e-38	168	isotig00688	NA	isotig00688	XP_010480715.1	55.03	169	72
isotig00689	isogroup00025	2	503	NA	NA	NA	NA	NA	NA	NA	NA	NA	NA	NA	NA	NA	NA	NA	NA	NA	NA	NA	NA	NA	NA	NA	NA	NA	NA	NA	isotig00689	gi|727510185|ref|XM_010433039.1|	67.95	493	145	11	19	503	5374	5861	6e-30	140	isotig00689	NA	isotig00689	XP_013648807.1	47.059	170	85
isotig00690	isogroup00026	5	4060	Gene.1555::isotig00690::g.1555::m.1555	2934	978	isotig00690	AT5G62880	91.77	644	42	5	3309	3942	648	6	0	885	isotig00690	ThlaspiarvenseContig5675	83.834	2264	320	25	673	2912	3027	5268	0	2111	isotig00690	gi|567137888|ref|XM_006394280.1|	81.67	3393	481	41	656	3991	3336	28	0	3140	isotig00690	NA	isotig00690	XP_006394341.1	71.7	947	217
isotig00691	isogroup00026	5	3769	Gene.1558::isotig00691::g.1558::m.1558	2643	190	isotig00691	AT5G62880	91.77	644	42	5	3018	3651	648	6	0	885	isotig00691	ThlaspiarvenseContig5675	82.248	2642	375	47	52	2621	2649	5268	0	2194	isotig00691	gi|567137888|ref|XM_006394280.1|	80.66	3800	548	42	5	3700	3744	28	0	3400	isotig00691	NA	isotig00691	XP_002866520.1	73.832	856	185
isotig00692	isogroup00026	5	3285	Gene.1561::isotig00692::g.1561::m.1561	2826	942	isotig00692	AT3G48060	81.695	295	49	4	1556	1849	3551	3841	2.65e-62	241	isotig00692	ThlaspiarvenseContig5675	84.126	2249	320	25	673	2906	3027	5253	0	2141	isotig00692	gi|567137885|ref|XM_006394279.1|	80.27	2843	427	27	1	2801	1961	4711	0	2600	isotig00692	NA	isotig00692	XP_006394341.1	71.7	947	217
isotig00693	isogroup00026	5	3264	Gene.1565::isotig00693::g.1565::m.1565	531	128	isotig00693	AT3G48060	81.695	295	49	4	1556	1849	3551	3841	2.63e-62	241	isotig00693	ThlaspiarvenseContig5675	84.426	2151	305	19	673	2810	3027	5160	0	2089	isotig00693	gi|567137885|ref|XM_006394279.1|	80.2	2844	428	28	1	2802	1961	4711	0	2590	isotig00693	NA	isotig00693	XP_006394341.1	67.873	691	175
isotig00694	isogroup00026	5	2994	Gene.1568::isotig00694::g.1568::m.1568	2535	845	isotig00694	AT3G48060	81.695	295	49	4	1265	1558	3551	3841	2.42e-62	241	isotig00694	ThlaspiarvenseContig5675	82.49	2627	375	47	52	2615	2649	5253	0	2224	isotig00694	gi|727541135|ref|XM_010445848.1|	80.15	3032	424	47	5	2952	2517	5454	0	2700	isotig00694	NA	isotig00694	XP_002866520.1	73.832	856	185
isotig00695	isogroup00026	5	2973	Gene.1573::isotig00695::g.1573::m.1573	384	579	isotig00695	AT3G48060	81.695	295	49	4	1265	1558	3551	3841	2.4e-62	241	isotig00695	ThlaspiarvenseContig5675	82.681	2529	360	41	52	2519	2649	5160	0	2172	isotig00695	gi|727541135|ref|XM_010445848.1|	79.35	3032	427	47	5	2931	2517	5454	0	2610	isotig00695	NA	isotig00695	XP_013695126.1	59.429	875	228
isotig00696	isogroup00026	4	1406	NA	NA	NA	isotig00696	AT5G62880	82.443	131	13	4	77	200	611	484	4.28e-22	106	isotig00696	Csa11g099680.1	82.707	133	13	4	77	202	611	482	8.13e-22	110	isotig00696	gi|727426293|ref|XM_010461109.1|	72.32	224	20	5	77	268	838	625	2e-29	140	isotig00696	NA	NA	NA	NA	NA	NA
isotig00697	isogroup00026	4	1317	NA	NA	NA	isotig00697	AT5G62880	83.193	119	11	5	422	538	304	193	1.86e-20	100	isotig00697	SI_scaffold1910:352075-353661(+)	81.955	133	15	5	418	548	921	796	3.54e-20	104	isotig00697	gi|685278607|ref|XM_009131991.1|	83.19	119	11	5	422	538	503	392	8e-21	111	isotig00697	NA	NA	NA	NA	NA	NA
isotig00698	isogroup00026	3	1100	Gene.1575::isotig00698::g.1575::m.1575	636	212	NA	NA	NA	NA	NA	NA	NA	NA	NA	NA	NA	NA	isotig00698	ThlaspiarvenseContig5675	88.08	646	67	5	1	646	4525	5160	0	758	isotig00698	gi|727541135|ref|XM_010445848.1|	80.05	1093	132	28	1	1058	4413	5454	0	940	isotig00698	NA	isotig00698	XP_002866520.1	86.73	211	24
isotig00699	isogroup00026	4	904	NA	NA	NA	NA	NA	NA	NA	NA	NA	NA	NA	NA	NA	NA	NA	NA	NA	NA	NA	NA	NA	NA	NA	NA	NA	NA	NA	isotig00699	gi|727426293|ref|XM_010461109.1|	78.23	147	16	2	169	315	839	709	7e-26	127	isotig00699	NA	isotig00699	XP_009151409.1	40	95	20
isotig00700	isogroup00026	3	829	NA	NA	NA	NA	NA	NA	NA	NA	NA	NA	NA	NA	NA	NA	NA	NA	NA	NA	NA	NA	NA	NA	NA	NA	NA	NA	NA	isotig00700	gi|727426293|ref|XM_010461109.1|	68.57	350	57	9	169	504	839	529	8e-31	143	isotig00700	NA	NA	NA	NA	NA	NA
isotig00701	isogroup00027	6	1689	NA	NA	NA	isotig00701	AT1G09580	85.185	108	12	4	617	722	221	116	1.43e-22	108	isotig00701	Esa1g00700	90.714	140	13	0	1476	1615	1	140	4.4e-45	187	isotig00701	gi|567156699|ref|XM_006418369.1|	89.86	148	15	0	1468	1615	223	370	2e-47	199	isotig00701	NA	isotig00701	NP_849573.1	78.182	55	12
isotig00702	isogroup00027	5	1535	Gene.1578::isotig00702::g.1578::m.1578	384	128	isotig00702	AT2G47940	92.742	124	9	0	639	762	620	497	2.72e-44	180	isotig00702	Sp4g29860	94.595	148	8	0	848	995	511	364	6.54e-58	230	isotig00702	gi|567167001|ref|XM_006397926.1|	93.24	148	10	0	848	995	597	450	2e-54	223	isotig00702	NA	isotig00702	XP_010507830.1	64.198	81	11
isotig00703	isogroup00027	4	1526	NA	NA	NA	isotig00703	AT2G47940	92.742	124	9	0	639	762	620	497	2.7e-44	180	isotig00703	Sp4g29860	95.652	138	6	0	848	985	511	374	1.09e-55	222	isotig00703	gi|567167001|ref|XM_006397926.1|	94.93	138	7	0	848	985	597	460	8e-53	217	isotig00703	NA	isotig00703	XP_010507830.1	91.667	48	4
isotig00704	isogroup00027	6	1448	NA	NA	NA	isotig00704	AT1G09580	85.185	108	12	4	617	722	221	116	1.23e-22	108	isotig00704	Esa1g00700	90.714	140	13	0	1235	1374	1	140	3.76e-45	187	isotig00704	gi|567156699|ref|XM_006418369.1|	89.86	148	15	0	1227	1374	223	370	2e-47	199	isotig00704	NA	isotig00704	NP_849573.1	78.182	55	12
isotig00705	isogroup00027	5	1430	NA	NA	NA	isotig00705	AT1G09580	85.185	108	12	4	617	722	221	116	1.21e-22	108	isotig00705	LA_C64803_2	88.073	109	11	2	615	722	205	98	2.28e-27	128	isotig00705	gi|727431657|ref|XM_010491853.1|	85.85	106	15	0	617	722	295	190	1e-24	123	isotig00705	NA	isotig00705	XP_006391014.1	85.294	34	5
isotig00706	isogroup00027	6	1353	Gene.1581::isotig00706::g.1581::m.1581	384	128	isotig00706	AT2G47940	91.791	268	22	0	542	809	620	353	1.02e-102	374	isotig00706	Sp4g29860	93.841	276	17	0	538	813	639	364	4.11e-114	416	isotig00706	gi|567167001|ref|XM_006397926.1|	93.48	276	18	0	538	813	725	450	4e-113	417	isotig00706	NA	isotig00706	XP_013688581.1	94.565	92	5
isotig00707	isogroup00027	5	1344	NA	NA	NA	isotig00707	AT2G47940	92.366	262	20	0	542	803	620	359	1.02e-102	374	isotig00707	Sp4g29860	94.361	266	15	0	538	803	639	374	6.83e-112	409	isotig00707	gi|567167001|ref|XM_006397926.1|	94.36	266	15	0	538	803	725	460	2e-111	412	isotig00707	NA	isotig00707	XP_013688581.1	95.506	89	4
isotig00708	isogroup00027	6	1132	NA	NA	NA	NA	NA	NA	NA	NA	NA	NA	NA	NA	NA	NA	NA	isotig00708	Esa1g00700	90.714	140	13	0	919	1058	1	140	2.92e-45	187	isotig00708	gi|567156699|ref|XM_006418369.1|	89.86	148	15	0	911	1058	223	370	2e-47	199	isotig00708	NA	isotig00708	NP_849573.1	78.182	55	12
isotig00709	isogroup00027	4	1001	Gene.1584::isotig00709::g.1584::m.1584	420	140	isotig00709	AT2G47940	86.692	263	17	7	542	786	620	358	2.18e-73	276	isotig00709	Esa4g33270	88.39	267	13	10	538	786	639	373	6.82e-81	305	isotig00709	gi|567167001|ref|XM_006397926.1|	88.01	267	14	1	538	786	725	459	1e-92	349	isotig00709	NA	isotig00709	XP_013688581.1	89.773	88	3
isotig00710	isogroup00027	6	891	NA	NA	NA	NA	NA	NA	NA	NA	NA	NA	NA	NA	NA	NA	NA	isotig00710	Esa1g00700	90.714	140	13	0	678	817	1	140	2.28e-45	187	isotig00710	gi|567156699|ref|XM_006418369.1|	89.86	148	15	0	670	817	223	370	1e-47	199	isotig00710	NA	isotig00710	NP_849573.1	78.182	55	12
isotig00711	isogroup00027	5	873	NA	NA	NA	NA	NA	NA	NA	NA	NA	NA	NA	NA	NA	NA	NA	isotig00711	ala|ala|16060480	97.297	37	1	0	334	370	766	730	3.93e-08	63.9	isotig00711	gi|727596153|ref|XM_010472745.1|	95	40	2	0	331	370	958	919	7e-07	64.4	isotig00711	NA	NA	NA	NA	NA	NA
isotig00712	isogroup00027	2	853	Gene.1586::isotig00712::g.1586::m.1586	513	171	isotig00712	AT3G57090	89.391	509	54	0	269	777	509	1	0	641	isotig00712	ThlaspiarvenseContig652	88.676	627	59	10	184	807	100	717	0	754	isotig00712	gi|567184195|ref|XM_006402847.1|	86.64	681	67	11	179	853	670	8	0	791	isotig00712	K17969	isotig00712	XP_006402910.1	94.558	147	8
isotig00713	isogroup00028	14	3430	NA	NA	NA	isotig00713	AT1G79530	95.062	162	8	0	1400	1561	898	737	9.89e-67	255	isotig00713	SI_scaffold2049:546193-549879(+)	80.639	1565	186	68	1501	3001	1968	457	0	1103	isotig00713	gi|727599680|ref|XM_010474510.1|	95.06	162	8	0	1400	1561	1132	971	2e-64	257	isotig00713	NA	isotig00713	XP_006389879.1	66.393	122	3
isotig00714	isogroup00028	13	3350	Gene.1587::isotig00714::g.1587::m.1587	306	102	isotig00714	AT1G79530	93.851	309	19	0	1173	1481	1045	737	4.1e-130	466	isotig00714	Bostr.20129s0390.1	95.146	309	15	0	1173	1481	1048	740	2.15e-135	488	isotig00714	gi|727599680|ref|XM_010474510.1|	93.85	309	19	0	1173	1481	1279	971	5e-129	471	isotig00714	NA	isotig00714	XP_006389879.1	91.818	110	6
isotig00715	isogroup00028	15	3338	NA	NA	NA	isotig00715	AT1G79530	95.062	162	8	0	1400	1561	898	737	9.62e-67	255	isotig00715	SI_scaffold2049:546193-549879(+)	81.073	1379	156	59	1501	2822	1968	638	0	1003	isotig00715	gi|727599680|ref|XM_010474510.1|	95.06	162	8	0	1400	1561	1132	971	2e-64	257	isotig00715	NA	isotig00715	XP_006389879.1	66.393	122	3
isotig00716	isogroup00028	13	3333	NA	NA	NA	isotig00716	AT1G79530	94.152	171	10	0	815	985	1214	1044	2.07e-68	261	isotig00716	SI_scaffold2049:546193-549879(+)	80.639	1565	186	68	1404	2904	1968	457	0	1103	isotig00716	gi|685333877|ref|XM_009106276.1|	93.68	174	11	0	815	988	1431	1258	1e-66	264	isotig00716	NA	isotig00716	XP_013703060.1	67.213	122	2
isotig00717	isogroup00028	13	3337	NA	NA	NA	isotig00717	AT1G79530	95.062	162	8	0	1307	1468	898	737	9.62e-67	255	isotig00717	SI_scaffold2049:546193-549879(+)	80.639	1565	186	68	1408	2908	1968	457	0	1103	isotig00717	gi|567119503|ref|XM_006389817.1|	76.47	442	73	9	390	813	1842	1414	3e-82	316	isotig00717	NA	isotig00717	XP_006389879.1	66.393	122	3
isotig00718	isogroup00028	13	3306	NA	NA	NA	isotig00718	AT1G79530	95.062	162	8	0	1400	1561	898	737	9.53e-67	255	isotig00718	SI_scaffold2049:546193-549879(+)	82.546	1037	123	31	1501	2492	1968	945	0	859	isotig00718	gi|727599680|ref|XM_010474510.1|	95.06	162	8	0	1400	1561	1132	971	2e-64	257	isotig00718	NA	isotig00718	XP_006389879.1	66.393	122	3
isotig00719	isogroup00028	14	3258	Gene.1588::isotig00719::g.1588::m.1588	306	102	isotig00719	AT1G79530	93.851	309	19	0	1173	1481	1045	737	3.99e-130	466	isotig00719	Bostr.20129s0390.1	95.146	309	15	0	1173	1481	1048	740	2.09e-135	488	isotig00719	gi|727599680|ref|XM_010474510.1|	93.85	309	19	0	1173	1481	1279	971	5e-129	471	isotig00719	NA	isotig00719	XP_006389879.1	91.818	110	6
isotig00720	isogroup00028	12	3253	Gene.1589::isotig00720::g.1589::m.1589	306	102	isotig00720	AT1G79530	93.851	309	19	0	1076	1384	1045	737	3.98e-130	466	isotig00720	Bostr.20129s0390.1	95.146	309	15	0	1076	1384	1048	740	2.09e-135	488	isotig00720	gi|727599680|ref|XM_010474510.1|	93.85	309	19	0	1076	1384	1279	971	5e-129	471	isotig00720	NA	isotig00720	XP_006389879.1	91.818	110	6
isotig00721	isogroup00028	12	3257	Gene.1590::isotig00721::g.1590::m.1590	306	102	isotig00721	AT1G79530	93.851	309	19	0	1080	1388	1045	737	3.98e-130	466	isotig00721	Bostr.20129s0390.1	95.146	309	15	0	1080	1388	1048	740	2.09e-135	488	isotig00721	gi|727599680|ref|XM_010474510.1|	93.85	309	19	0	1080	1388	1279	971	5e-129	471	isotig00721	NA	isotig00721	XP_006389879.1	91.818	110	6
isotig00722	isogroup00028	13	3241	NA	NA	NA	isotig00722	AT1G79530	93.103	319	22	0	815	1133	1214	896	1.1e-130	468	isotig00722	Sp5g34590.a	93.417	319	21	0	815	1133	1391	1073	5.83e-131	473	isotig00722	gi|565489120|ref|XM_006302138.1|	93.1	319	22	0	815	1133	1397	1079	1e-130	477	isotig00722	NA	isotig00722	XP_006389879.1	76.623	154	5
isotig00723	isogroup00028	14	3241	NA	NA	NA	isotig00723	AT1G79530	94.152	171	10	0	815	985	1214	1044	2.01e-68	261	isotig00723	SI_scaffold2049:546193-549879(+)	81.073	1379	156	59	1404	2725	1968	638	0	1003	isotig00723	gi|685333877|ref|XM_009106276.1|	93.68	174	11	0	815	988	1431	1258	1e-66	264	isotig00723	NA	isotig00723	XP_013703060.1	67.213	122	2
isotig00724	isogroup00028	14	3245	NA	NA	NA	isotig00724	AT1G79530	95.062	162	8	0	1307	1468	898	737	9.35e-67	255	isotig00724	SI_scaffold2049:546193-549879(+)	81.073	1379	156	59	1408	2729	1968	638	0	1003	isotig00724	gi|567119503|ref|XM_006389817.1|	76.47	442	73	9	390	813	1842	1414	2e-82	316	isotig00724	NA	isotig00724	XP_006389879.1	66.393	122	3
isotig00725	isogroup00028	12	3240	NA	NA	NA	isotig00725	AT1G79530	92.958	213	15	0	680	892	1256	1044	1.97e-83	311	isotig00725	SI_scaffold2049:546193-549879(+)	80.639	1565	186	68	1311	2811	1968	457	0	1103	isotig00725	gi|30699427|ref|NM_106601.3|	78.56	527	66	12	392	892	1695	1190	2e-116	430	isotig00725	NA	isotig00725	XP_006389879.1	90.123	81	8
isotig00726	isogroup00028	12	3226	Gene.1591::isotig00726::g.1591::m.1591	306	102	isotig00726	AT1G79530	93.851	309	19	0	1173	1481	1045	737	3.95e-130	466	isotig00726	Bostr.20129s0390.1	95.146	309	15	0	1173	1481	1048	740	2.07e-135	488	isotig00726	gi|727599680|ref|XM_010474510.1|	93.85	309	19	0	1173	1481	1279	971	5e-129	471	isotig00726	NA	isotig00726	XP_006389879.1	91.818	110	6
isotig00727	isogroup00028	14	3214	NA	NA	NA	isotig00727	AT1G79530	95.062	162	8	0	1400	1561	898	737	9.26e-67	255	isotig00727	SI_scaffold2049:546193-549879(+)	82.546	1037	123	31	1501	2492	1968	945	0	859	isotig00727	gi|727599680|ref|XM_010474510.1|	95.06	162	8	0	1400	1561	1132	971	2e-64	257	isotig00727	NA	isotig00727	XP_006389879.1	66.393	122	3
isotig00728	isogroup00028	12	3209	NA	NA	NA	isotig00728	AT1G79530	94.152	171	10	0	815	985	1214	1044	1.99e-68	261	isotig00728	SI_scaffold2049:546193-549879(+)	82.546	1037	123	31	1404	2395	1968	945	0	859	isotig00728	gi|685333877|ref|XM_009106276.1|	93.68	174	11	0	815	988	1431	1258	1e-66	264	isotig00728	NA	isotig00728	XP_013703060.1	67.213	122	2
isotig00729	isogroup00028	12	3213	NA	NA	NA	isotig00729	AT1G79530	95.062	162	8	0	1307	1468	898	737	9.26e-67	255	isotig00729	SI_scaffold2049:546193-549879(+)	82.546	1037	123	31	1408	2399	1968	945	0	859	isotig00729	gi|567119503|ref|XM_006389817.1|	76.47	442	73	9	390	813	1842	1414	2e-82	316	isotig00729	NA	isotig00729	XP_006389879.1	66.393	122	3
isotig00730	isogroup00028	12	3161	Gene.1592::isotig00730::g.1592::m.1592	444	148	isotig00730	AT1G79530	93.724	478	30	0	815	1292	1214	737	0	717	isotig00730	LA_C47999_1	94.142	478	28	0	815	1292	1166	689	0	728	isotig00730	gi|30699427|ref|NM_106601.3|	93.72	478	30	0	815	1292	1360	883	0	728	isotig00730	NA	isotig00730	XP_006389879.1	80.465	215	8
isotig00731	isogroup00028	13	3161	Gene.1593::isotig00731::g.1593::m.1593	306	102	isotig00731	AT1G79530	93.851	309	19	0	1076	1384	1045	737	3.87e-130	466	isotig00731	Bostr.20129s0390.1	95.146	309	15	0	1076	1384	1048	740	2.03e-135	488	isotig00731	gi|727599680|ref|XM_010474510.1|	93.85	309	19	0	1076	1384	1279	971	5e-129	471	isotig00731	NA	isotig00731	XP_006389879.1	91.818	110	6
isotig00732	isogroup00028	13	3165	Gene.1594::isotig00732::g.1594::m.1594	306	102	isotig00732	AT1G79530	93.851	309	19	0	1080	1388	1045	737	3.87e-130	466	isotig00732	Bostr.20129s0390.1	95.146	309	15	0	1080	1388	1048	740	2.03e-135	488	isotig00732	gi|727599680|ref|XM_010474510.1|	93.85	309	19	0	1080	1388	1279	971	5e-129	471	isotig00732	NA	isotig00732	XP_006389879.1	91.818	110	6
isotig00733	isogroup00028	14	3149	NA	NA	NA	isotig00733	AT1G79530	93.103	319	22	0	815	1133	1214	896	1.07e-130	468	isotig00733	Sp5g34590.a	93.417	319	21	0	815	1133	1391	1073	5.66e-131	473	isotig00733	gi|565489120|ref|XM_006302138.1|	93.1	319	22	0	815	1133	1397	1079	1e-130	477	isotig00733	NA	isotig00733	XP_006389879.1	76.623	154	5
isotig00734	isogroup00028	11	3160	Gene.1595::isotig00734::g.1595::m.1595	306	102	isotig00734	AT1G79530	93.851	309	19	0	983	1291	1045	737	3.86e-130	466	isotig00734	Bostr.20129s0390.1	95.146	309	15	0	983	1291	1048	740	2.03e-135	488	isotig00734	gi|727599680|ref|XM_010474510.1|	93.85	309	19	0	983	1291	1279	971	5e-129	471	isotig00734	NA	isotig00734	XP_006389879.1	91.818	110	6
isotig00735	isogroup00028	12	3148	Gene.1596::isotig00735::g.1596::m.1596	327	109	isotig00735	AT1G79530	92.521	361	27	0	680	1040	1256	896	1.05e-145	518	isotig00735	Sp5g34590.a	93.37	362	24	0	679	1040	1434	1073	7.12e-150	536	isotig00735	gi|30699427|ref|NM_106601.3|	81.48	675	78	12	392	1040	1695	1042	1e-180	643	isotig00735	NA	isotig00735	XP_006389879.1	95.935	123	5
isotig00736	isogroup00028	13	3148	NA	NA	NA	isotig00736	AT1G79530	92.958	213	15	0	680	892	1256	1044	1.91e-83	311	isotig00736	SI_scaffold2049:546193-549879(+)	81.073	1379	156	59	1311	2632	1968	638	0	1003	isotig00736	gi|30699427|ref|NM_106601.3|	78.56	527	66	12	392	892	1695	1190	2e-116	430	isotig00736	NA	isotig00736	XP_006389879.1	90.123	81	8
isotig00737	isogroup00028	13	3134	Gene.1597::isotig00737::g.1597::m.1597	306	102	isotig00737	AT1G79530	93.851	309	19	0	1173	1481	1045	737	3.83e-130	466	isotig00737	Bostr.20129s0390.1	95.146	309	15	0	1173	1481	1048	740	2.01e-135	488	isotig00737	gi|727599680|ref|XM_010474510.1|	93.85	309	19	0	1173	1481	1279	971	5e-129	471	isotig00737	NA	isotig00737	XP_006389879.1	91.818	110	6
isotig00738	isogroup00028	11	3129	Gene.1598::isotig00738::g.1598::m.1598	306	102	isotig00738	AT1G79530	93.851	309	19	0	1076	1384	1045	737	3.83e-130	466	isotig00738	Bostr.20129s0390.1	95.146	309	15	0	1076	1384	1048	740	2.01e-135	488	isotig00738	gi|727599680|ref|XM_010474510.1|	93.85	309	19	0	1076	1384	1279	971	5e-129	471	isotig00738	NA	isotig00738	XP_006389879.1	91.818	110	6
isotig00739	isogroup00028	11	3133	Gene.1599::isotig00739::g.1599::m.1599	306	102	isotig00739	AT1G79530	93.851	309	19	0	1080	1388	1045	737	3.83e-130	466	isotig00739	Bostr.20129s0390.1	95.146	309	15	0	1080	1388	1048	740	2.01e-135	488	isotig00739	gi|727599680|ref|XM_010474510.1|	93.85	309	19	0	1080	1388	1279	971	5e-129	471	isotig00739	NA	isotig00739	XP_006389879.1	91.818	110	6
isotig00740	isogroup00028	12	3117	NA	NA	NA	isotig00740	AT1G79530	93.103	319	22	0	815	1133	1214	896	1.06e-130	468	isotig00740	Sp5g34590.a	93.417	319	21	0	815	1133	1391	1073	5.6e-131	473	isotig00740	gi|565489120|ref|XM_006302138.1|	93.1	319	22	0	815	1133	1397	1079	1e-130	477	isotig00740	NA	isotig00740	XP_006389879.1	76.623	154	5
isotig00741	isogroup00028	13	3117	NA	NA	NA	isotig00741	AT1G79530	94.152	171	10	0	815	985	1214	1044	1.93e-68	261	isotig00741	SI_scaffold2049:546193-549879(+)	82.546	1037	123	31	1404	2395	1968	945	0	859	isotig00741	gi|685333877|ref|XM_009106276.1|	93.68	174	11	0	815	988	1431	1258	1e-66	264	isotig00741	NA	isotig00741	XP_013703060.1	67.213	122	2
isotig00742	isogroup00028	13	3121	NA	NA	NA	isotig00742	AT1G79530	95.062	162	8	0	1307	1468	898	737	8.99e-67	255	isotig00742	SI_scaffold2049:546193-549879(+)	82.546	1037	123	31	1408	2399	1968	945	0	859	isotig00742	gi|567119503|ref|XM_006389817.1|	76.47	442	73	9	390	813	1842	1414	2e-82	316	isotig00742	NA	isotig00742	XP_006389879.1	66.393	122	3
isotig00743	isogroup00028	11	3116	NA	NA	NA	isotig00743	AT1G79530	92.958	213	15	0	680	892	1256	1044	1.89e-83	311	isotig00743	SI_scaffold2049:546193-549879(+)	82.546	1037	123	31	1311	2302	1968	945	0	859	isotig00743	gi|30699427|ref|NM_106601.3|	78.56	527	66	12	392	892	1695	1190	2e-116	430	isotig00743	NA	isotig00743	XP_006389879.1	90.123	81	8
isotig00744	isogroup00028	13	3069	Gene.1600::isotig00744::g.1600::m.1600	444	148	isotig00744	AT1G79530	93.724	478	30	0	815	1292	1214	737	0	717	isotig00744	LA_C47999_1	94.142	478	28	0	815	1292	1166	689	0	728	isotig00744	gi|30699427|ref|NM_106601.3|	93.72	478	30	0	815	1292	1360	883	0	728	isotig00744	NA	isotig00744	XP_006389879.1	80.465	215	8
isotig00745	isogroup00028	11	3068	Gene.1601::isotig00745::g.1601::m.1601	495	165	isotig00745	AT1G79530	93.269	520	35	0	680	1199	1256	737	0	767	isotig00745	LA_C47999_1	93.881	523	32	0	677	1199	1211	689	0	789	isotig00745	gi|30699427|ref|NM_106601.3|	84.05	834	86	12	392	1199	1695	883	0	893	isotig00745	NA	isotig00745	XP_006389879.1	94.022	184	8
isotig00746	isogroup00028	12	3068	Gene.1602::isotig00746::g.1602::m.1602	306	102	isotig00746	AT1G79530	93.851	309	19	0	983	1291	1045	737	3.75e-130	466	isotig00746	Bostr.20129s0390.1	95.146	309	15	0	983	1291	1048	740	1.97e-135	488	isotig00746	gi|727599680|ref|XM_010474510.1|	93.85	309	19	0	983	1291	1279	971	5e-129	471	isotig00746	NA	isotig00746	XP_006389879.1	91.818	110	6
isotig00747	isogroup00028	13	3056	Gene.1603::isotig00747::g.1603::m.1603	327	109	isotig00747	AT1G79530	92.521	361	27	0	680	1040	1256	896	1.02e-145	518	isotig00747	Sp5g34590.a	93.37	362	24	0	679	1040	1434	1073	6.91e-150	536	isotig00747	gi|30699427|ref|NM_106601.3|	81.48	675	78	12	392	1040	1695	1042	1e-180	643	isotig00747	NA	isotig00747	XP_006389879.1	95.935	123	5
isotig00748	isogroup00028	11	3037	Gene.1604::isotig00748::g.1604::m.1604	444	148	isotig00748	AT1G79530	93.724	478	30	0	815	1292	1214	737	0	717	isotig00748	LA_C47999_1	94.142	478	28	0	815	1292	1166	689	0	728	isotig00748	gi|30699427|ref|NM_106601.3|	93.72	478	30	0	815	1292	1360	883	0	728	isotig00748	NA	isotig00748	XP_006389879.1	80.465	215	8
isotig00749	isogroup00028	12	3037	Gene.1605::isotig00749::g.1605::m.1605	306	102	isotig00749	AT1G79530	93.851	309	19	0	1076	1384	1045	737	3.71e-130	466	isotig00749	Bostr.20129s0390.1	95.146	309	15	0	1076	1384	1048	740	1.95e-135	488	isotig00749	gi|727599680|ref|XM_010474510.1|	93.85	309	19	0	1076	1384	1279	971	5e-129	471	isotig00749	NA	isotig00749	XP_006389879.1	91.818	110	6
isotig00750	isogroup00028	12	3041	Gene.1606::isotig00750::g.1606::m.1606	306	102	isotig00750	AT1G79530	93.851	309	19	0	1080	1388	1045	737	3.72e-130	466	isotig00750	Bostr.20129s0390.1	95.146	309	15	0	1080	1388	1048	740	1.95e-135	488	isotig00750	gi|727599680|ref|XM_010474510.1|	93.85	309	19	0	1080	1388	1279	971	5e-129	471	isotig00750	NA	isotig00750	XP_006389879.1	91.818	110	6
isotig00751	isogroup00028	13	3025	NA	NA	NA	isotig00751	AT1G79530	93.103	319	22	0	815	1133	1214	896	1.03e-130	468	isotig00751	Sp5g34590.a	93.417	319	21	0	815	1133	1391	1073	5.44e-131	473	isotig00751	gi|565489120|ref|XM_006302138.1|	93.1	319	22	0	815	1133	1397	1079	1e-130	477	isotig00751	NA	isotig00751	XP_006389879.1	76.623	154	5
isotig00752	isogroup00028	10	3036	Gene.1607::isotig00752::g.1607::m.1607	306	102	isotig00752	AT1G79530	93.851	309	19	0	983	1291	1045	737	3.71e-130	466	isotig00752	Bostr.20129s0390.1	95.146	309	15	0	983	1291	1048	740	1.95e-135	488	isotig00752	gi|727599680|ref|XM_010474510.1|	93.85	309	19	0	983	1291	1279	971	5e-129	471	isotig00752	NA	isotig00752	XP_006389879.1	91.818	110	6
isotig00753	isogroup00028	11	3024	Gene.1608::isotig00753::g.1608::m.1608	327	109	isotig00753	AT1G79530	92.521	361	27	0	680	1040	1256	896	1.01e-145	518	isotig00753	Sp5g34590.a	93.37	362	24	0	679	1040	1434	1073	6.83e-150	536	isotig00753	gi|30699427|ref|NM_106601.3|	81.48	675	78	12	392	1040	1695	1042	1e-180	643	isotig00753	NA	isotig00753	XP_006389879.1	95.935	123	5
isotig00754	isogroup00028	12	3024	NA	NA	NA	isotig00754	AT1G79530	92.958	213	15	0	680	892	1256	1044	1.83e-83	311	isotig00754	SI_scaffold2049:546193-549879(+)	82.546	1037	123	31	1311	2302	1968	945	0	859	isotig00754	gi|30699427|ref|NM_106601.3|	78.56	527	66	12	392	892	1695	1190	1e-116	430	isotig00754	NA	isotig00754	XP_006389879.1	90.123	81	8
isotig00755	isogroup00028	12	2976	Gene.1609::isotig00755::g.1609::m.1609	495	165	isotig00755	AT1G79530	93.269	520	35	0	680	1199	1256	737	0	767	isotig00755	LA_C47999_1	93.881	523	32	0	677	1199	1211	689	0	789	isotig00755	gi|30699427|ref|NM_106601.3|	84.05	834	86	12	392	1199	1695	883	0	893	isotig00755	NA	isotig00755	XP_006389879.1	94.022	184	8
isotig00756	isogroup00028	12	2945	Gene.1610::isotig00756::g.1610::m.1610	444	148	isotig00756	AT1G79530	93.724	478	30	0	815	1292	1214	737	0	717	isotig00756	LA_C47999_1	94.142	478	28	0	815	1292	1166	689	0	728	isotig00756	gi|30699427|ref|NM_106601.3|	93.72	478	30	0	815	1292	1360	883	0	728	isotig00756	NA	isotig00756	XP_006389879.1	80.465	215	8
isotig00757	isogroup00028	10	2944	Gene.1611::isotig00757::g.1611::m.1611	495	165	isotig00757	AT1G79530	93.269	520	35	0	680	1199	1256	737	0	767	isotig00757	LA_C47999_1	93.881	523	32	0	677	1199	1211	689	0	789	isotig00757	gi|30699427|ref|NM_106601.3|	84.05	834	86	12	392	1199	1695	883	0	893	isotig00757	NA	isotig00757	XP_006389879.1	94.022	184	8
isotig00758	isogroup00028	11	2944	Gene.1612::isotig00758::g.1612::m.1612	306	102	isotig00758	AT1G79530	93.851	309	19	0	983	1291	1045	737	3.6e-130	466	isotig00758	Bostr.20129s0390.1	95.146	309	15	0	983	1291	1048	740	1.89e-135	488	isotig00758	gi|727599680|ref|XM_010474510.1|	93.85	309	19	0	983	1291	1279	971	5e-129	471	isotig00758	NA	isotig00758	XP_006389879.1	91.818	110	6
isotig00759	isogroup00028	12	2932	Gene.1613::isotig00759::g.1613::m.1613	327	109	isotig00759	AT1G79530	92.521	361	27	0	680	1040	1256	896	9.75e-146	518	isotig00759	Sp5g34590.a	93.37	362	24	0	679	1040	1434	1073	6.62e-150	536	isotig00759	gi|30699427|ref|NM_106601.3|	81.48	675	78	12	392	1040	1695	1042	1e-180	643	isotig00759	NA	isotig00759	XP_006389879.1	95.935	123	5
isotig00760	isogroup00028	11	2852	Gene.1614::isotig00760::g.1614::m.1614	495	165	isotig00760	AT1G79530	93.269	520	35	0	680	1199	1256	737	0	767	isotig00760	LA_C47999_1	93.881	523	32	0	677	1199	1211	689	0	789	isotig00760	gi|30699427|ref|NM_106601.3|	84.05	834	86	12	392	1199	1695	883	0	893	isotig00760	NA	isotig00760	XP_006389879.1	94.022	184	8
isotig00761	isogroup00028	12	2653	Gene.1615::isotig00761::g.1615::m.1615	993	331	isotig00761	AT1G79530	91.057	861	56	10	1400	2260	898	59	0	1144	isotig00761	Sp5g34590.a	90.217	920	72	11	1400	2307	1075	162	0	1184	isotig00761	gi|30699427|ref|NM_106601.3|	90.71	861	59	3	1400	2260	1044	205	0	1200	isotig00761	NA	isotig00761	XP_013703060.1	88.462	286	27
isotig00762	isogroup00028	11	2573	Gene.1616::isotig00762::g.1616::m.1616	1089	363	isotig00762	AT1G79530	91.27	1008	67	10	1173	2180	1045	59	0	1354	isotig00762	Sp5g34590.a	90.508	1064	83	11	1176	2227	1219	162	0	1389	isotig00762	gi|30699427|ref|NM_106601.3|	90.97	1008	70	3	1173	2180	1191	205	0	1410	isotig00762	NA	isotig00762	XP_013703060.1	89.254	335	30
isotig00763	isogroup00028	11	2556	Gene.1617::isotig00763::g.1617::m.1617	993	331	isotig00763	AT1G79530	91.057	861	56	10	1303	2163	898	59	0	1144	isotig00763	Sp5g34590.a	90.217	920	72	11	1303	2210	1075	162	0	1184	isotig00763	gi|30699427|ref|NM_106601.3|	90.71	861	59	3	1303	2163	1044	205	0	1200	isotig00763	NA	isotig00763	XP_013703060.1	88.462	286	27
isotig00764	isogroup00028	11	2560	Gene.1618::isotig00764::g.1618::m.1618	993	331	isotig00764	AT1G79530	91.057	861	56	10	1307	2167	898	59	0	1144	isotig00764	Sp5g34590.a	90.217	920	72	11	1307	2214	1075	162	0	1184	isotig00764	gi|30699427|ref|NM_106601.3|	90.71	861	59	3	1307	2167	1044	205	0	1200	isotig00764	NA	isotig00764	XP_013703060.1	88.462	286	27
isotig00765	isogroup00028	10	2476	Gene.1619::isotig00765::g.1619::m.1619	1089	363	isotig00765	AT1G79530	91.27	1008	67	10	1076	2083	1045	59	0	1354	isotig00765	Sp5g34590.a	90.508	1064	83	11	1079	2130	1219	162	0	1389	isotig00765	gi|30699427|ref|NM_106601.3|	90.97	1008	70	3	1076	2083	1191	205	0	1410	isotig00765	NA	isotig00765	XP_013703060.1	89.254	335	30
isotig00766	isogroup00028	10	2480	Gene.1620::isotig00766::g.1620::m.1620	1089	363	isotig00766	AT1G79530	91.27	1008	67	10	1080	2087	1045	59	0	1354	isotig00766	Sp5g34590.a	90.508	1064	83	11	1083	2134	1219	162	0	1389	isotig00766	gi|30699427|ref|NM_106601.3|	90.97	1008	70	3	1080	2087	1191	205	0	1410	isotig00766	NA	isotig00766	NP_173080.1	70.127	472	70
isotig00767	isogroup00028	11	2464	Gene.1621::isotig00767::g.1621::m.1621	993	331	isotig00767	AT1G79530	91.057	861	56	10	1211	2071	898	59	0	1144	isotig00767	Sp5g34590.a	90.217	920	72	11	1211	2118	1075	162	0	1184	isotig00767	gi|30699427|ref|NM_106601.3|	90.71	861	59	3	1211	2071	1044	205	0	1200	isotig00767	NA	isotig00767	XP_013703060.1	88.462	286	27
isotig00768	isogroup00028	10	2463	Gene.1622::isotig00768::g.1622::m.1622	993	331	isotig00768	AT1G79530	91.057	861	56	10	1210	2070	898	59	0	1144	isotig00768	Sp5g34590.a	90.217	920	72	11	1210	2117	1075	162	0	1184	isotig00768	gi|30699427|ref|NM_106601.3|	90.71	861	59	3	1210	2070	1044	205	0	1200	isotig00768	NA	isotig00768	XP_013703060.1	88.462	286	27
isotig00769	isogroup00028	10	2384	Gene.1623::isotig00769::g.1623::m.1623	1227	409	isotig00769	AT1G79530	91.589	1177	78	10	815	1991	1214	59	0	1605	isotig00769	Sp5g34590.a	91.019	1236	93	11	815	2038	1391	162	0	1652	isotig00769	gi|30699427|ref|NM_106601.3|	91.33	1177	81	3	815	1991	1360	205	0	1670	isotig00769	K00134	isotig00769	XP_013588454.1	84.318	440	32
isotig00770	isogroup00028	9	2383	Gene.1624::isotig00770::g.1624::m.1624	1089	363	isotig00770	AT1G79530	91.27	1008	67	10	983	1990	1045	59	0	1354	isotig00770	Sp5g34590.a	90.508	1064	83	11	986	2037	1219	162	0	1389	isotig00770	gi|30699427|ref|NM_106601.3|	90.97	1008	70	3	983	1990	1191	205	0	1410	isotig00770	NA	isotig00770	XP_013703060.1	89.254	335	30
isotig00771	isogroup00028	10	2371	Gene.1626::isotig00771::g.1626::m.1626	327	331	isotig00771	AT1G79530	91.057	861	56	10	1118	1978	898	59	0	1144	isotig00771	Sp5g34590.a	90.217	920	72	11	1118	2025	1075	162	0	1184	isotig00771	gi|30699427|ref|NM_106601.3|	90.71	861	59	3	1118	1978	1044	205	0	1200	isotig00771	NA	isotig00771	XP_013703060.1	88.462	286	27
isotig00772	isogroup00028	9	2291	Gene.1627::isotig00772::g.1627::m.1627	1278	426	isotig00772	AT1G79530	91.468	1219	83	10	680	1898	1256	59	0	1655	isotig00772	Sp5g34590.a	91.087	1279	96	11	679	1945	1434	162	0	1714	isotig00772	gi|30699427|ref|NM_106601.3|	86.63	1533	137	15	392	1898	1695	205	0	1840	isotig00772	K00134	isotig00772	XP_013588454.1	90.709	409	32
isotig00773	isogroup00028	2	982	NA	NA	NA	isotig00773	AT1G79530	84.685	111	11	3	1	111	260	156	2.97e-22	106	isotig00773	Sp5g34590.a	85.027	187	22	3	1	187	437	257	9.08e-45	185	isotig00773	gi|567119503|ref|XM_006389817.1|	83.42	187	22	3	1	187	551	374	2e-45	192	isotig00773	NA	isotig00773	XP_009104524.1	74.419	43	9
isotig00774	isogroup00029	11	3933	Gene.1631::isotig00774::g.1631::m.1631	312	444	isotig00774	AT1G04880	82.733	1361	189	25	2294	3622	1	1347	0	1170	isotig00774	Esa1g03780	85.525	1361	145	17	2294	3622	1	1341	0	1375	isotig00774	gi|567155482|ref|XM_006418023.1|	85.13	1365	155	8	2294	3628	1	1347	0	1550	isotig00774	NA	isotig00774	XP_006418086.1	82.889	450	62
isotig00775	isogroup00029	10	3933	Gene.1632::isotig00775::g.1632::m.1632	1332	444	isotig00775	AT1G04880	82.733	1361	189	25	2294	3622	1	1347	0	1170	isotig00775	Esa1g03780	85.525	1361	145	17	2294	3622	1	1341	0	1375	isotig00775	gi|567155482|ref|XM_006418023.1|	85.13	1365	155	8	2294	3628	1	1347	0	1550	isotig00775	NA	isotig00775	XP_006418086.1	82.889	450	62
isotig00776	isogroup00029	10	3915	Gene.1639::isotig00776::g.1639::m.1639	312	444	isotig00776	AT1G04880	82.733	1361	189	25	2276	3604	1	1347	0	1170	isotig00776	Esa1g03780	85.525	1361	145	17	2276	3604	1	1341	0	1375	isotig00776	gi|567155482|ref|XM_006418023.1|	85.13	1365	155	8	2276	3610	1	1347	0	1550	isotig00776	NA	isotig00776	XP_006418086.1	82.889	450	62
isotig00777	isogroup00029	9	3915	Gene.1641::isotig00777::g.1641::m.1641	1050	350	isotig00777	AT1G04880	82.733	1361	189	25	2276	3604	1	1347	0	1170	isotig00777	Esa1g03780	85.525	1361	145	17	2276	3604	1	1341	0	1375	isotig00777	gi|567155482|ref|XM_006418023.1|	85.13	1365	155	8	2276	3610	1	1347	0	1550	isotig00777	NA	isotig00777	XP_006418086.1	82.889	450	62
isotig00778	isogroup00029	9	3902	Gene.1645::isotig00778::g.1645::m.1645	810	444	isotig00778	AT1G04880	82.733	1361	189	25	2263	3591	1	1347	0	1170	isotig00778	Esa1g03780	85.525	1361	145	17	2263	3591	1	1341	0	1375	isotig00778	gi|567155482|ref|XM_006418023.1|	85.13	1365	155	8	2263	3597	1	1347	0	1550	isotig00778	NA	isotig00778	XP_006418086.1	82.889	450	62
isotig00779	isogroup00029	8	3884	Gene.1648::isotig00779::g.1648::m.1648	1332	104	isotig00779	AT1G04880	82.733	1361	189	25	2245	3573	1	1347	0	1170	isotig00779	Esa1g03780	85.525	1361	145	17	2245	3573	1	1341	0	1375	isotig00779	gi|567155482|ref|XM_006418023.1|	85.13	1365	155	8	2245	3579	1	1347	0	1550	isotig00779	NA	isotig00779	XP_006418086.1	82.889	450	62
isotig00780	isogroup00029	10	3686	Gene.1655::isotig00780::g.1655::m.1655	312	444	isotig00780	AT1G04880	82.733	1361	189	25	2047	3375	1	1347	0	1170	isotig00780	Esa1g03780	85.525	1361	145	17	2047	3375	1	1341	0	1375	isotig00780	gi|567155482|ref|XM_006418023.1|	85.13	1365	155	8	2047	3381	1	1347	0	1550	isotig00780	NA	isotig00780	XP_006418086.1	82.889	450	62
isotig00781	isogroup00029	9	3686	Gene.1657::isotig00781::g.1657::m.1657	1068	104	isotig00781	AT1G04880	82.733	1361	189	25	2047	3375	1	1347	0	1170	isotig00781	Esa1g03780	85.525	1361	145	17	2047	3375	1	1341	0	1375	isotig00781	gi|567155482|ref|XM_006418023.1|	85.13	1365	155	8	2047	3381	1	1347	0	1550	isotig00781	NA	isotig00781	XP_006418086.1	82.889	450	62
isotig00782	isogroup00029	9	3668	Gene.1661::isotig00782::g.1661::m.1661	1050	104	isotig00782	AT1G04880	82.733	1361	189	25	2029	3357	1	1347	0	1170	isotig00782	Esa1g03780	85.525	1361	145	17	2029	3357	1	1341	0	1375	isotig00782	gi|567155482|ref|XM_006418023.1|	85.13	1365	155	8	2029	3363	1	1347	0	1550	isotig00782	NA	isotig00782	XP_006418086.1	82.889	450	62
isotig00783	isogroup00029	8	3668	Gene.1664::isotig00783::g.1664::m.1664	1332	104	isotig00783	AT1G04880	82.733	1361	189	25	2029	3357	1	1347	0	1170	isotig00783	Esa1g03780	85.525	1361	145	17	2029	3357	1	1341	0	1375	isotig00783	gi|567155482|ref|XM_006418023.1|	85.13	1365	155	8	2029	3363	1	1347	0	1550	isotig00783	NA	isotig00783	XP_006418086.1	82.889	450	62
isotig00784	isogroup00029	8	3655	Gene.1671::isotig00784::g.1671::m.1671	312	104	isotig00784	AT1G04880	82.733	1361	189	25	2016	3344	1	1347	0	1170	isotig00784	Esa1g03780	85.525	1361	145	17	2016	3344	1	1341	0	1375	isotig00784	gi|567155482|ref|XM_006418023.1|	85.13	1365	155	8	2016	3350	1	1347	0	1550	isotig00784	NA	isotig00784	XP_006418086.1	82.889	450	62
isotig00785	isogroup00029	10	3645	Gene.1672::isotig00785::g.1672::m.1672	1332	444	isotig00785	AT1G04880	82.733	1361	189	25	2006	3334	1	1347	0	1170	isotig00785	Esa1g03780	85.525	1361	145	17	2006	3334	1	1341	0	1375	isotig00785	gi|567155482|ref|XM_006418023.1|	85.13	1365	155	8	2006	3340	1	1347	0	1550	isotig00785	NA	isotig00785	XP_006418086.1	82.889	450	62
isotig00786	isogroup00029	9	3645	Gene.1676::isotig00786::g.1676::m.1676	1083	361	isotig00786	AT1G04880	82.733	1361	189	25	2006	3334	1	1347	0	1170	isotig00786	Esa1g03780	85.525	1361	145	17	2006	3334	1	1341	0	1375	isotig00786	gi|567155482|ref|XM_006418023.1|	85.13	1365	155	8	2006	3340	1	1347	0	1550	isotig00786	NA	isotig00786	XP_006418086.1	82.889	450	62
isotig00787	isogroup00029	7	3637	Gene.1678::isotig00787::g.1678::m.1678	1332	264	isotig00787	AT1G04880	82.733	1361	189	25	1998	3326	1	1347	0	1170	isotig00787	Esa1g03780	85.525	1361	145	17	1998	3326	1	1341	0	1375	isotig00787	gi|567155482|ref|XM_006418023.1|	85.13	1365	155	8	1998	3332	1	1347	0	1550	isotig00787	NA	isotig00787	XP_006418086.1	82.889	450	62
isotig00788	isogroup00029	8	3614	Gene.1682::isotig00788::g.1682::m.1682	1332	444	isotig00788	AT1G04880	82.733	1361	189	25	1975	3303	1	1347	0	1170	isotig00788	Esa1g03780	85.525	1361	145	17	1975	3303	1	1341	0	1375	isotig00788	gi|567155482|ref|XM_006418023.1|	85.13	1365	155	8	1975	3309	1	1347	0	1550	isotig00788	NA	isotig00788	XP_006418086.1	82.889	450	62
isotig00789	isogroup00029	9	3398	Gene.1686::isotig00789::g.1686::m.1686	1083	444	isotig00789	AT1G04880	82.733	1361	189	25	1759	3087	1	1347	0	1170	isotig00789	Esa1g03780	85.525	1361	145	17	1759	3087	1	1341	0	1375	isotig00789	gi|567155482|ref|XM_006418023.1|	85.13	1365	155	8	1759	3093	1	1347	0	1550	isotig00789	NA	isotig00789	XP_006418086.1	82.889	450	62
isotig00790	isogroup00029	8	3398	Gene.1689::isotig00790::g.1689::m.1689	1083	361	isotig00790	AT1G04880	82.733	1361	189	25	1759	3087	1	1347	0	1170	isotig00790	Esa1g03780	85.525	1361	145	17	1759	3087	1	1341	0	1375	isotig00790	gi|567155482|ref|XM_006418023.1|	85.13	1365	155	8	1759	3093	1	1347	0	1550	isotig00790	NA	isotig00790	XP_006418086.1	82.889	450	62
isotig00791	isogroup00029	7	3367	Gene.1691::isotig00791::g.1691::m.1691	1332	275	isotig00791	AT1G04880	82.733	1361	189	25	1728	3056	1	1347	0	1170	isotig00791	Esa1g03780	85.525	1361	145	17	1728	3056	1	1341	0	1375	isotig00791	gi|567155482|ref|XM_006418023.1|	85.13	1365	155	8	1728	3062	1	1347	0	1550	isotig00791	NA	isotig00791	XP_006418086.1	82.889	450	62
isotig00792	isogroup00029	11	2587	Gene.1695::isotig00792::g.1695::m.1695	312	356	isotig00792	AT4G02130	84.562	868	113	3	948	1794	174	1041	0	841	isotig00792	Sp6g02030.ib2	86.038	1146	134	10	668	1794	35	1173	0	1206	isotig00792	gi|297809942|ref|XM_002872809.1|	81.06	1114	134	10	707	1796	207	1267	0	1080	isotig00792	NA	isotig00792	XP_006396418.1	91.597	357	23
isotig00793	isogroup00029	10	2587	Gene.1697::isotig00793::g.1697::m.1697	312	104	isotig00793	AT4G02130	84.562	868	113	3	948	1794	174	1041	0	841	isotig00793	Sp6g02030.ib2	86.038	1146	134	10	668	1794	35	1173	0	1206	isotig00793	gi|297809942|ref|XM_002872809.1|	81.06	1114	134	10	707	1796	207	1267	0	1080	isotig00793	NA	isotig00793	XP_006396418.1	91.597	357	23
isotig00794	isogroup00029	10	2569	Gene.1698::isotig00794::g.1698::m.1698	1050	350	isotig00794	AT4G02130	82.604	868	112	9	948	1776	174	1041	0	730	isotig00794	Sp6g02030.ib2	84.817	1146	130	17	668	1776	35	1173	0	1112	isotig00794	gi|567161294|ref|XM_006396356.1|	85.18	1100	124	4	714	1777	328	1424	0	1270	isotig00794	NA	isotig00794	XP_006396418.1	89.636	357	24
isotig00795	isogroup00029	9	2569	Gene.1700::isotig00795::g.1700::m.1700	1050	350	isotig00795	AT4G02130	82.604	868	112	9	948	1776	174	1041	0	730	isotig00795	Sp6g02030.ib2	84.817	1146	130	17	668	1776	35	1173	0	1112	isotig00795	gi|567161294|ref|XM_006396356.1|	85.18	1100	124	4	714	1777	328	1424	0	1270	isotig00795	NA	isotig00795	XP_006396418.1	89.636	357	24
isotig00796	isogroup00029	9	2556	Gene.1703::isotig00796::g.1703::m.1703	312	270	isotig00796	AT4G02130	84.317	644	80	3	948	1570	174	817	1.36e-173	610	isotig00796	ThlaspiarvenseContig5974	83.491	1163	126	25	668	1779	318	1465	0	1024	isotig00796	gi|567161294|ref|XM_006396356.1|	84.27	1100	121	5	714	1764	328	1424	0	1230	isotig00796	NA	isotig00796	XP_006396418.1	89.199	287	24
isotig00797	isogroup00029	8	2538	Gene.1705::isotig00797::g.1705::m.1705	312	264	isotig00797	AT4G02130	81.677	644	79	9	948	1552	174	817	3.05e-140	499	isotig00797	ThlaspiarvenseContig5974	82.029	1163	125	30	668	1761	318	1465	0	913	isotig00797	gi|567161294|ref|XM_006396356.1|	82.82	1100	119	6	714	1746	328	1424	0	1170	isotig00797	NA	isotig00797	XP_006396418.1	86.76	287	25
isotig00798	isogroup00029	10	2340	Gene.1706::isotig00798::g.1706::m.1706	1068	356	isotig00798	AT4G02130	84.562	868	113	3	948	1794	174	1041	0	841	isotig00798	Sp6g02030.ib2	86.038	1146	134	10	668	1794	35	1173	0	1206	isotig00798	gi|297809942|ref|XM_002872809.1|	81.06	1114	134	10	707	1796	207	1267	0	1080	isotig00798	NA	isotig00798	XP_006396418.1	91.549	355	23
isotig00799	isogroup00029	9	2340	Gene.1709::isotig00799::g.1709::m.1709	312	104	isotig00799	AT4G02130	84.562	868	113	3	948	1794	174	1041	0	841	isotig00799	Sp6g02030.ib2	86.038	1146	134	10	668	1794	35	1173	0	1206	isotig00799	gi|297809942|ref|XM_002872809.1|	81.06	1114	134	10	707	1796	207	1267	0	1080	isotig00799	NA	isotig00799	XP_006396418.1	91.549	355	23
isotig00800	isogroup00029	9	2322	Gene.1711::isotig00800::g.1711::m.1711	312	350	isotig00800	AT4G02130	82.604	868	112	9	948	1776	174	1041	0	730	isotig00800	Sp6g02030.ib2	84.817	1146	130	17	668	1776	35	1173	0	1112	isotig00800	gi|567161294|ref|XM_006396356.1|	85.18	1100	124	4	714	1777	328	1424	0	1270	isotig00800	NA	isotig00800	XP_006396418.1	89.577	355	24
isotig00801	isogroup00029	8	2322	Gene.1712::isotig00801::g.1712::m.1712	1050	350	isotig00801	AT4G02130	82.604	868	112	9	948	1776	174	1041	0	730	isotig00801	Sp6g02030.ib2	84.817	1146	130	17	668	1776	35	1173	0	1112	isotig00801	gi|567161294|ref|XM_006396356.1|	85.18	1100	124	4	714	1777	328	1424	0	1270	isotig00801	NA	isotig00801	XP_006396418.1	89.577	355	24
isotig00802	isogroup00029	8	2309	Gene.1714::isotig00802::g.1714::m.1714	810	270	isotig00802	AT4G02130	84.317	644	80	3	948	1570	174	817	1.23e-173	610	isotig00802	ThlaspiarvenseContig5974	83.491	1163	126	25	668	1779	318	1465	0	1024	isotig00802	gi|567161294|ref|XM_006396356.1|	84.27	1100	121	5	714	1764	328	1424	0	1230	isotig00802	NA	isotig00802	XP_006396418.1	89.199	287	24
isotig00803	isogroup00029	10	2299	Gene.1716::isotig00803::g.1716::m.1716	1083	361	isotig00803	AT3G62660	84.779	1084	154	11	424	1501	1	1079	0	1077	isotig00803	ThlaspiarvenseContig8434	84.167	1219	180	6	283	1499	288	1495	0	1170	isotig00803	gi|567182324|ref|XM_006402296.1|	84.98	1218	172	4	283	1499	136	1343	0	1360	isotig00803	NA	isotig00803	XP_019082841.1	89.106	358	37
isotig00804	isogroup00029	9	2299	Gene.1717::isotig00804::g.1717::m.1717	1083	361	isotig00804	AT3G62660	84.779	1084	154	11	424	1501	1	1079	0	1077	isotig00804	ThlaspiarvenseContig8434	84.167	1219	180	6	283	1499	288	1495	0	1170	isotig00804	gi|567182324|ref|XM_006402296.1|	84.98	1218	172	4	283	1499	136	1343	0	1360	isotig00804	NA	isotig00804	XP_019082841.1	89.106	358	37
isotig00805	isogroup00029	7	2291	Gene.1719::isotig00805::g.1719::m.1719	312	104	isotig00805	AT4G02130	81.677	644	79	9	948	1552	174	817	2.75e-140	499	isotig00805	ThlaspiarvenseContig5974	82.029	1163	125	30	668	1761	318	1465	0	913	isotig00805	gi|567161294|ref|XM_006396356.1|	82.82	1100	119	6	714	1746	328	1424	0	1170	isotig00805	NA	isotig00805	XP_006396418.1	86.76	287	25
isotig00806	isogroup00029	8	2268	Gene.1720::isotig00806::g.1720::m.1720	825	275	isotig00806	AT3G62660	86.848	844	101	9	424	1262	1	839	0	935	isotig00806	ThlaspiarvenseContig8434	85.914	1001	126	7	283	1280	288	1276	0	1053	isotig00806	gi|567182324|ref|XM_006402296.1|	82.84	1218	167	6	283	1468	136	1343	0	1270	isotig00806	NA	isotig00806	XP_019082841.1	88.542	288	31
isotig00807	isogroup00029	9	2142	Gene.1722::isotig00807::g.1722::m.1722	312	356	isotig00807	AT4G02130	84.562	868	113	3	948	1794	174	1041	0	841	isotig00807	ThlaspiarvenseContig5974	84.627	1275	150	27	668	1922	318	1566	0	1227	isotig00807	gi|297809942|ref|XM_002872809.1|	78.96	1293	162	18	707	1965	207	1423	0	1120	isotig00807	NA	isotig00807	XP_006396418.1	91.597	357	23
isotig00808	isogroup00029	8	2142	Gene.1723::isotig00808::g.1723::m.1723	1068	356	isotig00808	AT4G02130	84.562	868	113	3	948	1794	174	1041	0	841	isotig00808	ThlaspiarvenseContig5974	84.627	1275	150	27	668	1922	318	1566	0	1227	isotig00808	gi|297809942|ref|XM_002872809.1|	78.96	1293	162	18	707	1965	207	1423	0	1120	isotig00808	NA	isotig00808	XP_006396418.1	91.597	357	23
isotig00809	isogroup00029	8	2124	Gene.1726::isotig00809::g.1726::m.1726	312	104	isotig00809	AT4G02130	82.604	868	112	9	948	1776	174	1041	0	730	isotig00809	ThlaspiarvenseContig5974	83.294	1275	149	32	668	1904	318	1566	0	1116	isotig00809	gi|567161294|ref|XM_006396356.1|	80.91	1383	154	19	714	2008	328	1688	0	1320	isotig00809	NA	isotig00809	XP_006396418.1	89.636	357	24
isotig00810	isogroup00029	7	2124	Gene.1728::isotig00810::g.1728::m.1728	312	104	isotig00810	AT4G02130	82.604	868	112	9	948	1776	174	1041	0	730	isotig00810	ThlaspiarvenseContig5974	83.294	1275	149	32	668	1904	318	1566	0	1116	isotig00810	gi|567161294|ref|XM_006396356.1|	80.91	1383	154	19	714	2008	328	1688	0	1320	isotig00810	NA	isotig00810	XP_006396418.1	89.636	357	24
isotig00811	isogroup00029	7	2111	Gene.1730::isotig00811::g.1730::m.1730	312	104	isotig00811	AT4G02130	84.317	644	80	3	948	1570	174	817	1.12e-173	610	isotig00811	ThlaspiarvenseContig5974	82.824	1275	142	32	668	1891	318	1566	0	1070	isotig00811	gi|567161294|ref|XM_006396356.1|	80.19	1383	151	20	714	1995	328	1688	0	1280	isotig00811	NA	isotig00811	XP_006396418.1	89.199	287	24
isotig00812	isogroup00029	6	2093	Gene.1731::isotig00812::g.1731::m.1731	792	264	isotig00812	AT4G02130	81.677	644	79	9	948	1552	174	817	2.51e-140	499	isotig00812	ThlaspiarvenseContig5974	81.49	1275	141	37	668	1873	318	1566	0	959	isotig00812	gi|567161294|ref|XM_006396356.1|	79.03	1383	149	21	714	1977	328	1688	0	1220	isotig00812	NA	isotig00812	XP_006396418.1	86.76	287	25
isotig00813	isogroup00029	9	2052	Gene.1733::isotig00813::g.1733::m.1733	1083	361	isotig00813	AT3G62660	84.779	1084	154	11	424	1501	1	1079	0	1077	isotig00813	ThlaspiarvenseContig8434	84.167	1219	180	6	283	1499	288	1495	0	1170	isotig00813	gi|567182324|ref|XM_006402296.1|	84.98	1218	172	4	283	1499	136	1343	0	1360	isotig00813	NA	isotig00813	XP_019082841.1	89.045	356	37
isotig00814	isogroup00029	8	2052	Gene.1734::isotig00814::g.1734::m.1734	1083	361	isotig00814	AT3G62660	84.779	1084	154	11	424	1501	1	1079	0	1077	isotig00814	ThlaspiarvenseContig8434	84.167	1219	180	6	283	1499	288	1495	0	1170	isotig00814	gi|567182324|ref|XM_006402296.1|	84.98	1218	172	4	283	1499	136	1343	0	1360	isotig00814	NA	isotig00814	XP_019082841.1	89.045	356	37
isotig00815	isogroup00029	7	2021	Gene.1735::isotig00815::g.1735::m.1735	825	275	isotig00815	AT3G62660	86.848	844	101	9	424	1262	1	839	0	935	isotig00815	ThlaspiarvenseContig8434	85.914	1001	126	7	283	1280	288	1276	0	1053	isotig00815	gi|567182324|ref|XM_006402296.1|	82.84	1218	167	6	283	1468	136	1343	0	1270	isotig00815	NA	isotig00815	XP_019082841.1	88.542	288	31
isotig00816	isogroup00029	7	1914	Gene.1737::isotig00816::g.1737::m.1737	312	104	isotig00816	AT4G02130	84.454	669	83	3	948	1595	174	842	0	640	isotig00816	ThlaspiarvenseContig5974	84.858	951	110	19	668	1599	318	1253	0	928	isotig00816	gi|567161294|ref|XM_006396356.1|	86.17	904	104	3	714	1599	328	1228	0	1070	isotig00816	NA	isotig00816	XP_006396418.1	89.899	297	23
isotig00817	isogroup00029	6	1896	Gene.1738::isotig00817::g.1738::m.1738	861	287	isotig00817	AT4G02130	81.913	669	82	9	948	1577	174	842	2.9e-149	529	isotig00817	ThlaspiarvenseContig5974	83.07	951	109	24	668	1581	318	1253	0	817	isotig00817	gi|567161294|ref|XM_006396356.1|	84.4	904	102	4	714	1581	328	1228	0	1010	isotig00817	NA	isotig00817	XP_006396418.1	87.542	297	24
isotig00818	isogroup00029	8	1854	Gene.1740::isotig00818::g.1740::m.1740	1083	361	isotig00818	AT3G62660	84.779	1084	154	11	424	1501	1	1079	0	1077	isotig00818	ThlaspiarvenseContig8434	84.167	1219	180	6	283	1499	288	1495	0	1170	isotig00818	gi|567182324|ref|XM_006402296.1|	84.98	1218	172	4	283	1499	136	1343	0	1360	isotig00818	NA	isotig00818	XP_019082841.1	89.106	358	37
isotig00819	isogroup00029	7	1854	Gene.1741::isotig00819::g.1741::m.1741	1083	361	isotig00819	AT3G62660	84.779	1084	154	11	424	1501	1	1079	0	1077	isotig00819	ThlaspiarvenseContig8434	84.167	1219	180	6	283	1499	288	1495	0	1170	isotig00819	gi|567182324|ref|XM_006402296.1|	84.98	1218	172	4	283	1499	136	1343	0	1360	isotig00819	NA	isotig00819	XP_019082841.1	89.106	358	37
isotig00820	isogroup00029	6	1823	Gene.1742::isotig00820::g.1742::m.1742	825	275	isotig00820	AT3G62660	86.848	844	101	9	424	1262	1	839	0	935	isotig00820	ThlaspiarvenseContig8434	85.914	1001	126	7	283	1280	288	1276	0	1053	isotig00820	gi|567182324|ref|XM_006402296.1|	82.84	1218	167	6	283	1468	136	1343	0	1270	isotig00820	NA	isotig00820	XP_019082841.1	88.542	288	31
isotig00821	isogroup00029	2	1709	Gene.1743::isotig00821::g.1743::m.1743	1083	361	isotig00821	AT3G62660	89.601	1077	108	4	424	1498	1	1075	0	1365	isotig00821	ThlaspiarvenseContig8434	88.173	1226	134	4	283	1507	288	1503	0	1450	isotig00821	gi|567182324|ref|XM_006402296.1|	88.33	1234	134	3	283	1516	136	1359	0	1570	isotig00821	NA	isotig00821	XP_006402358.1	95.833	360	15
isotig00822	isogroup00029	6	1626	Gene.1745::isotig00822::g.1745::m.1745	894	298	isotig00822	AT3G62660	86.493	881	109	10	424	1299	1	876	0	959	isotig00822	ThlaspiarvenseContig8434	85.936	1031	132	6	283	1311	288	1307	0	1088	isotig00822	gi|567182324|ref|XM_006402296.1|	86.6	1030	127	4	283	1311	136	1155	0	1230	isotig00822	NA	isotig00822	XP_019082841.1	88.591	298	32
isotig00823	isogroup00030	10	5362	Gene.1746::isotig00823::g.1746::m.1746	4599	1533	isotig00823	AT3G22380	85.671	3294	388	35	671	3901	4640	1368	0	3391	isotig00823	ala|ala|16047693	84.348	4255	506	84	658	4811	4653	458	0	4021	isotig00823	gi|297830955|ref|XM_002883314.1|	82.96	4999	571	52	425	5231	5196	287	0	5170	isotig00823	NA	isotig00823	XP_006406174.1	76	1625	284
isotig00824	isogroup00030	10	5356	Gene.1749::isotig00824::g.1749::m.1749	4593	1531	isotig00824	AT3G22380	85.463	3295	387	42	671	3895	4640	1368	0	3347	isotig00824	ala|ala|16047693	84.473	4257	491	90	658	4805	4653	458	0	4043	isotig00824	gi|297830955|ref|XM_002883314.1|	83	4999	563	50	425	5225	5196	287	0	5190	isotig00824	NA	isotig00824	XP_006406174.1	76.554	1625	273
isotig00825	isogroup00030	10	5344	Gene.1751::isotig00825::g.1751::m.1751	4581	1527	isotig00825	AT3G22380	85.914	3294	362	41	671	3883	4640	1368	0	3419	isotig00825	ala|ala|16047693	84.357	4251	495	87	658	4793	4653	458	0	4010	isotig00825	gi|297830955|ref|XM_002883314.1|	82.97	4996	558	53	425	5213	5196	287	0	5170	isotig00825	NA	isotig00825	XP_006406174.1	75.8	1624	283
isotig00826	isogroup00030	10	5338	Gene.1754::isotig00826::g.1754::m.1754	4575	1525	isotig00826	AT3G22380	85.706	3295	361	48	671	3877	4640	1368	0	3374	isotig00826	ala|ala|16047693	84.482	4253	480	93	658	4787	4653	458	0	4032	isotig00826	gi|297830955|ref|XM_002883314.1|	83.01	4996	550	51	425	5207	5196	287	0	5200	isotig00826	NA	isotig00826	XP_006406174.1	76.355	1624	272
isotig00827	isogroup00030	10	5308	Gene.1756::isotig00827::g.1756::m.1756	4545	1515	isotig00827	AT3G22380	84.279	3594	428	61	671	4197	4640	1117	0	3380	isotig00827	ala|ala|16047693	84.632	3631	408	75	658	4198	4653	1083	0	3476	isotig00827	gi|567196049|ref|XM_006406113.1|	81.79	5018	573	49	457	5177	5083	110	0	4990	isotig00827	NA	isotig00827	XP_006406174.1	74.831	1625	285
isotig00828	isogroup00030	10	5302	Gene.1759::isotig00828::g.1759::m.1759	4539	1513	isotig00828	AT3G22380	84.089	3595	427	68	671	4191	4640	1117	0	3336	isotig00828	ala|ala|16047693	84.778	3633	393	81	658	4192	4653	1083	0	3498	isotig00828	gi|567196049|ref|XM_006406113.1|	81.81	5018	566	53	457	5171	5083	110	0	4980	isotig00828	NA	isotig00828	XP_006406174.1	75.754	1625	268
isotig00829	isogroup00030	10	5290	Gene.1761::isotig00829::g.1761::m.1761	4527	1509	isotig00829	AT3G22380	84.502	3594	402	67	671	4179	4640	1117	0	3408	isotig00829	Bostr.19424s0420.1	84.615	3627	405	59	658	4179	4704	1126	0	3465	isotig00829	gi|297830955|ref|XM_002883314.1|	81.96	4989	567	60	425	5159	5196	287	0	4940	isotig00829	NA	isotig00829	XP_006406174.1	74.631	1624	284
isotig00830	isogroup00030	10	5284	Gene.1764::isotig00830::g.1764::m.1764	4521	1507	isotig00830	AT3G22380	84.312	3595	401	74	671	4173	4640	1117	0	3363	isotig00830	ala|ala|16047693	84.789	3629	382	84	658	4174	4653	1083	0	3487	isotig00830	gi|297830955|ref|XM_002883314.1|	82	4989	559	58	425	5153	5196	287	0	4970	isotig00830	NA	isotig00830	XP_006406174.1	75.554	1624	267
isotig00831	isogroup00030	9	5298	Gene.1766::isotig00831::g.1766::m.1766	4578	1526	isotig00831	AT3G22380	85.671	3294	388	35	671	3901	4640	1368	0	3391	isotig00831	ala|ala|16047693	84.348	4255	506	84	658	4811	4653	458	0	4021	isotig00831	gi|297830955|ref|XM_002883314.1|	82.49	5067	580	56	425	5278	5196	224	0	5140	isotig00831	NA	isotig00831	XP_006406174.1	75.938	1625	278
isotig00832	isogroup00030	9	5292	Gene.1769::isotig00832::g.1769::m.1769	4572	1524	isotig00832	AT3G22380	85.463	3295	387	42	671	3895	4640	1368	0	3347	isotig00832	ala|ala|16047693	84.473	4257	491	90	658	4805	4653	458	0	4043	isotig00832	gi|297830955|ref|XM_002883314.1|	82.53	5067	572	54	425	5272	5196	224	0	5160	isotig00832	NA	isotig00832	XP_006406174.1	76	1625	275
isotig00833	isogroup00030	9	5280	Gene.1771::isotig00833::g.1771::m.1771	4560	1520	isotig00833	AT3G22380	85.914	3294	362	41	671	3883	4640	1368	0	3419	isotig00833	ala|ala|16047693	84.357	4251	495	87	658	4793	4653	458	0	4010	isotig00833	gi|297830955|ref|XM_002883314.1|	82.5	5064	567	57	425	5260	5196	224	0	5140	isotig00833	NA	isotig00833	XP_006406174.1	75.369	1624	283
isotig00834	isogroup00030	9	5274	Gene.1774::isotig00834::g.1774::m.1774	4554	1518	isotig00834	AT3G22380	85.706	3295	361	48	671	3877	4640	1368	0	3374	isotig00834	ala|ala|16047693	84.482	4253	480	93	658	4787	4653	458	0	4032	isotig00834	gi|297830955|ref|XM_002883314.1|	82.54	5064	559	55	425	5254	5196	224	0	5170	isotig00834	NA	isotig00834	XP_006406174.1	75.8	1624	274
isotig00835	isogroup00030	9	5244	Gene.1776::isotig00835::g.1776::m.1776	4524	1508	isotig00835	AT3G22380	84.279	3594	428	61	671	4197	4640	1117	0	3380	isotig00835	ala|ala|16047693	84.632	3631	408	75	658	4198	4653	1083	0	3476	isotig00835	gi|567196049|ref|XM_006406113.1|	81.17	5115	584	53	457	5236	5083	13	0	4960	isotig00835	NA	isotig00835	XP_006406174.1	74.769	1625	279
isotig00836	isogroup00030	9	5238	Gene.1779::isotig00836::g.1779::m.1779	4518	1506	isotig00836	AT3G22380	84.089	3595	427	68	671	4191	4640	1117	0	3336	isotig00836	ala|ala|16047693	84.778	3633	393	81	658	4192	4653	1083	0	3498	isotig00836	gi|567196049|ref|XM_006406113.1|	81.19	5115	577	57	457	5230	5083	13	0	4950	isotig00836	NA	isotig00836	XP_006406174.1	75.2	1625	270
isotig00837	isogroup00030	10	5221	Gene.1781::isotig00837::g.1781::m.1781	4620	1540	isotig00837	AT3G22380	85.421	3313	392	42	504	3760	4645	1368	0	3358	isotig00837	Esa3g21280.a	84.416	4312	496	79	496	4668	4758	484	0	4078	isotig00837	gi|567196049|ref|XM_006406113.1|	82.64	5180	597	50	147	5090	5223	110	0	5290	isotig00837	NA	isotig00837	XP_006406174.1	74.785	1630	302
isotig00838	isogroup00030	10	5215	Gene.1786::isotig00838::g.1786::m.1786	4614	1538	isotig00838	AT3G22380	85.214	3314	391	49	504	3754	4645	1368	0	3314	isotig00838	Esa3g21280.a	84.353	4314	489	87	496	4662	4758	484	0	4056	isotig00838	gi|567196049|ref|XM_006406113.1|	82.66	5180	590	54	147	5084	5223	110	0	5280	isotig00838	NA	isotig00838	XP_006406174.1	75.706	1630	285
isotig00839	isogroup00030	9	5226	Gene.1790::isotig00839::g.1790::m.1790	4506	1502	isotig00839	AT3G22380	84.502	3594	402	67	671	4179	4640	1117	0	3408	isotig00839	Bostr.19424s0420.1	84.615	3627	405	59	658	4179	4704	1126	0	3465	isotig00839	gi|297830955|ref|XM_002883314.1|	81.51	5057	576	64	425	5206	5196	224	0	4920	isotig00839	NA	isotig00839	XP_006406174.1	74.569	1624	278
isotig00840	isogroup00030	9	5220	Gene.1793::isotig00840::g.1793::m.1793	4500	1500	isotig00840	AT3G22380	84.312	3595	401	74	671	4173	4640	1117	0	3363	isotig00840	ala|ala|16047693	84.789	3629	382	84	658	4174	4653	1083	0	3487	isotig00840	gi|297830955|ref|XM_002883314.1|	81.55	5057	568	62	425	5200	5196	224	0	4940	isotig00840	NA	isotig00840	XP_006406174.1	74.631	1624	275
isotig00841	isogroup00030	10	5203	Gene.1795::isotig00841::g.1795::m.1795	4602	1534	isotig00841	AT3G22380	85.663	3313	366	48	504	3742	4645	1368	0	3386	isotig00841	ala|ala|16047693	84.272	4260	503	86	496	4652	4653	458	0	4000	isotig00841	gi|297830955|ref|XM_002883314.1|	83.09	4997	581	50	249	5072	5192	287	0	5190	isotig00841	NA	isotig00841	XP_006406174.1	74.586	1629	301
isotig00842	isogroup00030	10	5197	Gene.1800::isotig00842::g.1800::m.1800	4596	1532	isotig00842	AT3G22380	85.456	3314	365	55	504	3736	4645	1368	0	3341	isotig00842	ala|ala|16047693	84.397	4262	488	92	496	4646	4653	458	0	4023	isotig00842	gi|297830955|ref|XM_002883314.1|	83.13	4997	573	48	249	5066	5192	287	0	5210	isotig00842	NA	isotig00842	XP_006406174.1	75.506	1629	284
isotig00843	isogroup00030	10	5167	Gene.1804::isotig00843::g.1804::m.1804	4566	1522	isotig00843	AT3G22380	84.058	3613	432	68	504	4056	4645	1117	0	3349	isotig00843	Bostr.19424s0420.1	84.518	3643	418	62	496	4056	4704	1126	0	3469	isotig00843	gi|567196049|ref|XM_006406113.1|	81.82	5177	591	55	147	5036	5223	110	0	5110	isotig00843	NA	isotig00843	XP_006406174.1	73.62	1630	303
isotig00844	isogroup00030	10	5161	Gene.1809::isotig00844::g.1809::m.1809	4560	1520	isotig00844	AT3G22380	83.868	3614	431	75	504	4050	4645	1117	0	3304	isotig00844	ala|ala|16047693	84.679	3642	401	80	496	4051	4653	1083	0	3489	isotig00844	gi|567196049|ref|XM_006406113.1|	81.84	5177	584	59	147	5030	5223	110	0	5100	isotig00844	NA	isotig00844	XP_006406174.1	74.54	1630	286
isotig00845	isogroup00030	10	5149	Gene.1813::isotig00845::g.1813::m.1813	4548	1516	isotig00845	AT3G22380	84.279	3613	406	74	504	4038	4645	1117	0	3376	isotig00845	Bostr.19424s0420.1	84.721	3639	400	66	496	4038	4704	1126	0	3496	isotig00845	gi|297830955|ref|XM_002883314.1|	82.08	4990	590	57	249	5018	5192	287	0	4960	isotig00845	NA	isotig00845	XP_006406174.1	73.419	1629	302
isotig00846	isogroup00030	10	5143	Gene.1818::isotig00846::g.1818::m.1818	4542	1514	isotig00846	AT3G22380	84.09	3614	405	81	504	4032	4645	1117	0	3332	isotig00846	ala|ala|16047693	84.689	3638	390	83	496	4033	4653	1083	0	3478	isotig00846	gi|297830955|ref|XM_002883314.1|	82.12	4990	582	55	249	5012	5192	287	0	4980	isotig00846	NA	isotig00846	XP_006406174.1	74.34	1629	285
isotig00847	isogroup00030	9	5157	Gene.1822::isotig00847::g.1822::m.1822	4599	1533	isotig00847	AT3G22380	85.421	3313	392	42	504	3760	4645	1368	0	3358	isotig00847	Esa3g21280.a	84.416	4312	496	79	496	4668	4758	484	0	4078	isotig00847	gi|567196049|ref|XM_006406113.1|	82.04	5277	608	54	147	5149	5223	13	0	5260	isotig00847	NA	isotig00847	XP_006406174.1	74.724	1630	296
isotig00848	isogroup00030	9	5151	Gene.1827::isotig00848::g.1827::m.1827	4593	1531	isotig00848	AT3G22380	85.214	3314	391	49	504	3754	4645	1368	0	3314	isotig00848	Esa3g21280.a	84.353	4314	489	87	496	4662	4758	484	0	4056	isotig00848	gi|567196049|ref|XM_006406113.1|	82.05	5277	601	58	147	5143	5223	13	0	5250	isotig00848	NA	isotig00848	XP_006406174.1	75.153	1630	287
isotig00849	isogroup00030	9	5139	Gene.1831::isotig00849::g.1831::m.1831	4581	1527	isotig00849	AT3G22380	85.663	3313	366	48	504	3742	4645	1368	0	3386	isotig00849	ala|ala|16047693	84.272	4260	503	86	496	4652	4653	458	0	4000	isotig00849	gi|297830955|ref|XM_002883314.1|	82.63	5065	590	54	249	5119	5192	224	0	5160	isotig00849	NA	isotig00849	XP_006406174.1	74.524	1629	295
isotig00850	isogroup00030	9	5133	Gene.1836::isotig00850::g.1836::m.1836	4575	1525	isotig00850	AT3G22380	85.456	3314	365	55	504	3736	4645	1368	0	3341	isotig00850	ala|ala|16047693	84.397	4262	488	92	496	4646	4653	458	0	4023	isotig00850	gi|297830955|ref|XM_002883314.1|	82.67	5065	582	52	249	5113	5192	224	0	5180	isotig00850	NA	isotig00850	XP_006406174.1	74.954	1629	286
isotig00851	isogroup00030	9	5103	Gene.1840::isotig00851::g.1840::m.1840	4545	1515	isotig00851	AT3G22380	84.058	3613	432	68	504	4056	4645	1117	0	3349	isotig00851	Bostr.19424s0420.1	84.518	3643	418	62	496	4056	4704	1126	0	3469	isotig00851	gi|567196049|ref|XM_006406113.1|	81.23	5274	602	59	147	5095	5223	13	0	5080	isotig00851	NA	isotig00851	XP_006406174.1	73.558	1630	297
isotig00852	isogroup00030	9	5097	Gene.1845::isotig00852::g.1845::m.1845	4539	1513	isotig00852	AT3G22380	83.868	3614	431	75	504	4050	4645	1117	0	3304	isotig00852	ala|ala|16047693	84.679	3642	401	80	496	4051	4653	1083	0	3489	isotig00852	gi|567196049|ref|XM_006406113.1|	81.25	5274	595	63	147	5089	5223	13	0	5080	isotig00852	NA	isotig00852	XP_006406174.1	73.988	1630	288
isotig00853	isogroup00030	9	5085	Gene.1849::isotig00853::g.1849::m.1849	4527	1509	isotig00853	AT3G22380	84.279	3613	406	74	504	4038	4645	1117	0	3376	isotig00853	Bostr.19424s0420.1	84.721	3639	400	66	496	4038	4704	1126	0	3496	isotig00853	gi|297830955|ref|XM_002883314.1|	81.63	5058	599	61	249	5065	5192	224	0	4930	isotig00853	NA	isotig00853	XP_006406174.1	73.358	1629	296
isotig00854	isogroup00030	9	5079	Gene.1854::isotig00854::g.1854::m.1854	4521	1507	isotig00854	AT3G22380	84.09	3614	405	81	504	4032	4645	1117	0	3332	isotig00854	ala|ala|16047693	84.689	3638	390	83	496	4033	4653	1083	0	3478	isotig00854	gi|297830955|ref|XM_002883314.1|	81.67	5058	591	59	249	5059	5192	224	0	4960	isotig00854	NA	isotig00854	XP_006406174.1	73.91	1629	285
isotig00855	isogroup00030	4	3742	Gene.1858::isotig00855::g.1858::m.1858	3249	1083	isotig00855	AT4G32410	91.998	3249	257	3	289	3537	3246	1	0	4556	isotig00855	Esa7g31540	93.169	3250	220	2	289	3537	3249	1	0	4771	isotig00855	gi|567217695|ref|XM_006412414.1|	92.01	3406	245	7	226	3623	3505	119	0	4910	isotig00855	K10999	isotig00855	XP_006412477.1	96.58	1082	37
isotig00856	isogroup00030	4	3739	Gene.1865::isotig00856::g.1865::m.1865	3246	1082	isotig00856	AT4G32410	92.421	3246	246	0	289	3534	3246	1	0	4632	isotig00856	Esa7g31540	92.985	3250	223	3	289	3534	3249	1	0	4734	isotig00856	gi|567217695|ref|XM_006412414.1|	91.84	3406	248	8	226	3620	3505	119	0	4880	isotig00856	K10999	isotig00856	XP_006412477.1	95.933	1082	43
isotig00857	isogroup00031	6	3015	Gene.1873::isotig00857::g.1873::m.1873	423	141	NA	NA	NA	NA	NA	NA	NA	NA	NA	NA	NA	NA	isotig00857	Rsa1.0_05286.1_g00002.1	71.451	648	170	12	173	812	960	320	6.2e-36	158	NA	NA	NA	NA	NA	NA	NA	NA	NA	NA	NA	NA	isotig00857	NA	isotig00857	XP_018459372.1	48.113	424	156
isotig00858	isogroup00031	6	3008	Gene.1874::isotig00858::g.1874::m.1874	501	167	NA	NA	NA	NA	NA	NA	NA	NA	NA	NA	NA	NA	isotig00858	Rsa1.0_05286.1_g00002.1	71.451	648	170	12	173	812	960	320	6.18e-36	158	NA	NA	NA	NA	NA	NA	NA	NA	NA	NA	NA	NA	isotig00858	NA	isotig00858	XP_018459372.1	47.951	244	91
isotig00859	isogroup00031	7	2955	Gene.1876::isotig00859::g.1876::m.1876	501	167	NA	NA	NA	NA	NA	NA	NA	NA	NA	NA	NA	NA	isotig00859	Rsa1.0_05286.1_g00002.1	71.451	648	170	12	173	812	960	320	6.07e-36	158	NA	NA	NA	NA	NA	NA	NA	NA	NA	NA	NA	NA	isotig00859	NA	isotig00859	XP_018459372.1	48.113	424	156
isotig00860	isogroup00031	7	2948	Gene.1879::isotig00860::g.1879::m.1879	423	141	NA	NA	NA	NA	NA	NA	NA	NA	NA	NA	NA	NA	isotig00860	Rsa1.0_05286.1_g00002.1	71.451	648	170	12	173	812	960	320	6.06e-36	158	NA	NA	NA	NA	NA	NA	NA	NA	NA	NA	NA	NA	isotig00860	NA	isotig00860	XP_018459372.1	47.951	244	91
isotig00861	isogroup00031	7	2714	Gene.1880::isotig00861::g.1880::m.1880	501	167	NA	NA	NA	NA	NA	NA	NA	NA	NA	NA	NA	NA	isotig00861	Rsa1.0_05286.1_g00002.1	71.451	648	170	12	173	812	960	320	5.57e-36	158	NA	NA	NA	NA	NA	NA	NA	NA	NA	NA	NA	NA	isotig00861	NA	isotig00861	XP_018463704.1	45.221	429	165
isotig00862	isogroup00031	7	2713	Gene.1881::isotig00862::g.1881::m.1881	501	167	NA	NA	NA	NA	NA	NA	NA	NA	NA	NA	NA	NA	isotig00862	Rsa1.0_05286.1_g00002.1	71.451	648	170	12	173	812	960	320	5.57e-36	158	NA	NA	NA	NA	NA	NA	NA	NA	NA	NA	NA	NA	isotig00862	NA	isotig00862	XP_018464600.1	45.161	434	160
isotig00863	isogroup00031	7	2707	Gene.1882::isotig00863::g.1882::m.1882	501	167	NA	NA	NA	NA	NA	NA	NA	NA	NA	NA	NA	NA	isotig00863	Rsa1.0_05286.1_g00002.1	71.451	648	170	12	173	812	960	320	5.56e-36	158	NA	NA	NA	NA	NA	NA	NA	NA	NA	NA	NA	NA	isotig00863	NA	isotig00863	XP_018459372.1	47.951	244	91
isotig00864	isogroup00031	7	2706	Gene.1883::isotig00864::g.1883::m.1883	501	167	NA	NA	NA	NA	NA	NA	NA	NA	NA	NA	NA	NA	isotig00864	Rsa1.0_05286.1_g00002.1	71.451	648	170	12	173	812	960	320	5.56e-36	158	NA	NA	NA	NA	NA	NA	NA	NA	NA	NA	NA	NA	isotig00864	NA	isotig00864	XP_018459372.1	48.347	242	89
isotig00865	isogroup00031	7	2716	Gene.1885::isotig00865::g.1885::m.1885	423	167	NA	NA	NA	NA	NA	NA	NA	NA	NA	NA	NA	NA	NA	NA	NA	NA	NA	NA	NA	NA	NA	NA	NA	NA	NA	NA	NA	NA	NA	NA	NA	NA	NA	NA	NA	NA	isotig00865	NA	isotig00865	XP_018459372.1	47.951	244	91
isotig00866	isogroup00031	7	2709	Gene.1887::isotig00866::g.1887::m.1887	423	167	NA	NA	NA	NA	NA	NA	NA	NA	NA	NA	NA	NA	NA	NA	NA	NA	NA	NA	NA	NA	NA	NA	NA	NA	NA	NA	NA	NA	NA	NA	NA	NA	NA	NA	NA	NA	isotig00866	NA	isotig00866	XP_018460774.1	48.571	245	98
isotig00867	isogroup00031	8	2656	Gene.1889::isotig00867::g.1889::m.1889	423	141	NA	NA	NA	NA	NA	NA	NA	NA	NA	NA	NA	NA	NA	NA	NA	NA	NA	NA	NA	NA	NA	NA	NA	NA	NA	NA	NA	NA	NA	NA	NA	NA	NA	NA	NA	NA	isotig00867	NA	isotig00867	XP_018459372.1	47.951	244	91
isotig00868	isogroup00031	8	2649	Gene.1890::isotig00868::g.1890::m.1890	501	141	NA	NA	NA	NA	NA	NA	NA	NA	NA	NA	NA	NA	NA	NA	NA	NA	NA	NA	NA	NA	NA	NA	NA	NA	NA	NA	NA	NA	NA	NA	NA	NA	NA	NA	NA	NA	isotig00868	NA	isotig00868	XP_018460774.1	48.571	245	98
isotig00869	isogroup00031	7	2513	Gene.1893::isotig00869::g.1893::m.1893	363	121	NA	NA	NA	NA	NA	NA	NA	NA	NA	NA	NA	NA	isotig00869	Rsa1.0_05286.1_g00002.1	71.451	648	170	12	173	812	960	320	5.16e-36	158	NA	NA	NA	NA	NA	NA	NA	NA	NA	NA	NA	NA	isotig00869	NA	isotig00869	XP_018453661.1	45.794	428	164
isotig00870	isogroup00031	7	2506	Gene.1895::isotig00870::g.1895::m.1895	501	167	NA	NA	NA	NA	NA	NA	NA	NA	NA	NA	NA	NA	isotig00870	Rsa1.0_05286.1_g00002.1	71.451	648	170	12	173	812	960	320	5.14e-36	158	NA	NA	NA	NA	NA	NA	NA	NA	NA	NA	NA	NA	isotig00870	NA	isotig00870	XP_018459372.1	48.347	242	89
isotig00871	isogroup00031	7	2465	Gene.1899::isotig00871::g.1899::m.1899	423	141	NA	NA	NA	NA	NA	NA	NA	NA	NA	NA	NA	NA	NA	NA	NA	NA	NA	NA	NA	NA	NA	NA	NA	NA	NA	NA	NA	NA	NA	NA	NA	NA	NA	NA	NA	NA	isotig00871	NA	isotig00871	XP_018459372.1	47.951	244	91
isotig00872	isogroup00031	7	2458	Gene.1900::isotig00872::g.1900::m.1900	501	141	NA	NA	NA	NA	NA	NA	NA	NA	NA	NA	NA	NA	NA	NA	NA	NA	NA	NA	NA	NA	NA	NA	NA	NA	NA	NA	NA	NA	NA	NA	NA	NA	NA	NA	NA	NA	isotig00872	NA	isotig00872	XP_018459372.1	47.951	244	91
isotig00873	isogroup00031	8	2405	Gene.1902::isotig00873::g.1902::m.1902	501	167	NA	NA	NA	NA	NA	NA	NA	NA	NA	NA	NA	NA	NA	NA	NA	NA	NA	NA	NA	NA	NA	NA	NA	NA	NA	NA	NA	NA	NA	NA	NA	NA	NA	NA	NA	NA	isotig00873	NA	isotig00873	XP_018459372.1	47.951	244	91
isotig00874	isogroup00031	8	2398	Gene.1905::isotig00874::g.1905::m.1905	423	141	NA	NA	NA	NA	NA	NA	NA	NA	NA	NA	NA	NA	NA	NA	NA	NA	NA	NA	NA	NA	NA	NA	NA	NA	NA	NA	NA	NA	NA	NA	NA	NA	NA	NA	NA	NA	isotig00874	NA	isotig00874	XP_018459372.1	47.951	244	91
isotig00875	isogroup00031	8	2415	Gene.1906::isotig00875::g.1906::m.1906	501	167	NA	NA	NA	NA	NA	NA	NA	NA	NA	NA	NA	NA	NA	NA	NA	NA	NA	NA	NA	NA	NA	NA	NA	NA	NA	NA	NA	NA	NA	NA	NA	NA	NA	NA	NA	NA	isotig00875	NA	isotig00875	XP_018459372.1	47.951	244	91
isotig00876	isogroup00031	8	2414	Gene.1907::isotig00876::g.1907::m.1907	501	167	NA	NA	NA	NA	NA	NA	NA	NA	NA	NA	NA	NA	NA	NA	NA	NA	NA	NA	NA	NA	NA	NA	NA	NA	NA	NA	NA	NA	NA	NA	NA	NA	NA	NA	NA	NA	isotig00876	NA	isotig00876	XP_018459372.1	48.347	242	89
isotig00877	isogroup00031	8	2408	Gene.1908::isotig00877::g.1908::m.1908	501	167	NA	NA	NA	NA	NA	NA	NA	NA	NA	NA	NA	NA	NA	NA	NA	NA	NA	NA	NA	NA	NA	NA	NA	NA	NA	NA	NA	NA	NA	NA	NA	NA	NA	NA	NA	NA	isotig00877	NA	isotig00877	XP_018464600.1	48.178	247	90
isotig00878	isogroup00031	8	2407	Gene.1909::isotig00878::g.1909::m.1909	501	167	NA	NA	NA	NA	NA	NA	NA	NA	NA	NA	NA	NA	NA	NA	NA	NA	NA	NA	NA	NA	NA	NA	NA	NA	NA	NA	NA	NA	NA	NA	NA	NA	NA	NA	NA	NA	isotig00878	NA	isotig00878	XP_018465918.1	44.309	246	97
isotig00879	isogroup00031	8	2214	Gene.1911::isotig00879::g.1911::m.1911	363	121	NA	NA	NA	NA	NA	NA	NA	NA	NA	NA	NA	NA	NA	NA	NA	NA	NA	NA	NA	NA	NA	NA	NA	NA	NA	NA	NA	NA	NA	NA	NA	NA	NA	NA	NA	NA	isotig00879	NA	isotig00879	XP_018459372.1	47.699	239	110
isotig00880	isogroup00031	8	2207	Gene.1914::isotig00880::g.1914::m.1914	363	167	NA	NA	NA	NA	NA	NA	NA	NA	NA	NA	NA	NA	NA	NA	NA	NA	NA	NA	NA	NA	NA	NA	NA	NA	NA	NA	NA	NA	NA	NA	NA	NA	NA	NA	NA	NA	isotig00880	NA	isotig00880	XP_018460774.1	52.301	239	97
isotig00881	isogroup00031	8	2164	Gene.1916::isotig00881::g.1916::m.1916	501	167	NA	NA	NA	NA	NA	NA	NA	NA	NA	NA	NA	NA	NA	NA	NA	NA	NA	NA	NA	NA	NA	NA	NA	NA	NA	NA	NA	NA	NA	NA	NA	NA	NA	NA	NA	NA	isotig00881	NA	isotig00881	XP_018459372.1	47.951	244	91
isotig00882	isogroup00031	8	2163	Gene.1917::isotig00882::g.1917::m.1917	501	167	NA	NA	NA	NA	NA	NA	NA	NA	NA	NA	NA	NA	NA	NA	NA	NA	NA	NA	NA	NA	NA	NA	NA	NA	NA	NA	NA	NA	NA	NA	NA	NA	NA	NA	NA	NA	isotig00882	NA	isotig00882	XP_018464600.1	48.571	245	88
isotig00883	isogroup00031	8	2157	Gene.1918::isotig00883::g.1918::m.1918	501	167	NA	NA	NA	NA	NA	NA	NA	NA	NA	NA	NA	NA	NA	NA	NA	NA	NA	NA	NA	NA	NA	NA	NA	NA	NA	NA	NA	NA	NA	NA	NA	NA	NA	NA	NA	NA	isotig00883	NA	isotig00883	XP_018459372.1	47.951	244	91
isotig00884	isogroup00031	8	2156	Gene.1919::isotig00884::g.1919::m.1919	501	167	NA	NA	NA	NA	NA	NA	NA	NA	NA	NA	NA	NA	NA	NA	NA	NA	NA	NA	NA	NA	NA	NA	NA	NA	NA	NA	NA	NA	NA	NA	NA	NA	NA	NA	NA	NA	isotig00884	NA	isotig00884	XP_018464600.1	48.571	245	88
isotig00885	isogroup00031	8	1963	Gene.1920::isotig00885::g.1920::m.1920	501	121	NA	NA	NA	NA	NA	NA	NA	NA	NA	NA	NA	NA	NA	NA	NA	NA	NA	NA	NA	NA	NA	NA	NA	NA	NA	NA	NA	NA	NA	NA	NA	NA	NA	NA	NA	NA	isotig00885	NA	isotig00885	XP_018465918.1	44.309	246	97
isotig00886	isogroup00031	8	1956	Gene.1923::isotig00886::g.1923::m.1923	501	167	NA	NA	NA	NA	NA	NA	NA	NA	NA	NA	NA	NA	NA	NA	NA	NA	NA	NA	NA	NA	NA	NA	NA	NA	NA	NA	NA	NA	NA	NA	NA	NA	NA	NA	NA	NA	isotig00886	NA	isotig00886	XP_018465918.1	44.309	246	97
isotig00887	isogroup00031	3	1005	NA	NA	NA	NA	NA	NA	NA	NA	NA	NA	NA	NA	NA	NA	NA	isotig00887	Rsa1.0_05286.1_g00002.1	71.451	648	170	12	173	812	960	320	2.03e-36	158	NA	NA	NA	NA	NA	NA	NA	NA	NA	NA	NA	NA	isotig00887	NA	isotig00887	XP_018459209.1	79.646	113	23
isotig00888	isogroup00031	4	706	NA	NA	NA	NA	NA	NA	NA	NA	NA	NA	NA	NA	NA	NA	NA	NA	NA	NA	NA	NA	NA	NA	NA	NA	NA	NA	NA	NA	NA	NA	NA	NA	NA	NA	NA	NA	NA	NA	NA	isotig00888	NA	isotig00888	XP_018464952.1	56.14	57	25
isotig00889	isogroup00031	2	527	NA	NA	NA	NA	NA	NA	NA	NA	NA	NA	NA	NA	NA	NA	NA	NA	NA	NA	NA	NA	NA	NA	NA	NA	NA	NA	NA	NA	NA	NA	NA	NA	NA	NA	NA	NA	NA	NA	NA	isotig00889	NA	NA	NA	NA	NA	NA
isotig00890	isogroup00031	4	455	NA	NA	NA	NA	NA	NA	NA	NA	NA	NA	NA	NA	NA	NA	NA	NA	NA	NA	NA	NA	NA	NA	NA	NA	NA	NA	NA	NA	NA	NA	NA	NA	NA	NA	NA	NA	NA	NA	NA	isotig00890	NA	isotig00890	XP_018458725.1	43.21	81	46
isotig00891	isogroup00032	6	6692	Gene.1926::isotig00891::g.1926::m.1926	2859	275	isotig00891	AT5G35980	88.973	2893	263	25	3560	6418	1	2871	0	3524	isotig00891	Bostr.29044s0024.1	90.163	2877	244	10	3560	6418	1	2856	0	3709	isotig00891	gi|42568144|ref|NM_122989.3|	86.43	3485	358	35	3179	6600	173	3605	0	4100	isotig00891	K18670	isotig00891	XP_010435484.1	88.154	937	99
isotig00892	isogroup00032	6	6689	Gene.1930::isotig00892::g.1930::m.1930	2859	316	isotig00892	AT5G35980	88.973	2893	263	25	3557	6415	1	2871	0	3524	isotig00892	Bostr.29044s0024.1	90.163	2877	244	10	3557	6415	1	2856	0	3709	isotig00892	gi|42568144|ref|NM_122989.3|	86.43	3485	358	35	3176	6597	173	3605	0	4100	isotig00892	K18670	isotig00892	XP_010435484.1	88.154	937	99
isotig00893	isogroup00032	6	5759	Gene.1935::isotig00893::g.1935::m.1935	1929	953	isotig00893	AT5G35980	88.973	2893	263	25	2627	5485	1	2871	0	3524	isotig00893	Bostr.29044s0024.1	90.163	2877	244	10	2627	5485	1	2856	0	3709	isotig00893	gi|42568144|ref|NM_122989.3|	86.43	3485	358	35	2246	5667	173	3605	0	4100	isotig00893	K18670	isotig00893	XP_010435484.1	88.154	937	99
isotig00894	isogroup00032	8	5380	Gene.1937::isotig00894::g.1937::m.1937	1077	953	isotig00894	AT5G35980	88.973	2893	263	25	2248	5106	1	2871	0	3524	isotig00894	Bostr.29044s0024.1	90.163	2877	244	10	2248	5106	1	2856	0	3709	isotig00894	gi|42568144|ref|NM_122989.3|	86.43	3485	358	35	1867	5288	173	3605	0	4100	isotig00894	K18670	isotig00894	XP_010435484.1	88.154	937	99
isotig00895	isogroup00032	8	5366	Gene.1939::isotig00895::g.1939::m.1939	2859	953	isotig00895	AT5G35980	88.973	2893	263	25	2234	5092	1	2871	0	3524	isotig00895	Bostr.29044s0024.1	90.163	2877	244	10	2234	5092	1	2856	0	3709	isotig00895	gi|42568144|ref|NM_122989.3|	86.43	3485	358	35	1853	5274	173	3605	0	4100	isotig00895	K18670	isotig00895	XP_010435484.1	88.154	937	99
isotig00896	isogroup00032	8	5280	Gene.1941::isotig00896::g.1941::m.1941	2859	359	isotig00896	AT5G35980	88.973	2893	263	25	2148	5006	1	2871	0	3524	isotig00896	Bostr.29044s0024.1	90.163	2877	244	10	2148	5006	1	2856	0	3709	isotig00896	gi|42568144|ref|NM_122989.3|	86.43	3485	358	35	1767	5188	173	3605	0	4100	isotig00896	K18670	isotig00896	XP_010435484.1	88.154	937	99
isotig00897	isogroup00032	8	5266	Gene.1945::isotig00897::g.1945::m.1945	1551	953	isotig00897	AT5G35980	88.973	2893	263	25	2134	4992	1	2871	0	3524	isotig00897	Bostr.29044s0024.1	90.163	2877	244	10	2134	4992	1	2856	0	3709	isotig00897	gi|42568144|ref|NM_122989.3|	86.43	3485	358	35	1753	5174	173	3605	0	4100	isotig00897	K18670	isotig00897	XP_010435484.1	88.154	937	99
isotig00898	isogroup00032	6	5245	Gene.1947::isotig00898::g.1947::m.1947	1668	556	isotig00898	AT5G35980	88.973	2893	263	25	2113	4971	1	2871	0	3524	isotig00898	Bostr.29044s0024.1	90.163	2877	244	10	2113	4971	1	2856	0	3709	isotig00898	gi|42568144|ref|NM_122989.3|	86.43	3485	358	35	1732	5153	173	3605	0	4100	isotig00898	K18670	isotig00898	XP_010435484.1	88.154	937	99
isotig00899	isogroup00032	5	3072	Gene.1949::isotig00899::g.1949::m.1949	654	104	isotig00899	AT5G66730	83.108	1403	193	24	1385	2767	1503	125	0	1238	isotig00899	ThlaspiarvenseContig15043	81.707	1558	236	37	1258	2798	129	1654	0	1253	isotig00899	gi|42568818|ref|NM_126071.4|	81.63	1573	231	15	1226	2780	2163	631	0	1520	isotig00899	NA	isotig00899	XP_006416997.1	89.175	194	19
isotig00900	isogroup00032	5	3069	Gene.1951::isotig00900::g.1951::m.1951	948	104	isotig00900	AT5G66730	83.763	1398	190	19	1385	2764	1503	125	0	1290	isotig00900	ThlaspiarvenseContig15043	82.778	1562	209	39	1258	2795	129	1654	0	1339	isotig00900	gi|297794330|ref|XM_002865004.1|	82.89	1531	203	13	1266	2777	2082	592	0	1580	isotig00900	NA	isotig00900	XP_006416997.1	89.175	194	19
isotig00901	isogroup00032	6	3030	Gene.1955::isotig00901::g.1955::m.1955	738	317	isotig00901	AT5G66730	82.627	1416	202	24	1385	2780	1503	112	0	1212	isotig00901	ath|AT5G66730	82.627	1416	202	24	1385	2780	1503	112	0	1212	isotig00901	gi|42568818|ref|NM_126071.4|	81.21	1591	238	16	1226	2798	2163	616	0	1510	isotig00901	NA	isotig00901	NP_178317.2	92.746	193	14
isotig00902	isogroup00032	6	3027	Gene.1957::isotig00902::g.1957::m.1957	948	316	isotig00902	AT5G66730	83.274	1411	199	19	1385	2777	1503	112	0	1264	isotig00902	ath|AT2G02080	88.836	627	70	0	2325	2951	630	4	0	771	isotig00902	gi|297794330|ref|XM_002865004.1|	82.44	1549	210	14	1266	2795	2082	577	0	1560	isotig00902	NA	isotig00902	NP_178317.2	92.746	193	14
isotig00903	isogroup00032	5	2139	Gene.1960::isotig00903::g.1960::m.1960	1758	586	isotig00903	AT2G02070	87.768	1676	144	20	255	1877	1809	142	0	1903	isotig00903	Bostr.0556s0033.1	87.957	1669	136	17	255	1877	1794	145	0	1908	isotig00903	gi|30677975|ref|NM_126268.2|	87.15	1829	167	12	100	1877	1989	178	0	2070	isotig00903	NA	isotig00903	XP_006395814.1	86.535	557	53
isotig00904	isogroup00032	6	2097	Gene.1961::isotig00904::g.1961::m.1961	1842	614	isotig00904	AT2G02070	87.962	1678	139	22	255	1878	1809	141	0	1921	isotig00904	LA_scaffold587_61	85.65	1561	152	29	255	1782	1659	138	0	1576	isotig00904	gi|30677975|ref|NM_126268.2|	87.27	1830	165	12	100	1878	1989	177	0	2080	isotig00904	NA	isotig00904	XP_006395814.1	86.715	557	52
isotig00905	isogroup00032	7	1760	Gene.1963::isotig00905::g.1963::m.1963	528	302	isotig00905	AT1G14580	84.034	1428	179	24	231	1633	1404	1	0	1328	isotig00905	Bostr.24340s0006.1	86.246	1425	153	24	231	1633	1404	1	0	1506	isotig00905	gi|567151679|ref|XM_006416934.1|	86.89	1434	160	5	227	1638	1480	53	0	1740	isotig00905	NA	isotig00905	XP_006416997.1	85.145	276	33
isotig00906	isogroup00032	7	1746	Gene.1964::isotig00906::g.1964::m.1964	1389	463	isotig00906	AT1G14580	83.533	1421	185	23	231	1619	1404	1	0	1282	isotig00906	Sp1g12930	86.733	1417	156	14	231	1619	1413	1	0	1546	isotig00906	gi|567151679|ref|XM_006416934.1|	86.62	1428	161	5	227	1624	1480	53	0	1720	isotig00906	NA	isotig00906	XP_006416997.1	84.279	458	62
isotig00907	isogroup00032	8	1718	Gene.1965::isotig00907::g.1965::m.1965	990	176	isotig00907	AT1G14580	84.289	1343	171	21	231	1554	1404	83	0	1275	isotig00907	Esa1g13110	85.275	1399	178	13	231	1607	1419	27	0	1417	isotig00907	gi|567151679|ref|XM_006416934.1|	85.03	1403	182	5	227	1607	1480	84	0	1590	isotig00907	NA	isotig00907	XP_006416997.1	81.522	276	43
isotig00908	isogroup00032	8	1704	Gene.1967::isotig00908::g.1967::m.1967	1473	491	isotig00908	AT1G14580	83.757	1336	177	20	231	1540	1404	83	0	1229	isotig00908	ath|AT2G02080	89.678	746	67	6	887	1628	743	4	0	942	isotig00908	gi|567151679|ref|XM_006416934.1|	84.75	1397	183	5	227	1593	1480	84	0	1560	isotig00908	NA	isotig00908	XP_006416997.1	82.096	458	72
isotig00909	isogroup00032	7	1660	Gene.1969::isotig00909::g.1969::m.1969	519	173	isotig00909	AT1G14580	84.297	1401	177	21	155	1533	1380	1	0	1328	isotig00909	Bostr.24340s0006.1	86.296	1401	149	21	155	1533	1380	1	0	1483	isotig00909	gi|567151679|ref|XM_006416934.1|	86.19	1434	155	8	139	1538	1477	53	0	1700	isotig00909	NA	isotig00909	XP_006416997.1	85.145	276	33
isotig00910	isogroup00032	7	1646	Gene.1970::isotig00910::g.1970::m.1970	1380	460	isotig00910	AT1G14580	83.788	1394	183	20	155	1519	1380	1	0	1282	isotig00910	Esa1g13110	86.5	1400	149	12	155	1519	1395	1	0	1502	isotig00910	gi|567151679|ref|XM_006416934.1|	85.92	1428	156	8	139	1524	1477	53	0	1670	isotig00910	NA	isotig00910	XP_006416997.1	80.392	459	75
isotig00911	isogroup00032	8	1618	Gene.1971::isotig00911::g.1971::m.1971	990	330	isotig00911	AT1G14580	84.574	1316	169	18	155	1454	1380	83	0	1275	isotig00911	Bostr.24340s0006.1	86.094	1316	146	16	155	1454	1380	86	0	1382	isotig00911	gi|567151679|ref|XM_006416934.1|	84.32	1403	177	8	139	1507	1477	84	0	1540	isotig00911	NA	isotig00911	XP_006416997.1	81.522	276	43
isotig00912	isogroup00032	5	1625	Gene.1973::isotig00912::g.1973::m.1973	1497	499	isotig00912	AT2G02080	84.754	1443	180	19	55	1471	1468	40	0	1410	isotig00912	Araha.1277s0007.1	84.951	1442	177	17	56	1471	1467	40	0	1424	isotig00912	gi|297817823|ref|XM_002876749.1|	83.59	1505	193	9	9	1471	1652	160	0	1590	isotig00912	NA	isotig00912	XP_006395812.1	77.711	498	87
isotig00913	isogroup00032	8	1604	Gene.1974::isotig00913::g.1974::m.1974	1464	488	isotig00913	AT1G14580	84.034	1309	175	17	155	1440	1380	83	0	1229	isotig00913	ath|AT2G02080	89.678	746	67	6	787	1528	743	4	0	942	isotig00913	gi|567151679|ref|XM_006416934.1|	84.04	1397	178	8	139	1493	1477	84	0	1520	isotig00913	NA	isotig00913	XP_006416997.1	78.214	459	85
isotig00914	isogroup00032	6	1583	Gene.1975::isotig00914::g.1975::m.1975	1581	527	isotig00914	AT2G02080	86.468	1478	162	17	55	1507	1468	4	0	1587	isotig00914	Araha.1277s0007.1	86.662	1477	159	15	56	1507	1467	4	0	1602	isotig00914	gi|297817823|ref|XM_002876749.1|	85.08	1595	174	11	9	1554	1652	73	0	1790	isotig00914	NA	isotig00914	XP_006395812.1	79.96	499	76
isotig00915	isogroup00033	3	2318	Gene.1976::isotig00915::g.1976::m.1976	1953	651	isotig00915	AT3G32940	82.166	1071	136	29	1054	2098	1056	15	0	869	isotig00915	Bol043062	81.392	1940	274	31	188	2100	1895	16	0	1502	isotig00915	gi|685323828|ref|XM_009153328.1|	79.44	2057	330	14	76	2101	2183	189	0	1820	isotig00915	K13095	isotig00915	XP_006395242.1	71.756	655	127
isotig00916	isogroup00033	10	2278	Gene.1977::isotig00916::g.1977::m.1977	321	107	isotig00916	AT5G12980	87.555	458	55	2	1175	1631	480	936	3.49e-149	529	isotig00916	ThlaspiarvenseContig8004	85.089	617	75	10	1164	1765	3292	2678	2.3e-173	614	isotig00916	gi|567173270|ref|XM_006399720.1|	86.48	599	75	4	1168	1765	495	1088	0	702	isotig00916	NA	isotig00916	XP_010492038.1	76.136	176	42
isotig00917	isogroup00033	9	2118	Gene.1978::isotig00917::g.1978::m.1978	321	107	isotig00917	AT5G12980	87.555	458	55	2	1015	1471	480	936	3.24e-149	529	isotig00917	ThlaspiarvenseContig8004	85.089	617	75	10	1004	1605	3292	2678	2.14e-173	614	isotig00917	gi|567173270|ref|XM_006399720.1|	86.48	599	75	4	1008	1605	495	1088	0	702	isotig00917	NA	isotig00917	XP_010492038.1	76.136	176	42
isotig00918	isogroup00033	9	2068	Gene.1979::isotig00918::g.1979::m.1979	321	107	isotig00918	AT5G12980	87.555	458	55	2	1175	1631	480	936	3.17e-149	529	isotig00918	ThlaspiarvenseContig8004	85.089	617	75	10	1164	1765	3292	2678	2.09e-173	614	isotig00918	gi|567173270|ref|XM_006399720.1|	86.48	599	75	4	1168	1765	495	1088	0	702	isotig00918	NA	isotig00918	XP_010492038.1	76.136	176	42
isotig00919	isogroup00033	8	1908	Gene.1980::isotig00919::g.1980::m.1980	321	107	isotig00919	AT5G12980	87.555	458	55	2	1015	1471	480	936	2.92e-149	529	isotig00919	ThlaspiarvenseContig8004	85.089	617	75	10	1004	1605	3292	2678	1.93e-173	614	isotig00919	gi|567173270|ref|XM_006399720.1|	86.48	599	75	4	1008	1605	495	1088	0	702	isotig00919	NA	isotig00919	XP_010492038.1	76.136	176	42
isotig00920	isogroup00033	9	1760	NA	NA	NA	NA	NA	NA	NA	NA	NA	NA	NA	NA	NA	NA	NA	isotig00920	ThlaspiarvenseContig8004	80.924	498	70	13	514	987	2678	3174	4.24e-100	370	isotig00920	gi|567173270|ref|XM_006399720.1|	81.61	484	74	5	514	987	1088	610	1e-126	462	isotig00920	NA	isotig00920	XP_010492038.1	66.187	139	44
isotig00921	isogroup00033	7	1777	Gene.1981::isotig00921::g.1981::m.1981	321	107	isotig00921	AT5G12980	87.582	459	55	2	648	1105	936	479	7.55e-150	531	isotig00921	ThlaspiarvenseContig8004	85.338	607	73	9	514	1105	2678	3283	1.79e-173	614	isotig00921	gi|567173270|ref|XM_006399720.1|	86.68	593	73	4	514	1105	1088	501	0	700	isotig00921	NA	isotig00921	XP_010492038.1	60.784	255	54
isotig00922	isogroup00033	7	1638	NA	NA	NA	NA	NA	NA	NA	NA	NA	NA	NA	NA	NA	NA	NA	isotig00922	ThlaspiarvenseContig8004	80.924	498	70	13	652	1125	3174	2678	3.94e-100	370	isotig00922	gi|567173270|ref|XM_006399720.1|	81.61	484	74	5	652	1125	610	1088	1e-126	462	isotig00922	NA	isotig00922	XP_010492038.1	66.187	139	44
isotig00923	isogroup00033	8	1550	NA	NA	NA	NA	NA	NA	NA	NA	NA	NA	NA	NA	NA	NA	NA	isotig00923	ThlaspiarvenseContig8004	80.924	498	70	13	304	777	2678	3174	3.73e-100	370	isotig00923	gi|567173270|ref|XM_006399720.1|	81.61	484	74	5	304	777	1088	610	1e-126	462	isotig00923	NA	isotig00923	XP_010492038.1	66.187	139	44
isotig00924	isogroup00033	6	1567	Gene.1982::isotig00924::g.1982::m.1982	321	107	isotig00924	AT5G12980	87.582	459	55	2	438	895	936	479	6.65e-150	531	isotig00924	ThlaspiarvenseContig8004	85.338	607	73	9	304	895	2678	3283	1.58e-173	614	isotig00924	gi|567173270|ref|XM_006399720.1|	86.68	593	73	4	304	895	1088	501	0	700	isotig00924	NA	isotig00924	XP_010492038.1	60.784	255	54
isotig00925	isogroup00033	6	1532	NA	NA	NA	NA	NA	NA	NA	NA	NA	NA	NA	NA	NA	NA	NA	isotig00925	Csa13g015530.2	90.26	154	14	1	1119	1272	488	640	5.12e-49	200	isotig00925	gi|567149289|ref|XM_006416261.1|	73.31	281	31	2	331	567	1025	1305	2e-47	199	isotig00925	NA	isotig00925	XP_006399783.1	91.892	37	3
isotig00926	isogroup00033	6	1428	NA	NA	NA	NA	NA	NA	NA	NA	NA	NA	NA	NA	NA	NA	NA	isotig00926	ThlaspiarvenseContig8004	80.924	498	70	13	652	1125	3174	2678	3.43e-100	370	isotig00926	gi|567173270|ref|XM_006399720.1|	81.61	484	74	5	652	1125	610	1088	1e-126	462	isotig00926	NA	isotig00926	XP_010492038.1	66.187	139	44
isotig00927	isogroup00033	6	1379	NA	NA	NA	NA	NA	NA	NA	NA	NA	NA	NA	NA	NA	NA	NA	isotig00927	ThlaspiarvenseContig8004	80.573	489	70	13	514	978	2678	3165	3.33e-95	353	isotig00927	gi|567173270|ref|XM_006399720.1|	81.26	475	74	5	514	978	1088	619	9e-122	446	isotig00927	NA	isotig00927	XP_010492038.1	65.185	135	44
isotig00928	isogroup00033	5	1372	NA	NA	NA	NA	NA	NA	NA	NA	NA	NA	NA	NA	NA	NA	NA	isotig00928	Csa13g015530.2	90.26	154	14	1	959	1112	488	640	4.57e-49	200	isotig00928	gi|567173270|ref|XM_006399720.1|	89.68	155	16	0	738	892	350	504	4e-50	208	isotig00928	NA	isotig00928	XP_006399783.1	62.385	109	15
isotig00929	isogroup00033	5	1169	NA	NA	NA	NA	NA	NA	NA	NA	NA	NA	NA	NA	NA	NA	NA	isotig00929	ThlaspiarvenseContig8004	80.573	489	70	13	304	768	2678	3165	2.81e-95	353	isotig00929	gi|567173270|ref|XM_006399720.1|	81.26	475	74	5	304	768	1088	619	7e-122	446	isotig00929	NA	isotig00929	XP_010492038.1	65.185	135	44
isotig00930	isogroup00033	6	1012	Gene.1983::isotig00930::g.1983::m.1983	324	108	NA	NA	NA	NA	NA	NA	NA	NA	NA	NA	NA	NA	isotig00930	Sp2g18310.b	84	225	19	11	586	794	236	13	3.35e-49	200	isotig00930	gi|567141043|ref|XM_006395180.1|	82.02	228	23	2	586	795	257	30	7e-58	233	isotig00930	NA	isotig00930	XP_006395242.1	71.014	69	14
isotig00931	isogroup00033	3	1032	NA	NA	NA	NA	NA	NA	NA	NA	NA	NA	NA	NA	NA	NA	NA	isotig00931	Esa6g33900	97	100	2	1	673	772	467	565	3.46e-39	167	isotig00931	gi|567149289|ref|XM_006416261.1|	73.31	281	31	2	331	567	1025	1305	1e-47	199	isotig00931	NA	isotig00931	XP_002317325.2	49.367	79	27
isotig00932	isogroup00033	5	802	Gene.1985::isotig00932::g.1985::m.1985	324	108	NA	NA	NA	NA	NA	NA	NA	NA	NA	NA	NA	NA	isotig00932	Sp2g18310.b	84	225	19	11	376	584	236	13	2.64e-49	200	isotig00932	gi|567141043|ref|XM_006395180.1|	82.02	228	23	2	376	585	257	30	6e-58	233	isotig00932	NA	isotig00932	XP_006395242.1	71.014	69	14
isotig00933	isogroup00034	6	2716	NA	NA	NA	NA	NA	NA	NA	NA	NA	NA	NA	NA	NA	NA	NA	isotig00933	SI_scaffold262:59663-66084(-)	78.947	171	23	10	1494	1659	1706	1544	7.37e-20	104	isotig00933	gi|685385194|ref|XM_009126363.1|	69.98	523	145	7	542	1058	704	188	5e-52	215	isotig00933	NA	isotig00933	XP_013674553.1	56.667	90	39
isotig00934	isogroup00034	8	2469	NA	NA	NA	NA	NA	NA	NA	NA	NA	NA	NA	NA	NA	NA	NA	isotig00934	SI_scaffold262:59663-66084(-)	78.947	171	23	10	1494	1659	1706	1544	6.69e-20	104	isotig00934	gi|685385194|ref|XM_009126363.1|	69.98	523	145	7	542	1058	704	188	5e-52	215	isotig00934	NA	isotig00934	XP_013674553.1	56.667	90	39
isotig00935	isogroup00034	8	2486	NA	NA	NA	NA	NA	NA	NA	NA	NA	NA	NA	NA	NA	NA	NA	isotig00935	SI_scaffold262:59663-66084(-)	78.947	171	23	10	1494	1659	1706	1544	6.74e-20	104	isotig00935	gi|685385194|ref|XM_009126363.1|	69.98	523	145	7	542	1058	704	188	5e-52	215	isotig00935	NA	isotig00935	XP_013674553.1	56.667	90	39
isotig00936	isogroup00034	4	1857	NA	NA	NA	NA	NA	NA	NA	NA	NA	NA	NA	NA	NA	NA	NA	isotig00936	SI_scaffold1022:31283-33230(+)	86.25	80	11	0	1587	1666	1658	1737	5.05e-15	87.9	isotig00936	gi|685385194|ref|XM_009126363.1|	69.98	523	145	7	542	1058	704	188	4e-52	215	isotig00936	NA	isotig00936	XP_013674553.1	56.667	90	39
isotig00937	isogroup00034	5	1801	NA	NA	NA	NA	NA	NA	NA	NA	NA	NA	NA	NA	NA	NA	NA	isotig00937	SI_scaffold1022:31283-33230(+)	86.25	80	11	0	672	751	1658	1737	4.9e-15	87.9	isotig00937	gi|685381052|ref|XR_628880.1|	73.39	124	28	4	873	992	727	605	5e-06	62.6	isotig00937	NA	NA	NA	NA	NA	NA
isotig00938	isogroup00034	7	1554	NA	NA	NA	NA	NA	NA	NA	NA	NA	NA	NA	NA	NA	NA	NA	isotig00938	SI_scaffold1022:31283-33230(+)	86.25	80	11	0	672	751	1658	1737	4.22e-15	87.9	isotig00938	gi|685381052|ref|XR_628880.1|	73.39	124	28	4	873	992	727	605	4e-06	62.6	isotig00938	NA	NA	NA	NA	NA	NA
isotig00939	isogroup00034	7	1571	NA	NA	NA	NA	NA	NA	NA	NA	NA	NA	NA	NA	NA	NA	NA	isotig00939	SI_scaffold1022:31283-33230(+)	86.25	80	11	0	672	751	1658	1737	4.26e-15	87.9	isotig00939	gi|685381052|ref|XR_628880.1|	73.39	124	28	4	873	992	727	605	4e-06	62.6	isotig00939	NA	NA	NA	NA	NA	NA
isotig00940	isogroup00034	5	1311	NA	NA	NA	NA	NA	NA	NA	NA	NA	NA	NA	NA	NA	NA	NA	NA	NA	NA	NA	NA	NA	NA	NA	NA	NA	NA	NA	NA	NA	NA	NA	NA	NA	NA	NA	NA	NA	NA	NA	isotig00940	NA	NA	NA	NA	NA	NA
isotig00941	isogroup00034	5	1328	NA	NA	NA	NA	NA	NA	NA	NA	NA	NA	NA	NA	NA	NA	NA	NA	NA	NA	NA	NA	NA	NA	NA	NA	NA	NA	NA	NA	NA	NA	NA	NA	NA	NA	NA	NA	NA	NA	NA	isotig00941	NA	NA	NA	NA	NA	NA
isotig00942	isogroup00034	2	1246	Gene.1996::isotig00942::g.1996::m.1996	501	167	NA	NA	NA	NA	NA	NA	NA	NA	NA	NA	NA	NA	NA	NA	NA	NA	NA	NA	NA	NA	NA	NA	NA	NA	isotig00942	gi|685385194|ref|XM_009126363.1|	69.4	513	146	6	542	1048	704	197	5e-48	201	isotig00942	NA	isotig00942	XP_013751586.1	52.809	89	42
isotig00943	isogroup00034	5	1035	NA	NA	NA	NA	NA	NA	NA	NA	NA	NA	NA	NA	NA	NA	NA	NA	NA	NA	NA	NA	NA	NA	NA	NA	NA	NA	NA	NA	NA	NA	NA	NA	NA	NA	NA	NA	NA	NA	NA	isotig00943	NA	NA	NA	NA	NA	NA
isotig00944	isogroup00034	5	1052	NA	NA	NA	NA	NA	NA	NA	NA	NA	NA	NA	NA	NA	NA	NA	NA	NA	NA	NA	NA	NA	NA	NA	NA	NA	NA	NA	NA	NA	NA	NA	NA	NA	NA	NA	NA	NA	NA	NA	isotig00944	NA	NA	NA	NA	NA	NA
isotig00945	isogroup00034	4	945	NA	NA	NA	NA	NA	NA	NA	NA	NA	NA	NA	NA	NA	NA	NA	NA	NA	NA	NA	NA	NA	NA	NA	NA	NA	NA	NA	NA	NA	NA	NA	NA	NA	NA	NA	NA	NA	NA	NA	isotig00945	NA	NA	NA	NA	NA	NA
isotig00946	isogroup00034	4	962	NA	NA	NA	NA	NA	NA	NA	NA	NA	NA	NA	NA	NA	NA	NA	NA	NA	NA	NA	NA	NA	NA	NA	NA	NA	NA	NA	NA	NA	NA	NA	NA	NA	NA	NA	NA	NA	NA	NA	isotig00946	NA	NA	NA	NA	NA	NA
isotig00947	isogroup00034	3	1035	NA	NA	NA	NA	NA	NA	NA	NA	NA	NA	NA	NA	NA	NA	NA	NA	NA	NA	NA	NA	NA	NA	NA	NA	NA	NA	NA	NA	NA	NA	NA	NA	NA	NA	NA	NA	NA	NA	NA	isotig00947	NA	NA	NA	NA	NA	NA
isotig00948	isogroup00034	3	942	NA	NA	NA	NA	NA	NA	NA	NA	NA	NA	NA	NA	NA	NA	NA	isotig00948	SI_scaffold1022:31283-33230(+)	86.25	80	11	0	672	751	1658	1737	2.52e-15	87.9	NA	NA	NA	NA	NA	NA	NA	NA	NA	NA	NA	NA	isotig00948	NA	NA	NA	NA	NA	NA
isotig00949	isogroup00034	5	788	NA	NA	NA	NA	NA	NA	NA	NA	NA	NA	NA	NA	NA	NA	NA	NA	NA	NA	NA	NA	NA	NA	NA	NA	NA	NA	NA	NA	NA	NA	NA	NA	NA	NA	NA	NA	NA	NA	NA	isotig00949	NA	NA	NA	NA	NA	NA
isotig00950	isogroup00034	5	805	NA	NA	NA	NA	NA	NA	NA	NA	NA	NA	NA	NA	NA	NA	NA	NA	NA	NA	NA	NA	NA	NA	NA	NA	NA	NA	NA	NA	NA	NA	NA	NA	NA	NA	NA	NA	NA	NA	NA	isotig00950	NA	NA	NA	NA	NA	NA
isotig00951	isogroup00035	9	2008	Gene.1999::isotig00951::g.1999::m.1999	519	173	NA	NA	NA	NA	NA	NA	NA	NA	NA	NA	NA	NA	NA	NA	NA	NA	NA	NA	NA	NA	NA	NA	NA	NA	isotig00951	gi|565487818|ref|XM_006301487.1|	66.9	574	178	8	733	1299	139	707	1e-33	154	isotig00951	NA	isotig00951	XP_009124464.1	53.488	215	97
isotig00952	isogroup00035	9	1989	Gene.2000::isotig00952::g.2000::m.2000	519	173	NA	NA	NA	NA	NA	NA	NA	NA	NA	NA	NA	NA	NA	NA	NA	NA	NA	NA	NA	NA	NA	NA	NA	NA	isotig00952	gi|565487818|ref|XM_006301487.1|	66.9	574	178	8	714	1280	139	707	1e-33	154	isotig00952	NA	isotig00952	XP_009124464.1	53.211	218	99
isotig00953	isogroup00035	8	1918	Gene.2002::isotig00953::g.2002::m.2002	534	173	NA	NA	NA	NA	NA	NA	NA	NA	NA	NA	NA	NA	NA	NA	NA	NA	NA	NA	NA	NA	NA	NA	NA	NA	isotig00953	gi|565487818|ref|XM_006301487.1|	66.9	574	178	8	643	1209	139	707	1e-33	154	isotig00953	NA	isotig00953	XP_009124464.1	53.488	215	97
isotig00954	isogroup00035	8	1899	Gene.2004::isotig00954::g.2004::m.2004	519	173	NA	NA	NA	NA	NA	NA	NA	NA	NA	NA	NA	NA	NA	NA	NA	NA	NA	NA	NA	NA	NA	NA	NA	NA	isotig00954	gi|565487818|ref|XM_006301487.1|	66.9	574	178	8	624	1190	139	707	1e-33	154	isotig00954	NA	isotig00954	XP_009124464.1	53.211	218	99
isotig00955	isogroup00035	8	1658	Gene.2006::isotig00955::g.2006::m.2006	534	173	NA	NA	NA	NA	NA	NA	NA	NA	NA	NA	NA	NA	NA	NA	NA	NA	NA	NA	NA	NA	NA	NA	NA	NA	isotig00955	gi|565487818|ref|XM_006301487.1|	66.9	574	178	8	733	1299	139	707	9e-34	154	isotig00955	NA	isotig00955	XP_009124464.1	53.488	215	97
isotig00956	isogroup00035	8	1639	Gene.2008::isotig00956::g.2008::m.2008	519	173	NA	NA	NA	NA	NA	NA	NA	NA	NA	NA	NA	NA	NA	NA	NA	NA	NA	NA	NA	NA	NA	NA	NA	NA	isotig00956	gi|565487818|ref|XM_006301487.1|	66.9	574	178	8	714	1280	139	707	9e-34	154	isotig00956	NA	isotig00956	XP_009124464.1	53.211	218	99
isotig00957	isogroup00035	7	1568	Gene.2011::isotig00957::g.2011::m.2011	519	178	NA	NA	NA	NA	NA	NA	NA	NA	NA	NA	NA	NA	NA	NA	NA	NA	NA	NA	NA	NA	NA	NA	NA	NA	isotig00957	gi|565487818|ref|XM_006301487.1|	66.9	574	178	8	643	1209	139	707	9e-34	154	isotig00957	NA	isotig00957	XP_009124464.1	53.488	215	97
isotig00958	isogroup00035	7	1549	Gene.2012::isotig00958::g.2012::m.2012	519	173	NA	NA	NA	NA	NA	NA	NA	NA	NA	NA	NA	NA	NA	NA	NA	NA	NA	NA	NA	NA	NA	NA	NA	NA	isotig00958	gi|565487818|ref|XM_006301487.1|	66.9	574	178	8	624	1190	139	707	8e-34	154	isotig00958	NA	isotig00958	XP_009124464.1	53.211	218	99
isotig00959	isogroup00035	4	1296	Gene.2014::isotig00959::g.2014::m.2014	564	188	NA	NA	NA	NA	NA	NA	NA	NA	NA	NA	NA	NA	NA	NA	NA	NA	NA	NA	NA	NA	NA	NA	NA	NA	isotig00959	gi|565487818|ref|XM_006301487.1|	67.3	575	174	10	21	587	139	707	6e-35	158	isotig00959	NA	isotig00959	XP_009124464.1	50.279	179	87
isotig00960	isogroup00035	4	1156	Gene.2016::isotig00960::g.2016::m.2016	336	112	isotig00960	AT2G20840	91.74	678	56	0	176	853	849	172	0	942	isotig00960	ThlaspiarvenseContig11275	92.251	684	52	1	174	856	141	824	0	968	isotig00960	gi|297836855|ref|XM_002886264.1|	84.03	914	78	5	174	1078	871	17	0	1030	isotig00960	K19995	isotig00960	XP_009101986.1	97.183	213	6
isotig00961	isogroup00035	4	1100	Gene.2017::isotig00961::g.2017::m.2017	924	308	isotig00961	AT2G20840	90.436	826	76	1	176	1001	849	27	0	1085	isotig00961	Bostr.7903s0071.1	90.606	841	73	4	176	1016	849	15	0	1110	isotig00961	gi|297836855|ref|XM_002886264.1|	89.74	858	76	2	174	1022	871	17	0	1150	isotig00961	K19995	isotig00961	XP_006409023.1	93.64	283	14
isotig00962	isogroup00035	3	946	Gene.2019::isotig00962::g.2019::m.2019	564	188	NA	NA	NA	NA	NA	NA	NA	NA	NA	NA	NA	NA	NA	NA	NA	NA	NA	NA	NA	NA	NA	NA	NA	NA	isotig00962	gi|565487818|ref|XM_006301487.1|	67.3	575	174	10	21	587	139	707	4e-35	158	isotig00962	NA	isotig00962	XP_009124464.1	50.279	179	87
isotig00963	isogroup00035	6	755	NA	NA	NA	NA	NA	NA	NA	NA	NA	NA	NA	NA	NA	NA	NA	NA	NA	NA	NA	NA	NA	NA	NA	NA	NA	NA	NA	NA	NA	NA	NA	NA	NA	NA	NA	NA	NA	NA	NA	isotig00963	NA	isotig00963	XP_006302668.1	52.83	53	24
isotig00964	isogroup00035	6	735	NA	NA	NA	NA	NA	NA	NA	NA	NA	NA	NA	NA	NA	NA	NA	NA	NA	NA	NA	NA	NA	NA	NA	NA	NA	NA	NA	NA	NA	NA	NA	NA	NA	NA	NA	NA	NA	NA	NA	isotig00964	NA	isotig00964	XP_006302668.1	52.83	53	24
isotig00965	isogroup00035	5	665	NA	NA	NA	NA	NA	NA	NA	NA	NA	NA	NA	NA	NA	NA	NA	NA	NA	NA	NA	NA	NA	NA	NA	NA	NA	NA	NA	NA	NA	NA	NA	NA	NA	NA	NA	NA	NA	NA	NA	isotig00965	NA	isotig00965	XP_006302668.1	52.83	53	24
isotig00966	isogroup00035	5	645	NA	NA	NA	NA	NA	NA	NA	NA	NA	NA	NA	NA	NA	NA	NA	NA	NA	NA	NA	NA	NA	NA	NA	NA	NA	NA	NA	NA	NA	NA	NA	NA	NA	NA	NA	NA	NA	NA	NA	isotig00966	NA	isotig00966	XP_006302668.1	52.83	53	24
isotig00967	isogroup00035	2	619	NA	NA	NA	NA	NA	NA	NA	NA	NA	NA	NA	NA	NA	NA	NA	NA	NA	NA	NA	NA	NA	NA	NA	NA	NA	NA	NA	isotig00967	gi|727650856|ref|XM_010497833.1|	70.69	174	45	1	157	324	1025	1198	1e-13	86	isotig00967	NA	isotig00967	XP_010417447.2	62.963	54	18
isotig00968	isogroup00036	6	2931	Gene.2020::isotig00968::g.2020::m.2020	1404	468	isotig00968	AT2G24280	86.347	1355	177	8	38	1388	128	1478	0	1471	isotig00968	Esa4g04330	87.348	1399	167	6	1	1391	85	1481	0	1594	isotig00968	gi|567191480|ref|XM_006404870.1|	87.18	1388	172	2	1	1382	352	1739	0	1700	isotig00968	K01285	isotig00968	XP_018485267.1	90.043	462	44
isotig00969	isogroup00036	6	2885	Gene.2022::isotig00969::g.2022::m.2022	1404	468	isotig00969	AT2G24280	86.347	1355	177	8	38	1388	128	1478	0	1471	isotig00969	Esa4g04330	87.348	1399	167	6	1	1391	85	1481	0	1594	isotig00969	gi|567191480|ref|XM_006404870.1|	87.18	1388	172	2	1	1382	352	1739	0	1700	isotig00969	K01285	isotig00969	XP_018485267.1	90.043	462	44
isotig00970	isogroup00036	6	2496	Gene.2024::isotig00970::g.2024::m.2024	1434	478	isotig00970	AT3G26030	89.216	1428	129	13	267	1674	1423	1	0	1760	isotig00970	Bostr.0556s0278.1	90.153	1442	129	7	241	1674	1437	1	0	1864	isotig00970	gi|567142363|ref|XM_006395539.1|	86.28	1727	170	16	17	1695	2213	506	0	2040	isotig00970	K11584	isotig00970	XP_010502492.1	88.199	483	46
isotig00971	isogroup00036	6	2424	Gene.2025::isotig00971::g.2025::m.2025	1404	468	isotig00971	AT2G24280	86.347	1355	177	8	38	1388	128	1478	0	1471	isotig00971	Esa4g04330	87.348	1399	167	6	1	1391	85	1481	0	1594	isotig00971	gi|567191480|ref|XM_006404870.1|	87.18	1388	172	2	1	1382	352	1739	0	1700	isotig00971	K01285	isotig00971	XP_018485267.1	90.043	462	44
isotig00972	isogroup00036	6	2438	Gene.2026::isotig00972::g.2026::m.2026	1434	478	isotig00972	AT3G26030	89.216	1428	129	13	267	1674	1423	1	0	1760	isotig00972	Bostr.0556s0278.1	90.153	1442	129	7	241	1674	1437	1	0	1864	isotig00972	gi|567142363|ref|XM_006395539.1|	86.28	1727	170	16	17	1695	2213	506	0	2040	isotig00972	K11584	isotig00972	XP_010502492.1	88.199	483	46
isotig00973	isogroup00036	6	2366	Gene.2027::isotig00973::g.2027::m.2027	1404	468	isotig00973	AT2G24280	86.347	1355	177	8	38	1388	128	1478	0	1471	isotig00973	Esa4g04330	87.348	1399	167	6	1	1391	85	1481	0	1594	isotig00973	gi|567191480|ref|XM_006404870.1|	87.18	1388	172	2	1	1382	352	1739	0	1700	isotig00973	K01285	isotig00973	XP_018485267.1	90.043	462	44
isotig00974	isogroup00036	6	2399	Gene.2028::isotig00974::g.2028::m.2028	1434	478	isotig00974	AT3G26030	89.216	1428	129	13	267	1674	1423	1	0	1760	isotig00974	Bostr.0556s0278.1	90.153	1442	129	7	241	1674	1437	1	0	1864	isotig00974	gi|567142363|ref|XM_006395539.1|	86.28	1727	170	16	17	1695	2213	506	0	2040	isotig00974	K11584	isotig00974	XP_010502492.1	88.199	483	46
isotig00975	isogroup00036	6	2341	Gene.2029::isotig00975::g.2029::m.2029	1434	478	isotig00975	AT3G26030	89.216	1428	129	13	267	1674	1423	1	0	1760	isotig00975	Bostr.0556s0278.1	90.153	1442	129	7	241	1674	1437	1	0	1864	isotig00975	gi|567142363|ref|XM_006395539.1|	86.28	1727	170	16	17	1695	2213	506	0	2040	isotig00975	K11584	isotig00975	XP_010502492.1	88.199	483	46
isotig00976	isogroup00036	6	1248	Gene.2030::isotig00976::g.2030::m.2030	582	194	isotig00976	AT2G24640	87.273	550	57	6	710	1248	796	249	1.42e-175	616	isotig00976	Sp4g03620	89.425	539	57	0	710	1248	784	246	0	680	isotig00976	gi|297825440|ref|XM_002880557.1|	83.29	718	65	2	540	1248	981	310	0	794	isotig00976	NA	isotig00976	XP_002880603.1	84.783	184	25
isotig00977	isogroup00036	6	1202	Gene.2031::isotig00977::g.2031::m.2031	756	252	isotig00977	AT2G24640	87.834	674	69	6	540	1202	920	249	0	778	isotig00977	Sp4g03620	89.593	663	69	0	540	1202	908	246	0	843	isotig00977	gi|297825440|ref|XM_002880557.1|	88.84	672	66	1	540	1202	981	310	0	877	isotig00977	NA	isotig00977	XP_002880603.1	86.161	224	28
isotig00978	isogroup00036	2	1175	Gene.2033::isotig00978::g.2033::m.2033	420	140	NA	NA	NA	NA	NA	NA	NA	NA	NA	NA	NA	NA	isotig00978	ala|ala|16050315	87.306	386	40	1	799	1175	634	249	3.53e-119	433	isotig00978	gi|567191731|ref|XM_006404943.1|	78.03	692	108	10	124	781	1650	969	2e-155	558	isotig00978	NA	isotig00978	XP_006405006.1	64.758	227	68
isotig00979	isogroup00036	3	748	NA	NA	NA	NA	NA	NA	NA	NA	NA	NA	NA	NA	NA	NA	NA	isotig00979	Sp4g03620	84.825	257	30	2	427	683	248	1	2.4e-64	250	isotig00979	gi|565471905|ref|XM_006293693.1|	85.23	264	36	2	427	690	403	143	2e-76	295	isotig00979	NA	isotig00979	XP_002880603.1	93.548	31	2
isotig00980	isogroup00036	6	741	NA	NA	NA	isotig00980	AT2G24290	80.126	317	47	9	41	356	219	520	2.11e-57	222	isotig00980	Sp4g03620	84.825	257	30	2	420	676	248	1	2.38e-64	250	isotig00980	gi|565471905|ref|XM_006293693.1|	85.23	264	36	2	420	683	403	143	2e-76	295	isotig00980	NA	isotig00980	XP_010432913.1	73.684	38	10
isotig00981	isogroup00036	3	690	NA	NA	NA	NA	NA	NA	NA	NA	NA	NA	NA	NA	NA	NA	NA	isotig00981	Sp4g03620	82.524	206	27	1	427	632	248	52	4.92e-41	172	isotig00981	gi|565471905|ref|XM_006293693.1|	82.78	209	33	1	427	635	403	198	4e-52	214	isotig00981	NA	NA	NA	NA	NA	NA
isotig00982	isogroup00036	6	683	NA	NA	NA	isotig00982	AT2G24290	80.126	317	47	9	41	356	219	520	1.95e-57	222	isotig00982	ala|ala|16062655	81.132	318	42	9	41	356	108	409	4.73e-61	239	isotig00982	gi|727598908|ref|XM_010474133.1|	79.27	357	48	8	41	393	323	657	2e-68	268	isotig00982	NA	isotig00982	XP_010432913.1	73.684	38	10
isotig00983	isogroup00037	8	2265	NA	NA	NA	NA	NA	NA	NA	NA	NA	NA	NA	NA	NA	NA	NA	NA	NA	NA	NA	NA	NA	NA	NA	NA	NA	NA	NA	isotig00983	gi|22325525|ref|NM_147262.1|	77.53	89	14	3	1587	1672	304	389	6e-06	62.6	isotig00983	NA	NA	NA	NA	NA	NA
isotig00984	isogroup00037	8	2266	NA	NA	NA	NA	NA	NA	NA	NA	NA	NA	NA	NA	NA	NA	NA	NA	NA	NA	NA	NA	NA	NA	NA	NA	NA	NA	NA	isotig00984	gi|22325525|ref|NM_147262.1|	77.53	89	14	3	1588	1673	304	389	6e-06	62.6	isotig00984	NA	NA	NA	NA	NA	NA
isotig00985	isogroup00037	6	2111	NA	NA	NA	NA	NA	NA	NA	NA	NA	NA	NA	NA	NA	NA	NA	NA	NA	NA	NA	NA	NA	NA	NA	NA	NA	NA	NA	isotig00985	gi|22325525|ref|NM_147262.1|	77.53	89	14	3	1433	1518	304	389	6e-06	62.6	isotig00985	NA	NA	NA	NA	NA	NA
isotig00986	isogroup00037	6	1501	NA	NA	NA	NA	NA	NA	NA	NA	NA	NA	NA	NA	NA	NA	NA	NA	NA	NA	NA	NA	NA	NA	NA	NA	NA	NA	NA	NA	NA	NA	NA	NA	NA	NA	NA	NA	NA	NA	NA	isotig00986	NA	NA	NA	NA	NA	NA
isotig00987	isogroup00037	6	1501	NA	NA	NA	NA	NA	NA	NA	NA	NA	NA	NA	NA	NA	NA	NA	NA	NA	NA	NA	NA	NA	NA	NA	NA	NA	NA	NA	NA	NA	NA	NA	NA	NA	NA	NA	NA	NA	NA	NA	isotig00987	NA	NA	NA	NA	NA	NA
isotig00988	isogroup00037	5	1502	NA	NA	NA	NA	NA	NA	NA	NA	NA	NA	NA	NA	NA	NA	NA	NA	NA	NA	NA	NA	NA	NA	NA	NA	NA	NA	NA	NA	NA	NA	NA	NA	NA	NA	NA	NA	NA	NA	NA	isotig00988	NA	NA	NA	NA	NA	NA
isotig00989	isogroup00037	5	1502	NA	NA	NA	NA	NA	NA	NA	NA	NA	NA	NA	NA	NA	NA	NA	NA	NA	NA	NA	NA	NA	NA	NA	NA	NA	NA	NA	NA	NA	NA	NA	NA	NA	NA	NA	NA	NA	NA	NA	isotig00989	NA	NA	NA	NA	NA	NA
isotig00990	isogroup00037	5	1503	NA	NA	NA	NA	NA	NA	NA	NA	NA	NA	NA	NA	NA	NA	NA	NA	NA	NA	NA	NA	NA	NA	NA	NA	NA	NA	NA	NA	NA	NA	NA	NA	NA	NA	NA	NA	NA	NA	NA	isotig00990	NA	NA	NA	NA	NA	NA
isotig00991	isogroup00037	4	1502	NA	NA	NA	NA	NA	NA	NA	NA	NA	NA	NA	NA	NA	NA	NA	NA	NA	NA	NA	NA	NA	NA	NA	NA	NA	NA	NA	isotig00991	gi|22325525|ref|NM_147262.1|	77.53	89	14	3	824	909	304	389	4e-06	62.6	isotig00991	NA	NA	NA	NA	NA	NA
isotig00992	isogroup00037	5	867	NA	NA	NA	NA	NA	NA	NA	NA	NA	NA	NA	NA	NA	NA	NA	NA	NA	NA	NA	NA	NA	NA	NA	NA	NA	NA	NA	NA	NA	NA	NA	NA	NA	NA	NA	NA	NA	NA	NA	isotig00992	NA	NA	NA	NA	NA	NA
isotig00993	isogroup00037	5	868	NA	NA	NA	NA	NA	NA	NA	NA	NA	NA	NA	NA	NA	NA	NA	NA	NA	NA	NA	NA	NA	NA	NA	NA	NA	NA	NA	NA	NA	NA	NA	NA	NA	NA	NA	NA	NA	NA	NA	isotig00993	NA	NA	NA	NA	NA	NA
isotig00994	isogroup00037	3	713	NA	NA	NA	NA	NA	NA	NA	NA	NA	NA	NA	NA	NA	NA	NA	NA	NA	NA	NA	NA	NA	NA	NA	NA	NA	NA	NA	NA	NA	NA	NA	NA	NA	NA	NA	NA	NA	NA	NA	isotig00994	NA	NA	NA	NA	NA	NA
isotig00995	isogroup00038	9	1742	Gene.2037::isotig00995::g.2037::m.2037	306	112	isotig00995	AT3G53590	87.423	326	38	2	1251	1576	2026	2348	4.75e-102	372	isotig00995	SI_scaffold2746:371814-374219(+)	87.906	339	31	9	736	1071	1623	1954	3.22e-106	390	isotig00995	gi|727501976|ref|XM_010428708.1|	84.7	379	52	3	1249	1625	3285	3659	6e-112	414	isotig00995	NA	isotig00995	NP_565725.1	65.957	141	17
isotig00996	isogroup00038	8	1699	Gene.2038::isotig00996::g.2038::m.2038	336	112	isotig00996	AT3G53590	87.423	326	38	2	1208	1533	2026	2348	4.63e-102	372	isotig00996	SI_scaffold2746:371814-374219(+)	87.906	339	31	9	693	1028	1623	1954	3.14e-106	390	isotig00996	gi|727501976|ref|XM_010428708.1|	84.7	379	52	3	1206	1582	3285	3659	6e-112	414	isotig00996	NA	isotig00996	XP_002889575.1	73.05	141	7
isotig00997	isogroup00038	8	1670	Gene.2040::isotig00997::g.2040::m.2040	747	249	isotig00997	AT1G05900	88.571	420	48	0	385	804	411	830	9.23e-144	510	isotig00997	Esa1g04850.a	89.823	452	46	0	353	804	340	791	1.71e-163	580	isotig00997	gi|567155098|ref|XM_006417910.1|	79.31	783	87	6	91	804	15	791	0	722	isotig00997	K10773	isotig00997	XP_002889575.1	67.89	327	48
isotig00998	isogroup00038	8	1649	Gene.2045::isotig00998::g.2045::m.2045	306	102	isotig00998	AT1G05900	89.549	488	50	1	646	1132	600	1087	5.22e-176	617	isotig00998	ThlaspiarvenseContig18101	91.803	488	39	1	646	1132	616	1103	0	678	isotig00998	gi|567155098|ref|XM_006417910.1|	91.24	491	39	2	646	1132	561	1051	0	686	isotig00998	NA	isotig00998	NP_565725.1	84.545	110	17
isotig00999	isogroup00038	7	1606	Gene.2046::isotig00999::g.2046::m.2046	336	112	isotig00999	AT1G05900	89.549	488	50	1	603	1089	600	1087	5.09e-176	617	isotig00999	ThlaspiarvenseContig18101	91.803	488	39	1	603	1089	616	1103	0	678	isotig00999	gi|567155098|ref|XM_006417910.1|	91.24	491	39	2	603	1089	561	1051	0	686	isotig00999	NA	isotig00999	XP_002889575.1	93.636	110	7
isotig01000	isogroup00038	7	1577	Gene.2049::isotig01000::g.2049::m.2049	336	275	isotig01000	AT1G05900	89.069	677	73	1	385	1060	411	1087	0	839	isotig01000	Esa1g04850.a	90.73	712	62	3	353	1060	340	1051	0	946	isotig01000	gi|567155098|ref|XM_006417910.1|	82.55	1043	103	8	91	1060	15	1051	0	1100	isotig01000	K10773	isotig01000	XP_002889575.1	75	296	48
isotig01001	isogroup00038	10	1488	Gene.2051::isotig01001::g.2051::m.2051	306	102	isotig01001	AT1G05900	90.491	326	30	1	968	1292	829	1154	2.37e-119	429	isotig01001	ThlaspiarvenseContig18101	91.831	355	28	1	968	1321	845	1199	2.03e-137	494	isotig01001	gi|567155098|ref|XM_006417910.1|	90.5	358	30	2	968	1321	790	1147	3e-134	488	isotig01001	NA	isotig01001	NP_565725.1	65.957	141	17
isotig01002	isogroup00038	9	1445	NA	NA	NA	isotig01002	AT1G05900	90.491	326	30	1	925	1249	829	1154	2.3e-119	429	isotig01002	ThlaspiarvenseContig18101	91.831	355	28	1	925	1278	845	1199	1.97e-137	494	isotig01002	gi|567155098|ref|XM_006417910.1|	90.5	358	30	2	925	1278	790	1147	3e-134	488	isotig01002	NA	isotig01002	XP_002889575.1	73.05	141	7
isotig01003	isogroup00038	10	1443	Gene.2052::isotig01003::g.2052::m.2052	306	102	isotig01003	AT1G05900	90.491	326	30	1	968	1292	829	1154	2.3e-119	429	isotig01003	ThlaspiarvenseContig18101	91.831	355	28	1	968	1321	845	1199	1.97e-137	494	isotig01003	gi|727430699|ref|XM_010487208.1|	85.59	458	49	4	968	1410	790	1245	1e-145	526	isotig01003	NA	isotig01003	NP_565725.1	65.957	141	17
isotig01004	isogroup00038	9	1444	Gene.2053::isotig01004::g.2053::m.2053	306	102	isotig01004	AT1G05900	88.957	326	35	1	968	1292	829	1154	5.01e-111	401	isotig01004	ThlaspiarvenseContig18101	90.808	359	31	2	968	1324	845	1203	5.52e-133	479	isotig01004	gi|186478180|ref|NM_202038.3|	84.31	459	55	5	968	1411	869	1325	6e-137	497	isotig01004	NA	isotig01004	NP_565725.1	65.957	141	17
isotig01005	isogroup00038	9	1416	Gene.2054::isotig01005::g.2054::m.2054	747	249	isotig01005	AT1G05900	88.571	420	48	0	385	804	411	830	7.82e-144	510	isotig01005	Esa1g04850.a	89.823	452	46	0	353	804	340	791	1.44e-163	580	isotig01005	gi|567155098|ref|XM_006417910.1|	79.31	783	87	6	91	804	15	791	0	722	isotig01005	K10773	isotig01005	XP_002889575.1	67.89	327	48
isotig01006	isogroup00038	9	1400	NA	NA	NA	isotig01006	AT1G05900	90.491	326	30	1	925	1249	829	1154	2.23e-119	429	isotig01006	ThlaspiarvenseContig18101	91.831	355	28	1	925	1278	845	1199	1.91e-137	494	isotig01006	gi|727430699|ref|XM_010487208.1|	85.59	458	49	4	925	1367	790	1245	1e-145	526	isotig01006	NA	isotig01006	XP_002889575.1	73.05	141	7
isotig01007	isogroup00038	8	1401	NA	NA	NA	isotig01007	AT1G05900	88.957	326	35	1	925	1249	829	1154	4.86e-111	401	isotig01007	ThlaspiarvenseContig18101	90.808	359	31	2	925	1281	845	1203	5.36e-133	479	isotig01007	gi|186478180|ref|NM_202038.3|	84.31	459	55	5	925	1368	869	1325	5e-137	497	isotig01007	NA	isotig01007	XP_002889575.1	73.05	141	7
isotig01008	isogroup00038	9	1395	Gene.2055::isotig01008::g.2055::m.2055	306	102	isotig01008	AT1G05900	89.91	555	55	1	646	1199	600	1154	0	713	isotig01008	ThlaspiarvenseContig18101	91.096	584	51	1	646	1228	616	1199	0	789	isotig01008	gi|567155098|ref|XM_006417910.1|	90.29	587	53	2	646	1228	561	1147	0	796	isotig01008	NA	isotig01008	NP_565725.1	84.545	110	17
isotig01009	isogroup00038	9	1371	Gene.2056::isotig01009::g.2056::m.2056	747	249	isotig01009	AT1G05900	88.571	420	48	0	385	804	411	830	7.57e-144	510	isotig01009	Esa1g04850.a	89.823	452	46	0	353	804	340	791	1.4e-163	580	isotig01009	gi|567155098|ref|XM_006417910.1|	79.31	783	87	6	91	804	15	791	0	722	isotig01009	K10773	isotig01009	XP_002889575.1	67.89	327	48
isotig01010	isogroup00038	8	1372	Gene.2057::isotig01010::g.2057::m.2057	747	249	isotig01010	AT1G05900	88.571	420	48	0	385	804	411	830	7.57e-144	510	isotig01010	Esa1g04850.a	89.823	452	46	0	353	804	340	791	1.4e-163	580	isotig01010	gi|567155098|ref|XM_006417910.1|	79.31	783	87	6	91	804	15	791	0	722	isotig01010	K10773	isotig01010	XP_002889575.1	67.89	327	48
isotig01011	isogroup00038	8	1352	NA	NA	NA	isotig01011	AT1G05900	89.91	555	55	1	603	1156	600	1154	0	713	isotig01011	ThlaspiarvenseContig18101	91.096	584	51	1	603	1185	616	1199	0	789	isotig01011	gi|567155098|ref|XM_006417910.1|	90.29	587	53	2	603	1185	561	1147	0	796	isotig01011	NA	isotig01011	XP_002889575.1	93.636	110	7
isotig01012	isogroup00038	9	1350	Gene.2058::isotig01012::g.2058::m.2058	306	102	isotig01012	AT1G05900	89.91	555	55	1	646	1199	600	1154	0	713	isotig01012	ThlaspiarvenseContig18101	91.096	584	51	1	646	1228	616	1199	0	789	isotig01012	gi|186478180|ref|NM_202038.3|	86.9	687	74	5	646	1317	640	1325	0	825	isotig01012	NA	isotig01012	NP_001077988.1	84.545	110	17
isotig01013	isogroup00038	8	1351	Gene.2059::isotig01013::g.2059::m.2059	306	102	isotig01013	AT1G05900	89.009	555	60	1	646	1199	600	1154	0	686	isotig01013	ThlaspiarvenseContig18101	90.476	588	54	2	646	1231	616	1203	0	774	isotig01013	gi|186478180|ref|NM_202038.3|	85.9	688	80	5	646	1318	640	1325	0	796	isotig01013	NA	isotig01013	NP_565725.1	84.545	110	17
isotig01014	isogroup00038	8	1323	Gene.2060::isotig01014::g.2060::m.2060	825	275	isotig01014	AT1G05900	89.382	744	78	1	385	1127	411	1154	0	935	isotig01014	Esa1g04850.a	90.712	786	69	3	353	1134	340	1125	0	1044	isotig01014	gi|567155098|ref|XM_006417910.1|	82.79	1139	117	8	91	1156	15	1147	0	1210	isotig01014	K10773	isotig01014	XP_002889575.1	75	296	48
isotig01015	isogroup00038	8	1307	NA	NA	NA	isotig01015	AT1G05900	89.91	555	55	1	603	1156	600	1154	0	713	isotig01015	ThlaspiarvenseContig18101	91.096	584	51	1	603	1185	616	1199	0	789	isotig01015	gi|186478180|ref|NM_202038.3|	86.9	687	74	5	603	1274	640	1325	0	825	isotig01015	NA	isotig01015	XP_002889575.1	93.636	110	7
isotig01016	isogroup00038	7	1308	NA	NA	NA	isotig01016	AT1G05900	89.009	555	60	1	603	1156	600	1154	0	686	isotig01016	ThlaspiarvenseContig18101	90.476	588	54	2	603	1188	616	1203	0	774	isotig01016	gi|186478180|ref|NM_202038.3|	85.9	688	80	5	603	1275	640	1325	0	796	isotig01016	NA	isotig01016	XP_002889575.1	93.636	110	7
isotig01017	isogroup00038	8	1278	Gene.2061::isotig01017::g.2061::m.2061	825	275	isotig01017	AT1G05900	89.382	744	78	1	385	1127	411	1154	0	935	isotig01017	Esa1g04850.a	90.712	786	69	3	353	1134	340	1125	0	1044	isotig01017	gi|567155098|ref|XM_006417910.1|	82.04	1197	133	10	91	1212	15	1204	0	1220	isotig01017	K10773	isotig01017	XP_002889575.1	75	296	48
isotig01018	isogroup00038	7	1279	Gene.2062::isotig01018::g.2062::m.2062	825	275	isotig01018	AT1G05900	88.71	744	83	1	385	1127	411	1154	0	907	isotig01018	ThlaspiarvenseContig18101	89.763	801	80	2	361	1159	403	1203	0	1024	isotig01018	gi|567155098|ref|XM_006417910.1|	82.44	1139	121	8	91	1156	15	1147	0	1190	isotig01018	K10773	isotig01018	XP_002889575.1	75	296	48
isotig01019	isogroup00038	5	1319	Gene.2063::isotig01019::g.2063::m.2063	336	112	isotig01019	AT3G53590	87.423	326	38	2	828	1153	2026	2348	3.58e-102	372	isotig01019	SI_scaffold2746:371814-374219(+)	88.201	339	30	9	313	648	1623	1954	5.22e-108	396	isotig01019	gi|727501976|ref|XM_010428708.1|	84.7	379	52	3	826	1202	3285	3659	5e-112	414	isotig01019	NA	isotig01019	XP_002889575.1	73.759	141	6
isotig01020	isogroup00038	6	1242	Gene.2065::isotig01020::g.2065::m.2065	336	112	isotig01020	AT3G53590	87.423	326	38	2	751	1076	2026	2348	3.37e-102	372	isotig01020	SI_scaffold2746:371814-374219(+)	87.906	339	31	9	236	571	1623	1954	2.28e-106	390	isotig01020	gi|727501976|ref|XM_010428708.1|	84.7	379	52	3	749	1125	3285	3659	5e-112	414	isotig01020	NA	isotig01020	XP_002889575.1	73.759	141	6
isotig01021	isogroup00038	4	1227	Gene.2068::isotig01021::g.2068::m.2068	336	112	isotig01021	AT1G05900	90.204	490	48	0	221	710	598	1087	0	640	isotig01021	ThlaspiarvenseContig18101	91.837	490	40	0	221	710	614	1103	0	684	isotig01021	gi|685369436|ref|XM_009120321.1|	91.22	490	43	0	221	710	589	1078	0	690	isotig01021	NA	isotig01021	XP_002889575.1	92.638	163	12
isotig01022	isogroup00038	5	1149	Gene.2070::isotig01022::g.2070::m.2070	336	112	isotig01022	AT1G05900	89.592	490	50	1	144	632	598	1087	2.8e-177	621	isotig01022	ThlaspiarvenseContig18101	91.837	490	39	1	144	632	614	1103	0	682	isotig01022	gi|567155098|ref|XM_006417910.1|	91.28	493	39	2	144	632	559	1051	0	690	isotig01022	NA	isotig01022	XP_002889575.1	94.545	110	6
isotig01023	isogroup00038	6	1065	NA	NA	NA	isotig01023	AT1G05900	90.491	326	30	1	545	869	829	1154	1.68e-119	429	isotig01023	ThlaspiarvenseContig18101	91.831	355	28	1	545	898	845	1199	1.44e-137	494	isotig01023	gi|567155098|ref|XM_006417910.1|	90.5	358	30	2	545	898	790	1147	2e-134	488	isotig01023	NA	isotig01023	XP_002889575.1	73.759	141	6
isotig01024	isogroup00038	6	1020	NA	NA	NA	isotig01024	AT1G05900	90.491	326	30	1	545	869	829	1154	1.61e-119	429	isotig01024	ThlaspiarvenseContig18101	91.831	355	28	1	545	898	845	1199	1.38e-137	494	isotig01024	gi|727430699|ref|XM_010487208.1|	85.59	458	49	4	545	987	790	1245	8e-146	526	isotig01024	NA	isotig01024	XP_002889575.1	73.759	141	6
isotig01025	isogroup00038	5	1021	NA	NA	NA	isotig01025	AT1G05900	88.957	326	35	1	545	869	829	1154	3.52e-111	401	isotig01025	ThlaspiarvenseContig18101	90.808	359	31	2	545	901	845	1203	3.87e-133	479	isotig01025	gi|186478180|ref|NM_202038.3|	84.31	459	55	5	545	988	869	1325	4e-137	497	isotig01025	NA	isotig01025	XP_002889575.1	73.759	141	6
isotig01026	isogroup00038	7	988	NA	NA	NA	isotig01026	AT1G05900	90.491	326	30	1	468	792	829	1154	1.56e-119	429	isotig01026	ThlaspiarvenseContig18101	91.831	355	28	1	468	821	845	1199	1.34e-137	494	isotig01026	gi|567155098|ref|XM_006417910.1|	90.5	358	30	2	468	821	790	1147	2e-134	488	isotig01026	NA	isotig01026	XP_002889575.1	73.759	141	6
isotig01027	isogroup00038	5	973	Gene.2072::isotig01027::g.2072::m.2072	414	138	isotig01027	AT1G05900	90.485	557	53	0	221	777	598	1154	0	736	isotig01027	ThlaspiarvenseContig18101	91.126	586	52	0	221	806	614	1199	0	795	isotig01027	gi|567155098|ref|XM_006417910.1|	90.32	589	54	2	221	806	559	1147	0	800	isotig01027	NA	isotig01027	XP_002889575.1	94.048	168	10
isotig01028	isogroup00038	7	943	NA	NA	NA	isotig01028	AT1G05900	90.491	326	30	1	468	792	829	1154	1.49e-119	429	isotig01028	ThlaspiarvenseContig18101	91.831	355	28	1	468	821	845	1199	1.27e-137	494	isotig01028	gi|727430699|ref|XM_010487208.1|	85.59	458	49	4	468	910	790	1245	7e-146	526	isotig01028	NA	isotig01028	XP_002889575.1	73.759	141	6
isotig01029	isogroup00038	6	944	NA	NA	NA	isotig01029	AT1G05900	88.957	326	35	1	468	792	829	1154	3.24e-111	401	isotig01029	ThlaspiarvenseContig18101	90.808	359	31	2	468	824	845	1203	3.57e-133	479	isotig01029	gi|186478180|ref|NM_202038.3|	84.31	459	55	5	468	911	869	1325	4e-137	497	isotig01029	NA	isotig01029	XP_002889575.1	73.759	141	6
isotig01030	isogroup00038	5	928	Gene.2073::isotig01030::g.2073::m.2073	414	138	isotig01030	AT1G05900	90.485	557	53	0	221	777	598	1154	0	736	isotig01030	ThlaspiarvenseContig18101	91.126	586	52	0	221	806	614	1199	0	795	isotig01030	gi|186478180|ref|NM_202038.3|	87.37	689	72	4	221	895	638	1325	0	847	isotig01030	NA	isotig01030	XP_002889575.1	94.186	172	10
isotig01031	isogroup00038	4	929	Gene.2074::isotig01031::g.2074::m.2074	414	138	isotig01031	AT1G05900	89.587	557	58	0	221	777	598	1154	0	708	isotig01031	ThlaspiarvenseContig18101	90.508	590	55	1	221	809	614	1203	0	778	isotig01031	gi|186478180|ref|NM_202038.3|	86.38	690	78	4	221	896	638	1325	0	818	isotig01031	NA	isotig01031	XP_002889575.1	91.86	172	14
isotig01032	isogroup00038	6	895	NA	NA	NA	isotig01032	AT1G05900	89.946	557	55	1	144	699	598	1154	0	717	isotig01032	ThlaspiarvenseContig18101	91.126	586	51	1	144	728	614	1199	0	793	isotig01032	gi|567155098|ref|XM_006417910.1|	90.32	589	53	2	144	728	559	1147	0	800	isotig01032	NA	isotig01032	XP_002889575.1	94.545	110	6
isotig01033	isogroup00038	6	850	NA	NA	NA	isotig01033	AT1G05900	89.946	557	55	1	144	699	598	1154	0	717	isotig01033	ThlaspiarvenseContig18101	91.126	586	51	1	144	728	614	1199	0	793	isotig01033	gi|186478180|ref|NM_202038.3|	86.94	689	74	5	144	817	638	1325	0	829	isotig01033	NA	isotig01033	XP_002889575.1	94.545	110	6
isotig01034	isogroup00038	5	851	NA	NA	NA	isotig01034	AT1G05900	89.048	557	60	1	144	699	598	1154	0	689	isotig01034	ThlaspiarvenseContig18101	90.508	590	54	2	144	731	614	1203	0	778	isotig01034	gi|186478180|ref|NM_202038.3|	85.94	690	80	5	144	818	638	1325	0	800	isotig01034	NA	isotig01034	XP_002889575.1	94.545	110	6
isotig01035	isogroup00038	3	580	NA	NA	NA	isotig01035	AT1G05900	90.148	203	20	0	1	203	736	938	2.69e-70	265	isotig01035	Rsa1.0_00165.1_g00013.1	94.118	204	11	1	1	203	729	932	2.99e-82	309	isotig01035	gi|567155098|ref|XM_006417910.1|	83.37	451	37	3	1	413	697	1147	2e-137	497	isotig01035	NA	isotig01035	XP_018487314.1	98.529	68	1
isotig01036	isogroup00038	3	535	NA	NA	NA	isotig01036	AT1G05900	90.148	203	20	0	1	203	736	938	2.47e-70	265	isotig01036	Rsa1.0_00165.1_g00013.1	94.118	204	11	1	1	203	729	932	2.75e-82	309	isotig01036	gi|297843387|ref|XM_002889529.1|	80.22	556	55	7	1	502	755	1309	4e-146	526	isotig01036	NA	isotig01036	XP_018487314.1	98.529	68	1
isotig01037	isogroup00039	8	3701	Gene.2075::isotig01037::g.2075::m.2075	1023	341	isotig01037	AT4G30210	90.594	1499	134	4	1862	3355	643	2139	0	1980	isotig01037	ThlaspiarvenseContig1007	89.114	1773	153	30	1863	3616	1870	119	0	2169	isotig01037	gi|567218207|ref|XM_006412670.1|	90.97	1605	119	6	1862	3446	751	2349	0	2240	isotig01037	K00327	isotig01037	XP_019575942.1	94.4	500	26
isotig01038	isogroup00039	8	3608	Gene.2076::isotig01038::g.2076::m.2076	1023	341	isotig01038	AT4G30210	90.254	1498	139	4	1862	3354	643	2138	0	1951	isotig01038	Esa7g29320	91.901	1494	113	4	1862	3354	649	2135	0	2082	isotig01038	gi|567218207|ref|XM_006412670.1|	91.05	1542	128	4	1862	3402	751	2283	0	2150	isotig01038	K00327	isotig01038	XP_013692783.1	94.2	500	27
isotig01039	isogroup00039	8	3616	Gene.2077::isotig01039::g.2077::m.2077	1023	341	isotig01039	AT4G30210	90.594	1499	134	4	1777	3270	643	2139	0	1980	isotig01039	ThlaspiarvenseContig1007	89.114	1773	153	30	1778	3531	1870	119	0	2169	isotig01039	gi|567218207|ref|XM_006412670.1|	90.97	1605	119	6	1777	3361	751	2349	0	2240	isotig01039	K00327	isotig01039	XP_019575942.1	94.4	500	26
isotig01040	isogroup00039	7	3567	Gene.2078::isotig01040::g.2078::m.2078	1023	341	isotig01040	AT4G30210	90.594	1499	134	4	1728	3221	643	2139	0	1980	isotig01040	ThlaspiarvenseContig1007	89.114	1773	153	30	1729	3482	1870	119	0	2169	isotig01040	gi|567218207|ref|XM_006412670.1|	90.97	1605	119	6	1728	3312	751	2349	0	2240	isotig01040	K00327	isotig01040	XP_019575942.1	94.4	500	26
isotig01041	isogroup00039	8	3523	Gene.2079::isotig01041::g.2079::m.2079	1023	341	isotig01041	AT4G30210	90.254	1498	139	4	1777	3269	643	2138	0	1951	isotig01041	Esa7g29320	91.901	1494	113	4	1777	3269	649	2135	0	2082	isotig01041	gi|567218207|ref|XM_006412670.1|	91.05	1542	128	4	1777	3317	751	2283	0	2150	isotig01041	K00327	isotig01041	XP_013692783.1	94.2	500	27
isotig01042	isogroup00039	7	3474	Gene.2080::isotig01042::g.2080::m.2080	1023	341	isotig01042	AT4G30210	90.254	1498	139	4	1728	3220	643	2138	0	1951	isotig01042	Esa7g29320	91.901	1494	113	4	1728	3220	649	2135	0	2082	isotig01042	gi|567218207|ref|XM_006412670.1|	91.05	1542	128	4	1728	3268	751	2283	0	2150	isotig01042	K00327	isotig01042	XP_013692783.1	94.2	500	27
isotig01043	isogroup00039	7	3482	Gene.2081::isotig01043::g.2081::m.2081	1023	341	isotig01043	AT4G30210	90.594	1499	134	4	1643	3136	643	2139	0	1980	isotig01043	ThlaspiarvenseContig1007	89.114	1773	153	30	1644	3397	1870	119	0	2169	isotig01043	gi|567218207|ref|XM_006412670.1|	90.97	1605	119	6	1643	3227	751	2349	0	2240	isotig01043	K00327	isotig01043	XP_019575942.1	94.4	500	26
isotig01044	isogroup00039	7	3389	Gene.2082::isotig01044::g.2082::m.2082	1023	341	isotig01044	AT4G30210	90.254	1498	139	4	1643	3135	643	2138	0	1951	isotig01044	Esa7g29320	91.901	1494	113	4	1643	3135	649	2135	0	2082	isotig01044	gi|567218207|ref|XM_006412670.1|	91.05	1542	128	4	1643	3183	751	2283	0	2150	isotig01044	K00327	isotig01044	XP_013692783.1	94.2	500	27
isotig01045	isogroup00039	10	3241	Gene.2083::isotig01045::g.2083::m.2083	1023	341	isotig01045	AT4G30210	90.594	1499	134	4	1402	2895	643	2139	0	1980	isotig01045	ThlaspiarvenseContig1007	89.114	1773	153	30	1403	3156	1870	119	0	2169	isotig01045	gi|567218207|ref|XM_006412670.1|	90.97	1605	119	6	1402	2986	751	2349	0	2240	isotig01045	K00327	isotig01045	XP_019575942.1	94.4	500	26
isotig01046	isogroup00039	10	3148	Gene.2084::isotig01046::g.2084::m.2084	1023	341	isotig01046	AT4G30210	90.254	1498	139	4	1402	2894	643	2138	0	1951	isotig01046	Esa7g29320	91.901	1494	113	4	1402	2894	649	2135	0	2082	isotig01046	gi|567218207|ref|XM_006412670.1|	91.05	1542	128	4	1402	2942	751	2283	0	2150	isotig01046	K00327	isotig01046	XP_013692783.1	94.2	500	27
isotig01047	isogroup00039	10	3156	Gene.2085::isotig01047::g.2085::m.2085	1023	341	isotig01047	AT4G30210	90.594	1499	134	4	1317	2810	643	2139	0	1980	isotig01047	ThlaspiarvenseContig1007	89.114	1773	153	30	1318	3071	1870	119	0	2169	isotig01047	gi|567218207|ref|XM_006412670.1|	90.97	1605	119	6	1317	2901	751	2349	0	2240	isotig01047	K00327	isotig01047	XP_019575942.1	94.4	500	26
isotig01048	isogroup00039	9	3148	Gene.2086::isotig01048::g.2086::m.2086	1023	341	isotig01048	AT4G30210	90.594	1499	134	4	1309	2802	643	2139	0	1980	isotig01048	ThlaspiarvenseContig1007	89.114	1773	153	30	1310	3063	1870	119	0	2169	isotig01048	gi|567218207|ref|XM_006412670.1|	90.97	1605	119	6	1309	2893	751	2349	0	2240	isotig01048	K00327	isotig01048	XP_019575942.1	94.4	500	26
isotig01049	isogroup00039	10	3063	Gene.2087::isotig01049::g.2087::m.2087	1023	341	isotig01049	AT4G30210	90.254	1498	139	4	1317	2809	643	2138	0	1951	isotig01049	Esa7g29320	91.901	1494	113	4	1317	2809	649	2135	0	2082	isotig01049	gi|567218207|ref|XM_006412670.1|	91.05	1542	128	4	1317	2857	751	2283	0	2150	isotig01049	K00327	isotig01049	XP_013692783.1	94.2	500	27
isotig01050	isogroup00039	9	3055	Gene.2088::isotig01050::g.2088::m.2088	1023	341	isotig01050	AT4G30210	90.254	1498	139	4	1309	2801	643	2138	0	1951	isotig01050	Esa7g29320	91.901	1494	113	4	1309	2801	649	2135	0	2082	isotig01050	gi|567218207|ref|XM_006412670.1|	91.05	1542	128	4	1309	2849	751	2283	0	2150	isotig01050	K00327	isotig01050	XP_013692783.1	94.2	500	27
isotig01051	isogroup00039	9	3063	Gene.2089::isotig01051::g.2089::m.2089	1023	341	isotig01051	AT4G30210	90.594	1499	134	4	1224	2717	643	2139	0	1980	isotig01051	ThlaspiarvenseContig1007	89.114	1773	153	30	1225	2978	1870	119	0	2169	isotig01051	gi|567218207|ref|XM_006412670.1|	90.97	1605	119	6	1224	2808	751	2349	0	2240	isotig01051	K00327	isotig01051	XP_019575942.1	94.4	500	26
isotig01052	isogroup00039	9	2970	Gene.2090::isotig01052::g.2090::m.2090	1023	341	isotig01052	AT4G30210	90.254	1498	139	4	1224	2716	643	2138	0	1951	isotig01052	Esa7g29320	91.901	1494	113	4	1224	2716	649	2135	0	2082	isotig01052	gi|567218207|ref|XM_006412670.1|	91.05	1542	128	4	1224	2764	751	2283	0	2150	isotig01052	K00327	isotig01052	XP_013692783.1	94.2	500	27
isotig01053	isogroup00039	7	2003	NA	NA	NA	isotig01053	AT4G30210	93.407	273	18	0	1731	2003	370	642	5.39e-112	405	isotig01053	Araha.25560s0001.1	92.933	283	19	1	1722	2003	141	423	2.85e-112	411	isotig01053	gi|145361355|ref|NM_179141.2|	93.41	273	18	0	1731	2003	506	778	3e-111	412	isotig01053	NA	isotig01053	XP_013618674.1	50.323	155	39
isotig01054	isogroup00039	7	1918	NA	NA	NA	isotig01054	AT4G30210	93.407	273	18	0	1646	1918	370	642	5.16e-112	405	isotig01054	Araha.25560s0001.1	92.933	283	19	1	1637	1918	141	423	2.73e-112	411	isotig01054	gi|145361355|ref|NM_179141.2|	93.41	273	18	0	1646	1918	506	778	2e-111	412	isotig01054	NA	isotig01054	XP_013618674.1	50.323	155	39
isotig01055	isogroup00039	6	1869	NA	NA	NA	isotig01055	AT4G30210	93.407	273	18	0	1597	1869	370	642	5.03e-112	405	isotig01055	Araha.25560s0001.1	92.933	283	19	1	1588	1869	141	423	2.66e-112	411	isotig01055	gi|145361355|ref|NM_179141.2|	93.41	273	18	0	1597	1869	506	778	2e-111	412	isotig01055	NA	isotig01055	XP_013618674.1	50.323	155	39
isotig01056	isogroup00039	6	1784	NA	NA	NA	isotig01056	AT4G30210	93.407	273	18	0	1512	1784	370	642	4.79e-112	405	isotig01056	Araha.25560s0001.1	92.933	283	19	1	1503	1784	141	423	2.54e-112	411	isotig01056	gi|145361355|ref|NM_179141.2|	93.41	273	18	0	1512	1784	506	778	2e-111	412	isotig01056	NA	isotig01056	XP_013618674.1	50.323	155	39
isotig01057	isogroup00039	9	1543	NA	NA	NA	isotig01057	AT4G30210	93.407	273	18	0	1271	1543	370	642	4.14e-112	405	isotig01057	Araha.25560s0001.1	92.933	283	19	1	1262	1543	141	423	2.19e-112	411	isotig01057	gi|145361355|ref|NM_179141.2|	93.41	273	18	0	1271	1543	506	778	2e-111	412	isotig01057	NA	isotig01057	NP_849472.2	95.604	91	4
isotig01058	isogroup00039	8	1553	NA	NA	NA	NA	NA	NA	NA	NA	NA	NA	NA	NA	NA	NA	NA	NA	NA	NA	NA	NA	NA	NA	NA	NA	NA	NA	NA	isotig01058	gi|567125649|ref|XM_006391447.1|	81.82	187	30	2	943	1127	1249	1433	2e-41	179	isotig01058	NA	isotig01058	XP_013618674.1	66.154	65	22
isotig01059	isogroup00039	9	1458	NA	NA	NA	isotig01059	AT4G30210	93.407	273	18	0	1186	1458	370	642	3.91e-112	405	isotig01059	Araha.25560s0001.1	92.933	283	19	1	1177	1458	141	423	2.06e-112	411	isotig01059	gi|145361355|ref|NM_179141.2|	93.41	273	18	0	1186	1458	506	778	2e-111	412	isotig01059	NA	isotig01059	NP_849472.2	95.604	91	4
isotig01060	isogroup00039	8	1450	NA	NA	NA	isotig01060	AT4G30210	93.407	273	18	0	1178	1450	370	642	3.89e-112	405	isotig01060	Araha.25560s0001.1	92.933	283	19	1	1169	1450	141	423	2.05e-112	411	isotig01060	gi|145361355|ref|NM_179141.2|	93.41	273	18	0	1178	1450	506	778	2e-111	412	isotig01060	NA	isotig01060	NP_849472.2	95.604	91	4
isotig01061	isogroup00039	8	1468	NA	NA	NA	NA	NA	NA	NA	NA	NA	NA	NA	NA	NA	NA	NA	NA	NA	NA	NA	NA	NA	NA	NA	NA	NA	NA	NA	isotig01061	gi|567125649|ref|XM_006391447.1|	81.82	187	30	2	858	1042	1249	1433	2e-41	179	isotig01061	NA	isotig01061	XP_013618674.1	66.154	65	22
isotig01062	isogroup00039	7	1460	NA	NA	NA	NA	NA	NA	NA	NA	NA	NA	NA	NA	NA	NA	NA	NA	NA	NA	NA	NA	NA	NA	NA	NA	NA	NA	NA	isotig01062	gi|727553221|ref|XM_010450663.1|	88.96	154	17	0	577	730	1166	1319	6e-48	201	isotig01062	NA	isotig01062	XP_006283446.1	83.333	54	9
isotig01063	isogroup00039	8	1365	NA	NA	NA	isotig01063	AT4G30210	93.407	273	18	0	1093	1365	370	642	3.66e-112	405	isotig01063	Araha.25560s0001.1	92.933	283	19	1	1084	1365	141	423	1.93e-112	411	isotig01063	gi|145361355|ref|NM_179141.2|	93.41	273	18	0	1093	1365	506	778	2e-111	412	isotig01063	NA	isotig01063	NP_849472.2	95.604	91	4
isotig01064	isogroup00039	7	1375	NA	NA	NA	NA	NA	NA	NA	NA	NA	NA	NA	NA	NA	NA	NA	NA	NA	NA	NA	NA	NA	NA	NA	NA	NA	NA	NA	isotig01064	gi|727553221|ref|XM_010450663.1|	88.96	154	17	0	492	645	1166	1319	6e-48	201	isotig01064	NA	isotig01064	XP_006283446.1	83.333	54	9
isotig01065	isogroup00040	6	3301	Gene.2092::isotig01065::g.2092::m.2092	870	231	isotig01065	AT5G64170	85.501	1007	122	12	1446	2446	863	1851	0	1029	isotig01065	Esa2g32700.a.itrac	86.228	1002	133	4	1449	2446	860	1860	0	1081	isotig01065	gi|567137340|ref|XM_006394129.1|	85.51	1097	150	4	1449	2538	1137	2231	0	1250	isotig01065	NA	isotig01065	XP_006394191.1	77.064	327	75
isotig01066	isogroup00040	9	3141	Gene.2095::isotig01066::g.2095::m.2095	822	138	isotig01066	AT5G64160	90.044	683	65	2	2450	3129	683	1	0	881	isotig01066	ThlaspiarvenseContig9970	91.445	713	57	2	2425	3134	731	20	0	976	isotig01066	gi|567137336|ref|XM_006394128.1|	82.38	1050	154	5	845	1865	827	1874	0	1070	isotig01066	NA	isotig01066	XP_006394190.1	66.864	507	118
isotig01067	isogroup00040	8	3027	Gene.2101::isotig01067::g.2101::m.2101	306	442	isotig01067	AT5G64170	83.18	1415	204	18	235	1620	63	1472	0	1264	isotig01067	Araha.6840s0006.1	83.828	1416	193	18	235	1620	63	1472	0	1314	isotig01067	gi|567137336|ref|XM_006394128.1|	82.28	1546	234	7	235	1751	340	1874	0	1560	isotig01067	NA	isotig01067	XP_006394190.1	72.281	469	118
isotig01068	isogroup00040	5	3013	Gene.2102::isotig01068::g.2102::m.2102	1857	231	isotig01068	AT5G64170	84.435	1876	248	27	302	2158	1	1851	0	1807	isotig01068	Esa2g32700.a.itrac	85.355	1871	249	15	302	2158	1	1860	0	1914	isotig01068	gi|567137340|ref|XM_006394129.1|	83.88	2258	310	22	20	2250	1	2231	0	2370	isotig01068	NA	isotig01068	XP_006394191.1	75.523	621	147
isotig01069	isogroup00040	9	2971	Gene.2107::isotig01069::g.2107::m.2107	414	392	isotig01069	AT5G64170	83.474	1301	181	18	845	2116	556	1851	0	1181	isotig01069	ThlaspiarvenseContig9970	82.717	1406	181	26	845	2209	2504	1120	0	1194	isotig01069	gi|567137340|ref|XM_006394129.1|	83.23	1407	191	6	845	2208	827	2231	0	1490	isotig01069	NA	isotig01069	XP_006394191.1	69.207	643	144
isotig01070	isogroup00040	8	2857	Gene.2110::isotig01070::g.2110::m.2110	693	231	isotig01070	AT5G64170	83.259	1798	262	23	235	2002	63	1851	0	1616	isotig01070	Araha.6840s0006.1	83.787	1801	247	23	235	2002	63	1851	0	1666	isotig01070	gi|567137340|ref|XM_006394129.1|	82.92	1903	271	8	235	2094	340	2231	0	1980	isotig01070	NA	isotig01070	XP_006394191.1	73.554	605	144
isotig01071	isogroup00040	6	2851	Gene.2112::isotig01071::g.2112::m.2112	888	127	isotig01071	AT5G64170	85.501	1007	122	12	1446	2446	863	1851	0	1029	isotig01071	ThlaspiarvenseContig9970	82.927	1312	165	29	1449	2742	2194	924	0	1127	isotig01071	gi|567137340|ref|XM_006394129.1|	84.19	1297	175	8	1449	2738	1137	2410	0	1410	isotig01071	NA	isotig01071	XP_006394191.1	77.064	327	75
isotig01072	isogroup00040	7	2797	Gene.2117::isotig01072::g.2117::m.2117	798	266	isotig01072	AT5G64170	85.242	908	107	13	1446	2347	863	1749	0	909	isotig01072	Esa2g32700.a.itrac	85.825	903	120	5	1449	2347	860	1758	0	952	isotig01072	gi|567137340|ref|XM_006394129.1|	82.35	1167	161	18	20	1166	1	1142	0	1130	isotig01072	NA	isotig01072	XP_006394191.1	75	296	73
isotig01073	isogroup00040	6	2727	Gene.2120::isotig01073::g.2120::m.2120	870	294	isotig01073	AT5G64170	85.429	1002	118	14	1446	2441	863	1842	0	1016	isotig01073	Esa2g32700.a.itrac	86.359	997	127	6	1449	2441	860	1851	0	1079	isotig01073	gi|567137340|ref|XM_006394129.1|	86.35	996	129	3	1449	2441	1137	2128	0	1180	isotig01073	NA	isotig01073	XP_006394191.1	75.701	321	77
isotig01074	isogroup00040	9	2691	Gene.2123::isotig01074::g.2123::m.2123	414	138	isotig01074	AT5G64170	83.442	918	123	13	845	1734	556	1472	0	826	isotig01074	Bostr.0568s0387.2	84.365	921	112	14	845	1734	391	1310	0	874	isotig01074	gi|567137336|ref|XM_006394128.1|	82.38	1050	154	5	845	1865	827	1874	0	1070	isotig01074	NA	isotig01074	XP_006394190.1	66.864	507	118
isotig01075	isogroup00040	10	2637	Gene.2127::isotig01075::g.2127::m.2127	414	274	isotig01075	AT5G64170	83.442	918	123	13	845	1734	556	1472	0	826	isotig01075	Bostr.0568s0387.2	84.365	921	112	14	845	1734	391	1310	0	874	isotig01075	gi|567137336|ref|XM_006394128.1|	82.38	1050	154	5	845	1865	827	1874	0	1070	isotig01075	NA	isotig01075	XP_006394190.1	66.864	507	118
isotig01076	isogroup00040	8	2577	Gene.2131::isotig01076::g.2131::m.2131	306	102	isotig01076	AT5G64170	83.18	1415	204	18	235	1620	63	1472	0	1264	isotig01076	Araha.6840s0006.1	83.828	1416	193	18	235	1620	63	1472	0	1314	isotig01076	gi|567137336|ref|XM_006394128.1|	82.28	1546	234	7	235	1751	340	1874	0	1560	isotig01076	NA	isotig01076	XP_006394190.1	72.281	469	118
isotig01077	isogroup00040	9	2567	Gene.2132::isotig01077::g.2132::m.2132	822	274	isotig01077	AT5G64170	83.442	918	123	13	845	1734	556	1472	0	826	isotig01077	Bostr.0568s0387.2	84.365	921	112	14	845	1734	391	1310	0	874	isotig01077	gi|567137336|ref|XM_006394128.1|	82.38	1050	154	5	845	1865	827	1874	0	1070	isotig01077	NA	isotig01077	XP_006394190.1	66.864	507	118
isotig01078	isogroup00040	5	2563	Gene.2136::isotig01078::g.2136::m.2136	381	619	isotig01078	AT5G64170	84.435	1876	248	27	302	2158	1	1851	0	1807	isotig01078	ThlaspiarvenseContig9970	83.687	2121	276	38	359	2454	2999	924	0	1936	isotig01078	gi|567137340|ref|XM_006394129.1|	83.32	2458	335	26	20	2450	1	2410	0	2530	isotig01078	NA	isotig01078	XP_006394191.1	75.523	621	147
isotig01079	isogroup00040	9	2521	Gene.2138::isotig01079::g.2138::m.2138	1176	392	isotig01079	AT5G64170	83.474	1301	181	18	845	2116	556	1851	0	1181	isotig01079	Bostr.0568s0387.2	84.663	1304	163	19	845	2116	391	1689	0	1266	isotig01079	gi|297797430|ref|XM_002866554.1|	81.64	1661	209	14	845	2453	825	2441	0	1640	isotig01079	NA	isotig01079	XP_006394191.1	69.207	643	144
isotig01080	isogroup00040	9	2523	Gene.2143::isotig01080::g.2143::m.2143	306	102	isotig01080	AT5G64170	83.18	1415	204	18	235	1620	63	1472	0	1264	isotig01080	Araha.6840s0006.1	83.828	1416	193	18	235	1620	63	1472	0	1314	isotig01080	gi|567137336|ref|XM_006394128.1|	82.28	1546	234	7	235	1751	340	1874	0	1560	isotig01080	NA	isotig01080	XP_006394191.1	72.281	469	118
isotig01081	isogroup00040	6	2509	Gene.2144::isotig01081::g.2144::m.2144	1767	589	isotig01081	AT5G64170	84.243	1777	233	28	302	2059	1	1749	0	1687	isotig01081	Esa2g32700.a.itrac	85.102	1772	236	16	302	2059	1	1758	0	1784	isotig01081	gi|567137340|ref|XM_006394129.1|	83.86	2063	282	20	20	2059	1	2035	0	2170	isotig01081	NA	isotig01081	XP_006394191.1	74.407	590	145
isotig01082	isogroup00040	10	2467	Gene.2146::isotig01082::g.2146::m.2146	1086	362	isotig01082	AT5G64170	83.111	1202	166	19	845	2017	556	1749	0	1061	isotig01082	Bostr.0568s0387.2	84.232	1205	150	20	845	2017	391	1587	0	1136	isotig01082	gi|567137340|ref|XM_006394129.1|	83.09	1212	163	4	845	2017	827	2035	0	1280	isotig01082	NA	isotig01082	XP_006394191.1	67.81	612	142
isotig01083	isogroup00040	8	2453	Gene.2149::isotig01083::g.2149::m.2149	1326	442	isotig01083	AT5G64170	83.18	1415	204	18	235	1620	63	1472	0	1264	isotig01083	Araha.6840s0006.1	83.828	1416	193	18	235	1620	63	1472	0	1314	isotig01083	gi|567137336|ref|XM_006394128.1|	82.28	1546	234	7	235	1751	340	1874	0	1560	isotig01083	NA	isotig01083	XP_006394190.1	72.281	469	118
isotig01084	isogroup00040	5	2439	Gene.2151::isotig01084::g.2151::m.2151	1851	617	isotig01084	AT5G64170	84.393	1871	244	29	302	2153	1	1842	0	1794	isotig01084	Esa2g32700.a.itrac	85.423	1866	243	17	302	2153	1	1851	0	1912	isotig01084	gi|567137340|ref|XM_006394129.1|	84.19	2157	289	21	20	2153	1	2128	0	2300	isotig01084	NA	isotig01084	XP_006394191.1	74.797	615	149
isotig01085	isogroup00040	8	2407	Gene.2155::isotig01085::g.2155::m.2155	306	560	isotig01085	AT5G64170	83.259	1798	262	23	235	2002	63	1851	0	1616	isotig01085	Araha.6840s0006.1	83.787	1801	247	23	235	2002	63	1851	0	1666	isotig01085	gi|297797430|ref|XM_002866554.1|	81.87	2157	292	15	235	2339	332	2441	0	2150	isotig01085	NA	isotig01085	XP_006394191.1	73.554	605	144
isotig01086	isogroup00040	9	2397	Gene.2157::isotig01086::g.2157::m.2157	414	390	isotig01086	AT5G64170	83.41	1296	177	20	845	2111	556	1842	0	1168	isotig01086	Bostr.0568s0387.2	84.45	1299	161	21	845	2111	391	1680	0	1242	isotig01086	gi|567137340|ref|XM_006394129.1|	83.69	1306	170	5	845	2111	827	2128	0	1410	isotig01086	NA	isotig01086	XP_006394191.1	68.446	637	146
isotig01087	isogroup00040	9	2353	Gene.2159::isotig01087::g.2159::m.2159	1590	102	isotig01087	AT5G64170	82.99	1699	247	24	235	1903	63	1749	0	1498	isotig01087	Araha.6840s0006.1	83.608	1702	231	24	235	1903	63	1749	0	1554	isotig01087	gi|567137340|ref|XM_006394129.1|	82.79	1708	243	6	235	1903	340	2035	0	1770	isotig01087	NA	isotig01087	XP_006394191.1	72.3	574	142
isotig01088	isogroup00040	8	2283	Gene.2162::isotig01088::g.2162::m.2162	306	102	isotig01088	AT5G64170	83.212	1793	258	25	235	1997	63	1842	0	1604	isotig01088	Esa2g32700.a.itrac	83.638	1803	241	22	235	1997	63	1851	0	1646	isotig01088	gi|567137340|ref|XM_006394129.1|	83.24	1802	250	7	235	1997	340	2128	0	1900	isotig01088	NA	isotig01088	XP_006394191.1	72.788	599	146
isotig01089	isogroup00040	4	1317	Gene.2163::isotig01089::g.2163::m.2163	414	138	isotig01089	AT5G64170	82.8	500	81	5	235	733	63	558	2.69e-123	442	isotig01089	SI_scaffold1910:837576-840476(-)	80.661	1029	169	20	295	1307	485	1499	0	771	isotig01089	gi|297797430|ref|XM_002866554.1|	82.77	499	83	1	235	733	332	827	2e-141	511	isotig01089	NA	isotig01089	XP_006394190.1	62.179	312	77
isotig01090	isogroup00040	3	1203	Gene.2167::isotig01090::g.2167::m.2167	306	293	isotig01090	AT5G64170	83.128	812	128	9	235	1043	63	868	0	732	isotig01090	Araha.6840s0006.1	83.231	811	129	5	235	1043	63	868	0	737	isotig01090	gi|567137340|ref|XM_006394129.1|	82.88	812	130	2	235	1046	340	1142	0	838	isotig01090	NA	isotig01090	XP_006394190.1	70.545	275	78
isotig01091	isogroup00041	8	2739	Gene.2168::isotig01091::g.2168::m.2168	927	309	isotig01091	AT5G23540	91.478	927	79	0	1729	2655	927	1	0	1275	isotig01091	ThlaspiarvenseContig6222	91.281	1101	88	6	1561	2661	1218	126	0	1495	isotig01091	gi|567138856|ref|XM_006394556.1|	88.37	1178	108	9	1560	2733	1162	10	0	1490	isotig01091	K03030	isotig01091	NP_197745.1	99.349	307	2
isotig01092	isogroup00041	8	2729	Gene.2170::isotig01092::g.2170::m.2170	927	309	isotig01092	AT5G23540	92.017	927	74	0	1729	2655	927	1	0	1303	isotig01092	ThlaspiarvenseContig6222	91.099	1101	90	6	1561	2661	1218	126	0	1483	isotig01092	gi|567138856|ref|XM_006394556.1|	89.15	1152	105	8	1560	2711	1162	31	0	1500	isotig01092	K03030	isotig01092	NP_197745.1	99.674	307	1
isotig01093	isogroup00041	8	2561	Gene.2174::isotig01093::g.2174::m.2174	561	309	isotig01093	AT5G23540	91.478	927	79	0	1551	2477	927	1	0	1275	isotig01093	ThlaspiarvenseContig6222	91.281	1101	88	6	1383	2483	1218	126	0	1495	isotig01093	gi|567138856|ref|XM_006394556.1|	88.37	1178	108	9	1382	2555	1162	10	0	1490	isotig01093	K03030	isotig01093	NP_197745.1	99.349	307	2
isotig01094	isogroup00041	8	2551	Gene.2175::isotig01094::g.2175::m.2175	927	187	isotig01094	AT5G23540	92.017	927	74	0	1551	2477	927	1	0	1303	isotig01094	ThlaspiarvenseContig6222	91.099	1101	90	6	1383	2483	1218	126	0	1483	isotig01094	gi|567138856|ref|XM_006394556.1|	89.15	1152	105	8	1382	2533	1162	31	0	1500	isotig01094	K03030	isotig01094	NP_197745.1	99.674	307	1
isotig01095	isogroup00041	8	2494	Gene.2178::isotig01095::g.2178::m.2178	612	204	isotig01095	AT5G23540	91.626	621	52	0	1729	2349	927	307	0	859	isotig01095	ThlaspiarvenseContig6222	89.861	789	72	6	1561	2349	1218	438	0	1007	isotig01095	gi|567138856|ref|XM_006394556.1|	88.23	790	82	5	1560	2349	1162	384	0	993	isotig01095	NA	isotig01095	NP_001078617.1	99.512	205	1
isotig01096	isogroup00041	8	2316	Gene.2180::isotig01096::g.2180::m.2180	612	204	isotig01096	AT5G23540	91.626	621	52	0	1551	2171	927	307	0	859	isotig01096	ThlaspiarvenseContig6222	89.861	789	72	6	1383	2171	1218	438	0	1007	isotig01096	gi|567138856|ref|XM_006394556.1|	88.23	790	82	5	1382	2171	1162	384	0	993	isotig01096	NA	isotig01096	NP_001078617.1	99.512	205	1
isotig01097	isogroup00041	5	2184	Gene.2183::isotig01097::g.2183::m.2183	321	107	isotig01097	AT5G23540	91.478	927	79	0	1174	2100	927	1	0	1275	isotig01097	ThlaspiarvenseContig6222	91.281	1101	88	6	1006	2106	1218	126	0	1495	isotig01097	gi|567138856|ref|XM_006394556.1|	88.37	1178	108	9	1005	2178	1162	10	0	1490	isotig01097	K03030	isotig01097	NP_197745.1	99.349	307	2
isotig01098	isogroup00041	5	2174	Gene.2184::isotig01098::g.2184::m.2184	927	309	isotig01098	AT5G23540	92.017	927	74	0	1174	2100	927	1	0	1303	isotig01098	ThlaspiarvenseContig6222	91.099	1101	90	6	1006	2106	1218	126	0	1483	isotig01098	gi|567138856|ref|XM_006394556.1|	89.15	1152	105	8	1005	2156	1162	31	0	1500	isotig01098	K03030	isotig01098	NP_197745.1	99.674	307	1
isotig01099	isogroup00041	5	1939	Gene.2187::isotig01099::g.2187::m.2187	612	107	isotig01099	AT5G23540	91.626	621	52	0	1174	1794	927	307	0	859	isotig01099	ThlaspiarvenseContig6222	89.861	789	72	6	1006	1794	1218	438	0	1007	isotig01099	gi|567138856|ref|XM_006394556.1|	88.23	790	82	5	1005	1794	1162	384	0	993	isotig01099	NA	isotig01099	NP_001078617.1	99.512	205	1
isotig01100	isogroup00041	4	1197	Gene.2189::isotig01100::g.2189::m.2189	927	309	isotig01100	AT5G23540	91.154	927	82	0	187	1113	927	1	0	1258	isotig01100	ThlaspiarvenseContig6222	89.567	1131	90	13	9	1119	1248	126	0	1410	isotig01100	gi|567138856|ref|XM_006394556.1|	88.03	1170	99	8	43	1191	1159	10	0	1460	isotig01100	K03030	isotig01100	NP_197745.1	99.351	308	2
isotig01101	isogroup00041	4	1197	Gene.2190::isotig01101::g.2190::m.2190	927	309	isotig01101	AT5G23540	91.046	927	83	0	187	1113	927	1	0	1253	isotig01101	ThlaspiarvenseContig6222	89.92	1131	86	13	9	1119	1248	126	0	1432	isotig01101	gi|567138856|ref|XM_006394556.1|	88.72	1170	91	8	43	1191	1159	10	0	1500	isotig01101	K03030	isotig01101	XP_006394618.1	99.351	308	2
isotig01102	isogroup00041	4	1187	Gene.2191::isotig01102::g.2191::m.2191	927	309	isotig01102	AT5G23540	91.694	927	77	0	187	1113	927	1	0	1286	isotig01102	ThlaspiarvenseContig6222	89.39	1131	92	13	9	1119	1248	126	0	1399	isotig01102	gi|567138856|ref|XM_006394556.1|	88.81	1144	96	7	43	1169	1159	31	0	1470	isotig01102	K03030	isotig01102	NP_197745.1	99.675	308	1
isotig01103	isogroup00041	4	1187	Gene.2193::isotig01103::g.2193::m.2193	927	309	isotig01103	AT5G23540	91.586	927	78	0	187	1113	927	1	0	1280	isotig01103	ThlaspiarvenseContig6222	89.744	1131	88	13	9	1119	1248	126	0	1421	isotig01103	gi|567138856|ref|XM_006394556.1|	89.51	1144	88	7	43	1169	1159	31	0	1500	isotig01103	K03030	isotig01103	XP_006394618.1	99.675	308	1
isotig01104	isogroup00041	5	1128	NA	NA	NA	NA	NA	NA	NA	NA	NA	NA	NA	NA	NA	NA	NA	isotig01104	EsaUn0590_0020	86.48	392	48	1	358	744	149	540	5.67e-117	425	isotig01104	gi|567134049|ref|XM_006393333.1|	86.48	392	48	1	358	744	149	540	2e-128	468	isotig01104	NA	isotig01104	XP_009147963.1	82.857	105	18
isotig01105	isogroup00041	3	1063	NA	NA	NA	NA	NA	NA	NA	NA	NA	NA	NA	NA	NA	NA	NA	isotig01105	EsaUn0590_0020	86.48	392	48	1	358	744	149	540	5.33e-117	425	isotig01105	gi|567134049|ref|XM_006393333.1|	86.48	392	48	1	358	744	149	540	2e-128	468	isotig01105	NA	isotig01105	XP_009147963.1	82.857	105	18
isotig01106	isogroup00041	5	1038	NA	NA	NA	NA	NA	NA	NA	NA	NA	NA	NA	NA	NA	NA	NA	isotig01106	EsaUn0590_0020	86.48	392	48	1	358	744	149	540	5.21e-117	425	isotig01106	gi|567134049|ref|XM_006393333.1|	86.48	392	48	1	358	744	149	540	2e-128	468	isotig01106	NA	isotig01106	XP_009147963.1	82.857	105	18
isotig01107	isogroup00041	5	950	Gene.2197::isotig01107::g.2197::m.2197	561	187	NA	NA	NA	NA	NA	NA	NA	NA	NA	NA	NA	NA	isotig01107	EsaUn0590_0020	87.407	540	63	1	32	566	1	540	2.63e-174	616	isotig01107	gi|567134049|ref|XM_006393333.1|	87.41	540	63	1	32	566	1	540	0	668	isotig01107	NA	isotig01107	XP_006393395.1	85.065	154	23
isotig01108	isogroup00041	4	952	Gene.2198::isotig01108::g.2198::m.2198	612	204	isotig01108	AT5G23540	91.143	621	55	0	187	807	927	307	0	843	isotig01108	ThlaspiarvenseContig6222	87.546	819	74	13	9	807	1248	438	0	922	isotig01108	gi|567138856|ref|XM_006394556.1|	87.72	782	73	4	43	807	1159	384	0	964	isotig01108	NA	isotig01108	NP_001078617.1	99.515	206	1
isotig01109	isogroup00041	4	952	Gene.2199::isotig01109::g.2199::m.2199	612	204	isotig01109	AT5G23540	90.982	621	56	0	187	807	927	307	0	837	isotig01109	ThlaspiarvenseContig6222	88.034	819	70	13	9	807	1248	438	0	944	isotig01109	gi|567138856|ref|XM_006394556.1|	88.75	782	65	4	43	807	1159	384	0	1000	isotig01109	NA	isotig01109	NP_001078617.1	99.029	206	2
isotig01110	isogroup00041	3	885	Gene.2200::isotig01110::g.2200::m.2200	561	187	NA	NA	NA	NA	NA	NA	NA	NA	NA	NA	NA	NA	isotig01110	EsaUn0590_0020	87.407	540	63	1	32	566	1	540	2.44e-174	616	isotig01110	gi|567134049|ref|XM_006393333.1|	87.41	540	63	1	32	566	1	540	0	668	isotig01110	NA	isotig01110	XP_006393395.1	85.065	154	23
isotig01111	isogroup00041	5	860	Gene.2201::isotig01111::g.2201::m.2201	561	187	NA	NA	NA	NA	NA	NA	NA	NA	NA	NA	NA	NA	isotig01111	EsaUn0590_0020	87.407	540	63	1	32	566	1	540	2.37e-174	616	isotig01111	gi|567134049|ref|XM_006393333.1|	87.41	540	63	1	32	566	1	540	0	668	isotig01111	NA	isotig01111	XP_006393395.1	85.065	154	23
isotig01112	isogroup00042	7	2022	Gene.2202::isotig01112::g.2202::m.2202	423	141	isotig01112	AT1G61770	90.604	596	56	0	936	1531	903	308	0	791	isotig01112	Esa2g03750	92.127	597	45	2	936	1531	903	308	0	841	isotig01112	gi|30696609|ref|NM_104859.2|	85.52	822	96	6	731	1531	1182	363	0	940	isotig01112	NA	isotig01112	XP_006302554.1	91.371	197	17
isotig01113	isogroup00042	7	1978	Gene.2203::isotig01113::g.2203::m.2203	423	141	isotig01113	AT1G61770	90.604	596	56	0	892	1487	903	308	0	791	isotig01113	Esa2g03750	92.127	597	45	2	892	1487	903	308	0	841	isotig01113	gi|30696609|ref|NM_104859.2|	85.52	822	96	6	687	1487	1182	363	0	940	isotig01113	NA	isotig01113	XP_006302554.1	91.371	197	17
isotig01114	isogroup00042	6	1904	Gene.2204::isotig01114::g.2204::m.2204	969	323	isotig01114	AT1G61770	90.144	903	89	0	936	1838	903	1	0	1175	isotig01114	Esa2g03750	93.252	904	59	2	936	1838	903	1	0	1330	isotig01114	gi|567128236|ref|XM_006391905.1|	87.97	1139	101	8	742	1846	1159	23	0	1430	isotig01114	K19371	isotig01114	XP_006302554.1	88.088	319	34
isotig01115	isogroup00042	5	1905	Gene.2206::isotig01115::g.2206::m.2206	969	323	isotig01115	AT1G61770	89.037	903	99	0	936	1838	903	1	0	1120	isotig01115	ThlaspiarvenseContig8178	89.926	943	91	2	933	1874	1018	79	0	1212	isotig01115	gi|567128236|ref|XM_006391905.1|	85.73	1163	127	9	742	1870	1159	2	0	1340	isotig01115	K19371	isotig01115	XP_006302554.1	90.365	301	29
isotig01116	isogroup00042	6	1860	Gene.2207::isotig01116::g.2207::m.2207	969	323	isotig01116	AT1G61770	90.144	903	89	0	892	1794	903	1	0	1175	isotig01116	Esa2g03750	93.252	904	59	2	892	1794	903	1	0	1330	isotig01116	gi|567128236|ref|XM_006391905.1|	87.97	1139	101	8	698	1802	1159	23	0	1430	isotig01116	K19371	isotig01116	XP_006302554.1	88.088	319	34
isotig01117	isogroup00042	5	1861	Gene.2209::isotig01117::g.2209::m.2209	969	323	isotig01117	AT1G61770	89.037	903	99	0	892	1794	903	1	0	1120	isotig01117	ThlaspiarvenseContig8178	89.926	943	91	2	889	1830	1018	79	0	1212	isotig01117	gi|567128236|ref|XM_006391905.1|	85.73	1163	127	9	698	1826	1159	2	0	1340	isotig01117	K19371	isotig01117	XP_006302554.1	90.365	301	29
isotig01118	isogroup00042	8	1622	NA	NA	NA	isotig01118	AT3G20720	82.941	170	13	4	992	1145	584	753	4.87e-32	139	isotig01118	SI_C231693:32287-39742(-)	80.478	712	95	23	690	1361	2027	2734	1.03e-140	505	isotig01118	gi|334185499|ref|NM_001203014.1|	89.77	176	18	0	1261	1436	817	992	9e-59	237	isotig01118	NA	isotig01118	XP_006406356.1	53.448	116	15
isotig01119	isogroup00042	8	1578	NA	NA	NA	isotig01119	AT3G20720	82.941	170	13	4	948	1101	584	753	4.75e-32	139	isotig01119	SI_C231693:32287-39742(-)	80.478	712	95	23	646	1317	2027	2734	9.98e-141	505	isotig01119	gi|334185499|ref|NM_001203014.1|	89.77	176	18	0	1217	1392	817	992	9e-59	237	isotig01119	NA	isotig01119	XP_006406356.1	53.448	116	15
isotig01120	isogroup00042	7	1498	NA	NA	NA	isotig01120	AT3G20720	84.483	348	30	7	992	1316	584	930	4.16e-87	322	isotig01120	Esa3g19510	85.057	348	28	8	992	1316	584	930	4.73e-89	333	isotig01120	gi|567196684|ref|XM_006406293.1|	84.59	344	30	3	992	1312	536	879	2e-104	389	isotig01120	NA	isotig01120	XP_006406356.1	81.818	55	10
isotig01121	isogroup00042	7	1454	NA	NA	NA	isotig01121	AT3G20720	84.483	348	30	7	948	1272	584	930	4.04e-87	322	isotig01121	Esa3g19510	85.057	348	28	8	948	1272	584	930	4.58e-89	333	isotig01121	gi|567196684|ref|XM_006406293.1|	84.59	344	30	3	948	1268	536	879	2e-104	389	isotig01121	NA	isotig01121	XP_006406356.1	81.818	55	10
isotig01122	isogroup00042	7	1429	NA	NA	NA	isotig01122	AT3G20720	92.576	229	16	1	725	952	525	753	8.53e-89	327	isotig01122	SI_C231693:32287-39742(-)	85.894	397	41	9	784	1168	2341	2734	7.27e-112	409	isotig01122	gi|567196684|ref|XM_006406293.1|	93.89	229	13	1	725	952	477	705	6e-92	347	isotig01122	NA	isotig01122	XP_006300184.1	94.828	58	3
isotig01123	isogroup00042	7	1385	NA	NA	NA	isotig01123	AT3G20720	92.576	229	16	1	681	908	525	753	8.26e-89	327	isotig01123	SI_C231693:32287-39742(-)	85.894	397	41	9	740	1124	2341	2734	7.05e-112	409	isotig01123	gi|567196684|ref|XM_006406293.1|	93.89	229	13	1	681	908	477	705	6e-92	347	isotig01123	NA	isotig01123	XP_006300184.1	94.828	58	3
isotig01124	isogroup00042	5	1319	Gene.2210::isotig01124::g.2210::m.2210	423	141	isotig01124	AT1G61770	89.43	596	63	0	233	828	903	308	0	752	isotig01124	Esa2g03750	90.772	596	55	0	233	828	903	308	0	797	isotig01124	gi|567128236|ref|XM_006391905.1|	83.68	827	87	7	45	828	1159	338	0	895	isotig01124	NA	isotig01124	XP_006302554.1	89.848	197	20
isotig01125	isogroup00042	6	1305	NA	NA	NA	isotig01125	AT3G20720	89.681	407	33	4	725	1123	525	930	7.2e-144	510	isotig01125	Esa3g19510	89.926	407	32	6	725	1123	525	930	3.8e-144	516	isotig01125	gi|567196684|ref|XM_006406293.1|	89.83	403	33	2	725	1119	477	879	5e-150	540	isotig01125	NA	isotig01125	XP_006300184.1	94.828	58	3
isotig01126	isogroup00042	6	1261	NA	NA	NA	isotig01126	AT3G20720	89.681	407	33	4	681	1079	525	930	6.95e-144	510	isotig01126	Esa3g19510	89.926	407	32	6	681	1079	525	930	3.67e-144	516	isotig01126	gi|567196684|ref|XM_006406293.1|	89.83	403	33	2	681	1075	477	879	5e-150	540	isotig01126	NA	isotig01126	XP_006300184.1	94.828	58	3
isotig01127	isogroup00042	4	1201	Gene.2211::isotig01127::g.2211::m.2211	969	323	isotig01127	AT1G61770	89.369	903	96	0	233	1135	903	1	0	1136	isotig01127	ThlaspiarvenseContig8178	92.206	911	71	0	233	1143	1015	105	0	1290	isotig01127	gi|567128236|ref|XM_006391905.1|	86.95	1142	101	7	45	1143	1159	23	0	1400	isotig01127	K19371	isotig01127	XP_006302554.1	87.147	319	37
isotig01128	isogroup00042	3	1202	Gene.2213::isotig01128::g.2213::m.2213	969	323	isotig01128	AT1G61770	88.261	903	106	0	233	1135	903	1	0	1081	isotig01128	ThlaspiarvenseContig8178	89.468	940	95	2	233	1171	1015	79	0	1184	isotig01128	gi|567128236|ref|XM_006391905.1|	84.73	1166	127	8	45	1167	1159	2	0	1310	isotig01128	K19371	isotig01128	XP_006302554.1	89.369	301	32
isotig01129	isogroup00042	7	944	NA	NA	NA	isotig01129	AT3G20720	82.558	172	13	5	312	467	583	753	3.63e-31	135	isotig01129	SI_C231693:32287-39742(-)	82.532	395	39	15	316	683	2343	2734	2.29e-85	320	isotig01129	gi|334185499|ref|NM_001203014.1|	89.77	176	18	0	583	758	817	992	5e-59	237	isotig01129	NA	isotig01129	XP_006406356.1	53.448	116	15
isotig01130	isogroup00042	7	900	NA	NA	NA	isotig01130	AT3G20720	82.558	172	13	5	268	423	583	753	3.46e-31	135	isotig01130	SI_C231693:32287-39742(-)	82.532	395	39	15	272	639	2343	2734	2.18e-85	320	isotig01130	gi|334185499|ref|NM_001203014.1|	89.77	176	18	0	539	714	817	992	5e-59	237	isotig01130	NA	isotig01130	XP_006406356.1	53.448	116	15
isotig01131	isogroup00042	6	820	NA	NA	NA	isotig01131	AT3G20720	84.286	350	30	8	312	638	583	930	2.91e-86	318	isotig01131	Esa3g19510	84.857	350	28	9	312	638	583	930	3.3e-88	329	isotig01131	gi|567196684|ref|XM_006406293.1|	84.5	342	30	3	316	634	538	879	1e-103	385	isotig01131	NA	isotig01131	XP_006300184.1	81.818	55	10
isotig01132	isogroup00042	6	776	NA	NA	NA	isotig01132	AT3G20720	84.286	350	30	8	268	594	583	930	2.75e-86	318	isotig01132	Esa3g19510	84.857	350	28	9	268	594	583	930	3.11e-88	329	isotig01132	gi|567196684|ref|XM_006406293.1|	84.5	342	30	3	272	590	538	879	1e-103	385	isotig01132	NA	isotig01132	XP_006300184.1	81.818	55	10
isotig01133	isogroup00043	12	2107	Gene.2214::isotig01133::g.2214::m.2214	651	146	isotig01133	AT3G10450	84.928	418	63	0	1486	1903	891	1308	1.57e-117	424	isotig01133	Bostr.22252s0018.1	89.892	554	56	0	51	604	72	625	0	713	isotig01133	gi|567200956|ref|XM_006407503.1|	88.01	592	71	0	13	604	37	628	0	747	isotig01133	NA	isotig01133	XP_010484310.1	72.119	269	24
isotig01134	isogroup00043	12	2053	Gene.2217::isotig01134::g.2217::m.2217	438	217	isotig01134	AT3G10450	84.928	418	63	0	1486	1903	891	1308	1.53e-117	424	isotig01134	Bostr.22252s0018.1	89.892	554	56	0	51	604	72	625	0	713	isotig01134	gi|567200956|ref|XM_006407503.1|	88.01	592	71	0	13	604	37	628	0	747	isotig01134	NA	isotig01134	XP_010484310.1	72.119	269	24
isotig01135	isogroup00043	11	2003	Gene.2218::isotig01135::g.2218::m.2218	651	146	isotig01135	AT3G10450	84.928	418	63	0	1382	1799	891	1308	1.49e-117	424	isotig01135	Bostr.22252s0018.1	89.892	554	56	0	51	604	72	625	0	713	isotig01135	gi|567200956|ref|XM_006407503.1|	88.01	592	71	0	13	604	37	628	0	747	isotig01135	NA	isotig01135	XP_010484310.1	72.119	269	24
isotig01136	isogroup00043	11	1949	Gene.2220::isotig01136::g.2220::m.2220	651	146	isotig01136	AT3G10450	84.928	418	63	0	1382	1799	891	1308	1.45e-117	424	isotig01136	Bostr.22252s0018.1	89.892	554	56	0	51	604	72	625	0	713	isotig01136	gi|567200956|ref|XM_006407503.1|	88.01	592	71	0	13	604	37	628	0	747	isotig01136	NA	isotig01136	XP_010484310.1	72.119	269	24
isotig01137	isogroup00043	10	1954	Gene.2223::isotig01137::g.2223::m.2223	438	146	isotig01137	AT1G73290	84.255	705	102	9	4	705	37	735	0	678	isotig01137	Bostr.22252s0018.1	88.702	655	74	0	51	705	72	726	0	800	isotig01137	gi|567200956|ref|XM_006407503.1|	87.59	693	86	0	13	705	37	729	0	863	isotig01137	NA	isotig01137	XP_006407566.1	69.58	286	85
isotig01138	isogroup00043	10	1900	Gene.2225::isotig01138::g.2225::m.2225	438	146	isotig01138	AT1G73290	84.255	705	102	9	4	705	37	735	0	678	isotig01138	Bostr.22252s0018.1	88.702	655	74	0	51	705	72	726	0	800	isotig01138	gi|567200956|ref|XM_006407503.1|	87.59	693	86	0	13	705	37	729	0	863	isotig01138	NA	isotig01138	XP_006407566.1	69.58	286	85
isotig01139	isogroup00043	12	1888	Gene.2226::isotig01139::g.2226::m.2226	651	217	isotig01139	AT3G10450	82.766	499	82	3	1188	1684	812	1308	3.87e-123	442	isotig01139	Bostr.22252s0018.1	89.892	554	56	0	51	604	72	625	0	713	isotig01139	gi|567200956|ref|XM_006407503.1|	88.01	592	71	0	13	604	37	628	0	747	isotig01139	NA	isotig01139	XP_018442715.1	66.052	271	40
isotig01140	isogroup00043	9	1850	Gene.2229::isotig01140::g.2229::m.2229	438	146	isotig01140	AT1G73290	84.255	705	102	9	4	705	37	735	0	678	isotig01140	Bostr.22252s0018.1	88.702	655	74	0	51	705	72	726	0	800	isotig01140	gi|567200956|ref|XM_006407503.1|	87.59	693	86	0	13	705	37	729	0	863	isotig01140	NA	isotig01140	XP_006407566.1	69.58	286	85
isotig01141	isogroup00043	12	1834	Gene.2230::isotig01141::g.2230::m.2230	651	161	isotig01141	AT3G10450	82.766	499	82	3	1188	1684	812	1308	3.76e-123	442	isotig01141	Bostr.22252s0018.1	89.892	554	56	0	51	604	72	625	0	713	isotig01141	gi|567200956|ref|XM_006407503.1|	88.01	592	71	0	13	604	37	628	0	747	isotig01141	NA	isotig01141	XP_018442715.1	66.052	271	40
isotig01142	isogroup00043	9	1796	Gene.2232::isotig01142::g.2232::m.2232	711	237	isotig01142	AT1G73290	84.255	705	102	9	4	705	37	735	0	678	isotig01142	Bostr.22252s0018.1	88.702	655	74	0	51	705	72	726	0	800	isotig01142	gi|567200956|ref|XM_006407503.1|	87.59	693	86	0	13	705	37	729	0	863	isotig01142	NA	isotig01142	XP_006407566.1	69.58	286	85
isotig01143	isogroup00043	11	1784	Gene.2235::isotig01143::g.2235::m.2235	585	195	isotig01143	AT3G10450	83.618	586	92	3	997	1580	725	1308	7.53e-155	547	isotig01143	Bostr.22252s0018.1	89.892	554	56	0	51	604	72	625	0	713	isotig01143	gi|567200956|ref|XM_006407503.1|	88.01	592	71	0	13	604	37	628	0	747	isotig01143	NA	isotig01143	XP_018442714.1	73.399	203	54
isotig01144	isogroup00043	11	1730	Gene.2236::isotig01144::g.2236::m.2236	651	195	isotig01144	AT3G10450	83.618	586	92	3	997	1580	725	1308	7.3e-155	547	isotig01144	Bostr.22252s0018.1	89.892	554	56	0	51	604	72	625	0	713	isotig01144	gi|567200956|ref|XM_006407503.1|	88.01	592	71	0	13	604	37	628	0	747	isotig01144	NA	isotig01144	XP_018442714.1	73.399	203	54
isotig01145	isogroup00043	10	1735	Gene.2239::isotig01145::g.2239::m.2239	483	237	isotig01145	AT1G73290	84.255	705	102	9	4	705	37	735	0	678	isotig01145	Bostr.22252s0018.1	88.702	655	74	0	51	705	72	726	0	800	isotig01145	gi|567200956|ref|XM_006407503.1|	87.59	693	86	0	13	705	37	729	0	863	isotig01145	NA	isotig01145	XP_009117321.1	75.676	222	53
isotig01146	isogroup00043	10	1681	Gene.2241::isotig01146::g.2241::m.2241	483	161	isotig01146	AT1G73290	84.255	705	102	9	4	705	37	735	0	678	isotig01146	Bostr.22252s0018.1	88.702	655	74	0	51	705	72	726	0	800	isotig01146	gi|567200956|ref|XM_006407503.1|	87.59	693	86	0	13	705	37	729	0	863	isotig01146	NA	isotig01146	XP_009117321.1	75.676	222	53
isotig01147	isogroup00043	9	1631	Gene.2242::isotig01147::g.2242::m.2242	711	195	isotig01147	AT1G73290	84.255	705	102	9	4	705	37	735	0	678	isotig01147	Bostr.22252s0018.1	88.702	655	74	0	51	705	72	726	0	800	isotig01147	gi|567200956|ref|XM_006407503.1|	87.59	693	86	0	13	705	37	729	0	863	isotig01147	NA	isotig01147	XP_018442714.1	81.364	220	40
isotig01148	isogroup00043	9	1577	Gene.2245::isotig01148::g.2245::m.2245	585	237	isotig01148	AT1G73290	84.255	705	102	9	4	705	37	735	0	678	isotig01148	Bostr.22252s0018.1	88.702	655	74	0	51	705	72	726	0	800	isotig01148	gi|567200956|ref|XM_006407503.1|	87.59	693	86	0	13	705	37	729	0	863	isotig01148	NA	isotig01148	XP_018442714.1	81.364	220	40
isotig01149	isogroup00043	4	856	Gene.2246::isotig01149::g.2246::m.2246	651	217	isotig01149	AT3G10450	84.466	103	12	3	755	855	622	722	4.31e-20	99	isotig01149	Bostr.22252s0018.1	89.892	554	56	0	51	604	72	625	0	713	isotig01149	gi|567200956|ref|XM_006407503.1|	88.01	592	71	0	13	604	37	628	0	747	isotig01149	NA	isotig01149	XP_010484310.1	90.761	184	17
isotig01150	isogroup00043	2	614	Gene.2247::isotig01150::g.2247::m.2247	471	157	NA	NA	NA	NA	NA	NA	NA	NA	NA	NA	NA	NA	isotig01150	Bostr.22252s0018.1	89.639	415	42	1	51	465	72	485	8.06e-148	527	isotig01150	gi|727500911|ref|XM_010428165.1|	86.42	464	60	1	1	461	58	521	1e-153	551	isotig01150	K16296	isotig01150	XP_010484310.1	89.781	137	14
isotig01151	isogroup00043	2	595	Gene.2248::isotig01151::g.2248::m.2248	489	163	NA	NA	NA	NA	NA	NA	NA	NA	NA	NA	NA	NA	isotig01151	Bostr.22252s0018.1	89.806	412	42	0	51	462	72	483	2.17e-148	529	isotig01151	gi|727500911|ref|XM_010428165.1|	86.45	465	60	1	1	462	58	522	3e-154	553	isotig01151	K16296	isotig01151	XP_010484310.1	79.558	181	15
isotig01152	isogroup00044	11	2581	Gene.2249::isotig01152::g.2249::m.2249	684	228	isotig01152	AT1G33250	83.434	1159	162	19	1305	2435	1157	1	0	1050	isotig01152	Sp1g28700	87.069	1160	115	9	1305	2435	1154	1	0	1279	isotig01152	gi|567144973|ref|XM_006415054.1|	85.27	1263	146	8	1299	2527	1344	88	0	1440	isotig01152	NA	isotig01152	XP_006415117.1	93.962	265	15
isotig01153	isogroup00044	11	2583	Gene.2253::isotig01153::g.2253::m.2253	342	114	isotig01153	AT1G33250	83.693	1159	161	16	1305	2437	1157	1	0	1068	isotig01153	Sp1g28700	87.414	1160	113	7	1305	2437	1154	1	0	1303	isotig01153	gi|567144973|ref|XM_006415054.1|	85.67	1263	143	7	1299	2529	1344	88	0	1470	isotig01153	NA	isotig01153	XP_006415117.1	84.576	389	48
isotig01154	isogroup00044	10	2220	Gene.2254::isotig01154::g.2254::m.2254	684	228	isotig01154	AT1G33250	83.434	1159	162	19	944	2074	1157	1	0	1050	isotig01154	Sp1g28700	87.069	1160	115	9	944	2074	1154	1	0	1279	isotig01154	gi|567144973|ref|XM_006415054.1|	85.27	1263	146	8	938	2166	1344	88	0	1440	isotig01154	NA	isotig01154	XP_006415117.1	93.962	265	15
isotig01155	isogroup00044	10	2222	Gene.2258::isotig01155::g.2258::m.2258	342	114	isotig01155	AT1G33250	83.693	1159	161	16	944	2076	1157	1	0	1068	isotig01155	Sp1g28700	87.414	1160	113	7	944	2076	1154	1	0	1303	isotig01155	gi|567144973|ref|XM_006415054.1|	85.67	1263	143	7	938	2168	1344	88	0	1470	isotig01155	NA	isotig01155	XP_006415117.1	84.576	389	48
isotig01156	isogroup00044	10	2103	Gene.2259::isotig01156::g.2259::m.2259	684	228	isotig01156	AT1G33250	83.434	1159	162	19	827	1957	1157	1	0	1050	isotig01156	Sp1g28700	87.069	1160	115	9	827	1957	1154	1	0	1279	isotig01156	gi|567144973|ref|XM_006415054.1|	85.27	1263	146	8	821	2049	1344	88	0	1440	isotig01156	NA	isotig01156	XP_006415117.1	93.962	265	15
isotig01157	isogroup00044	10	2105	Gene.2262::isotig01157::g.2262::m.2262	1140	114	isotig01157	AT1G33250	83.693	1159	161	16	827	1959	1157	1	0	1068	isotig01157	Sp1g28700	87.414	1160	113	7	827	1959	1154	1	0	1303	isotig01157	gi|567144973|ref|XM_006415054.1|	85.67	1263	143	7	821	2051	1344	88	0	1470	isotig01157	NA	isotig01157	XP_006415117.1	84.576	389	48
isotig01158	isogroup00044	9	2065	Gene.2264::isotig01158::g.2264::m.2264	684	228	isotig01158	AT1G33250	83.434	1159	162	19	789	1919	1157	1	0	1050	isotig01158	Sp1g28700	87.069	1160	115	9	789	1919	1154	1	0	1279	isotig01158	gi|567144973|ref|XM_006415054.1|	85.27	1263	146	8	783	2011	1344	88	0	1440	isotig01158	NA	isotig01158	XP_006415117.1	93.962	265	15
isotig01159	isogroup00044	9	2067	Gene.2267::isotig01159::g.2267::m.2267	1140	114	isotig01159	AT1G33250	83.693	1159	161	16	789	1921	1157	1	0	1068	isotig01159	Sp1g28700	87.414	1160	113	7	789	1921	1154	1	0	1303	isotig01159	gi|567144973|ref|XM_006415054.1|	85.67	1263	143	7	783	2013	1344	88	0	1470	isotig01159	NA	isotig01159	XP_006415117.1	84.576	389	48
isotig01160	isogroup00044	4	1963	Gene.2270::isotig01160::g.2270::m.2270	549	388	isotig01160	AT1G33250	84.676	1651	216	23	200	1817	1647	1	0	1613	isotig01160	ThlaspiarvenseContig13190	85.816	1826	195	23	121	1909	220	2018	0	1879	isotig01160	gi|567144973|ref|XM_006415054.1|	84.33	1914	246	13	41	1909	1992	88	0	2090	isotig01160	NA	isotig01160	NP_174595.1	91.509	424	35
isotig01161	isogroup00044	8	1952	Gene.2274::isotig01161::g.2274::m.2274	393	131	isotig01161	AT1G50890	90.278	72	7	0	173	244	717	646	1.29e-18	95.3	isotig01161	ThlaspiarvenseContig7016	86.882	587	77	0	1244	1830	252	838	0	658	isotig01161	gi|567124754|ref|XM_006391205.1|	85.93	590	83	0	1241	1830	130	719	0	690	isotig01161	NA	isotig01161	XP_002888603.1	79.902	204	41
isotig01162	isogroup00044	4	1965	Gene.2276::isotig01162::g.2276::m.2276	549	540	isotig01162	AT1G33250	84.858	1651	215	20	200	1819	1647	1	0	1631	isotig01162	ThlaspiarvenseContig13190	86.035	1826	193	22	121	1911	220	2018	0	1903	isotig01162	gi|567144973|ref|XM_006415054.1|	84.59	1914	243	12	41	1911	1992	88	0	2110	isotig01162	NA	isotig01162	XP_006415117.1	85.064	549	70
isotig01163	isogroup00044	6	1678	Gene.2278::isotig01163::g.2278::m.2278	684	228	isotig01163	AT1G33250	83.434	1159	162	19	402	1532	1157	1	0	1050	isotig01163	Sp1g28700	87.069	1160	115	9	402	1532	1154	1	0	1279	isotig01163	gi|567144973|ref|XM_006415054.1|	85.27	1263	146	8	396	1624	1344	88	0	1440	isotig01163	NA	isotig01163	XP_006415117.1	93.962	265	15
isotig01164	isogroup00044	6	1680	Gene.2281::isotig01164::g.2281::m.2281	1140	114	isotig01164	AT1G33250	83.693	1159	161	16	402	1534	1157	1	0	1068	isotig01164	Sp1g28700	87.414	1160	113	7	402	1534	1154	1	0	1303	isotig01164	gi|567144973|ref|XM_006415054.1|	85.67	1263	143	7	396	1626	1344	88	0	1470	isotig01164	NA	isotig01164	XP_006415117.1	84.576	389	48
isotig01165	isogroup00044	7	1591	Gene.2284::isotig01165::g.2284::m.2284	393	131	isotig01165	AT1G50890	90.278	72	7	0	173	244	717	646	1.05e-18	95.3	isotig01165	ThlaspiarvenseContig7016	86.882	587	77	0	883	1469	252	838	0	658	isotig01165	gi|567124754|ref|XM_006391205.1|	85.93	590	83	0	880	1469	130	719	0	690	isotig01165	NA	isotig01165	XP_002888603.1	79.902	204	41
isotig01166	isogroup00044	7	1474	Gene.2286::isotig01166::g.2286::m.2286	393	131	NA	NA	NA	NA	NA	NA	NA	NA	NA	NA	NA	NA	isotig01166	ThlaspiarvenseContig7016	86.882	587	77	0	766	1352	252	838	0	658	isotig01166	gi|567124754|ref|XM_006391205.1|	85.93	590	83	0	763	1352	130	719	0	690	isotig01166	NA	isotig01166	XP_002888603.1	79.902	204	41
isotig01167	isogroup00044	6	1436	Gene.2288::isotig01167::g.2288::m.2288	393	131	NA	NA	NA	NA	NA	NA	NA	NA	NA	NA	NA	NA	isotig01167	ThlaspiarvenseContig7016	86.882	587	77	0	728	1314	252	838	0	658	isotig01167	gi|567124754|ref|XM_006391205.1|	85.93	590	83	0	725	1314	130	719	0	690	isotig01167	NA	isotig01167	XP_002888603.1	79.902	204	41
isotig01168	isogroup00044	3	1165	NA	NA	NA	NA	NA	NA	NA	NA	NA	NA	NA	NA	NA	NA	NA	isotig01168	ThlaspiarvenseContig13190	81.738	679	75	20	461	1111	1361	2018	7.27e-146	521	isotig01168	gi|567144973|ref|XM_006415054.1|	82.02	684	84	7	461	1111	765	88	0	682	isotig01168	NA	isotig01168	XP_006415117.1	78.571	98	19
isotig01169	isogroup00044	3	1049	Gene.2292::isotig01169::g.2292::m.2292	393	131	NA	NA	NA	NA	NA	NA	NA	NA	NA	NA	NA	NA	isotig01169	ThlaspiarvenseContig7016	86.882	587	77	0	341	927	252	838	0	658	isotig01169	gi|567124754|ref|XM_006391205.1|	85.93	590	83	0	338	927	130	719	0	690	isotig01169	NA	isotig01169	XP_002888603.1	79.902	204	41
isotig01170	isogroup00045	6	1843	Gene.2293::isotig01170::g.2293::m.2293	621	132	NA	NA	NA	NA	NA	NA	NA	NA	NA	NA	NA	NA	isotig01170	Rsa1.0_06456.1_g00002.1	79.638	442	82	8	224	661	112	549	2.73e-82	311	isotig01170	gi|727580753|ref|XM_010464888.1|	76.83	505	117	0	163	667	2325	2829	1e-102	383	isotig01170	NA	isotig01170	XP_013704486.1	68.977	303	87
isotig01171	isogroup00045	7	1779	Gene.2296::isotig01171::g.2296::m.2296	396	132	NA	NA	NA	NA	NA	NA	NA	NA	NA	NA	NA	NA	isotig01171	Rsa1.0_06456.1_g00002.1	79.638	442	82	8	224	661	112	549	2.64e-82	311	isotig01171	gi|727580753|ref|XM_010464888.1|	76.83	505	117	0	163	667	2325	2829	1e-102	383	isotig01171	NA	isotig01171	XP_013704486.1	68.977	303	87
isotig01172	isogroup00045	6	1846	Gene.2297::isotig01172::g.2297::m.2297	621	207	NA	NA	NA	NA	NA	NA	NA	NA	NA	NA	NA	NA	isotig01172	Rsa1.0_06456.1_g00002.1	79.638	442	82	8	224	661	112	549	2.74e-82	311	isotig01172	gi|727580753|ref|XM_010464888.1|	76.83	505	117	0	163	667	2325	2829	1e-102	383	isotig01172	NA	isotig01172	XP_013704486.1	68.977	303	87
isotig01173	isogroup00045	7	1782	Gene.2298::isotig01173::g.2298::m.2298	621	207	NA	NA	NA	NA	NA	NA	NA	NA	NA	NA	NA	NA	isotig01173	Rsa1.0_06456.1_g00002.1	79.638	442	82	8	224	661	112	549	2.64e-82	311	isotig01173	gi|727580753|ref|XM_010464888.1|	76.83	505	117	0	163	667	2325	2829	1e-102	383	isotig01173	NA	isotig01173	XP_013704486.1	68.977	303	87
isotig01174	isogroup00045	7	1674	Gene.2299::isotig01174::g.2299::m.2299	621	132	NA	NA	NA	NA	NA	NA	NA	NA	NA	NA	NA	NA	isotig01174	Rsa1.0_06456.1_g00002.1	79.638	442	82	8	224	661	112	549	2.48e-82	311	isotig01174	gi|727580753|ref|XM_010464888.1|	76.83	505	117	0	163	667	2325	2829	1e-102	383	isotig01174	NA	isotig01174	XP_013704486.1	68.977	303	87
isotig01175	isogroup00045	7	1677	Gene.2301::isotig01175::g.2301::m.2301	621	207	NA	NA	NA	NA	NA	NA	NA	NA	NA	NA	NA	NA	isotig01175	Rsa1.0_06456.1_g00002.1	79.638	442	82	8	224	661	112	549	2.48e-82	311	isotig01175	gi|727580753|ref|XM_010464888.1|	76.83	505	117	0	163	667	2325	2829	1e-102	383	isotig01175	NA	isotig01175	XP_013704486.1	68.977	303	87
isotig01176	isogroup00045	6	1292	Gene.2303::isotig01176::g.2303::m.2303	306	158	NA	NA	NA	NA	NA	NA	NA	NA	NA	NA	NA	NA	NA	NA	NA	NA	NA	NA	NA	NA	NA	NA	NA	NA	NA	NA	NA	NA	NA	NA	NA	NA	NA	NA	NA	NA	isotig01176	NA	NA	NA	NA	NA	NA
isotig01177	isogroup00045	7	1228	Gene.2305::isotig01177::g.2305::m.2305	306	158	NA	NA	NA	NA	NA	NA	NA	NA	NA	NA	NA	NA	NA	NA	NA	NA	NA	NA	NA	NA	NA	NA	NA	NA	NA	NA	NA	NA	NA	NA	NA	NA	NA	NA	NA	NA	isotig01177	NA	NA	NA	NA	NA	NA
isotig01178	isogroup00045	6	1295	Gene.2306::isotig01178::g.2306::m.2306	474	158	NA	NA	NA	NA	NA	NA	NA	NA	NA	NA	NA	NA	NA	NA	NA	NA	NA	NA	NA	NA	NA	NA	NA	NA	NA	NA	NA	NA	NA	NA	NA	NA	NA	NA	NA	NA	isotig01178	NA	NA	NA	NA	NA	NA
isotig01179	isogroup00045	7	1231	Gene.2309::isotig01179::g.2309::m.2309	306	102	NA	NA	NA	NA	NA	NA	NA	NA	NA	NA	NA	NA	NA	NA	NA	NA	NA	NA	NA	NA	NA	NA	NA	NA	NA	NA	NA	NA	NA	NA	NA	NA	NA	NA	NA	NA	isotig01179	NA	NA	NA	NA	NA	NA
isotig01180	isogroup00045	7	1123	Gene.2310::isotig01180::g.2310::m.2310	474	158	NA	NA	NA	NA	NA	NA	NA	NA	NA	NA	NA	NA	NA	NA	NA	NA	NA	NA	NA	NA	NA	NA	NA	NA	NA	NA	NA	NA	NA	NA	NA	NA	NA	NA	NA	NA	isotig01180	NA	NA	NA	NA	NA	NA
isotig01181	isogroup00045	7	1126	Gene.2313::isotig01181::g.2313::m.2313	306	158	NA	NA	NA	NA	NA	NA	NA	NA	NA	NA	NA	NA	NA	NA	NA	NA	NA	NA	NA	NA	NA	NA	NA	NA	NA	NA	NA	NA	NA	NA	NA	NA	NA	NA	NA	NA	isotig01181	NA	NA	NA	NA	NA	NA
isotig01182	isogroup00045	2	1156	Gene.2314::isotig01182::g.2314::m.2314	405	135	NA	NA	NA	NA	NA	NA	NA	NA	NA	NA	NA	NA	isotig01182	Rsa1.0_09283.1_g00001.1	78.774	881	166	20	127	996	1607	2477	7.06e-161	571	isotig01182	gi|727580753|ref|XM_010464888.1|	76.88	493	112	2	163	653	2325	2817	2e-98	369	isotig01182	NA	isotig01182	XP_012842863.1	78.195	133	29
isotig01183	isogroup00045	2	1100	NA	NA	NA	NA	NA	NA	NA	NA	NA	NA	NA	NA	NA	NA	NA	NA	NA	NA	NA	NA	NA	NA	NA	NA	NA	NA	NA	isotig01183	gi|727479351|ref|XR_753835.1|	81.25	64	12	0	134	197	2277	2214	3e-06	62.6	isotig01183	NA	isotig01183	XP_013681548.1	59.259	54	22
isotig01184	isogroup00045	4	914	Gene.2316::isotig01184::g.2316::m.2316	306	158	NA	NA	NA	NA	NA	NA	NA	NA	NA	NA	NA	NA	NA	NA	NA	NA	NA	NA	NA	NA	NA	NA	NA	NA	NA	NA	NA	NA	NA	NA	NA	NA	NA	NA	NA	NA	isotig01184	NA	NA	NA	NA	NA	NA
isotig01185	isogroup00045	3	773	Gene.2317::isotig01185::g.2317::m.2317	474	158	NA	NA	NA	NA	NA	NA	NA	NA	NA	NA	NA	NA	NA	NA	NA	NA	NA	NA	NA	NA	NA	NA	NA	NA	NA	NA	NA	NA	NA	NA	NA	NA	NA	NA	NA	NA	isotig01185	NA	NA	NA	NA	NA	NA
isotig01186	isogroup00046	9	2786	Gene.2320::isotig01186::g.2320::m.2320	630	225	NA	NA	NA	NA	NA	NA	NA	NA	NA	NA	NA	NA	isotig01186	Rsa1.0_08331.1_g00001.1	76.703	1189	251	23	1	1174	2777	3954	1.68e-180	638	isotig01186	gi|685266491|ref|XM_009121816.1|	72.85	2571	652	26	7	2556	2870	5415	0	1420	isotig01186	NA	isotig01186	XP_013679830.1	68.614	599	175
isotig01187	isogroup00046	8	2786	Gene.2324::isotig01187::g.2324::m.2324	630	225	NA	NA	NA	NA	NA	NA	NA	NA	NA	NA	NA	NA	isotig01187	Rsa1.0_08331.1_g00001.1	76.703	1189	251	23	1	1174	2777	3954	1.68e-180	638	isotig01187	gi|685266491|ref|XM_009121816.1|	72.85	2571	652	26	7	2556	2870	5415	0	1420	isotig01187	NA	isotig01187	XP_013679830.1	68.614	599	175
isotig01188	isogroup00046	8	2787	Gene.2327::isotig01188::g.2327::m.2327	675	210	NA	NA	NA	NA	NA	NA	NA	NA	NA	NA	NA	NA	isotig01188	Rsa1.0_08331.1_g00001.1	76.703	1189	251	23	1	1174	2777	3954	1.68e-180	638	isotig01188	gi|685266491|ref|XM_009121816.1|	72.77	2571	655	25	7	2557	2870	5415	0	1410	isotig01188	NA	isotig01188	XP_013679830.1	68.624	647	190
isotig01189	isogroup00046	9	2788	Gene.2334::isotig01189::g.2334::m.2334	441	225	NA	NA	NA	NA	NA	NA	NA	NA	NA	NA	NA	NA	isotig01189	Rsa1.0_08331.1_g00001.1	76.703	1189	251	23	1	1174	2777	3954	1.68e-180	638	isotig01189	gi|685266491|ref|XM_009121816.1|	72.93	2575	645	29	7	2558	2870	5415	0	1420	isotig01189	NA	isotig01189	XP_013690183.1	74.132	317	62
isotig01190	isogroup00046	8	2788	Gene.2337::isotig01190::g.2337::m.2337	465	225	NA	NA	NA	NA	NA	NA	NA	NA	NA	NA	NA	NA	isotig01190	Rsa1.0_08331.1_g00001.1	76.703	1189	251	23	1	1174	2777	3954	1.68e-180	638	isotig01190	gi|685266491|ref|XM_009121816.1|	72.93	2575	645	29	7	2558	2870	5415	0	1420	isotig01190	NA	isotig01190	XP_013690183.1	74.132	317	62
isotig01191	isogroup00046	8	2789	Gene.2344::isotig01191::g.2344::m.2344	384	155	NA	NA	NA	NA	NA	NA	NA	NA	NA	NA	NA	NA	isotig01191	Rsa1.0_08331.1_g00001.1	76.703	1189	251	23	1	1174	2777	3954	1.68e-180	638	isotig01191	gi|685266491|ref|XM_009121816.1|	72.85	2575	648	28	7	2559	2870	5415	0	1410	isotig01191	NA	isotig01191	XP_013694867.1	70.57	316	75
isotig01192	isogroup00046	4	1000	Gene.2345::isotig01192::g.2345::m.2345	969	323	NA	NA	NA	NA	NA	NA	NA	NA	NA	NA	NA	NA	isotig01192	Rsa1.0_20909.1_g00001.1	81.412	694	123	6	1	691	409	1099	3.66e-158	562	isotig01192	gi|685266491|ref|XM_009121816.1|	76.29	869	204	2	7	874	2870	3737	7e-178	632	isotig01192	NA	isotig01192	XP_013673829.1	88.396	293	34
isotig01193	isogroup00046	4	779	NA	NA	NA	NA	NA	NA	NA	NA	NA	NA	NA	NA	NA	NA	NA	isotig01193	SI_scaffold1672:55425-69281(+)	74.588	425	97	9	62	480	12024	12443	4.31e-42	176	isotig01193	gi|685266491|ref|XM_009121816.1|	73.27	550	145	2	1	549	4867	5415	1e-84	322	isotig01193	NA	isotig01193	XP_013694965.1	74.497	149	38
isotig01194	isogroup00046	2	658	NA	NA	NA	NA	NA	NA	NA	NA	NA	NA	NA	NA	NA	NA	NA	isotig01194	SI_scaffold1672:55425-69281(+)	75.873	315	68	6	62	372	12024	12334	1.69e-35	154	isotig01194	gi|685266491|ref|XM_009121816.1|	73.89	494	128	1	1	494	4867	5359	9e-80	306	isotig01194	NA	isotig01194	XP_013617788.1	73.81	168	44
isotig01195	isogroup00046	2	476	Gene.2346::isotig01195::g.2346::m.2346	360	120	NA	NA	NA	NA	NA	NA	NA	NA	NA	NA	NA	NA	isotig01195	SI_scaffold1274:12453-15306(+)	84.257	343	54	0	1	343	776	1118	4.01e-90	335	isotig01195	gi|727620321|ref|XM_010482638.1|	74.84	481	94	3	3	456	2923	3403	4e-88	333	isotig01195	NA	isotig01195	XP_019086291.1	95.726	117	5
isotig01196	isogroup00046	2	483	Gene.2347::isotig01196::g.2347::m.2347	378	126	NA	NA	NA	NA	NA	NA	NA	NA	NA	NA	NA	NA	isotig01196	LA_C23001_1	75.138	362	76	11	1	354	211	566	9.46e-37	158	isotig01196	gi|727509981|ref|XM_010432919.1|	67.92	530	121	7	1	483	2389	2916	6e-49	203	isotig01196	NA	isotig01196	XP_013679830.1	82	100	18
isotig01197	isogroup00047	10	2242	Gene.2348::isotig01197::g.2348::m.2348	534	178	isotig01197	AT4G21580	87.805	533	53	1	1159	1679	250	782	9.22e-175	614	isotig01197	SI_scaffold108:663496-667943(+)	87.9	562	50	6	1423	1967	1215	1775	0	645	isotig01197	gi|565444382|ref|XM_006284038.1|	87.23	846	92	5	1159	1991	317	1159	0	1030	isotig01197	NA	isotig01197	XP_018461630.1	88.764	178	16
isotig01198	isogroup00047	10	2229	Gene.2349::isotig01198::g.2349::m.2349	534	178	isotig01198	AT4G21580	87.805	533	53	1	1159	1679	250	782	9.17e-175	614	isotig01198	SI_scaffold108:663496-667943(+)	87.9	562	50	6	1423	1967	1215	1775	0	645	isotig01198	gi|565444382|ref|XM_006284038.1|	87.23	846	92	5	1159	1991	317	1159	0	1030	isotig01198	NA	isotig01198	XP_018461630.1	88.764	178	16
isotig01199	isogroup00047	10	2202	Gene.2350::isotig01199::g.2350::m.2350	303	101	isotig01199	AT4G21580	87.966	349	30	1	1303	1639	434	782	7.68e-111	401	isotig01199	SI_scaffold108:663496-667943(+)	87.9	562	50	6	1383	1927	1215	1775	0	645	isotig01199	gi|565444382|ref|XM_006284038.1|	87.05	664	70	5	1301	1951	499	1159	0	801	isotig01199	NA	isotig01199	XP_010434158.1	87.179	117	11
isotig01200	isogroup00047	10	2168	Gene.2351::isotig01200::g.2351::m.2351	735	245	isotig01200	AT4G21580	89.736	721	74	0	1159	1879	250	970	0	922	isotig01200	Bostr.10689s0103.1	91.54	721	61	0	1159	1879	250	970	0	994	isotig01200	gi|567220259|ref|XM_006413696.1|	90.91	759	69	0	1159	1917	298	1056	0	1060	isotig01200	NA	isotig01200	XP_018461630.1	92.149	242	19
isotig01201	isogroup00047	10	2189	Gene.2352::isotig01201::g.2352::m.2352	303	101	isotig01201	AT4G21580	87.966	349	30	1	1303	1639	434	782	7.63e-111	401	isotig01201	SI_scaffold108:663496-667943(+)	87.9	562	50	6	1383	1927	1215	1775	0	645	isotig01201	gi|565444382|ref|XM_006284038.1|	87.05	664	70	5	1301	1951	499	1159	0	801	isotig01201	NA	isotig01201	XP_010434158.1	87.179	117	11
isotig01202	isogroup00047	10	2155	Gene.2353::isotig01202::g.2353::m.2353	735	245	isotig01202	AT4G21580	89.736	721	74	0	1159	1879	250	970	0	922	isotig01202	Bostr.10689s0103.1	91.54	721	61	0	1159	1879	250	970	0	994	isotig01202	gi|567220259|ref|XM_006413696.1|	90.91	759	69	0	1159	1917	298	1056	0	1060	isotig01202	NA	isotig01202	XP_018461630.1	92.149	242	19
isotig01203	isogroup00047	9	2146	Gene.2354::isotig01203::g.2354::m.2354	534	178	isotig01203	AT4G21580	87.805	533	53	1	1159	1679	250	782	8.82e-175	614	isotig01203	SI_scaffold108:663496-667943(+)	88.434	562	48	5	1423	1968	1215	1775	0	662	isotig01203	gi|565444382|ref|XM_006284038.1|	87.49	847	89	6	1159	1992	317	1159	0	1040	isotig01203	NA	isotig01203	XP_010439453.1	89.326	178	15
isotig01204	isogroup00047	10	2128	Gene.2355::isotig01204::g.2355::m.2355	504	168	isotig01204	AT4G21580	90.503	537	51	0	1303	1839	434	970	0	710	isotig01204	Bostr.10689s0103.1	92.95	539	38	0	1301	1839	432	970	0	785	isotig01204	gi|567220259|ref|XM_006413696.1|	91.25	583	51	0	1295	1877	474	1056	0	821	isotig01204	NA	isotig01204	XP_013611500.1	92.778	180	13
isotig01205	isogroup00047	10	2115	Gene.2356::isotig01205::g.2356::m.2356	504	168	isotig01205	AT4G21580	90.503	537	51	0	1303	1839	434	970	0	710	isotig01205	Bostr.10689s0103.1	92.95	539	38	0	1301	1839	432	970	0	785	isotig01205	gi|567220259|ref|XM_006413696.1|	91.25	583	51	0	1295	1877	474	1056	0	821	isotig01205	NA	isotig01205	XP_013611500.1	92.778	180	13
isotig01206	isogroup00047	9	2106	Gene.2357::isotig01206::g.2357::m.2357	303	101	isotig01206	AT4G21580	87.966	349	30	1	1303	1639	434	782	7.34e-111	401	isotig01206	SI_scaffold108:663496-667943(+)	88.434	562	48	5	1383	1928	1215	1775	0	662	isotig01206	gi|565444382|ref|XM_006284038.1|	87.37	665	67	6	1301	1952	499	1159	0	809	isotig01206	NA	isotig01206	XP_010434158.1	87.179	117	11
[truncated: 35,663 more rows]
[truncated: 47 more columns]
