# Supplementary material for: Positive selection and heat‐response transcriptomes reveal adaptive features of the Brassicaceae desert model, Anastatica hierochuntica
Source: New Phytol. 2022 Aug 26;236(3):1006–26. doi: 10.1111/nph.18411 (PMC9804903; doi:10.1111/nph.18411)
Supplement: Supplementary file 2 — Dataset S2 Arabidopsis thaliana and Anastatica hierochuntica raw read data plus gene ontology‐terms, and differentially expressed genes. [file NPH-236-1006-s007.xlsx]

## Sheet: Article information
New Phytologist Supporting Information
Article title: Positive selection and heat-response transcriptomes reveal adaptive features of the Brassicaceae desert model, Anastatica hierochuntica
Authors: Gil Eshel, Nick Duppen, Guannan Wang, Dong-Ha Oh, Yana Kazachkova,, Pawel Herzyk, Anna Amtmann, Michal Gordon, Vered Chalifa-Caspi, Michelle Arland Oscar, Shirli Bar-David, Amy Marshall-Colon, Maheshi Dassanayake and Simon Barak
Article acceptance date: 18 July 2022
Dataset S2. A. thaliana and A. hierochuntica raw read data plus GO-terms, and DEGs.
Worksheet 1: Article information
Worksheet 2: Notes
Worksheet 3: A. thaliana raw read data
Worksheet 4: A. hierochuntica raw read data
Worksheet 5: A. thaliana DEGs
Worksheet 6: A. hierochuntica DEGs
Worksheet 7: Abiotic stress upreg. genes
Worksheet 8: Abiotic stress downreg. genes
Worksheet 9: Cell cycle downreg. genes

## Sheet: Notes
Dataset S2. A. thaliana and A. hierochuntica raw read data plus GO-terms, and DEGs
Worksheets	Columns	Explanation
A. thaliana raw read data	Gene ID	Gene model identifier (TAIR 10)
	Gene product	Gene model description (TAIR 10); "No hit" indicates lack of model description
	Length	Transcript sequence length minus poly(A) tail (RSEM)
	Effective length	Mean number of start positions for a fragment within a transcript (RSEM)
		All count data are an RSEM-calculated estimate of number of reads mapping to the transcript; Expected count 1,2,3 represent three biological replicates
		Condition abbreviations refer to Figure 4A
	CM	Control morning
	CN	Control afternoon
	HW1M	Heat wave 1 morning
	HW1N	Heat wave 1 afternoon
	HW2N	Heat wave 2 afternoon
	HW3N	Heat wave 3 afternoon
	R1N	Recovery day 1 afternoon
	R2N	Recovery day 2 afternoon
	CR2N	Control parallel to recovery day 2 afternoon
	GO terms	Gene Ontology (GO) Biological Process, Molecular Function and Cellular Compartment terms (TAIR10); "None found" indicates no GO terms were found for the gene
A. hierochuntica raw read data	Transcript ID	A. hierochuntica transcript ID
	Gene ID	A. thaliana ortholog gene ID (TAIR 10); if more than 1 ortholog was found, both are represented and separate by "_and_"
	Length	Transcript sequence length minus poly(A) tail (RSEM)
	Effective length	Mean number of start positions for a fragment within a transcript (RSEM)
	GO terms 1	GO terms associated with A. thaliana ortholog to A. hierochuntica transcript; "None found" indicates no GO terms were found for the gene; "NA" indicates no A. thaliana ortholog was found
	GO terms 2	GO terms for second A. thaliana ortholog if present
	Gene product	Gene model description for A. thaliana ortholog (TAIR 10)
A. thaliana DEGs	log2 fold-change	Log2 fold-change treatment conditions vs. control (DESeq2)
	padj	Adjusted p-value ≤ 0.05 (DESeq2)
A. hierochuntica DEGs	log2 fold-change	Log2 fold-change treatment conditions vs. control (DESeq2)
	padj	Adjusted p-value ≤ 0.05 (DESeq2)
Heat stress upregulated genes	Basal	DESeq2 rlog values for control conditions
	% change in expression	Percentage difference between control conditions and maximum heat-induced expression
	Shared/unique	Shared: expression of both orthologs exhibit a similar response to heat; Unique: ortholog exhibits a heat response specifically in one species but not in the other
Heat stress downregulated genes	Basal	DESeq2 rlog values for control conditions
	% change in expression	Percentage difference between control conditions and maximum heat-induced expression
	Shared/unique	Shared: expression of both orthologs exhibit a similar response to heat; Unique: ortholog exhibits a heat response specifically in one species but not in the other
Photosynthesis downregulated genes	Basal	DESeq2 rlog values for control conditions
	% change in expression	Percentage difference between control conditions and minimum heat-induced expression
	Shared/unique	Shared: expression of both orthologs exhibit a similar response to heat; Unique: ortholog exhibits a heat response specifically in one species but not in the other
Cell cycle downregulated genes	Basal	DESeq2 rlog values for control conditions
	% change in expression	Percentage difference between control conditions and minimum heat-induced expression
	Shared/unique	Shared: expression of both orthologs exhibit a similar response to heat; Unique: ortholog exhibits a heat response specifically in one species but not in the other

## Sheet: A. thaliana raw read data
				CM			CN			HW1M			HW1N			HW2N			HW3N			R1N			R2N			CR2N
Gene ID	Gene product	Length	Effective length	Expected count 1	Expected count 2	Expected count 3	Expected count 1	Expected count 2	Expected count 3	Expected count 1	Expected count 2	Expected count 3	Expected count 1	Expected count 2	Expected count 3	Expected count 1	Expected count 2	Expected count 3	Expected count 1	Expected count 2	Expected count 3	Expected count 1	Expected count 2	Expected count 3	Expected count 1	Expected count 2	Expected count 3	Expected count 1	Expected count 2	Expected count 3		GO terms
AT1G01010	NAC domain containing protein 1	1688	1589	191	259	80	94	54	65	43	72	43	212	127	161	353	428	399	189	210	223	138	201	112	82	115	63	171	81	120		GO:0006355; GO:0005634; GO:0006355; GO:0000976; GO:0003700
AT1G01020	ARV1 family protein	1623	1524	823	845	395	516	302	355	316	296	213	619	573	536	1268	1388	1207	728	872	700	444	751	274	267	317	192	235	377	337		GO:0005739; GO:0006665; GO:0032541; GO:0032366; GO:0097036; GO:0003674; GO:0006665; GO:0009507; GO:0005739; GO:0009507; GO:0032366; GO:0016125; GO:0016125; GO:0005783; GO:0005739; GO:0005794; GO:0005739
AT1G01030	AP2/B3-like transcriptional factor family protein	1905	1806	262	342	120	99	53	73	138	137	147	152	136	113	362	362	330	140	165	150	94	189	86	49	66	61	54	46	57		GO:1901371; GO:0048366; GO:0005515; GO:0009908; GO:0005634; GO:0005634; GO:0003700; GO:0006355
AT1G01040	Encodes a Dicer homolog. Dicer is a RNA helicase involved in microRNA processing. Mutations in this locus can result in embryo lethality. Embryo shape at seed maturity is globular-elongate. Other mutants convert the floral meristems to an indeterminate state, others yet show defects in ovule development. mRNA is expressed in all shoot tissues. DCL1 is able to produce miRNAs and siRNAs. The mRNA i…	5877	5778	2301	2567	1383	1404	931	1386	790	598	525	2168	1571	1538	3467	3720	3631	1937	2259	1813	1427	2276	1092	942	1064	892	1243	1154	1253		GO:0003723; GO:2000034; GO:0005737; GO:0009616; GO:0006396; GO:0005515; GO:0035279; GO:0005515; GO:0004525; GO:0010445; GO:0016075; GO:0010599; GO:0005737; GO:0010098; GO:0005515; GO:0005737; GO:0010228; GO:0005515; GO:0031053; GO:0005515; GO:0003725; GO:0005634; GO:0000911; GO:0003677; GO:0005634; GO:0009908; GO:0005634; GO:0035196; GO:0004525; GO:0048317; GO:0010267; GO:0009880; GO:0005515; GO:…
AT1G01046	Encodes a microRNA of unknown function. MicroRNAs are regulatory RNAs with a mature length of ~21-nucleotides that are processed from hairpin precursors by Dicer-like enzymes. MicroRNAs can negatively regulate gene expression by attenuating translation or by directing mRNA cleavage. Mature sequence: UUUUCUUCUACUUCUUGCACA	207	108	4	5	2	1	3	3	2	3	5	1	1	5	11	6	3	3	5	3	3	5	1	5	6	1	6	3	1		GO:0005575; GO:0003674; GO:0008150
AT1G01050	Encodes a soluble protein with inorganic pyrophosphatase activity that is highly specific for Mg-inorganic pyrophosphate.	976	877	4283	5383	3484	2205.8	2583	1979	3343	2935	2585	1963	1605	1984	3615	3737	3179	1993	2521	2285	2245	3790	2465	2400	2586	1972	2862	2070	2310		GO:0004427; GO:0042546; GO:0005737; GO:0004427; GO:0005829; GO:0019915; GO:0005985; GO:0005654; GO:0005829; GO:0004427; GO:0005985; GO:2000904; GO:0004427; GO:0005829; GO:0042546; GO:0005737; GO:0004427; GO:0006796; GO:0000287; GO:0005737; GO:2000904; GO:0005634
AT1G01060	LHY encodes a myb-related putative transcription factor involved in circadian rhythm along with another myb transcription factor CCA1	2704	2605	25992	34362	17606	141	63	227	6930	8189	7030	50	30	30	518	499	438	221	313	296	2076	3839	1860	295	286	243	120	107	143		GO:0009409; GO:0000976; GO:0042754; GO:0006355; GO:0048574; GO:0005634; GO:0005634; GO:0005634; GO:0006355; GO:0007623; GO:0003700; GO:0000976; GO:0003700; GO:0003700; GO:0043433; GO:0005634; GO:0005634; GO:0005634; GO:0042752; GO:0000976
AT1G01070	Encodes a plasma membrane-localized amino acid transporter likely involved in amino acid export in the developing seed.	1311	1212	380	436	329	160	191	109	134	231	176	177	99	153	332	352	328	175	259	186	271	561	223	176	197	170	201	133	187		GO:0015186; GO:0005739; GO:0005886; GO:0048316; GO:0005886
AT1G01073	No hit	111	12	0	0	0	0	0	0	0	0	0	0	0	0	0	0	0	0	0	0	0	0	0	0	0	0	0	0	0		None found
AT1G01080	RNA-binding (RRM/RBD/RNP motifs) family protein	1322	1223	3091	4419	2256	3100	3055	3327	1559	2080	1555	1739	1283	1718	3732	3571	3207	1671	2198	1956	2293	5467	2481	2799	3867	2825	3111	2936	2889		GO:0009507; GO:0003729; GO:0005634; GO:0009507; GO:1901259; GO:0009570; GO:0009570; GO:0003729; GO:0009507; GO:0009535; GO:0009536; GO:0003729; GO:0009941; GO:0009507; GO:0009507
AT1G01090	pyruvate dehydrogenase E1 alpha subunit	1627	1528	7475	10098	5945	6236	7450	6560	4529	4399	4042	2942	2319	2723	4203	4755	4437	2140	2525	2448	6084	11755	6825	5516	7237	5451	6428	5158	5751		GO:0009507; GO:0006086; GO:0004739; GO:0009536; GO:0009570; GO:0009941; GO:0009941; GO:0009536; GO:0004739; GO:0005739
AT1G01100	Co-orthologous gene of large ribosomal subunit protein RPP1.	587	488	8507	10440	6380.62	9213	7758	8250	5799	5529	4558.64	7410	5799	6195	9086	10783.2	8872	5120	6331.15	6011	7035	12165	9451.6	9812	11637	8819	10047.6	8241	8710		GO:0002181; GO:0005829; GO:0022626; GO:0022626; GO:0006414; GO:0022626; GO:0003735; GO:0022625; GO:0003735; GO:0030295; GO:0043021; GO:0005737; GO:0005737; GO:0005654
AT1G01110	Member of IQ67 (CaM binding) domain containing family.	1782	1683	123	147	86	95	93	102	35	38	32	117	111	126	249	292	308	124	128	118	103	141	80	96	84	96	125	101	133		GO:0005634; GO:0005634; GO:0003674
AT1G01115	No hit	117	18	0	0	0	0	0	0	0	0	0	0	0	0	0	0	0	0	0	0	0	0	0	0	0	0	0	0	0		None found
AT1G01120	Encodes a condensing enzyme KCS1 (3-ketoacyl-CoA synthase 1) which is involved in the critical fatty acid elongation process in wax biosynthesis.	1899	1800	3439	4521	3042	1226	1510	1593	1347	1202	1261	1526	924	1293	1833	1686	1657	694	872	823	1239	2067	1738	1208	1669	1054	1899	1259	1499		GO:0042335; GO:0070417; GO:0005783; GO:0102756; GO:0102336; GO:0102338; GO:0009409; GO:0010025; GO:0005515; GO:0030497; GO:0022626; GO:0009416; GO:0016020; GO:0042761; GO:0010025; GO:0000038; GO:0005737; GO:0102337; GO:0009922
AT1G01130	CBL-interacting Serine/Threonine-kinase	375	276	26	53	44	16	29	18	9	11	7	12	6	9	28	32	26	13	14	16	31	43	44	32	35	28	46	18	23		GO:0003674; GO:0008150; GO:0005634
AT1G01140	Encodes a CBL-interacting protein kinase with similarity to SOS2	1700	1601	3164	4236	1826	1713	1349	1804	2853	2007	2024	3219	2015	2426	3794	6029	6272	1357	1750	1815	1656	2668	1658	1259	1360	1001	2234	1545	2267		GO:0009409; GO:0005515; GO:0007165; GO:0005515; GO:0010555; GO:0005737; GO:0005515; GO:0051365; GO:0106311; GO:0006468; GO:0009611; GO:0106310; GO:0043266; GO:0055075; GO:0009651
AT1G01150	Homeodomain-like protein with RING/FYVE/PHD-type zinc finger domain-containing protein	1178	1079	7	4	3	2	7	9	0	0	1	0	0	0	1	5	3	0	1	0	8	15	6	2	1	2	5	2	7		GO:0005634; GO:0005634; GO:0005634
AT1G01160	Arabidopsis thaliana GRF1-interacting factor 2 (GIF2) mRNA	1129	1030	1172.38	1250.69	688.29	884.97	636.41	865.4	917.48	698.92	640.91	1646	1358	1177.3	2136.05	2407.8	1901.55	1097.44	1389.27	1258.79	620.96	1049.83	648.04	848.15	954.97	767.92	775.25	726.7	764.11		GO:0045787; GO:0048366; GO:0005515; GO:0005515; GO:0045944; GO:0005634; GO:0008283; GO:0005634; GO:0048366; GO:0003713; GO:0005515; GO:0003713; GO:0005634; GO:0005634; GO:0005634
AT1G01170	ozone-responsive stress-like protein (DUF1138)	515	416	3694.62	4178.31	2546.71	2848.03	2266.59	2918.6	2762.52	2696.08	2207.09	3480	2683	3301.7	4999.95	5992.2	5730.45	3007.56	3381.73	3685.21	2246.04	4392.17	3009.96	2954.85	4388.03	2922.08	3139.75	2322.3	2957.89		GO:0003674; GO:0005739; GO:0005576
AT1G01180	S-adenosyl-L-methionine-dependent methyltransferases superfamily protein	1176	1077	453	475	236	242	163	230	183	177	163	279	158	202	348	507	499	189	225	205	150	318	159	226	281	209	316	173	266		GO:0003674; GO:0008150; GO:0005575
AT1G01183	Encodes a microRNA that targets several HD-ZIPIII family members including PHV, PHB, REV, ATHB-8, and ATHB-15. MicroRNAs are regulatory RNAs with a mature length of ~21-nucleotides that are processed from hairpin precursors by Dicer-like enzymes. MicroRNAs can negatively regulate gene expression by attenuating translation or by directing mRNA cleavage.Mature sequence: UCGGACCAGGCUUCAUCCCC. Accumu…	101	2	0	0	0	0	0	0	0	0	0	0	0	0	0	0	0	0	0	0	0	0	0	0	0	0	0	0	0		GO:0035195; GO:0003674; GO:0048366; GO:0005575; GO:0009955
AT1G01190	cytochrome P450, family 78, subfamily A, polypeptide 8	1608	1509	95	71	40	102	124	95	44	80	51	39	35	33	58	46	26	29	49	33	72	101	56	71	69	69	76	69	87		GO:0016705; GO:0020037; GO:0005506; GO:0008150
AT1G01200	RAB GTPase homolog A3	982	883	81	85	68	53	31	35	1	10	10	26	17	17	30	31	44	11	13	4	67	101	58	50	68	42	78	47	48		GO:0005768; GO:0003924; GO:0042546; GO:0009504; GO:0005634; GO:0005794; GO:0005576; GO:0005634; GO:0005768
AT1G01210	DNA-directed RNA polymerase, subunit M, archaeal	616	517	747	697.01	466.34	460.63	362.66	385	322.36	288	187.98	594.43	515.82	486.53	971.03	1049.36	807.37	626.35	708.83	625.34	385.02	786	532	396.36	475.99	393.83	405.19	358	355.73		GO:0005634; GO:0003676; GO:0005634; GO:0042779; GO:0005634; GO:0008270; GO:0006355; GO:0006386; GO:0003899; GO:0005666
AT1G01220	Encodes a bifunctional enzyme that has both L-fucokinase and GDP-L-fucose pyrophosphorylase activities. It catalyzes the two steps of the L-fucose salvage pathway for the generation of activated GDP-L-fucose. This pathway seems to be of minor importance for cell wall polysaccharide biosynthesis compared to the de novo GDP-L-fucose biosynthesis pathway in Arabidopsis.	3532	3433	1510	1587	939	1369	981	1406	471	450	406	1914	1393	1264	2651	2868	2411	1425	1686	1401	1248	2426	1288	968	1292	1080	1114	1081	1174		GO:0005737; GO:0050201; GO:0005737; GO:0050201; GO:0005737; GO:0005737; GO:0005737; GO:0005737; GO:0047341; GO:0005737; GO:0042352; GO:0042352; GO:0016310; GO:0005737
AT1G01225	NC domain-containing protein-like protein	1025	926	101	127	101	105	131	100	53	55	43	102	64	63	103	108	103	63	87	55	91	130	75	83	108	81	102	120	103		GO:0005634; GO:0005515
AT1G01230	ORM1 is an ER localized orosomucoid-like protein involved in sphingolipid homeostasis.	832	733	624	717	387	776	879	771	333	321	295	442	280	425	608	640	660	434	529	482	781	1321	754	754	1070	683	979	723	1011		GO:0005739; GO:1900060; GO:0005515; GO:0006979; GO:0010150; GO:0030148; GO:0006672; GO:0005515; GO:0005783; GO:0034976; GO:0090156; GO:0035339; GO:0005783; GO:0090156; GO:0042742
AT1G01240	transmembrane protein	1288	1189	486	612	295	1282	1053	1337	969	605	671	1090	593	660	971	1018	1083	936	842	961	808	1258	696	1005	1365	962	1312	1033	1430		GO:0005739; GO:0005739; GO:0005739; GO:0005739; GO:0005739
AT1G01250	encodes a member of the DREB subfamily A-4 of ERF/AP2 transcription factor family. The protein contains one AP2 domain. There are 17 members in this subfamily including TINY.	840	741	120	199	107	56	58	42	11	20	13	35	23	24	47	58	48	28	31	23	71	147	86	46	48	58	68	54	65		GO:0005634; GO:0006355; GO:0006355; GO:0003700
AT1G01260	bHLH13 interacts with JAZ proteins, and functions redundantly with bHLH3, bHLH14 and bHLH17 to negatively regulate jasmonate responses.	2578	2479	635	755	434	554	396	533	197	161	150	605	386	439	913	1034	857	507	522	437	508	975	511	349	495	452	517	429	533		GO:0005515; GO:0046983; GO:0005515; GO:0003700; GO:0000976; GO:0005634; GO:0005515; GO:0000976; GO:0005515; GO:0005634; GO:0005737; GO:0000976; GO:0003700; GO:0010629; GO:0005634; GO:0006355; GO:0003700; GO:0000976; GO:0005634; GO:0005634; GO:0006355
AT1G01270	pre-tRNA tRNA-Gln (anticodon: CTG)	72	0	0	0	0	0	0	0	0	0	0	0	0	0	0	0	0	0	0	0	0	0	0	0	0	0	0	0	0		GO:0030533; GO:0006412; GO:0005575; GO:0006414
AT1G01280	member of CYP703A CYP703A2 is expressed specifically in anthers of land plants, catalyzing the in-chain hydroxylation at the C-7 position of medium-chain saturated fatty acids (lauric acid in-chain hydroxylase) which is involved in pollen development (sporopollenin synthesis).	1602	1503	0	0	12	0	0	0	0	0	9	10	0	2	0	0	0	1	0	13	21	2	8	18	4	9	47	4	9		GO:0009555; GO:0010208; GO:0010584; GO:0051792; GO:0051791; GO:0080110; GO:0009555; GO:0005506; GO:0010584; GO:0080110; GO:0016709; GO:0020037
AT1G01290	COFACTOR OF NITRATE REDUCTASE AND XANTHINE DEHYDROGENASE 3. Encodes a protein involved in molybdenum cofactor biosynthesis. Homologous to E.coli MoaC. Expression is low in all tissues examined, except in roots. Appears to have targeting signals for chloroplast or mitochondria	1079	980	678	793	409	505	387	535	298	226	218	643	505	572	955	1046	980	528	578	550	490	1000	513	411	532	419	499	444	470		GO:0005739; GO:0005739; GO:0003824; GO:0009507; GO:0005739; GO:0061799; GO:0006777; GO:0009507; GO:0009507
AT1G01300	Eukaryotic aspartyl protease family protein	1822	1723	1519	1701	985	2104	2216	1944	440	492	451	1566	1027	1159	2214	2560	2025	1303	1590	1220	2802	4841	3170	2255	2830	2254	2736	2067	2177		GO:0009505; GO:0005576; GO:0004190
AT1G01305	hypothetical protein	601	502	0	0	0	0	0	0	0	0	0	0	0	0	0	2	0	0	0	0	0	0	1	0	0	0	0	0	0		GO:0008150; GO:0005739; GO:0003674
AT1G01310	CAP (Cysteine-rich secretory proteins, Antigen 5, and Pathogenesis-related 1 protein) superfamily protein	977	878	0	0	2	1	1	0	1	1	0	7	2	6	11	5	7	7	7	12	1	0	1	0	3	1	5	0	0		GO:0008150; GO:0005576; GO:0003674; GO:0005615
AT1G01320	Encodes REDUCED CHLOROPLAST COVERAGE 1 (REC1) a protein with similarity to the FLOURY locus in maize. Located in the nucleus and cytosol. Contributes to establishing the size of the chloroplast compartment.	6015	5916	40257	43399	23135	17215	11444	16099	12153	11163	9975	13759	10691	12550	24435	24735	22750	11887	13594	11601	16058	31251	15121	11569	15090	12888	13451	12953	11490		GO:0005634; GO:0005634; GO:0010906; GO:0005576; GO:0005634; GO:0005634; GO:0003729; GO:0005829; GO:0005737
AT1G01340	member of Cyclic nucleotide gated channel family	2397	2298	338	446	143	134	59	81	63	32	47	34	15	17	38	35	62	18	26	18	58	76	70	104	71	58	184	116	176		GO:0005739; GO:0005739; GO:0005216
AT1G01350	Zinc finger (CCCH-type/C3HC4-type RING finger) family protein	1400	1301	899.52	1019.4	570.69	693.6	543.67	691.87	598.69	470.53	426.73	1144.69	890.78	975.13	2003.54	2069.37	1741.06	922.86	1135.64	1167.39	697.22	1357.41	679.8	631.47	775.62	520.79	777.17	647.72	689.89		GO:0034247; GO:0005684; GO:0005634
AT1G01355	Putative endonuclease or glycosyl hydrolase	687	588	14	17	4	3	2	4	3	2	0	1	1	0	4	2	4	4	2	6	6	10	7	2	4	2	5	6	7		GO:0005634; GO:0005634; GO:0005777; GO:0010468; GO:0009507
AT1G01360	Encodes RCAR1 (regulatory components of ABA receptor). Interacts with and regulates the type 2C protein phosphatases (PP2Cs) ABI1 and ABI2. Functions as abscisic acid sensor. The mRNA is cell-to-cell mobile.	1000	901	663	940	404	341	236	294	477	436	301	327	243	298	685	618	694	398	421	330	303	551	244	262	304	196	412	334	321		GO:0080163; GO:0005737; GO:0005634; GO:0038023; GO:0009738; GO:0005737; GO:0005515; GO:0038023; GO:0010427; GO:0042803; GO:0005515; GO:0010427; GO:0005515; GO:0010427; GO:0010427; GO:0005634; GO:0038023; GO:0004864; GO:0009738; GO:0005515; GO:0004864; GO:0005634; GO:0010427; GO:0009738; GO:0005515; GO:0005515
AT1G01370	Encodes a centromere-identifying protein histone H3 variant. Localized at centromeres in both mitotic and meiotic cells. Aurora3 phosphorylates CENH3 at S65; this post-translational modification is required for the proper development of the floral meristem.	909	810	212	221	153	236	251	249	50	54	43	61	58	81	139	137	131	55	67	69	217	408	216	219	218	200	227	227	261		GO:0005515; GO:0000775; GO:0051301; GO:0005634; GO:0005515; GO:0005634; GO:0034508; GO:0051307; GO:0000775; GO:0005634; GO:0005634; GO:0005634; GO:0051321; GO:0005634; GO:0046982; GO:0000785; GO:0009567
AT1G01380	ETC1 is involved in trichome and root hair patterning in Arabidopsis.	568	469	34	47	28	28	17	23	14	8	9	28	21	25	43	54	67	20	22	16	22	69	33	33	28	17	32	27	31		GO:0005634; GO:1900033; GO:0080147; GO:0003700; GO:0030154; GO:0005634; GO:1900033; GO:0005634; GO:0005634; GO:0005634; GO:0000976
AT1G01390	Phosphatidylinositol 4-phosphate 5-kinase (PIP5K) enzyme family member.	1687	1588	300	322	139	107	110	87	27	51	40	48	49	49	184	177	160	102	89	71	89	176	90	82	98	57	113	78	111		GO:0008194; GO:0016757; GO:0009507; GO:0005783
AT1G01400	hypothetical protein	1145	1046	0	0	1	1	1	0	2	0	0	1	2	0	0	0	0	1	0	1	1	0	2	1	0	2	0	1	0		GO:0003674; GO:0005634; GO:0008150
AT1G01410	Encodes a member of the Arabidopsis Pumilio (APUM) proteins containing PUF domain (eight repeats of approximately 36 amino acids each). PUF proteins regulate both mRNA stability and translation through sequence-specific binding to the 3' UTR of target mRNA transcripts.	1086	987	0	0	0	0	0	0	0	0	0	0	0	0	0	0	0	0	0	0	0	0	0	0	0	0	0	0	0		GO:0005737; GO:0003729; GO:0010608
AT1G01420	Phosphatidylinositol 4-phosphate 5-kinase (PIP5K) enzyme family member.	1520	1421	598	705	339	220	147	229	92	95	85	363	242	197	505	575	487	223	281	310	216	482	203	117	192	141	185	149	159		GO:0008194; GO:0005783; GO:0080043; GO:0016757; GO:0009507; GO:0009507
AT1G01430	Encodes a member of the TBL (TRICHOME BIREFRINGENCE-LIKE) gene family containing a plant-specific DUF231 (domain of unknown function) domain. TBL gene family has 46 members, two of which (TBR/AT5G06700 and TBL3/AT5G01360) have been shown to be involved in the synthesis and deposition of secondary wall cellulose, presumably by influencing the esterification state of pectic polymers.Functions as a …	1642	1543	3520	3728	2299	2114	1971	2307	1341	1437	1513	1652	1124	1440	2365	2537	2417	1270	1578	1407	1950	3850	2358	2046	2882	1898	2109	1747	1948		GO:0016413; GO:0005794; GO:0016413
AT1G01440	hypothetical protein (DUF3133)	2221	2122	574	802	394	533	486	520	258	226	258	498	313	368	715	929	869	431	524	416	643	956	569	569	498	400	606	505	601		GO:0003674; GO:0005634; GO:1900150
AT1G01448	Natural antisense transcript overlaps with AT1G01450	2119	2020	532.64	589.86	385.17	488.87	317.01	487.2	291.93	214.69	193.99	885.32	727.45	707.01	1185.04	1434.98	1199.24	694.2	867.74	649.58	384.33	760.81	396.17	379.61	445.3	413.92	379.65	397.17	416.13		GO:0008150; GO:0003674; GO:0005575
AT1G01450	Protein kinase superfamily protein	1413	1314	23.36	26.14	9.83	25.13	5.99	13.8	41.07	21.31	13.01	81.68	40.55	48.99	107.96	94.02	77.76	64.8	57.26	38.42	19.67	25.19	16.83	20.39	10.7	10.08	7.35	26.83	10.87		GO:0007165; GO:0005524; GO:0006468; GO:0005737; GO:0004712; GO:0004672; GO:0006468; GO:0005737
AT1G01453	late embryogenesis abundant hydroxyproline-rich glycoprotein family protein	1225	1126	0	0	0	0	0	0	0	0	0	0	0	0	1	2	1	2	1	0	0	1	1	0	0	3	0	1	0		GO:0003674; GO:0008150; GO:0005886
AT1G01460	Type I phosphatidylinositol-4-phosphate 5-kinase, subfamily A.	1452	1353	1	0	0	0	0	0	0	0	0	1	0	0	0	0	0	0	0	0	0	1	0	0	0	0	1	0	0		GO:0046854; GO:0005634; GO:0016308
AT1G01470	Encodes late-embryogenesis abundant protein whose mRNA levels are induced in response to wounding and light stress. Might be involved in protection against desiccation.	727	628	1331	1881	767	1976	3148	2195	743	774	842	2266	1272	1978	2273	2637	3144	1613	2355	2627	1706	3670	1734	1207	2345	1454	3254	2566	2957		GO:0050832; GO:0005829; GO:0009611; GO:0009269; GO:0009644; GO:0003674; GO:0005829
AT1G01471	No hit	216	117	0	0	0	0	0	0	0	0	0	0	0	0	0	0	0	0	0	0	0	0	0	0	0	0	0	0	0		None found
AT1G01480	a member of the 1-aminocyclopropane-1-carboxylate (ACC) synthase (S-adenosyl-L-methionine methylthioadenosine-lyase, EC 4.4.1.14) gene family, isolated from a flower-specific cDNA library.	1920	1821	6	10	0	6	6	14	5	3	4	5	0	3	11	18	13	6	6	130	22	29	170	11	67	22	13	4	27		GO:0030170; GO:0016847; GO:0042218; GO:0009693; GO:0005737; GO:0016847; GO:0005737; GO:0005515; GO:0009693; GO:0009693; GO:0009693
AT1G01490	Heavy metal transport/detoxification superfamily protein	1107	1008	4927	6123	2487	1519	884	1409	1607	1664	1328	1307	784	852	2699	2820	2537	1148	1304	1371	1541	3270	1536	1413	1721	1285	1411	1099	1335		GO:0005634; GO:0009507; GO:0046872; GO:0005634; GO:0005634
AT1G01500	Erythronate-4-phosphate dehydrogenase family protein	1461	1362	259	380	169	703	728	575	24	30	34	598	392	392	969	1018	917	433	497	435	619	1323	776	540	751	578	767	564	687		GO:0004617
AT1G01510	Encodes a homolog of human CtBP. Mutant has longer and thicker leaves than wild type. Involved in controlling polar cell expansion in the leaf width direction. It has been shown to localize to cytosolic stress granules and is involved in their formation.	2155	2056	1090	1379	790	1005	828	894	736	650	573	1206	837	906	1687	1926	1571	975	1157	989	1067	2010	1153	932	1033	808	1000	789	973		GO:0005829; GO:0048530; GO:0009507; GO:0005515; GO:0010091; GO:0042802; GO:0010482; GO:0008360; GO:0042803; GO:0008360; GO:0006970; GO:0009965; GO:0010494; GO:0045604; GO:0000226; GO:0034063; GO:0005515; GO:0007097; GO:0042802; GO:0005802; GO:0051287; GO:0009651; GO:0016616; GO:0031129; GO:2000039; GO:0048444; GO:0042802; GO:0019900; GO:0003714; GO:0042814; GO:0005515; GO:0043621
AT1G01520	RVE3 is one of eleven homologous MYB-like transcription factors in Arabidopsis and a member of the RVE8 clade. Plays a minor role in clock regulation.	864	765	2178	2315	1239	16	10	38	837	778	592	86	98	62	376	312	242	134	169	150	58	121	53	18	34	20	13	13	11		GO:0005634; GO:0005634; GO:0005634; GO:0005634; GO:0003700; GO:0005634
AT1G01530	AGAMOUS-like 28	752	653	3	7	0	1	1	0	1	0	0	0	0	0	0	0	0	0	0	0	0	0	0	2	0	0	3	1	4		GO:0045944; GO:0003700; GO:0009911; GO:0000981; GO:0006357; GO:0000978; GO:0005634; GO:0046983; GO:0003700
AT1G01540	Protein kinase superfamily protein	1920	1821	4133	5012	2783	2529	1944	2605	2809	1923	1948	3262	2276	2391	5323	6199	5295	2772	3210	2892	2783	5111	3237	2779	2917	2308	2785	2005	2278		GO:0006468; GO:0106311; GO:0046777; GO:0005886; GO:0106310; GO:0004674; GO:0009507; GO:0005886
AT1G01550	Encodes a protein with no functionally characterized domains that to prevent the synthesis of a novel substance that moves from the root to the shoot, where it modifies shoot growth by interfering with auxin signaling. Synthesis and delivery of this substance requires neither phloem nor endodermis.	1460	1361	5368	6932	3524	3960	3332	3527	2805	2398	2116	3679	2290	2645	5746	7377	7841	2850	3335	3753	4112	7342	4067	3745	4431	3093	4775	3672	4167		GO:0005634; GO:0048367; GO:0009793; GO:0048364; GO:0003674; GO:0005634
AT1G01560	Member of MAP Kinase family. Flg22-induced activation is blocked by AvrRpt2.	1319	1220	99	137	25	59	24	27	44	11	9	53	11	22	63	262	302	29	19	41	90	81	108	63	48	42	257	77	213		GO:0009737; GO:0005829; GO:0004707; GO:0006468; GO:0005634; GO:0004674; GO:0035556; GO:0005515; GO:0005886; GO:0004707; GO:0005634; GO:0007165; GO:0005737; GO:0005634; GO:0005515; GO:0004707; GO:0005886
AT1G01570	transferring glycosyl group transferase (DUF604)	1437	1338	16	33	14	22	38	23	18	9	8	122	91	77	136	183	161	58	95	77	55	96	50	48	51	34	34	43	23		GO:0008375; GO:0008150; GO:0016757; GO:0005794; GO:0005794; GO:0005783
AT1G01580	Encodes the low-iron-inducible ferric chelate reductase responsible for reduction of iron at the root surface. It is likely to be the major Fe(III) chelate reductase in Arabidopsis iron metabolism. Coordinately regulated with IRT1, the major transporter responsible for high-affinity iron uptake from the soil, at both transcriptional and posttranscriptional levels. Steady state mRNA levels are reg…	2409	2310	64	51	42	35	43	23	17	17	23	26	21	27	29	50	35	26	44	23	89	114	52	40	23	25	20	19	17		GO:0000293; GO:0033214; GO:0005886; GO:0000293; GO:0005634; GO:0005886; GO:0009617; GO:0005886; GO:0055072
AT1G01590	Encodes a ferric-chelate reductase that is expressed at extremely low levels in Fe deficiency-induced seedlings.	2115	2016	22	15	14	2	3	3	2	4	5	6	5	4	8	5	6	4	7	9	34	77	32	17	19	14	16	6	8		GO:0005886; GO:0000293; GO:0005886
AT1G01600	Encodes a member of the CYP86A subfamily of cytochrome p450 genes. Expressed significantly at highest level in mature stems and flowers.	2163	2064	302	416	245	166	246	211	171	166	182	171	90	121	131	140	128	122	115	88	344	451	329	348	221	305	402	227	413		GO:0070330; GO:0005739; GO:0020037; GO:0005506; GO:0006631; GO:0018685
AT1G01610	bifunctional sn-glycerol-3-phosphate 2-O-acyltransferase/phosphatase. Involved in cutin assembly and is functionally redundant with GPAT8.	1856	1757	2030	2540	1682	1104	1366	1122	946	855	789	1623	1040	1196	1861	2008	1696	1083	1214	987	1121	2019	1124	1050	1559	1033	1440	1096	1153		GO:0010143; GO:0090447; GO:0-CoA a; GO:0016791; GO:0090447; GO:0016791; GO:0016020; GO:0010143; GO:0009507
AT1G01620	a member of the plasma membrane intrinsic protein subfamily PIP1. localizes to the plasma membrane and exhibits water transport activity in Xenopus oocyte. expressed ubiquitously and protein level decreases slightly during leaf development. Involved redundantly with PIP1;1/2/4/5 in hydraulics and carbon fixation, regulates the expression of related genes that affect plant growth and development.	1308	1209	13064	15571	10472	5268	10026	7717	12265	11439	10362	6244	4607	6442	11404	11253	11207	6007	7932	5993	8578	15171	8836	8320	8756	5818	7671	5369	5761		GO:0005886; GO:0005773; GO:0005886; GO:0005515; GO:0006833; GO:0015250; GO:0005886; GO:0005515; GO:0009506; GO:0005886; GO:0015250; GO:0009414; GO:0055085; GO:0009414; GO:0005886; GO:0055085; GO:0005886; GO:0015250; GO:0005576; GO:0006833; GO:0005886; GO:0015267
AT1G01630	Sec14p-like phosphatidylinositol transfer family protein	1203	1104	1639	2182	1308	1728	1655	1560	802	892	883	899	646	709	1856	1805	1607	941	1343	1153	2079	3765	2167	1683	2046	1341	2018	1453	1638		GO:0005634
AT1G01640	Putative role in flower development. Comparison of SALK_011721C to Columbia wild type resulted in a trend toward earlier flowering in the mutant (P=0.1) (Stapleton and Woodruff 2009, personal communication).	918	819	51	42	27	56	60	52	28	23	13	65	38	56	146	143	146	93	111	111	91	155	84	107	149	86	63	71	82		GO:0005515; GO:0009908; GO:0016567; GO:0005737; GO:0005737
AT1G01650	SIGNAL PEPTIDE PEPTIDASE-LIKE 4	2140	2041	1279	1358	678	727	785	757	417	391	427	870	580	587	1093	1168	1385	634	734	625	986	1562	992	608	787	744	953	785	1021		GO:0005886; GO:0033619; GO:0071458; GO:0005886; GO:0005765; GO:0071556; GO:0042500; GO:0030660; GO:0005886; GO:0005886; GO:0004190
AT1G01660	Plant U-box type E3 ubiquitin ligase (PUB).	1707	1608	40	54	26	34	17	35	31	19	24	95	67	72	100	83	47	63	72	63	42	47	34	33	23	35	39	27	37		GO:0016567; GO:0005737; GO:0005737; GO:0004842
AT1G01670	Plant U-box type E3 ubiquitin ligase (PUB).	1411	1312	97	86	58	72	36	65	61	45	40	147	84	97	201	218	175	129	148	148	71	92	69	70	90	101	54	73	80		GO:0005634; GO:0005634; GO:0016567; GO:0004842; GO:0005634
AT1G01680	Plant U-box type E3 ubiquitin ligase (PUB).	965	866	65	134	17	51	19	22	91	15	15	0	3	0	2	2	2	2	1	2	36	32	22	47	21	35	135	71	157		GO:0016567; GO:0004842; GO:0005737
AT1G01690	Encodes a novel plant-specific protein that is involved in meiotic double strand break formation.	1692	1593	220	265	111	256	275	356	46	76	59	369	241	244	537	545	499	299	251	278	183	332	173	162	197	209	261	239	250		GO:0070192; GO:0009553; GO:0009555; GO:0042138; GO:0005634; GO:0005634; GO:0009553; GO:0009556; GO:0003674; GO:0005634; GO:0051026; GO:0042138; GO:0048236; GO:0005634
AT1G01695	Phosphatidylinositol N-acetyglucosaminlytransferase subunit P-like protein	1302	1203	33	40	24	46	23	52	6	9	6	68	36	44	64	102	83	44	55	34	30	51	31	23	26	45	37	31	27		GO:0005634; GO:0008150
AT1G01700	Encodes a member of KPP-like gene family, homolog of KPP (kinase partner protein) gene in tomato. Also a member of the RopGEF (guanine nucleotide exchange factor) family, containing the novel PRONE domain (plant-specific Rop nucleotide exchanger), which is exclusively active towards members of the Rop subfamily.	1458	1359	94	95	59	62	52	55	16	23	27	111	73	65	120	118	136	85	94	48	56	86	42	26	68	41	46	72	66		GO:0005634; GO:0005634; GO:0005634; GO:0005634; GO:0005634
AT1G01710	acyl-CoA thioesterase II	2492	2393	1933	2001	1123	1335	1029	1336	1230	1015	998	2384	1635	1625	3074	3098	2379	1590	1854	1621	1126	2353	1271	1112	1471	1119	1424	1142	1498		GO:0005829; GO:0005777; GO:0047617; GO:0005777; GO:0009062; GO:0006637
AT1G01720	Belongs to a large family of putative transcriptional activators with NAC domain. Transcript level increases in response to wounding and abscisic acid. ATAF1 attentuates ABA signaling and sythesis. Mutants are hyposensitive to ABA. The mRNA is cell-to-cell mobile.	1316	1217	1899	1780	1052	464	228	472	1213	1883	1469	1197	828	837	2818	3687	4462	879	1074	1844	770	1060	1077	573	767	463	631	350	457		GO:0009788; GO:0005634; GO:0006355; GO:0003700; GO:0071456; GO:0009611; GO:0000976; GO:0000976
AT1G01725	adenylosuccinate synthetase	453	354	279	340	165	199	128	152	159	176	123	272	217	193	489	432	409	242	342	232	118	232	142	137	217	107	164	129	170		GO:0003674; GO:0008150
AT1G01730	hypothetical protein	910	811	591	749	418	618	611	612	226	200	194	546	335	377	578	721	625	371	397	341	493	815	578	582	707	535	728	525	639		GO:0003674; GO:0008150; GO:0005634
AT1G01740	kinase with tetratricopeptide repeat domain-containing protein	1648	1549	318	430	191	243	156	233	105	101	93	294	241	187	515	555	453	250	333	244	242	387	230	175	223	174	190	203	202		GO:0009742; GO:0005634; GO:0005634; GO:0006468; GO:0005576; GO:0005634; GO:0005524; GO:0106311; GO:0004672; GO:0106310; GO:0009742
AT1G01750	actin depolymerizing factor 11	769	670	43	44	20	17	27	21	12	9	6	19	12	7	29	26	26	13	17	15	20	33	18	24	17	14	22	17	12		GO:0005737; GO:0030042; GO:0030042; GO:0015629; GO:0005737; GO:0051015; GO:0015629; GO:0005737; GO:0030042
AT1G01760	denosine deaminases acting on tRNA	1312	1213	76	111	70	61	65	104	74	54	48	88	61	48	131	145	90	80	98	74	99	168	68	74	50	62	63	52	50		GO:0005634; GO:0006382; GO:0005730; GO:0005634; GO:0005634; GO:0042803; GO:0006400; GO:0005634; GO:0006396; GO:0005634; GO:0005737; GO:0003726; GO:0008251; GO:0008251; GO:0003725
AT1G01770	propionyl-CoA carboxylase	2362	2263	538	673	388	543	472	699	541	425	353	3016	2054	1856	4573	4234	3275	2720	2969	2519	524	917	544	505	536	479	530	484	548		GO:0008150; GO:0005634
AT1G01780	Encodes a member of the Arabidopsis LIM proteins: a family of actin bundlers with distinct expression patterns. WLIM1, WLIM2a, and WLIM2b are widely expressed, whereas PLIM2a, PLIM2b, and PLIM2c are predominantly expressed in pollen. Regulates actin cytoskeleton organization. The mRNA is cell-to-cell mobile.	939	840	592	657	317	538	361	519	304	241	220	1928	1388	1253	2466	2736	2100	1430	1345	1226	260	584	249	395	588	446	378	393	375		GO:0051015; GO:0051015; GO:0000976; GO:0015629; GO:0051017; GO:0051017; GO:0005886; GO:0015629; GO:0005737
AT1G01790	Encodes a member of the cation/proton antiporters-2 antiporter superfamily, the K efflux antiporter KEA1 that is localized to the chloroplast envelope.	3892	3793	7373	8062	5098	4647	4814	5225	2982	3351	3138	1669	1334	1501	3364	3458	3452	1880	2162	1664	4865	9302	4896	4930	5087	4459	4013	3729	4241		GO:0016020; GO:0031969; GO:0016020; GO:0009507; GO:0015079; GO:0010109; GO:0005576; GO:0009941; GO:0009507; GO:0009941; GO:0009507; GO:0009658; GO:0009507; GO:proton ; GO:0009941; GO:0009507
AT1G01800	NAD(P)-binding Rossmann-fold superfamily protein	1094	995	2195	2549	1597	1683	1684	1523	1738	1523	1361	2080	1414	1668	3550	3853	3241	1985	2453	2229	1847	2921	1992	1846	2079	1393	2307	1696	2123		GO:0016020; GO:0009507; GO:0016491; GO:0005829; GO:0009505; GO:0005737
AT1G01810	hypothetical protein	639	540	23	19	17	13	15	19	11	10	9	74	46	62	148	167	122	82	90	84	21	78	41	30	26	31	16	19	16		GO:0005634; GO:0003674; GO:0008150
AT1G01820	member of the peroxin11 (PEX11) gene family, integral to peroxisome membrane, controls peroxisome proliferation.	1048	949	1415	1799	998	2021	1881	2015	1092	833	826	2226	1523	1628	2749	3078	2764	1724	1953	1779	1278	2566	1462	1886	2331	1663	2319	1875	2297		GO:0044375; GO:0016559; GO:0016559; GO:0042802; GO:0009506; GO:0005515; GO:0005779; GO:0005778; GO:0007031; GO:0016559; GO:0005777; GO:0005576
AT1G01830	ARM repeat superfamily protein	2139	2040	1225	1419	742	804	514	731	2003	1926	1836	646	395	434	862	861	596	512	513	469	732	1258	701	672	662	559	855	614	765		GO:0008150; GO:0003674; GO:0005575
AT1G01840	AP2-like ethylene-responsive transcription factor SNZ	822	723	130.08	119.8	44.24	105.01	77.19	87.12	60.04	63.98	59.93	101.49	97.29	123.59	185.18	221.33	212.09	106.55	109.32	147.62	97.55	167.5	147.33	100.49	166.56	117.29	132.47	83.4	106.01		GO:0009507; GO:0008150; GO:0003674
AT1G01860	dimethyladenosine transferase	1350	1251	752.92	840.2	452.76	831.99	740.81	898.88	249.96	222.02	157.07	504.51	416.71	453.41	917.82	1038.67	985.91	524.45	724.68	572.38	775.45	1570.5	685.67	667.51	918.44	763.71	680.53	605.6	574.99		GO:0009409; GO:0005759; GO:0005739; GO:0009507; GO:0000179; GO:0080009; GO:0016422; GO:0031167; GO:0009507
AT1G01870	pre-tRNA tRNA-Val (anticodon: TAC)	73	0	0	0	0	0	0	0	0	0	0	0	0	0	0	0	0	0	0	0	0	0	0	0	0	0	0	0	0		GO:0006414; GO:0030533; GO:0006412; GO:0005575
AT1G01880	Encodes one of two GEN1 homologs in Arabidopsis. It is a member of the class IV Rad2/XPG family of nucleases that processes Holliday junctions in a manner analogous to the HJ resolvases of phages, archaea, and bacteria.	1996	1897	96	102	65	93	112	87	28	23	16	134	113	143	285	377	345	173	191	171	93	140	59	94	61	84	93	62	93		GO:0005634; GO:0009650; GO:0006259; GO:0008821; GO:0009555; GO:0017108; GO:0005634; GO:0005634; GO:0017108; GO:0003677; GO:0005634; GO:0090305
AT1G01890	pre-tRNA tRNA-Lys (anticodon: CTT)	73	0	0	0	0	0	0	0	0	0	0	0	0	0	0	0	0	0	0	0	0	0	0	0	0	0	0	0	0		GO:0006412; GO:0005575; GO:0030533; GO:0006414
AT1G01900	Encodes AtSBT1.1, a subtilisin-like serine protease. Cleaves the phytosulfokine AtPSK4, a growth promoting peptide.	2460	2361	357	289	201	194	394	183	140	149	127	252	188	318	363	389	400	198	289	181	395	740	485	271	331	246	275	199	237		GO:0004252; GO:0006508; GO:0004252; GO:0048046; GO:0005576; GO:0005618; GO:0031012
AT1G01910	Subunit of GET complex. Interacts with GET2 in the presence of GET1.	1365	1266	1007	1312	774	1316	1410	1226	567	584	515	935	796	809	1680	1664	1457	905	1087	997	1375	2378	1573	1262	1462	1012	1576	1191	1503		GO:0016887; GO:0005515; GO:0005515; GO:0005829; GO:0043621; GO:0048767; GO:0005829; GO:0043529; GO:0006620; GO:0005576; GO:0009507; GO:0005515; GO:0005524; GO:0043529; GO:0005515
AT1G01920	SET domain-containing protein	1873	1774	440	616	296	591	392	519	410	324	260	1771	1334	1304	2078	2243	1836	1367	1689	1359	638	1082	585	463	620	476	544	462	488		GO:0005634; GO:0018026; GO:0005515; GO:0016279; GO:0009507; GO:0005634; GO:0005634
AT1G01930	zinc finger protein-like protein	1999	1900	570	663	364	536	485	611	445	355	320	773	618	604	1266	1416	1128	633	783	722	506	930	587	538	580	434	525	446	476		GO:0005737; GO:0030433
AT1G01940	Cyclophilin-like peptidyl-prolyl cis-trans isomerase family protein	736	637	459	464	264	545	476	598	2211	1480	1069	2091	1535	1430	3157	3501	2209	1480	1763	1709	494	956	564	536	564	461	538	413	488		GO:0006457; GO:0003755; GO:0005634; GO:0000413
AT1G01950	Encodes a member of the armadillo/beta-catenin repeat kinesin motor family. Mutants have twisted roots due to abnormal cell file rotation; the phenotype is dependent on microtubules.	3058	2959	1049	1142	722	470	477	532	501	532	416	828	623	529	1078	1294	1537	584	671	567	645	1018	580	493	472	424	482	477	485		GO:0007018; GO:0007018; GO:1990939; GO:0016887; GO:0008017; GO:0003777; GO:0009507; GO:0008574; GO:0005634; GO:0030705; GO:0005737; GO:0005871; GO:0008017; GO:0009507; GO:0005874; GO:0048364
AT1G01960	Encodes one of the functionally redundant ARF guanine-nucleotide exchange factors (ARF-GEFs). Functions as regulators of post-Golgi trafficking.	5495	5396	1908	2537	1400	2096	1777	2169	1195	1036	955	2324	1755	1739	3525	3783	3756	2013	2619	1881	2713	4150	2266	1845	1791	1409	2225	1964	2143		GO:0005829; GO:0009561; GO:0005802; GO:0005634; GO:0016192; GO:0005829; GO:0032012; GO:0032588
AT1G01970	Tetratricopeptide repeat (TPR)-like superfamily protein	1649	1550	1935	2297	1530	1654	1418	1543	773	766	654	936	805	858	1592	1772	1575	942	1160	1002	1140	2124	1290	1323	1644	1195	1368	1248	1233		GO:0003674; GO:0008150; GO:0005739
AT1G01980	Encodes an oligogalacturonide oxidase that inactivates the elicitor-active oligogalacturonides (OGs).	1828	1729	0	0	0	1	0	0	0	2	0	0	1	0	0	2	6	0	0	0	0	1	2	0	2	0	0	0	0		GO:0071949; GO:0009505; GO:0016899; GO:0005886; GO:0005794; GO:0009507
AT1G01990	hypothetical protein	1176	1077	1034	1233	684	910	644	767	577	489	438	1507	1093	1097	2299	2900	2176	1312	1511	1463	762	1545	954	752	965	732	792	629	700		GO:0003674; GO:0009535; GO:0008150
AT1G02000	UDP-D-glucuronate 4-epimerase The mRNA is cell-to-cell mobile.	1781	1682	577	623	340	309	319	258	380	291	279	336	201	227	584	695	616	252	349	328	347	705	421	354	402	311	371	251	296		GO:0050378; GO:0050378
AT1G02010	member of KEULE Gene Family	2460	2361	1486	1435	780	519	278	545	402	304	289	449	349	344	719	829	900	453	521	458	469	920	420	394	480	401	362	368	415		GO:0005634; GO:0019905; GO:0016192; GO:0005886; GO:0005634; GO:0005634; GO:0005634; GO:0005634; GO:0005634; GO:0016192; GO:0006886; GO:0030141; GO:0006904
AT1G02020	nitroreductase family protein	2258	2159	718	768	498	543	500	585	474	375	343	885	572	656	1014	1281	1072	612	685	539	542	1047	625	449	643	434	548	413	513		GO:0016491; GO:0005634; GO:0009507; GO:0005634; GO:0005739; GO:0009507
AT1G02030	C2H2-like zinc finger protein	1938	1839	7	2	2	1	2	4	1	0	2	3	3	4	13	15	20	6	7	3	6	15	4	1	3	4	5	2	4		GO:0006355; GO:0005634; GO:0003700
AT1G02040	C2H2-type zinc finger family protein	975	876	0	0	0	0	0	0	0	0	0	1	0	0	0	3	0	0	0	0	0	2	0	0	0	0	0	0	0		GO:0005634; GO:0003700; GO:0006355
AT1G02050	Chalcone and stilbene synthase family protein	1312	1213	269	257	182	262	170	221	100	79	83	584	487	400	654	806	552	427	489	471	243	349	216	278	263	315	311	194	220		GO:0010584; GO:0009813; GO:0010584; GO:0080110; GO:0090439; GO:0005783; GO:0005737; GO:0010584; GO:0005515; GO:0030639; GO:0016747; GO:0030639; GO:0005783
AT1G02060	Tetratricopeptide repeat (TPR)-like superfamily protein	2177	2078	132	179	101	152	110	118	86	72	46	233	212	231	508	536	465	300	430	281	159	271	191	112	83	90	85	108	97		GO:0005739; GO:0008150
AT1G02065	Encodes an SBP-box gene, a member of the SPL gene family. Mutants are affected in micro- and megasporogenesis, trichome formation on sepals, and stamen filament elongation.	1609	1510	105	86	109	56	76	83	176	54	124	113	70	134	120	113	81	141	120	97	130	199	105	85	60	95	80	97	131		GO:0003677; GO:0005634; GO:0009556; GO:0005634; GO:0005634; GO:0003677; GO:0048653; GO:0009554; GO:0005634
AT1G02070	zinc ion-binding protein	604	505	7	12	4	11	8	14	8	1	11	9	5	11	15	7	7	12	11	2	15	17	15	23	13	10	22	24	33		GO:0005575
AT1G02074	No hit	147	48	0	0	0	0	0	0	0	0	0	0	1	0	0	0	0	1	0	0	0	2	0	0	0	0	0	0	2		None found
AT1G02080	Acts as scaffold protein in the CCR4-NOT complex, by interacting with various NOT proteins and CAF1. Essential protein for proper pollen development and germination capacity.	7461	7362	3507	4528	2265	2786	1846	2659	2304	1768	1673	3643	2666	2838	5840	5551	5617	3285	3911	2895	3276	5312	2428	2130	2219	1890	2387	2481	2511		GO:0030015; GO:0060090; GO:0030015; GO:0000288; GO:0000932; GO:0005576; GO:0017148; GO:0005515; GO:0006417
AT1G02090	encodes a phosphoprotein that is a subunit of the COP9 signalosome. Mutants exhibit constitutive photomorphogenic phenotype.	1064	965	1345	1614	841	1048	1136	1033	2334	1997	1772	3329	2519	2612	4342	4703	3225	2265	2755	2363	891	1795	1132	954	1101	989	1207	831	1052		GO:0008180; GO:0008180; GO:0000338; GO:0005515; GO:0005515; GO:0005515; GO:0005515; GO:0010387; GO:0005515; GO:0005737; GO:0008180; GO:0009640; GO:0005515
AT1G02100	Leucine carboxyl methyltransferase	1335	1236	1263	1555	830	885	707	883	1124	781	747	2284	1602	1615	3839	4550	3500	2616	2738	2394	882	1634	1018	947	1104	825	898	772	892		GO:0005634; GO:0005634; GO:0005634; GO:1900458; GO:0005737; GO:0008757; GO:0032259
AT1G02110	bZIP domain class transcription factor (DUF630 and DUF632)	2314	2215	1239	1309	845	676	654	791	860	584	598	954	840	918	1190	1241	1153	604	714	610	469	1047	539	729	713	596	633	542	635		GO:0003674; GO:0005634; GO:0006499
AT1G02120	Encodes VAD1 (Vascular Associated Death1), a regulator of cell death and defense responses in vascular tissues. VAD1 is a putative membrane associated protein and contains a GRAM domain. vad1 is a lesion mimic mutant that exhibits light conditional appearance of propagative HR (hypersensitive response)-like lesions along the vascular system. The mRNA is cell-to-cell mobile.	1974	1875	3099	3889	1907	2199	1600	1941	1388	1172	1022	1814	1184	1188	3049	3330	2802	2037	2096	1926	2254	3680	2174	1930	1952	1696	2141	1781	2178		GO:0043069; GO:0043069; GO:0005634; GO:0005634; GO:0043069; GO:0005634; GO:0042742; GO:0009723; GO:0009751; GO:0005783; GO:0042742; GO:0005576
AT1G02130	Belongs to the Rab1 GTPase subfamily. This small GTP-binding protein is required in ER to Golgi transportation.	1021	922	1444	1774	975	1162	1462	1263	870	815	805	1155	817	904	2023	2029	1795	932	1320	1058	1201	2186	1184	1097	1308	841	1309	1184	1324		GO:0003924; GO:0006888; GO:0032588; GO:0005773; GO:0005576; GO:0000139; GO:0005886; GO:0006888
AT1G02136	pseudogene of phagocytosis and cell motility protein	192	93	0	0	0	0	0	0	0	0	0	0	0	0	0	0	0	0	0	0	0	0	0	0	0	0	0	0	0		None found
AT1G02140	Encodes a homologue of the exon junction complex (EJC) component MAGO that participates in intron-mediated enhancement of gene expression.	785	686	3583	4564	2255	3353	3102	2371	2056	2075	1692	3387	2579	2935	6612	7249	5732	3622	4212	4035	3074	6039	3435	2491	3081	1982	3111	2856	2674		GO:0010183; GO:0005634; GO:0005515; GO:0009793; GO:0010628; GO:0005515; GO:0035145; GO:0005730; GO:0005654; GO:0005730; GO:0016607; GO:0035145; GO:0008380
AT1G02145	homolog of asparagine-linked glycosylation 12	1655	1556	932	1147	567	728	471	678	457	391	325	955	731	678	1366	1495	1348	776	858	799	640	1165	576	624	764	588	629	637	678		GO:0000009; GO:0006487; GO:0005789; GO:0006487; GO:0000030; GO:Man(7)G; GO:0000009; GO:0030433
AT1G02150	Tetratricopeptide repeat (TPR)-like superfamily protein	1910	1811	4973	6070	3733	5982	5955	6138	2829	2704	2226	5462	4166	4264	7418	8610	7237	4110	4824	4414	4110	9103	5096	5409	6601	4848	5509	4343	4753		GO:0005739; GO:0003729; GO:0003729; GO:0009507; GO:0005739
AT1G02160	Cox19 family protein (CHCH motif)	567	468	666	724	439	695	454	664	328	292	248	664	502	535	779	921	879	434	459	447	434	931	524	540	808	587	647	573	569		GO:0003674; GO:0005739; GO:0008150; GO:0005739
AT1G02170	Encodes a type I metacaspase. Two Arabidopsis metacaspases, AT1G02170 (MC1) and AT4G25110 (MC2) antagonistically control programmed cell death in Arabidopsis. MC1 is a positive regulator of cell death and requires conserved caspase-like putative catalytic residues for its function. MC2 negatively regulates cell death. This function is independent of the putative catalytic residues. A third type I…	1336	1237	855	1082	544	683	687	648	518	381	456	779	567	614	956	1173	1132	608	695	609	579	1037	645	686	697	592	721	556	824		GO:0004197; GO:0043068; GO:0004197; GO:0005515; GO:0043068
AT1G02180	ferredoxin-like protein	918	819	149	177	165	134	198	137	141	132	102	201	183	212	276	309	260	179	206	174	181	307	206	150	159	158	185	140	178		GO:0003674; GO:0008150
AT1G02190	Fatty acid hydroxylase superfamily	2173	2074	66	52	93	37	51	44	113	21	66	133	44	97	137	122	134	209	132	167	181	140	96	198	44	78	130	41	63		GO:0005789; GO:0016020; GO:0005506; GO:0016491; GO:0005739; GO:0000254; GO:0016126; GO:0005739
AT1G02205	Expression of the CER1 gene associated with production of stem epicuticular wax and pollen fertility. Biochemical studies showed that cer1 mutants are blocked in the conversion of stem wax C30 aldehydes to C29 alkanes, and they also lack the secondary alcohols and ketones. These suggested the CER1 protein is an aldehyde decarbonylase, but the exact molecular function of this protein remains to be…	2067	1968	2590	2215	2311	1420	1675	1979	1943	1324	1280	2787	2034	3109	6009	5198	6157	4299	6151	3865	8149	12147	6528	3548	3414	2944	2778	1737	1917		GO:0000254; GO:0046185; GO:0016126; GO:1990465; GO:0005789; GO:0071771; GO:0009924; GO:0050832; GO:0005506; GO:0042742; GO:0016491; GO:0043447; GO:0016491; GO:0043447; GO:0010025; GO:0042335; GO:0005739; GO:0008610; GO:0009414; GO:0010025; GO:0016020
AT1G02210	NAC (No Apical Meristem) domain transcriptional regulator superfamily protein	264	165	0	0	0	0	0	0	0	0	0	0	0	0	0	0	0	0	0	0	0	0	0	0	0	0	0	0	0		GO:0005634; GO:0006355; GO:0003677
AT1G02220	NAC domain transcription factor which functions as a negative regulator of the TDIF-PXY module and fine-tunes TDIF signaling in vascular development. Controls the balance of xylem formation and cambial cell divisions.	1353	1254	787	1155	250	133	69	117	204	114	118.95	765	516	461	1400	1334	1408	949	908	1760	358	458.03	456	133	312	234	239	128	236.01		GO:0005886; GO:0005515; GO:0000976; GO:0000976; GO:0005634; GO:0006355; GO:0003700
AT1G02228	pseudogene of no apical meristem (NAM) family protein	789	690	0	0	0	0	0	0	0	0	0	0	0	0	0	0	0	0	0	0	0	0	0	0	0	0	0	0	0		None found
AT1G02230	NAC domain containing protein 4	1081	982	113	262	24	55	42	23	24	15	8	251	159	152	657	1082	873	378	327	383	53	49	26	58	42	19	81	60	73		GO:0006355; GO:0003700; GO:0005634; GO:0006355
AT1G02250	Encodes a member of the NAC family of transcription factors. ANAC005 contains sequences specifying both nuclear and plasma membrane targeting. Overexpression results in increased xylem differentiation suggesting ANAC005 promotes xylem formation.	1089	990	1	7	1	2	0	0	0	0	0.05	1	0	0	0	5	7	4	3	3	16	10.97	8	2	4	1	2	3	1.99		GO:0005634; GO:0003700; GO:0005634; GO:0010089; GO:0006355; GO:0005886
AT1G02260	Divalent ion symporter	2146	2047	465	567	281	615	334	516	119	134	160	420	334	342	641	731	678	339	520	383	418	657	342	398	454	286	485	464	559		GO:0055085; GO:0016021
AT1G02270	Calcium-binding endonuclease/exonuclease/phosphatase family	1645	1546	725	950	368	1031	1061	1077	439	341	280	1030	693	742	1949	2197	2084	851	1313	1043	1246	2545	1177	750	1117	788	1245	997	1155		GO:0000175; GO:0005509; GO:0009507; GO:0005634
AT1G02280	Encodes a GTP-binding GTP-ase. Component of the chloroplast protein import machinery. Required for import of POR B into plastids. Toc33 phosphorylation may not play an important role in vivo.	1173	1074	4993	6051	4063	4359	4413	4400	3600	3229	2630	4740	3883	4413	6529	7192	5652	4101	4691	4419	2921	5596	3281	3770	4742	3201	4177	3304	3508		GO:0042803; GO:0009507; GO:0005515; GO:0005525; GO:0009507; GO:0009941; GO:0009707; GO:0003924; GO:0009941; GO:0009941; GO:0005576; GO:0005515; GO:0042802; GO:0015450; GO:0005515; GO:0009507; GO:0009507; GO:0045036; GO:0005622; GO:0005515
AT1G02290	hypothetical protein	1695	1596	339	454	246	349	315	366	930	770	571	636	467	513	991	980	758	561	648	510	449	859	500	321	452	328	415	333	370		GO:0005634; GO:0008150; GO:0031011; GO:0003674
AT1G02300	Encodes a capase involved in stress induced cell death.	1227	1128	335	307	142	1458	780	1517	358	216	227	5286	3577	3068	5252	5145	4488	3544.56	3806	2911	833	1304.26	554	1075	1368	1046	1121	1017	1198		GO:0004197; GO:0004197; GO:0005764; GO:0005615; GO:0051603; GO:0006508; GO:0050790; GO:0005576
AT1G02305	Encodes a capase involved in stress induced cell death.	1407	1308	2030	2543	1445	1979	1802	1723	1717	1496	1425	3663	2463	2486	5687	5876	5205	3234.44	4145	3269	2383	4340.74	2576	2387	2666	1972	2646	1849	2424		GO:0006508; GO:0051603; GO:0005773; GO:0005576; GO:0004197; GO:0005764; GO:0005576; GO:0004197; GO:0050790; GO:0005615
AT1G02310	Glycosyl hydrolase superfamily protein	1390	1291	4	2	0	2	3	5	3	1	3	76	2	3	40	12	37	22	12	268	31	24	90	8	12	14	26	3	27		GO:0071704; GO:0016985; GO:0005576; GO:0005576
AT1G02320	hypothetical protein	147	48	0	0	0	0	0	0	0	0	0	0	0	0	0	0	0	0	0	0	0	0	0	0	0	0	0	0	0		GO:0005739; GO:0003674; GO:0008150
AT1G02330	Encodes a nuclear coiled-coil domain-containing protein that interacts with and negatively regulates COP1's E3 ubiquitin ligase activity, and represses COP1 mediated HY5 degradation in cell-free extracts.	1058	959	994	1419	780	919	886	1065	481	443	397	1031	670	809	1376	1360	1355	768	876	874	1016	1680	929	893	1021	900	1075	821	929		GO:0080022; GO:0010099; GO:0003674; GO:0048024; GO:0055121; GO:0005634; GO:0016607; GO:0005515; GO:1904667; GO:0005681
AT1G02335	Encodes a plasodesmata-located protein involved in regulating primary root growth by controlling phloem-mediated allocation of resources between the primary and lateral root meristems.	832	733	109	120	61	161	355	87	54	92	77	46	59	101	221	246	264	101	179	107	220	466	201	106	225	72	114	88	88		GO:0009506; GO:0005618; GO:2000280; GO:0030145; GO:2000280; GO:0009506; GO:0006950; GO:0010497; GO:0005576; GO:0010497
AT1G02340	Encodes a light-inducible, nuclear bHLH protein involved in phytochrome signaling. Mutants exhibit a long-hypocotyl phenotype only under far-red light but not under red light and are defective in other phytochrome A-related responses. Mutants also show blue light response defects. HFR1 interacts with COP1, co-localizes to the nuclear specks and is ubiquinated by COP1.	1253	1154	88	111	69	55	61	60	37	42	26	77	61	72	174	134	180	85	76	71	82	212	44	66	68	36	48	44	32		GO:0005634; GO:0003700; GO:0005515; GO:0005515; GO:0010218; GO:0000209; GO:0005515; GO:0000976; GO:0009738; GO:0005829; GO:0005515; GO:0005634; GO:0005634; GO:0005515; GO:0046983; GO:0005634; GO:0003700; GO:0005634; GO:0005634; GO:0005515; GO:0005515; GO:0005515; GO:0007165; GO:0005634; GO:0009585; GO:0000976; GO:0005515; GO:0005515; GO:0005515; GO:0009785; GO:0009642; GO:0003712
AT1G02350	protoporphyrinogen oxidase-like protein	423	324	53	74	38	72	55	81	16	12	19	96	58	53	115	110	76	82	67	76	46	119	47	90	128	82	67	56	46		GO:0003674; GO:0005739
AT1G02360	Chitinase family protein	1011	912	37	119	32	34	28	103	22	30	12	18	11	14	17	12	60	11	8	34	26	44	69	142	58	45	101	56	102		GO:0004568; GO:0005576; GO:0006032; GO:0004568; GO:0002239; GO:0005739; GO:0071456; GO:0016998; GO:0005975; GO:0005739
AT1G02370	Tetratricopeptide repeat (TPR)-like superfamily protein	1758	1659	168	251	143	285	342	255	121	76	78	583	420	500	769	942	796	429	534	532	394	688	415	296	333	231	345	284	236		GO:0003674; GO:0005739; GO:0009507; GO:0008150
AT1G02380	transmembrane protein	1121	1022	214	263	147	123	137	182	125	89	70	101	99	79	196	230	207	76	108	145	191	317	168	165	187	106	116	97	90		GO:0003674; GO:0005634; GO:0008150
AT1G02390	putative sn-glycerol-3-phosphate 2-O-acyltransferase	1791	1692	161	145	85	65	37	54	467	167	162	300	170	176	397	440	511	154	198	220	96	169	92	107	49	38	80	19	55		GO:0-DCA-C; GO:0016791; GO:0010143; GO:0005739; GO:0090447; GO:0004366; GO:0016024; GO:0016020
AT1G02391	No hit	156	57	0	0	0	0	0	0	0	0	0	0	0	0	0	0	0	0	0	0	0	0	0	0	0	0	0	0	0		None found
AT1G02400	Encodes a gibberellin 2-oxidase that acts on C19 gibberellins but not C20 gibberellins.	1339	1240	45	73	16	24	19	29	20	18	10	34	14	19	44	85	179	21	10	80	50	30	56	21	50	34	40	20	76		GO:0052634; GO:0045487; GO:0005737; GO:0052634; GO:0051213; GO:0009416; GO:0016491; GO:0009639; GO:0045487; GO:0009686; GO:0009507
AT1G02405	proline-rich family protein	527	428	11	12	13	4	0	4	5	1	0	3	0	5	2	7	16	1	0	4	5	4	3	1	3	1	6	4	5		GO:0003674; GO:0031225; GO:0031225; GO:0008150; GO:0005886
AT1G02410	Encodes a member of the cytochrome c oxidase 11 protein family. It is an integral mitochondrial protein and likely plays an important role as a mitochondrial chaperone in COX complex assembly, affecting plant growth and pollen germination.	1176	1077	1095	1402	700	707	681	653	598	557	428	791	621	762	1597	1595	1555	801	966	872	815	1525	763	610	733	545	779	614	716		GO:0010101; GO:0009507; GO:0009507; GO:0009846; GO:0043621; GO:1904960; GO:0009507; GO:0005739; GO:0031304; GO:0005739; GO:0005507; GO:0032592; GO:0008150
AT1G02420	Pentatricopeptide repeat (PPR) superfamily protein	1476	1377	69	171	57	83.45	110	89	42	44.54	27	147.76	115	112.33	344.6	348	335.91	154	177.29	167.67	106	210	112.1	73	70	57.5	110.63	66	78		GO:0008150; GO:0009507; GO:0003674
AT1G02430	A member of ARF GTPase family. A thaliana has 21 members of this family, known to be essential for vesicle coating and uncoating and functions in GTP-binding. Gene encoding ADP-ribosylation factor and similar to other ARFs and ARF-like proteins.	698	599	62	83	43	44.55	34	51	8	16.46	13	45.24	30	24.67	98.4	108	105.09	34	42.71	35.33	33	50	39.87	16	27	25.5	28.37	29	18		GO:0006499; GO:0005525; GO:0006886; GO:0005794; GO:0016192; GO:0005525; GO:0005794; GO:0005737
AT1G02440	A member of ARF GTPase family. A thaliana has 21 members of this family, known to be essential for vesicle coating and uncoating and functions in GTP-binding. Gene encoding ADP-ribosylation factor and similar to other ARFs and ARF-like proteins.	573	474	0	8	1	3	2	0	1	0	0	2	5	0	7	3	2	3	4	0	0	3	1.03	4	0	1	5	5	9		GO:0006886; GO:0005525; GO:0005794; GO:0005525; GO:0005886; GO:0005737; GO:0006499; GO:0016192
AT1G02450	NIMIN1 modulates PR gene expression according the following model: NPR1 forms a ternary complex with NIMIN1 and TGA factors upon SAR induction that binds to a positive regulatory cis-element of the PR-1 promoter, termed LS7. This leads to PR-1 gene induction. NIMIN1 decreases transcriptional activation, possibly through its EAR motif, which results in fine-tuning of PR-1 gene expression.	541	442	177	363	14	79	72	28	51	12	4	118	66	96	136	161	129	116	59	101	134	137	49	125	52	56	354	127	390		GO:0005515; GO:0005515; GO:0005634; GO:0005515; GO:0042742; GO:0045892; GO:0005515; GO:0005515; GO:0010112; GO:0005634
AT1G02460	Pectin lyase-like superfamily protein	1805	1706	31	39	17	108	137	69	66	51	22	170	139	127	131	153	142	101	123	112	61	92	84	39	92	69	66	78	59		GO:0005975; GO:0004650; GO:0005576
AT1G02470	Polyketide cyclase/dehydrase and lipid transport superfamily protein	855	756	68	126	20	24	11	21	60	57	39	116	92	75	277	168	182	123	132	103	61	110	41	26	44	18	32	20	25		GO:0003674; GO:0008150
AT1G02475	Polyketide cyclase/dehydrase and lipid transport superfamily protein	929	830	2884	4088	1961	1878	1774	1794	1841	1795	1643	2460	1823	2361	4437	4241	4023	2052	2528	2220	1715	3262	1595	1526	1892	1275	1931	1943	2195		GO:0005634; GO:0008150; GO:0003674
AT1G02480	pre-tRNA tRNA-Phe (anticodon: GAA)	73	0	0	0	0	0	0	0	0	0	0	0	0	0	0	0	0	0	0	0	0	0	0	0	0	0	0	0	0		GO:0005575; GO:0030533; GO:0006414; GO:0006412
AT1G02490	hypothetical protein	117	18	5	1	0	0	1	0	0	0	0	0	0	0	0	3	0	0	0	1	0	0	0	0	2	0	0	1	2		GO:0003674; GO:0005575; GO:0008150
AT1G02500	encodes a S-adenosylmethionine synthetase. SAM1 is regulated by protein S-nitrosylation. The covalent binding of nitric oxide (NO) to the Cys114 residue inhibits the enzyme activity.	1530	1431	14819	18557	10279	7462	8508	7763	11886	8928	8858	14335	10124	11221	23025	27204	20985	13558	15544	13974	8745	16785	11586	8359	10527	7565	9955	6723	8988		GO:0004478; GO:0005618; GO:0005737; GO:0006556; GO:0006556; GO:0005618; GO:0005737; GO:0004478; GO:0004478; GO:0005829; GO:0005515; GO:0009693; GO:0009693; GO:0005829; GO:0005576
AT1G02510	Encodes AtTPK4, a member of the Arabidopsis thaliana K+ channel family of AtTPK/KCO proteins. AtTPK4 is targeted to the plasma membrane. In contrast other members of the AtTPK proteins are located in tonoplast. AtTPK4 forms a voltage-independent K+ channel that is blocked by extracellular calcium ions. May form homomeric ion channels in vivo.	1086	987	0	0	0	0	4	0	9	12	6	2	0	2	1	1	2	0	0	1	1	2	4	0	0	0	2	1	2		GO:0015271; GO:0009705; GO:0071805; GO:0022841; GO:0030322; GO:0005887
AT1G02520	Encodes an ATP-binding cassette (ABC) transporter. Expressed in the vascular tissue of primary stem. The mRNA is cell-to-cell mobile.	3871	3772	19	49	6	10	8	5	13	12	6	33	20	24	70.53	86	52	53	44.54	41	60	76.67	50.66	31	33	19	19	10	7		GO:0005634; GO:0009506; GO:0055085; GO:0016021; GO:0005634; GO:0005576; GO:0042626; GO:0005886; GO:0042626; GO:0005886; GO:0005886; GO:0005634
AT1G02530	P-glycoprotein 12	3998	3899	13	6	6	8	11	8	4	3	1	13	6	16	33.47	17	37	32	39.46	33	20	39.33	26.34	38	16	18	12	10	9		GO:0005634; GO:0042626; GO:0055085; GO:0005576; GO:0016021; GO:0055085; GO:0042626; GO:0042626
AT1G02540	hypothetical protein	873	774	0	0	0	0	0	0	0	0	0	0	0	0	0	0	0	0	0	0	0	0	0	0	0	0	0	0	0		GO:0005737; GO:0003674; GO:0008150
AT1G02550	Plant invertase/pectin methylesterase inhibitor superfamily protein	729	630	0	0	0	0	0	0	0	0	0	0	0	0	0	0	0	0	0	0	0	0	0	0	0	0	0	0	0		GO:0009507; GO:0043086; GO:0030599; GO:0046910
AT1G02560	One of several nuclear-encoded ClpPs (caseinolytic protease). Contains a highly conserved catalytic triad of Ser-type proteases (Ser-His-Asp). The name reflects nomenclature described in Adam et. al (2001). The mRNA is cell-to-cell mobile.	1341	1242	11922	15028	9729	10397	12466	11225	9578	9137	8514	11273	9037	10436	16610	16669	14269	8454	11035	9784	8867	15468	9503	10183	11856	8757	11675	9925	11218		GO:0009507; GO:0009570; GO:0009534; GO:0018119; GO:0009507; GO:0009368; GO:0009570; GO:0006515; GO:0009532; GO:0009941; GO:0009840; GO:0004176; GO:0005576; GO:0009941; GO:0004252; GO:0009570; GO:0009941; GO:0051117; GO:0009579; GO:0009507; GO:0009570
AT1G02570	transmembrane protein	906	807	2	0	0	1	0	0	0	0	0	2	0	0	0	1	0	0	0	0	0	0	2	0	0	0	0	0	0		GO:0003674; GO:0008150
AT1G02575	transmembrane protein	898	799	0	4	0	0	0	0	0	0	0	1	0	0	0	0	0	1	0	0	0	0	0	0	0	2	0	0	0		GO:0003674; GO:0008150; GO:0005739
AT1G02580	Encodes the imprinted gene MEA that belongs to Polycomb Repressive Complex 2 (PRC2) and has a SET domain for methyltransferase activity and is involved in the stable transcriptional silencing of target genes. It negatively regulates seed development in the absence of fertilization. Mutations in this locus result in embryo lethality. MEA is imprinted in the endosperm. The maternal allele is expres…	2291	2192	7	10	0	1	0	0	2	2	1	0	1	2	0	4	3	0	0	2	2	2	2	3	7	5	7	2	8		GO:0043565; GO:0005515; GO:0005515; GO:0005515; GO:0005515; GO:0009646; GO:0031519; GO:0045892; GO:2000014; GO:0005634; GO:0005634; GO:0005515; GO:0005515; GO:0006349; GO:0005634; GO:0005515; GO:0005515; GO:0048317
AT1G02590	Aldehyde oxidase/xanthine dehydrogenase, molybdopterin binding protein	270	171	0	0	0	0	0	0	0	0	1	0	0	0	0	0	0	0	0	0	0	0	0	0	0	0	0	0	0		GO:0005737; GO:0016491
AT1G02600	pre-tRNA tRNA-His (anticodon: GTG)	72	0	0	0	0	0	0	0	0	0	0	0	0	0	0	0	0	0	0	0	0	0	0	0	0	0	0	0	0		GO:0005575; GO:0030533; GO:0006414; GO:0006412
AT1G02610	RING/FYVE/PHD zinc finger superfamily protein	937	838	74	84	39	127	98	150	27	14	31	37	18	38	119	238	675	80	78	59	86	81	43	391	113	47	125	84	128		GO:0016020; GO:0005737; GO:0016567; GO:0004842; GO:0005737; GO:0008270; GO:0005634
AT1G02620	Ras-related small GTP-binding family protein	687	588	0	3	0	6	9	18	1	0	0	5	2	2	19	46	45	13	11	14	2	6	5	19	11	7	7	0	6		GO:0006886
AT1G02630	Nucleoside transporter family protein	1609	1510	21	26	13	16	31	21	21	23	23	9	5	7	2	5	17	7	7	11	21	31	20	33	18	24	37	11	19		GO:1901642; GO:0005886; GO:0005337; GO:0016021; GO:0005337
AT1G02640	encodes a protein similar to a beta-xylosidase located in the extracellular matrix. This is a member of glycosyl hydrolase family 3 and has six other closely related members.	2584	2485	375	412	302	211	320	294	1080	497	517	303	204	272	444	496	405	344	468	306	384	516	363	758	406	286	294	233	289		GO:0009044; GO:0031222; GO:0005576; GO:0009505; GO:0046556; GO:0045493
AT1G02650	Tetratricopeptide repeat (TPR)-like superfamily protein	1542	1443	39	51	23	36	38	22	13	12	7	35	24	17	46	74	68	49	51	31	20	20	24	52	29	31	24	15	27		GO:0005634
AT1G02660	PLIP2 is a glycerolipid A1 lipase with substrate preference for monogalactosyldiacylglycerol. Expression is induced by ABA.	2609	2510	58	103	33	204	181	224	63	50	57	254	112	99	321	791	952	126	166	372	126	204	132	421	154	105	325	165	150		GO:0047714; GO:0052739; GO:0005576; GO:0031349; GO:0009507; GO:0009628; GO:42401; GO:0002213; GO:0008970; GO:0052740
AT1G02670	P-loop containing nucleoside triphosphate hydrolases superfamily protein	2037	1938	56	64	36	58	43	71	37	32	18	73	75	91	134	135	125	76	94	97	33	83	35	63	35	43	56	69	53		GO:0005634; GO:0005634; GO:0005634; GO:0005634; GO:0070615; GO:0005634; GO:0005634; GO:0005524; GO:0005634
AT1G02680	Encodes a TBP-Associated Factor (TAF) that functions together with PRC2 in transcriptional regulation during seed development.	907	808	608	578	319	453	377	509	324	302	258	609	450	494	780	956	845	420	456	494	305	583	374	456	535	422	525	370	471		GO:0005634; GO:0009793; GO:0006366; GO:0009960; GO:0046982; GO:0048316; GO:0005634
AT1G02681	Pseudogene of AT4G02160	510	411	0	0	0	0	0	0	2	0	1	4	4	3	6	4	1	2	4	3	0	0	2	0	0	1	1	0	1		None found
AT1G02690	Putative importin alpha isoform. When overexpressed can rescue the impa-4 decreased transformation susceptibility phenotype.	1940	1841	349	492	260	536	671	574	219	266	195	590	491	644	1041	1121	816	536	622	509	612	1062	609	541	545	463	587	555	593		GO:0008139; GO:0005515; GO:0005515; GO:0006607; GO:0061608; GO:0005634; GO:0061608; GO:0005737; GO:0005737; GO:0006606; GO:0005737
AT1G02700	GATA transcription factor-like protein	1030	931	49	92	42	24	25	35	373	195	132	49	39	50	72	79	86	27	60	40	34	63	40	14	36	21	16	14	22		GO:0005739; GO:0003674; GO:0008150
AT1G02710	glycine-rich protein	291	192	62	61	28	20	46	11	28	30	45	23	18	34	61	51	19	10	19	17	33	95	37	15	32	24	19	22	26		GO:0008150; GO:0003674
AT1G02720	Encodes a protein with putative galacturonosyltransferase activity.	1775	1676	607	779	443	575	382	461	348	265	219	600	427	502	894	1042	952	402	486	474	436	858	488	398	619	439	461	383	382		GO:0048363; GO:0005794; GO:0048354; GO:0005794; GO:0047262; GO:0005783; GO:0045489; GO:0005794; GO:0005794; GO:0071668; GO:0005794
AT1G02730	Encodes a gene similar to cellulose synthase. Knock-out mutant has reduced growth, reduced xylan level and reduced xylan synthase activity in stems.It's expression is cell cycle dependent and it appears to function in cell plate formation.	3854	3755	1462	1529	1133	1769	2129	1750	154	451	352	800	778	1022	2027	2918	2543	909	1030	870	1766	3325	1912	1455	1400	1158	1750	1476	1658		GO:0030244; GO:0009833; GO:0009414; GO:0005802; GO:0048367; GO:0051753; GO:0005886; GO:0000919; GO:0051753; GO:0006970; GO:0016760; GO:0046527; GO:0005794; GO:0009651; GO:0005794; GO:0005794; GO:0042546
AT1G02740	MRG1 and MRG2 proteins act as readers of H3K4me3/H3K36me3 marked chromatin. They interact with each other as well as several other protein classes, to modulate the activity of flowering genes.	1319	1220	281	332	146	297	230	260	86	98	65	343	267	320	785	878	845	383	436	393	273	574	295	184	283	180	282	239	240		GO:0043967; GO:0006355; GO:0048586; GO:0048510; GO:0005634; GO:1990841; GO:2000028; GO:0043621; GO:0005515; GO:1990188; GO:0000123; GO:0005634; GO:0035064; GO:0005515; GO:0016573; GO:0035064
AT1G02750	Drought-responsive family protein	1000	901	661	810	410	334	238	289	421	336	272	511	385	403	904	1075	897	415	490	484	309	675	300	382	422	263	383	305	306		GO:0005634; GO:0005634
AT1G02760	pre-tRNA tRNA-Lys (anticodon: CTT)	73	0	0	0	0	0	0	0	0	0	0	0	0	0	0	0	0	0	0	0	0	0	0	0	0	0	0	0	0		GO:0006412; GO:0005575; GO:0006414; GO:0030533
AT1G02770	hypothetical protein	1218	1119	16	26	5	11	7	15	8	7	7	23	10	22	56	44	74	29	46	52	16	29	17	15	10	10	27	20	12		GO:0003674; GO:0008150; GO:0005634
AT1G02780	Ribosomal protein L19e family protein	1031	932	25307	32980	20108	30205	29513	29686	15940	16232	14187	19388	14495	16605	27201	30242	24907	15643	18384	17651	23400	44683	30349	26989	33704	26363	30428	23494	25523		GO:0009793; GO:0022626; GO:0005829; GO:0022625; GO:0005737; GO:0009506; GO:0005576; GO:0022625; GO:0003729; GO:0003729; GO:0006412; GO:0003723; GO:0005730; GO:0003735
AT1G02790	encodes a exopolygalacturonase.	1658	1559	0	0	0	0	0	0	0	0	0	0	0	0	0	0	0	0	0	0	0	0	0	0	0	0	36	0	6		GO:0005576; GO:0005975; GO:0047911; GO:0004650
AT1G02800	Encodes a protein with similarity to endo-1,4-b-glucanases and is a member of Glycoside Hydrolase Family 9. CEL2 is induced by nemotodes and is expressed in syncitia induced by Heterodera schachtii.May be involved in the development and function of syncitia.	1764	1665	180	134	128	131	182	161	78	70	76	480	328	521	554	510	499	259	329	232	117	192	75	111	57	79	139	152	158		GO:0005576; GO:0008810; GO:0009624; GO:0007389
AT1G02810	Plant invertase/pectin methylesterase inhibitor superfamily	1906	1807	12	13	13	15	8	8	5	4	2	17	9	16	25	27	34	21	20	17	27	36	23	23	24	23	26	17	18		GO:0009507; GO:0045490; GO:0030599; GO:0042545; GO:0046910
AT1G02813	pectinesterase (Protein of unknown function, DUF538)	612	513	1	0	0	0	0	0	0	0	9	1	1	1	0	0	0	3	1	0	28	2	4	13	12	1	33	2	8		GO:0005576; GO:0008150
AT1G02816	pectinesterase (Protein of unknown function, DUF538)	1009	910	1035	1415	626	196	230	239	1062	1038	702	304	169	266	644	673	777	276	303	431	416	843	465	261	362	258	283	215	301		GO:0005576; GO:0005773; GO:0008150; GO:0003674; GO:0005774
AT1G02820	Late embryogenesis abundant 3 (LEA3) family protein	615	516	11411	9263	5973	918	398	520	925	834	542	98	75	69	443	450	568	243	223	261	1718	3773	2037	942	1057	855	686	603	622		GO:0009414; GO:0009507; GO:0005634; GO:0005739; GO:0009651; GO:0003674; GO:0006950; GO:0005829
AT1G02830	Ribosomal L22e protein family	384	285	5	5	7	4	1	1	0	0	0	0	0	0	2	1	3	2	1	4	9	7	7	6	10	2	2	0	4		GO:0003735; GO:0009507; GO:0022625; GO:0003723; GO:0002181
AT1G02840	SR34/SR1 is a plant homologue of the human general/alternative splicing factor SF2/ASF. Barta et al (2010) have proposed a nomenclature for Serine/Arginine-Rich Protein Splicing Factors (SR proteins): Plant Cell. 2010, 22:2926.	1241	1142	3106	3787	2286	2565	2631	2621	2495	1847	1821	8258	6024	5494	10745	12144	9581	6251	6393	5581	1963	3187	1992	2414	2588	2190	2609	2074	2408		GO:0003723; GO:0016607; GO:0005515; GO:0005515; GO:0016607; GO:0016607; GO:0005634; GO:0005737; GO:0003729; GO:0000398; GO:0005515; GO:0003729; GO:0035061
AT1G02850	beta glucosidase 11	1804	1705	495	684	161	183	60	146	111	448	154	528	327	286	1933	2268	2725	670	1089	1758	995	1113	1403	263	542	349	367	151	285		GO:0008422; GO:0005975; GO:0005886; GO:0005576; GO:0005886; GO:0102483; GO:0005576; GO:0005576
AT1G02860	Encodes a ubiquitin E3 ligase with RING and SPX domains that is involved in mediating immune responses and mediates degradation of PHT1s at plasma membranes. Targeted by MIR827. Ubiquitinates PHT1;3, PHT1;2, PHT1;1/AtPT1 and PHT1;4/AtPT2.	1517	1418	290	409	204	229	241	254	347	226	156	445	304	298	709	870	855	482	551	459	265	439	219	308	357	239	311	267	271		GO:0042742; GO:0005737; GO:0080021; GO:0010167; GO:0005634; GO:0010337; GO:0004842; GO:0005739; GO:0009697; GO:0005886; GO:0009751; GO:0004842; GO:0009626; GO:0005737; GO:0009627; GO:0080021; GO:0016567; GO:0005634; GO:0005515
AT1G02870	nucleolar-like protein	843	744	587	765	452	872	876	884	291	294	255	873	699	760	1257	1428	1190	662	916	766	972	1883	1183	819	947	786	1087	873	850		GO:0005634; GO:0042273; GO:0005730; GO:0003674
AT1G02880	Encodes a thiamine pyrophosphokinase capable of producing thiamine pyrophosphate from free thiamine.	1169	1070	1309	1169.31	509.64	691	410	532	332	291	323	656	373	546	1089	1357.04	1588	466	563	581.45	595	1074.74	541.17	562	559	485	653	456	647		GO:0004788; GO:0009229; GO:0006772; GO:0004788; GO:0009229; GO:0005829; GO:0006772; GO:0009229; GO:0004788; GO:0030975
AT1G02890	AAA-type ATPase family protein	4131	4032	2983	3312	1660	1871	1435	1964	2874	2537	2184	3440	2583	2662	5664	5537	4919	2811	3567	2901	1799	3558	1770	1533	1699	1331	1870	1615	1874		GO:0009507; GO:0005634; GO:0005524
AT1G02900	Member of a diversely expressed predicted peptide family showing sequence similarity to tobacco Rapid Alkalinization Factor (RALF), and is believed to play an essential role in the physiology of Arabidopsis. Consists of a single exon and is characterized by a conserved C-terminal motif and N-terminal signal peptide. Mediates Ca2+-dependent signaling. Regulates the splicing of flowering genes and …	579	480	76	93	35	53	36	51	33	22	17	37	26	31	37	60	38	36	42	51	48	61	39	55	67	44	54	33	50		GO:0005576; GO:0005179; GO:0007267; GO:0030308; GO:0048046; GO:0009506; GO:0019722; GO:0019722; GO:0048364; GO:0005515
AT1G02910	Mutants defective in this gene were shown to have a reduced PSII content (overall reduction in the levels of several PSII subunits) and a disrupted grana stack structure. The N-terminal half of the protein contains two tetratricopeptide repeat (TPR) motifs that are arranged tandemly, each consisting of a 34-residue degenerate consensus sequence. The N-terminal sequence is rich in positive and hyd…	1557	1458	3372	4085	2271	2516	1992	2576	2007	1841	1618	2011	1479	1583	2714	3133	2898	1370	1559	1459	1959	3743	2029	1973	2708	1934	2382	1975	2181		GO:0009507; GO:0010270; GO:0009507; GO:0005576; GO:0009507; GO:0010270
AT1G02920	Encodes glutathione transferase belonging to the phi class of GSTs. Naming convention according to Wagner et al. (2002).	925	826	1061.13	4237.49	232.07	1009.72	454.77	1107.58	554.38	523.65	817.15	218.98	62.83	321.77	274.26	416.44	306.97	68.66	74.56	1480.96	250.2	253.31	1325.26	740.82	1982.48	780.31	2226.23	969.43	2562.82		GO:0005737; GO:0005829; GO:0009407; GO:0004364; GO:0046686; GO:0005507; GO:0050897; GO:0043295; GO:0006749; GO:0005737; GO:0043295; GO:0009507; GO:0005576; GO:0005773; GO:0005737; GO:0005634
AT1G02930	Encodes glutathione transferase belonging to the phi class of GSTs. Naming convention according to Wagner et al. (2002).	1049	950	2671.87	8480.51	479.93	1909.28	702.23	1536.42	763.62	901.35	1363.85	260.02	125.17	418.23	328.74	516.56	582.03	96.34	119.44	2414.04	1442.8	1310.69	4213.74	1423.18	3093.52	1626.69	3874.77	1657.57	4657.18		GO:0005737; GO:0009414; GO:0004364; GO:0005507; GO:0043295; GO:0005737; GO:0005576; GO:0005773; GO:0043295; GO:2001147; GO:0005739; GO:0050897; GO:0046686; GO:0006749; GO:0005739; GO:0009507; GO:2001227; GO:0005829; GO:0009506; GO:0009507; GO:0005618; GO:0006979; GO:0004364; GO:0009407
AT1G02940	Encodes glutathione transferase belonging to the phi class of GSTs. Naming convention according to Wagner et al. (2002).	771	672	23	11	9	7	7	1	5	21	11	10	5	17	26	22	30	6	20	25	16	33	31	16	33	18	25	3	10		GO:0043295; GO:0004364; GO:0004364; GO:0005737; GO:0009407; GO:0005737; GO:0006749; GO:0005739
AT1G02950	Encodes glutathione transferase belonging to the phi class of GSTs. Naming convention according to Wagner et al. (2002).	910	811	171	200	93	126	201	99	100	102	106	59	46	85	157	194	180.79	79	104	67	122	243.91	75	97	147	75	114.88	114	120		GO:0004364; GO:0005737; GO:0009507; GO:0005737; GO:0004364; GO:0006749; GO:0009407; GO:0043295
AT1G02952	Natural antisense transcript overlaps with AT1G02950	422	323	0	0	0	0	0	0	0	0	0	0	0	0	0	0	2.21	0	0	0	0	1.09	0	0	0	0	1.12	0	0		GO:0003674; GO:0005575; GO:0008150
AT1G02960	kinetochore protein	1610	1511	596	865	461	683	450	664	254	285	223	1361	1065	1021	1659	1617	1554	1109	1145	989	642	955	430	472	633	464	549	553	639		GO:0005634; GO:0005634; GO:0005634; GO:0005634; GO:0005634; GO:0005634
AT1G02965	hypothetical protein	489	390	0	0	0	0	0	0	0	0	0	0	0	0	0	0	2	0	0	0	0	0	1	0	0	0	0	0	0		GO:0009507; GO:0008150; GO:0003674
AT1G02970	Protein kinase that negatively regulates the entry into mitosis.	1856	1757	145	139	86	169	175	169	57	72	62	68	50	48	115	146	119	74	100	79	212	357	222	116	131	139	182	174	147		GO:0005634; GO:0007093; GO:0004715; GO:1902750; GO:0004672; GO:0005634; GO:0005515; GO:0004713; GO:0004672
AT1G02980	encodes an Arabidopsis cullin	2327	2228	0	0	1	2	6	1	11	5	0	6	0	4	7	8	4	13	12	20	12	13	15	8	3	9	4	0	2		GO:0009941; GO:0004842; GO:0016567; GO:0019005; GO:0006511; GO:0031625; GO:0005515; GO:0031461
AT1G02990	hypothetical protein	4379	4280	902	1132	566	626	470	625	369	366	332	622	501	497	1093	1200	1001	600	679	581	761	1166	573	517	551	393	554	544	641		GO:0008150; GO:0005634; GO:0003674; GO:0005634; GO:0005634; GO:0005634
AT1G03000	Encodes an apparent ATPase similar to yeast and human protein required for peroxisomal biogenesis. May facilitate recycling of PEX5, the peroxisomal matrix protein receptor, and thereby promote peroxisomal matrix protein import.	3100	3001	964	1035	546	987	834	1104	689	538	435	1328	1063	1133	2342	2307	2247	1238	1558	1271	995	2023	1004	954	1057	816	922	864	921		GO:0009507; GO:0016558; GO:0005829; GO:0005515; GO:0006635; GO:0016558; GO:0005778; GO:0016887; GO:0016558
AT1G03010	Phototropic-responsive NPH3 family protein	2099	2000	50	38	22	21	16	12	18	7	6	18	11	10	32	31	35	30	43	32	48	93	13	26	38	19	18	34	21		GO:0009860; GO:0005634; GO:0005634; GO:0016567
AT1G03020	Encodes a member of the CC-type glutaredoxin (ROXY) family that has been shown to interact with the transcription factor TGA2.	309	210	41	41	21	15	22	19	20	11	13	11	12	33	32	17	22	15	13	10	22	59	21	18	14	13	17	20	22		GO:0005737; GO:0015035; GO:0005515; GO:0010167
AT1G03022	No hit	126	27	0	0	0	0	0	0	0	0	0	0	0	0	0	0	0	0	0	0	0	0	0	0	0	0	0	0	0		None found
AT1G03030	P-loop containing nucleoside triphosphate hydrolases superfamily protein	1345	1246	673	818	428	460	445	422	359	369	307	552	419	512	890	975	973	527	636	534	538	901	484	350	502	321	471	410	479		GO:0005524; GO:0009507; GO:0016301; GO:0009507; GO:0009507
AT1G03040	basic helix-loop-helix (bHLH) DNA-binding superfamily protein	1456	1357	2182	2554	1251	1437	1039	1258	1220	1099	897	1809	1356	1423	2659	2772	2492	1364	1593	1461	1399	2636	1504	1232	1531	1253	1487	1149	1271		GO:0046983; GO:0005515; GO:0005634; GO:0003700; GO:0005515; GO:0005634; GO:0000981; GO:0005634; GO:0006357; GO:0005634; GO:0000978; GO:0003700
AT1G03050	Phosphatidylinositol binding clathrin assembly protein 5A/B are recent paralogs with overlapping functions in recycling ANXUR proteins to the pollen tube membrane.	1981	1882	1	0	0	0	0	0	3	0	2	5	1	0	6	0	2	2	1	6	2	1	5	0	0	1	2	0	0		GO:0048268; GO:0030136; GO:0090406; GO:0005634; GO:0005905; GO:0090404; GO:0005545; GO:0000149; GO:0072583; GO:0032050; GO:0009860; GO:0006900; GO:0072659; GO:0005546; GO:0045334
AT1G03055	Encodes the ortholog of rice D27. It is plastid-localized and is required for the inhibition of secondary bud outgrowth and operates on a nonmobile precursor upstream of MAX1 in the SL biosynthesis pathway.	919	820	906	964	617	253	180	196	311	337	264	285	218	272	644	659	675	345	345	316	227	531	233	186	249	168	193	218	201		GO:0009536; GO:1901601; GO:0005634; GO:0005506; GO:0010223
AT1G03060	Encodes a WD/BEACH domain protein involved in cell morphogenesis and ribonucleoprotein particle formation. It interacts with the P-body core component DCP2, associates to mRNA processing bodies (P-bodies), and regulates their assembly upon salt stress. It accumulates at the root hair apex via post-Golgi compartments and positively regulates tip growth by maintaining tip-focused vesicle secretion …	11304	11205	2128	2544	1269	1384	842	1333	1389	931	837	1398	1150	1202	2233	2229	2252	1242	1436	1227	1656	2614	1358	1060	1101	990	1222	1185	1297		GO:0005634; GO:0007033; GO:1903335; GO:0005515; GO:0071472; GO:0005515; GO:0007033; GO:0005634; GO:0005737; GO:0033962; GO:0009825; GO:0035619; GO:0005737; GO:1904580; GO:0005515; GO:0000932; GO:0080001; GO:0005634; GO:0010090; GO:0005768; GO:0005634; GO:1902892
AT1G03070	Bax inhibitor-1 family protein	1019	920	5	13	6	9	14	46	23451	17602	14078	93	88	86	269	246	190	122	200	179	38	75	31	6	22	8	5	3	9		GO:0008150; GO:0016595
AT1G03080	kinase interacting (KIP1-like) family protein	5736	5637	3549	3751	1904	1999	1402	1914	1116	1125	999	2955	1897	2170	4033	3971	4393	2545	2568	2499	2127	3860	1806	1253	1792	1581	1911	1586	2065		GO:0005886; GO:0051015
AT1G03090	MCCA is the biotinylated subunit of the dimer MCCase, which is involved in leucine degradation. Both subunits are nuclear coded and the active enzyme is located in the mitochondrion.	2606	2507	657.56	740.47	475.22	683.01	691.63	908.35	713.72	609.73	553.87	1192.68	850.48	953.8	1723.37	1791.15	1793.78	1033.45	1229.76	1065.54	680.47	1153.11	686.44	1060.25	953.72	732.6	810.22	630.96	866.08		GO:0006552; GO:0005739; GO:0022626; GO:0006552; GO:0005739; GO:0005739; GO:0004485; GO:0050897; GO:0005739; GO:0005576; GO:0022626; GO:0016421; GO:0005739; GO:0005739; GO:0004485
AT1G03100	Pentatricopeptide repeat (PPR) superfamily protein	2595	2496	95.44	120.53	51.78	143.99	111.37	130.65	18.28	21.27	18.13	228.32	175.52	183.2	412.63	494.85	642.22	239.55	285.24	268.46	157.53	274.89	215.56	124.75	121.28	105.4	108.78	121.04	109.92		GO:0008150; GO:0003674; GO:0005739
AT1G03103	Bifunctional inhibitor/lipid-transfer protein/seed storage 2S albumin superfamily protein	640	541	0	0	0	0	0	0	0	0	0	0	0	0	0	0	0	1	0	0	0	0	0	0	0	0	0	0	0		GO:0003674; GO:0005576
AT1G03106	hypothetical protein	933	834	2	1	0	3	0	0	0	0	2	0	0	1	2	1	0	2	0	1	0	4	0	0	0	0	0	2	0		GO:0008150; GO:0005739; GO:0003674
AT1G03110	Encodes a gene involved in the modification of nucleosides in tRNA. Mutants have no 7-methylguanosine.	1564	1465	678	783	511	541	556	565	120	162	107	412	312	359	762	817	752	400	503	450	672	1201	745	457	592	437	637	554	505		GO:0006400; GO:0043527; GO:0008618; GO:0005634; GO:0008176; GO:0005829; GO:0005737
AT1G03120	responsive to abscisic acid 28	549	450	24	35	27	2	5	8	24	22	23	29	14	22	28	27	21	16	14	22	2	7	7	10	5	2	7	3	10		GO:0005634; GO:0010226; GO:0005634; GO:0006873; GO:0009845; GO:0005737; GO:0005730; GO:0005829; GO:0005634
AT1G03130	Encodes a protein predicted by sequence similarity with spinach PsaD to be photosystem I reaction center subunit II (PsaD2)	892	793	41249	51556	30851	35249	42879	46216	36262	27864	32175	40253	28689	41148	42048	44913	46019	21071	23657	21763	15180	37395	18381	31035	47545	32705	35418	27938	35771		GO:0009538; GO:0005576; GO:0009535; GO:0009579; GO:0009941; GO:0009579; GO:0009941; GO:0005515; GO:0009535; GO:0009535; GO:0003729; GO:0009534; GO:0009507
AT1G03140	PRP18a is one of two paralogs (the other being PRP18b) which are highly similar to the step II splicing factors in yeast. Loss of function mutations show defects in alternative splicing, mostly intron retention events.	1443	1344	1210	1476	972	1186	1268	1426	1673	1309	1246	2352	1623	1869	3172	3159	2862	2047	2283	2078	1220	1877	1402	1636	1547	1241	1610	1188	1434		GO:0071048; GO:0046540; GO:0000380; GO:0000350; GO:0005634; GO:0071021; GO:0005682
AT1G03150	Acyl-CoA N-acyltransferases (NAT) superfamily protein	743	644	783	995	478	745	621	878	549	528	346	1615	1094	1249	1950	1942	1856	1244	1156	1134	575	1164	599	655	1026	636	696	719	734		GO:0004596; GO:0031416; GO:0017196
AT1G03160	A new plant-specific member of the dynamin superfamily; defines a new protein class within the dynamin superfamily of membrane remodeling GTPases that regulates organization of the thylakoid network in plants. Targeted to chloroplasts and associated with thylakoid and envelope membranes as punctate structures. Knockout mutants have abnormalities in chloroplast and thylakoid morphology, including …	2878	2779	2489	2929	1644	2536	2327	2537	1541	1508	1421	1850	1431	1548	2821	2895	2708	1540	1772	1502	2297	4362	2244	2241	2339	1757	2138	2292	2384		GO:0003824; GO:0031969; GO:0010027; GO:0009507; GO:0005525; GO:0034051; GO:0009507; GO:0010228; GO:0009507; GO:0009507; GO:0031969; GO:0010027; GO:0009707; GO:0009507; GO:1900425
AT1G03170	A member of the FAF family proteins encoded by the FANTASTIC FOUR (FAF) genes: AT4G02810 (FAF1), AT1G03170 (FAF2), AT5G19260 (FAF3) and AT3G06020 (FAF4). FAFs have the potential to regulate shoot meristem size in Arabidopsis thaliana. FAFs can repress WUS, which ultimately leads to an arrest of meristem activity in FAF overexpressing lines.	1053	954	79	31	34	21	7	21	18	12	16	51	40	50	114	67	71	82	50	43	64	106	37	23	20	15	25	17	17		GO:0005634; GO:0010075; GO:0003674
AT1G03180	Functions in chromosome axis remodeling and synapsis along with co factors PCH2 and ASY1.Required for chiasma formation.	1095	996	108	120	64	110	83	113	145	124	104	192	152	142	407	398	268	179	260	159	127	218	75	99	102	81	91	93	84		GO:0005634; GO:0005739; GO:0005634; GO:0005634; GO:0051026; GO:0005739; GO:0005515; GO:0005739; GO:0007096; GO:0005634; GO:0005737; GO:0005739
AT1G03190	UV damage and heat induce a common stress response in plants that leads to tissue death and reduced chloroplast function. The UVH6 product is suggested to be a negative regulator of this response.	2578	2479	490	531	257	400	248	334	271	239	160	469	316	333	680	703	620	355	416	363	294	618	297	259	307	275	396	322	317		GO:0005515; GO:0009411; GO:0003684; GO:0009411; GO:0005634; GO:0006366; GO:0009408; GO:0045951; GO:0005634; GO:0005634; GO:0006281; GO:0003678; GO:0006979; GO:0016818; GO:0033683; GO:0000717; GO:0009408
AT1G03200	hypothetical protein	440	341	49	56	11	29	21	31	18	11	11	67	63	69	178.99	144	173	70	117	79	37	61	12	17	25	14	18	29	24		GO:0003674; GO:0005575; GO:0008150
AT1G03210	Phenazine biosynthesis PhzC/PhzF protein	861	762	551	589	237	435	317	383	154	143	110	240	161	150	273	296	294	196	172	136	269	383	258	347	384	254	599	444	680		GO:0005737; GO:0009058; GO:0003824; GO:0016853
AT1G03220	Eukaryotic aspartyl protease family protein	1530	1431	784	1071.69	359.31	984.67	1031.02	1136.75	568.66	639	527	2076.58	651.71	1350	4241.83	7853.72	8966.85	1457.74	1592.75	9577.69	1210.01	1366	3299.46	2163.48	2573.69	1209.55	1688.39	722	1220		GO:0005794; GO:0071456; GO:0004190; GO:0005886; GO:0009506; GO:0005576; GO:0005618; GO:0099503; GO:0005618; GO:0005576
AT1G03230	Eukaryotic aspartyl protease family protein	1502	1403	292	463.31	191.69	443.33	622.98	368.25	285.34	238	187	532.42	265.29	329	855.17	1275.28	1597.15	493.26	506.25	589.31	433.99	635	506.54	735.52	546.31	339.45	716.61	387	520		GO:0004190; GO:0005576; GO:0005576; GO:0005886; GO:0005618; GO:0005794
AT1G03240	hypothetical protein	473	374	1	3	0	0	0	1	0	0	0	0	0	1	1.01	2	2	2	0	2	2	2	0	1	0	1	0	0	0		GO:0008150; GO:0003674
AT1G03250	R3H domain protein involved in ribosome biogenesis.	1190	1091	1049	1301	712	870	879	911	308	324	289	466	300	450	978	1114	1028	464	594	585	896	1789	837	740	899	677	908	765	796		GO:0003676; GO:0005634; GO:0008150; GO:0005634; GO:0005634; GO:0005634
AT1G03260	SNARE associated Golgi protein family	1332	1233	387	424	266	300	260	300	155	161	138	271	212	207	399	481	506	268	305	263	357	463	324	347	382	277	336	286	369		GO:0016020; GO:0005886
AT1G03270	CBS domain protein with a domain protein (DUF21)	1500	1401	208	247	127	154	100	153	104	94	89	170	122	198	346	370	366	130	179	183	170	313	144	101	144	102	171	117	165		GO:0005886; GO:0003674
AT1G03280	Transcription factor TFIIE, alpha subunit	1901	1802	1671	1973	955	1163	837	1155	695	658	554	1195	854	977	1901	1967	1876	1081	1120	1046	1061	1897	892	898	1158	922	1129	1045	1042		GO:0005634; GO:0005634; GO:0001113; GO:0005634; GO:0005673
AT1G03290	ELKS/Rab6-interacting/CAST family protein	1860	1761	1313	1658	634	772	624	554	520	434	383	764	517	523	920	1161	1202	581	716	601	798	1122	623	582	577	468	989	821	1162		GO:0000981; GO:0006357; GO:0005576; GO:0000978; GO:0005576; GO:0005576; GO:0005634; GO:0005576; GO:0005576; GO:0005576
AT1G03300	Member of the plant-specific DUF724 protein family. Arabidopsis has 10 DUF724 proteins. Loss of function mutant has a WT phenotype	2013	1914	302	412	251	226	175	277	167	163	104	303	258	258	594	586	540	352	365	293	253	420	281	199	240	230	182	213	186		GO:0005634; GO:0005634
AT1G03310	Encodes a protein with strong similarity to isoamylase (EC:3.2.1.68) however lacks critical residues known to be important for activity. Appears to co localize with ISA1 in the chloroplast isoamylase complex. Mutations in this gene cause the loss of detectable isoamylase activity and the disruption of normal starch structure. It has been postulated that AtISA2 interacts with AtISA1 to form the Is…	2940	2841	3099	3929	2201	4301	3101	3753	1672	1499	1232	2466	1917	1897	5198	5228	4554	2751	3497	2858	4292	8348	4782	2585	4150	2977	3405	3303	3227		GO:0010021; GO:0019156; GO:0009507; GO:0019252; GO:0005977; GO:0009507; GO:0019156; GO:0009507; GO:0009507
AT1G03320	hypothetical protein	663	564	12	5	13	17	11	14	2	3	2	2	5	1	5	11	9	3	7	10	10	8	5	13	13	12	7	9	5		GO:0008150; GO:0005634; GO:0003674
AT1G03330	Small nuclear ribonucleoprotein family protein	726	627	1241	1435	931	1191	1099	1102	847	763	749	1276	910	1000	1745	2028	1686	1185	1358	1344	955	1671	1104	1112	1354	986	1254	990	1186		GO:0046540; GO:0071013; GO:0003723; GO:0005515; GO:1990726; GO:0000932; GO:0000398; GO:0005634; GO:0005688; GO:0071011
AT1G03340	hypothetical protein	1298	1199	136	142	60	223	163	178	94	92	89	321	266	269	442	421	425	197	234	236	109	169	104	107	155	107	189	177	191		GO:0008150; GO:0005739; GO:0003674
AT1G03350	BSD domain-containing protein	1756	1657	1406	1769	889	1023	1307	1018	699	555	446	1119	711	805	1826	1871	1845	808	1041	1030	1169	2338	1556	966	1161	928	1275	1026	1190		GO:0008150; GO:0003674; GO:0005737
AT1G03360	Encodes a core subunit of the RNA exosome required for the processing of rRNA, several snoRNA and the degradation of aberrant transcripts.	1264	1165	665	751	463	623	522	561	373	258	248	1530	1181	1123	2120	2399	1817	1285	1551	1456	809	1367	774	610	637	498	667	596	509		GO:0034475; GO:0060149; GO:0071035; GO:0071034; GO:0071051; GO:0000460; GO:0071038; GO:0005654; GO:0005730; GO:0071049; GO:0000178; GO:0005737; GO:0003723; GO:0000176; GO:0043928; GO:0000177; GO:0034427; GO:0000467
AT1G03365	RING/U-box superfamily protein	2836	2737	901	984	536	625	590	598	636	499	483	1008	740	848	1369	1432	1281	714	821	806	567	1083	551	567	609	527	578	533	639		GO:0005634; GO:0016567; GO:0005634
AT1G03370	C2 calcium/lipid-binding and GRAM domain containing protein	3769	3670	963	1381	660	920	679	670	331	336	322	570	340	332	842	1141	1290	471	531	545	748	1108	667	837	648	526	981	815	1190		GO:0005886; GO:0005634; GO:0008150
AT1G03380	yeast autophagy 18 G-like protein	3732	3633	2147	2309	1202	997	892	1022	706	747	683	1032	805	818	1798	1861	1885	1002	1202	939	1037	1836	819	888	971	724	1085	907	1184		GO:0005737; GO:0042594; GO:0042594; GO:0003674
AT1G03390	HXXXD-type acyl-transferase family protein	1386	1287	8	6	1	6	6	1	1	3	2	4	6	1	8	5	0	4	1	1	9	4	5	4	14	3	2	1	4		GO:0005737; GO:0016747
AT1G03400	A single copy gene that encodes a protein with sequence similarity to tomato E8 (ACC oxidase, the last step in ethylene biosynthesis) involved in ethylene synthesis and fruit ripening in tomato. This gene is not induced by ethylene in siliques. The transcript is found in siliques, etiolated seedlings, leaves, stems and flowers.	1236	1137	1608	2302	839	764	923	711	931	700	770	867	486	610	1251	1479	1247	827	748	710	915	1035	701	953	633	497	1050	925	1394		GO:0009815; GO:0005737; GO:0005737
AT1G03410	2-oxoglutarate (2OG) and Fe(II)-dependent oxygenase superfamily protein	2652	2553	530.89	627.79	260.62	321.8	223.34	303.27	268.18	179.89	187.25	822.1	649.25	763.22	1466.84	1307.08	1149.71	813.75	884.13	759.12	200.67	415.81	175.13	249.33	363.21	305.14	228.56	226.91	247.84		GO:0005737; GO:0005737
AT1G03420	Member of Sadhu non-coding retrotransposon family	1076	977	1613.11	1804.21	1037.38	1310.2	1003.66	1195.73	297.82	289.11	267.75	184.9	101.75	165.78	396.16	525.92	432.29	168.25	150.87	167.88	1264.33	2611.19	1651.87	1236.67	1847.79	1431.86	1054.44	902.09	1036.16		None found
AT1G03430	Encodes AHP5, one of the six Arabidopsis thaliana histidine phosphotransfer proteins (AHPs). AHPs function as redundant positive regulators of cytokinin signaling. Members of the AHP gene family include: AT3G21510 (AHP1), AT3G29350 (AHP2), AT5G39340 (AHP3), AT3G16360 (AHP4), AT1G03430 (AHP5) and AT1G80100 (AHP6).	1025	926	795	864	324	786	524	522	203	195	148	801	618	642	1553	1809	1612	832	835	776	627	1137	493	529	572	381	688	647	800		GO:0000160; GO:0007165; GO:0009927; GO:0005737; GO:0005737; GO:0005737; GO:0009927; GO:0043424; GO:0009736; GO:0016310; GO:0009927; GO:0009927; GO:0043424; GO:0009560; GO:0005634; GO:0016310; GO:0009736; GO:0009927; GO:0000160; GO:0005634; GO:0009557; GO:0005634; GO:0000160; GO:0080036
AT1G03440	Leucine-rich repeat (LRR) family protein	1667	1568	906	1118	606	385	445	306	619	460	544	687	474	581	1195	1275	1177	604	961	556	542	1101	620	371	474	342	379	341	432		GO:0006952; GO:0007165; GO:0005739
AT1G03445	encodes a serine?threonine protein phosphatase with an N-terminal Kelch-repeat domain, which is nuclear localized and expressed preferentially in elongating cells. Genetic evidence suggest that this gene plays a redundant role (along with other members of the same gene family) in modulating growth in response to brassinosteroid.	2727	2628	6	6	2	2	3	1	4	4	4	8	4	11	50	45	49	21	24	20	4	8	10	2	5	1	1	2	3		GO:0005886; GO:0004722; GO:0004722; GO:0005515; GO:0005634; GO:0106306; GO:0005737; GO:0005634; GO:0106307; GO:0009742; GO:1900459; GO:0005634; GO:0005515; GO:0032880; GO:0009742; GO:0005634
AT1G03457	RNA-binding (RRM/RBD/RNP motifs) family protein	1694	1595	310	515	312	184	216	153	322	231	195	192	115	176	333	337	295	181	208	131	188	285	150	148	141	135	125	111	163		GO:0005737; GO:0005515; GO:1990904; GO:0003729; GO:0048573; GO:0005737; GO:0005634; GO:0048573; GO:1990904; GO:0003729; GO:0006402; GO:2000028; GO:0003729; GO:0003723; GO:0003729
AT1G03470	Encodes a member of the NET superfamily of proteins that potentially couples different membranes to the actin cytoskeleton in plant cells. It colocalizes with filamentous actin and is localized to the nuclear membrane and the vacuolar membrane.	1247	1148	254	276	175	257	187	285	337	189	157	1784	1334	1227	1742	1824	1586	962	1019	988	203	286	130	214	247	226	277	213	216		GO:0003779; GO:0005634; GO:0005634; GO:0005774; GO:0005634; GO:0005774; GO:0005634; GO:0005884; GO:0031965
AT1G03475	Encodes coproporphyrinogen III oxidase, a key enzyme in the biosynthetic pathway of chlorophyll and heme, a tetrapyrrole pathway. Mutants express cytological and molecular markers associated with the defense responses, usually activated by pathogen infection.	1448	1349	9869	12694	6990	10421	10434	10391	6440	6727	5555	10461	8019	9292	14193	14549	12885	6698	9489	7983	6027	12096	7326	8731	11256	8563	11177	9421	10475		GO:0042803; GO:0004109; GO:0033014; GO:0005737; GO:0009570; GO:0009507; GO:0005576; GO:0009570; GO:0004109; GO:0015995; GO:0009507; GO:0009507; GO:0009570; GO:0006782; GO:0006782; GO:0048046; GO:0009536; GO:0009570
AT1G03490	NAC domain containing protein 6	846	747	0	0	2	0	0	0	2	0	0	0	0	0	0	0	0	0	0	0	1	0	2	0	0	0	0	0	0		GO:0006355; GO:0006355; GO:0005634; GO:0003700
AT1G03495	HXXXD-type acyl-transferase family protein	1753	1654	649.73	451.27	271.91	287.5	126.8	196.55	141.53	185.94	163.37	491.73	447.82	453.52	692.59	755.5	648.16	448.01	546.12	594.78	248.42	440.87	381.75	271.45	278.28	259.07	253.67	189.28	243.47		GO:0005737
AT1G03502	small nucleolar RNA	114	15	27	41	8	0	1	1	3	0	3	0	1	1	2	10	3	4	2	1	0	9	1	0	2	1	1	0	2		GO:0003674; GO:0005732; GO:0000154
AT1G03506	snoRNA	87	0	0	0	0	0	0	0	0	0	0	0	0	0	0	0	0	0	0	0	0	0	0	0	0	0	0	0	0		GO:0000154; GO:0003674; GO:0005732
AT1G03510	Tetratricopeptide repeat (TPR)-like superfamily protein	1290	1191	50	66	38	65	63	72	18	13	9	170	117	142	273	376	394	144	180	163	56	107	64	45	70	44	66	83	83		GO:0003723; GO:0043231; GO:0009507; GO:0009451
AT1G03515	pre-tRNA tRNA-Asp (anticodon: GTC)	72	0	0	0	0	0	0	0	0	0	0	0	0	0	0	0	0	0	0	0	0	0	0	0	0	0	0	0	0		GO:0005575; GO:0006414; GO:0030533; GO:0006412
AT1G03520	Core-2/I-branching beta-1,6-N-acetylglucosaminyltransferase family protein	2035	1936	541	559	374	343	326	386	228	196	176	501	326	375	797	1084	1021	421	474	421	362	677	309	371	417	289	331	282	262		GO:0005794; GO:0005634; GO:0016757; GO:0015020
AT1G03530	nuclear assembly factor 1	2601	2502	501	688	389	480	425	399	119	136	104	574	460	435	1022	1162	987	528	692	546	664	1086	761	433	412	379	453	369	347		GO:0009506; GO:0005634; GO:0005732; GO:0003723; GO:0000493; GO:0042254; GO:0001522
AT1G03540	Pentatricopeptide repeat (PPR-like) superfamily protein	1830	1731	40	35	19	22	21	19	13	9	5	43	48	46	100	109	149	46	67	48	26	70	43	34	11	11	17	25	23		GO:0003723; GO:0009507; GO:0009451; GO:0043231
AT1G03545	Potential natural antisense gene, locus overlaps with AT1G03550	1223	1124	49.81	54.14	22.48	50.32	37.19	38.23	12.49	9.35	12.54	58.75	51.28	65.49	106.78	148.25	174.72	50.53	64.65	61.58	38.44	82.44	36.15	30.2	27.25	61.29	53.03	31.43	26.66		GO:0003674; GO:0005575; GO:0008150
AT1G03550	Secretory carrier membrane protein (SCAMP) family protein	1258	1159	602.19	432.86	217.52	263.68	160.81	225.77	170.51	126.65	83.46	504.25	359.72	295.51	444.22	459.75	498.28	253.47	243.35	177.42	139.56	268.56	91.85	150.8	199.75	102.71	209.97	191.57	223.34		GO:0005886; GO:0005886; GO:0005886; GO:0015031; GO:0055038; GO:0005886; GO:0005886; GO:0015031; GO:0032588; GO:0005886; GO:0005886
AT1G03560	Pentatricopeptide repeat (PPR-like) superfamily protein	2255	2156	501	677	327	407	265	317	184	120	151	234	222	232	548	650	659	264	269	289	362	615	304	307	335	256	309	259	278		GO:0005739; GO:0008150
AT1G03570	pre-tRNA tRNA-Gln (anticodon: CTG)	72	0	0	0	0	0	0	0	0	0	0	0	0	0	0	0	0	0	0	0	0	0	0	0	0	0	0	0	0		GO:0030533; GO:0006414; GO:0006412; GO:0005575
AT1G03580	pseudogene of MATH domain/coiled-coil protein	1206	1107	13	9	2	13	18	12	2	1	1	7	3	2	10	16	12	7	5	1	5	8	4	22	11	3	23	9	5		None found
AT1G03590	Protein phosphatase 2C family protein	2003	1904	795	1208	691	444	507	591	538	555	423	558	431	480	1088	1271	1165	676	734	675	609	907	656	710	700	469	471	398	552		GO:0106306; GO:0106307; GO:0005634; GO:0005829
AT1G03600	PSB27 is a chloroplast lumen localized protein that is involved in adaptation to changes in light intensity.	780	681	18753	23130	15718	17243	17365	19195	14766	12163	12406	13052	9632	12091	15245	16635	14807	7745	9537	9309	8333	15711	10260	13618	20948	13904	15423	12606	14739		GO:0005576; GO:0009543; GO:0009535; GO:0009579; GO:0009534; GO:0009579; GO:0009507; GO:0009507; GO:0009543; GO:0071484; GO:0010207; GO:0009507; GO:0010206; GO:0009535; GO:0009543; GO:0009535
AT1G03610	plant/protein (DUF789)	1675	1576	1280	1343	879	753	693	800	1076	917	798	950	593	763	1832	2480	2751	798	944	961	498	1024	505	1016	773	561	872	598	687		GO:0005634; GO:0003674; GO:0071456; GO:0005634
AT1G03620	ELMO/CED-12 family protein	860	761	47	44	20	42	34	36	48	31	27	89	52	59	111	130	83	93	84	95	37	58	33	27	68	33	62	37	39		GO:0005737; GO:0005634; GO:0003674; GO:0005634; GO:0005737; GO:0005737; GO:0005737; GO:0005737; GO:0005737; GO:0005737; GO:0005634; GO:0005737; GO:0005737
AT1G03630	Encodes for a protein with protochlorophyllide oxidoreductase activity. The enzyme is NADPH- and light-dependent.	1394	1295	8188	10690	6760	10149	14083	10827	12238	10510	9047	11856	9214	11190	18156	17634	15454	8271	11163	9784	7764	14384	8065	9414	11888	8628	11431	10263	10715		GO:0009507; GO:0003959; GO:0016630; GO:0015995; GO:0009507; GO:0009941; GO:0009507; GO:0009535; GO:0009507; GO:0005576; GO:0009535; GO:0009941; GO:0009507; GO:0015995; GO:0016630; GO:0009534
AT1G03640	pre-tRNA tRNA-Phe (anticodon: GAA)	73	0	0	0	0	0	0	0	0	0	0	0	0	0	0	0	0	0	0	0	0	0	0	0	0	0	0	0	0		GO:0006414; GO:0030533; GO:0005575; GO:0006412
AT1G03650	Acyl-CoA N-acyltransferases (NAT) superfamily protein	793	694	73	66	49	119	85	103	33	22	22	229	196	214	313	333	300	167	253	250	82	122	109	139	131	69	166	94	128		GO:0005737; GO:0008080
AT1G03660	Ankyrin-repeat containing protein	324	225	33	29	2	20	11	14	12	5	0	6	4	20	24	26	47	15	11	10	12	27	8	9	23	4	10	20	20		GO:0003674
AT1G03670	Ankyrin repeat containing protein	1851	1752	0	0	0	1	1	1	0	0	0	0	1	0	2	3	9	3	2	1	3	3	2	0	0	0	0	0	0		GO:0016020; GO:0009507; GO:0003674
AT1G03680	Encodes a m-type thioredoxin (Trx-m1) localized in chloroplast stroma.	910	811	10537	14330	7946	10191	14131	11145	8180	8292	7681	6925	5214	6777	11682	10965	9899	5245	6716	5881	7205	15681	8676	9301	11429	8170	13029	10677	11824		GO:0047134; GO:0006979; GO:0009507; GO:0005737; GO:0009579; GO:0009507; GO:0006109; GO:0008047; GO:0009570; GO:0010319; GO:0009579; GO:0009941; GO:0009570; GO:0006662; GO:0005515; GO:0016671; GO:0009570; GO:0043085; GO:0043086; GO:0009570; GO:0009507; GO:0045454; GO:0015035; GO:0005576; GO:0043085; GO:0048046; GO:0008047; GO:0009409; GO:0006109; GO:0004857
AT1G03687	DTW domain-containing protein	1356	1257	428	543	353	561	462	520	269	232	225	577	472	501	861	1029	736	525	611	565	449	688	470	461	499	457	473	408	411		GO:0016432; GO:0008150
AT1G03700	Uncharacterized protein family (UPF0497)	640	541	1	4	4	0	0	1	1	0	0	0	0	0	0	0	0	0	0	0	3	3	1	0	0	0	1	5	2		GO:0005886; GO:0051539
AT1G03710	Cystatin/monellin superfamily protein	957	858	24	22	18	21	14	13	9	5	10	12	17	11	26	32	28	21	32	26	27	35	34	36	30	22	44	20	28		GO:0005634; GO:0005634
AT1G03720	Cysteine proteinases superfamily protein	825	726	0	0	0	0	0	1	0	0	0	0	0	0	0	0	0	0	0	1	3	1	2	0	1	1	0	1	0		GO:0008234; GO:0006508; GO:0005575
AT1G03730	pyrroline-5-carboxylate reductase	1068	969	108	202	83	245	156	205	82	62	48	380	205	198	674	990	902	200	250	275	173	330	175	213	221	141	284	189	252		GO:0008150; GO:0003674; GO:0009507
AT1G03740	Protein kinase superfamily protein	3017	2918	611	839	363	1199	919	1086	151	135	143	691	489	487	1176	1914	1965	679	812	676	1178	1930	936	1463	970	774	1306	1087	1400		GO:0005634; GO:0005634; GO:0004693; GO:0008353; GO:0000307; GO:0070816; GO:0005576; GO:0005634; GO:0006468; GO:0016310; GO:0032968; GO:0006468; GO:0004672
AT1G03743	snoRNA	81	0	0	0	0	0	0	0	0	0	0	0	0	0	0	0	0	0	0	0	0	0	0	0	0	0	0	0	0		GO:0000154; GO:0005732; GO:0003674
AT1G03746	snoRNA	85	0	0	0	0	0	0	0	0	0	0	0	0	0	0	0	0	0	0	0	0	0	0	0	0	0	0	0	0		GO:0000154; GO:0005732; GO:0003674
AT1G03750	switch 2	2683	2584	225	302	140	204	153	206	102	101	65	309	207	245	643	723	586	376	332	344	262.24	431	251	216	212	165	233	184	222.27		GO:0070615; GO:0005634
AT1G03760	Prefoldin chaperone subunit family protein	1382	1283	223	335	143	282	263	294	228	167	130	1093	687	725	1534	1665	1323	879	1008	861	403.76	741	461	335	368	262	378	282	292.73		GO:0003682; GO:0003714; GO:0019212; GO:0000122; GO:0005634; GO:0010923
AT1G03770	Encodes a nuclear localized protein with similarity to animal polycomb repressive core complex1 (PRC1) core component RING.Appears to function redundantly with ATRING1a, a close paralog. Both interact physically with CLF and LHP1 and appear to function together to repress class I KNOX gene expression.	1659	1560	130	218	101	116	86	121	44	55	46	191	149	152	411	514	516	257	357	307	179	351	163	120	191	134	126	121	102		GO:0005634; GO:0016567; GO:0005634; GO:0010492; GO:0010077; GO:0045892; GO:0005634; GO:0035102; GO:0005634; GO:0005634; GO:0035102; GO:0005634; GO:0001709; GO:0005634; GO:0005515; GO:0010076; GO:0045814
AT1G03780	Homolog of vertebrate TPX2. Protein has three domains involved in nuclear targeting, one in nuclear export and two in microtubule binding. Involved in mitotic spindle assembly during late prophase and early prometaphase.	2539	2440	449	494	340	504	707	641	74	168	138	311	277	454	615	697	753	326	409	238	518	902	395	405	383	387	501	389	472		GO:0030295; GO:0005819; GO:0009941; GO:0090307; GO:0005634; GO:0005634; GO:0005515; GO:0005634; GO:0032147; GO:0072686; GO:0000278; GO:0090307; GO:0008017; GO:0005874; GO:0005634; GO:0051225; GO:0008017; GO:0005880; GO:0005654; GO:0060236; GO:0009524
AT1G03790	Encodes SOMNUS (SOM), a nucleus-localized CCCH-type zinc finger protein. SOM negatively regulates light-dependent seed germination downstream of PIL5 (AT2G20180).	1573	1474	0	0	0	0	0	3	0	0	0	1	0	0	0	3	4	1	0	25	6	4	19	0	3	0	1	0	0		GO:0005737; GO:0005515; GO:0003700; GO:0005515; GO:0006355; GO:0010187; GO:0005634
AT1G03800	encodes a member of the ERF (ethylene response factor) subfamily B-1 of ERF/AP2 transcription factor family (ATERF-10). The protein contains one AP2 domain. There are 15 members in this subfamily including ATERF-3, ATERF-4, ATERF-7, and leafy petiole.	738	639	30	45	25	8	4	12	12	3	8	5	4	13	26	37	39	8	11	14	7	15	12	16	10	5	8	2	7		GO:0009873; GO:0003700; GO:0006355; GO:0003700; GO:0003700; GO:0000976; GO:0005622; GO:0005634; GO:0003677; GO:0005515; GO:0006355
AT1G03810	Nucleic acid-binding, OB-fold-like protein	432	333	0	0	0	0	0	0	0	0	0	0	0	0	0	0	0	0	0	0	0	0	0	0	0	0	0	0	0		GO:0005634; GO:0003674; GO:0008150
AT1G03820	E6-like protein	860	761	283	258	155	301	242	171	46	72	40	530	361	560	981	1076	1155	534	611	585	383	970	369	304	420	344	476	311	461		GO:0008150; GO:0003674; GO:0009507
AT1G03830	guanylate-binding family protein	3289	3190	268	321	222	477	478	466	102	79	90	712	535	537	1031	1208	1081	566	652	546	513	828	493	394	421	347	402	433	422		GO:0005525; GO:0003924; GO:0005525; GO:0005634; GO:0003924; GO:0005634
AT1G03840	MGP is a nuclear-localized putative transcription factor with three zinc finger domains. MGP can interact with three proteins implicated in root patterning: SCR, SHR, and JKD in Y2H assays, and these interactions depend on the first zinc finger in MGP. MGP appears to be a direct transcriptional target of SHR and SCR, based on promoter binding assays, though it is not expressed in the QC, based on…	1686	1587	16	33	22	33	25	17	7	5	1	2	6	7	19	20	20	10	7	13	38	56	36	14	31	22	25	22	23		GO:0000976; GO:0003700; GO:0005634; GO:0005634; GO:0003700; GO:0000976; GO:0003700; GO:0005634; GO:0008356; GO:0005515; GO:0000976; GO:0005515; GO:0009939; GO:0005515; GO:0003700; GO:0048364; GO:0034504; GO:0045893; GO:0000976; GO:0005515; GO:0005634; GO:0043565; GO:0010075; GO:0005634; GO:0006355; GO:0005634
AT1G03850	Encodes glutaredoxin ATGRXS13, required to facilitate Botrytis cinerea infection of Arabidopsis thaliana plants. Sylvain La Camera et al (2011, PMID:21756272) reported a third splice variant in addition to the two annotated in TAIR10. It is a member of the CC-type glutaredoxin (ROXY) family that has been shown to interact with the transcription factor TGA2 and suppress ORA59 promoter activity.	887	788	95	338	24	122	67	80	25	21	18	45	16	20	79	143	178	25	40	78	36	46	84	232	90	50	204	75	193		GO:0009735; GO:0015035; GO:0080183; GO:0005737; GO:0005515; GO:0050832; GO:0000122
AT1G03860	prohibitin 2	1280	1181	1441	1954	1130	2104	2236	1842	4095	3225	2651	5795	4699	4811	8312	9217	6177	4129	5682	5206	2209	3748	2794	1959	2136	1586	2455	1995	2107		GO:0009507; GO:0005747; GO:0009507; GO:0005739; GO:0005739; GO:0009536; GO:0009507; GO:0005739; GO:0005618; GO:0007005; GO:0005618; GO:0005739; GO:0005739; GO:0005576; GO:0005618; GO:0005774; GO:0005739; GO:0005739; GO:0005774; GO:0005774; GO:0005515; GO:0005773; GO:0005747; GO:0005739; GO:0005739; GO:0005739; GO:0005773; GO:0005773
AT1G03870	fasciclin-like arabinogalactan-protein 9 (Fla9). Possibly involved in embryogenesis and seed development.	1035	936	6446	9378	6487	1518	2490	1728	1380	1702	1695	1153	752	989	2455	1971	1870	1685	2414	1742	3765	6080	5230	3138	4064	2400	2108	1698	1678		GO:0005886; GO:0031225; GO:0005886; GO:0031225; GO:0099503; GO:0009834; GO:0046658; GO:0005576
AT1G03880	Protein is tyrosine-phosphorylated and its phosphorylation state is modulated in response to ABA in Arabidopsis thaliana seeds.	1633	1534	0	0	0	7	0	0	0	0	0	0	0	0	0	0	0	0	0	0	0	0	0	0	0	0	0	0	0		GO:0045735; GO:0009737; GO:0071215; GO:0010431; GO:0009845
AT1G03890	RmlC-like cupins superfamily protein	1520	1421	0	0	0	0	0	0	0	0	0	0	0	0	1	0	0	0	0	0	0	0	0	0	0	0	0	0	0		GO:0005576; GO:0010431; GO:0045735
AT1G03900	member of NAP family, an heterogeneous subfamily of the ATP-binding Cassette (ABC) superfamily of membrane transporters. The NAPs proteins are characterized by having only one nucleotide-binding folds (NBFs) domain.	1198	1099	3229	4361	2185	2382	1838	2122	1857	1450	1392	2141	1461	1683	3272	3795	3043	1961	2378	2286	2106	3781	2504	2296	3050	1977	2663	1903	2375		GO:0006897; GO:0016192; GO:0055085; GO:0042626; GO:0030125; GO:0005737; GO:0005515; GO:0005515
AT1G03905	P-loop containing nucleoside triphosphate hydrolases superfamily protein	1141	1042	165	197	95	77	33	62	43	33	40	64	34	45	130	195	149	76	72	69	118	161	144	72	87	86	59	58	63		GO:0005829
AT1G03910	Encodes the Arabidopsis homolog of a conserved eukaryotic protein without known functional domains. The protein that localizes to nuclear speckles and colocalizes with known splicing proteins.	2466	2367	1897	2451	1312	1728	1384	1732	1054	938	821	2164	1512	1586	3197	3563	3130	1800	2232	1952	1536	2912	1521	1397	1644	1430	1680	1431	1646		GO:0005737; GO:0005681; GO:0005634; GO:0045292; GO:0005634; GO:0009793; GO:0005515; GO:0010468; GO:0005634
AT1G03920	Protein kinase family protein	2005	1906	87	113	48	69	51	47	56	52	36	126	131	143	324	331	285	168	190	182	123	152	79	67	83	65	47	56	51		GO:0006468; GO:0005737; GO:0035556; GO:0005737; GO:0004674; GO:0016301; GO:0018105
AT1G03930	Phosphorylates serine, threonine, and tyrosine	2338	2239	3134	3511	1829	2367	1601	2350	750	759	670	1302	957	996	1864	2202	1983	1061	1277	1152	1542	2909	1561	1657	2205	1778	2030	1898	1847		GO:0006897; GO:0004712; GO:0005737; GO:0106310; GO:0005634; GO:0007165; GO:0004674; GO:0005737; GO:0005634; GO:0016055; GO:0018105; GO:0106311; GO:0005737
AT1G03935	snoRNA	87	0	0	0	0	0	0	0	0	0	0	0	0	0	0	0	0	0	0	0	0	0	0	0	0	0	0	0	0		GO:0003674; GO:0000154; GO:0005732
AT1G03940	HXXXD-type acyl-transferase family protein	1515	1416	574.27	433.73	221.09	260.5	110.2	163.45	115.47	123.06	129.63	543.27	448.18	333.48	621.41	680.5	539.84	345.99	433.88	409.22	167.58	287.13	248.25	163.55	203.72	204.93	162.33	154.72	199.53		GO:0005737; GO:0016747
AT1G03950	vacuolar protein sorting-associated protein 2.3	1002	903	500	691	320	421	299	461	182	208	169	296	209	260	349	377	401	162	227	233	285	521	280	317	491	366	544	410	507		GO:0005771; GO:0016192; GO:0000815; GO:0032509; GO:0045324; GO:0015031; GO:0000815
AT1G03960	Calcium-binding EF hand family protein	2331	2232	412	444	218	573	361	595	175	163	139	811	583	606	1356	1496	1494	756	829	705	505	968	406	352	466	403	432	445	443		GO:0005634; GO:0005634; GO:0000159; GO:0019888; GO:0005634; GO:0005634; GO:0006470; GO:0005634; GO:0005634; GO:0005634; GO:0005509
AT1G03970	encodes a basic leucine zipper G-box binding factor that can bind to G-box motifs only as heterodimers with GBF2 or GBF3. A single amino acid change can confer G-box binding as homodimers.	1148	1049	583.59	751.67	406.99	744.61	624.8	732.22	1004.59	775.22	686.74	934.35	546.57	666.92	1558.35	1749.05	1811.07	646.44	757.42	801.75	784.37	1409.96	866.48	779.95	991.99	706.65	1048.46	665.69	827.55		GO:0003700; GO:0005634; GO:0005515; GO:0045893; GO:0043565; GO:0003700; GO:0005634; GO:0005634; GO:0000976; GO:0003677; GO:0005515
AT1G03980	Encodes a protein with phytochelatin synthase activity which binds Cd2+ and Cd-glutathione complexes with high affinity. The protein has been postulated to be involved in Cd2+ tolerance. AtPCS2 expression appears to be less than that of AtPCS1, explaining the inability of endogenous AtPCS2 to substitute for AtPCS1 in the cad1-3 mutant (AtPCS1 null).	2337	2238	22.41	38.33	12.01	38.39	25.2	25.78	4.41	9.78	4.26	61.65	53.43	40.08	75.65	106.95	114.93	65.56	42.58	53.25	12.63	32.04	29.52	24.05	24.01	12.35	23.54	17.31	11.45		GO:0016756; GO:0009507; GO:0098849; GO:0046938; GO:0009507; GO:0005634; GO:0010273; GO:0016756; GO:0046938; GO:0016756; GO:0010038; GO:0046938
AT1G03982	PAK-box/P21-Rho-binding family protein	1290	1191	0	0	0	0	0	0	0	0	0	0	0	0	0	0	0	0	0	2	0	0	0	0	0	0	0	0	0		GO:0008150; GO:0003674; GO:0005634
AT1G03990	Long-chain fatty alcohol dehydrogenase family protein	2277	2178	163	149	64	70	58	94	45	28	36	130	82	120	229	229	212	118	164	92	111	179	110	81	91	67	42	70	72		GO:0046577; GO:0050660
AT1G04000	hypothetical protein	1014	915	781	809	430	384	329	333	233	181	166	403	305	352	765	879	698	295	308	308	233	486	248	281	339	287	379	252	265		GO:0005634; GO:0008150; GO:0003674
AT1G04010	phospholipid sterol acyl transferase 1	2399	2300	351	390	203	239	174	212	501	354	315	471	321	338	680	727	515	379	490	368	237	423	200	198	223	180	250	208	246		GO:0004607; GO:0080096; GO:0005737; GO:0006629; GO:0034434; GO:0043231; GO:0034434; GO:0016127; GO:0010150; GO:0008374; GO:0080095
AT1G04020	Encodes a protein containing two tandem BRCA1 C-Terminal (BRCT) domains, which function in phosphorylation-dependent protein-protein interactions. Loss of function mutations cause defects in meristem organization due to failure to repress WUS. BARD1 binds to WUS promoter and over expression of BARD reduces the extent of WUS expression.	2397	2298	425	506	313	549	493	517	47	93	73	123	117	147	227	259	273	157	161	149	536	956	508	382	392	384	523	410	507		GO:0005634; GO:0048366; GO:0005886; GO:0006281; GO:0031436; GO:0035067; GO:0004842; GO:0070531; GO:0035066; GO:0045717; GO:0006281; GO:0045944; GO:0003677; GO:0000724; GO:0009934
AT1G04030	eisosome protein	1846	1747	167.29	207.87	112.65	193.66	174.26	180.54	44.89	66.49	57.71	305.44	223.34	307.69	612.82	734.54	802.39	364.57	403.75	332.08	302.73	595.18	269.28	190.92	256.46	221.07	258.78	183.12	220.85		GO:0005634; GO:0007142; GO:0003674; GO:0005634
AT1G04040	HAD superfamily, subfamily IIIB acid phosphatase	1063	964	7409.71	9958.13	6038.35	3990.34	3921.74	3726.46	2586.11	3115.51	2623.29	1515.56	1041.66	1237.31	3040.18	2640.46	1656.61	2053.43	2770.25	2249.92	5478.27	10933.8	6333.72	5280.08	6926.54	4485.93	5521.22	3831.88	3850.15		GO:0005774; GO:0005576; GO:0003993; GO:0009506; GO:0005773; GO:0005618; GO:0009505
AT1G04050	Encodes SUVR1, one of the four closely related Arabidopsis SUVR proteins that belong to the SU(VAR)3-9 subgroup of SET-domain proteins. Proteins containing the evolutionarily conserved SET domain are involved in regulation of eukaryotic gene expression and chromatin structure through their histone lysine methyltransferase (HMTase) activity. SUVR1, SUVR2 and SUVR4 proteins contain a novel domain a…	2675	2576	226	259	155	118	101	146	72	76	48	261	187	168	304	286	268	190	211	175	98	220	115	118	149	127	132	119	123		GO:0005634; GO:0008270; GO:0018024; GO:0034968; GO:0005634; GO:0005515; GO:0005730; GO:0005634; GO:0042802
AT1G04070	Subunit of the TOM complex, a translocase in the outer mitochondrial membrane that selectively allows proteins with a mitochondrial targeting sequence to enter the mitochondrion.	634	535	211	276	146	241	189	159	69	84	45	276	207	184	393	550	441	182	196	232	172	365	279	168	212	191	245	195	234		GO:0009507; GO:0006626; GO:0005742; GO:0015450
AT1G04080	Encodes a U1 small nuclear ribonucleoprotein (snRNP) factor involved in alternative splicing.	2963	2864	2847	3285	1959	2654	2053	2711	1989	1703	1568	2984	2420	2567	4560	5438	4370	2929	3724	2852	2909	4906	2945	2550	2324	2184	2420	2300	2379		GO:0005634; GO:0005634; GO:0005634; GO:0048510; GO:0000243; GO:0005634; GO:0005634; GO:0006396; GO:0071004; GO:0005685; GO:0000395
AT1G04090	vacuolar sorting-associated protein (DUF946)	1965	1866	47	45	32	29	24	29	14	10	10	43	31	27	51	46	34	24	27	21	13	34	20	18	39	17	27	16	30		GO:0003674; GO:0008150
AT1G04100	Auxin induced gene, IAA10 (IAA10).	1254	1155	195	238	118	121	97	126	106	76	80	140	117	127	296	371	339	157	175	163	134	278	119	120	115	82	141	110	132		GO:0005515; GO:0006355; GO:0042802; GO:0005515; GO:0005515; GO:0042802; GO:0005515; GO:0000976; GO:0000976; GO:0005634; GO:0042802; GO:0009733; GO:0000976; GO:0003700
AT1G04110	Initially identified as a mutation affecting stomatal development and distribution. Encodes a protein similar to serine proteases.	2328	2229	100	153	108	161	343	135	24	32	36	103	101	157	130	229	139	24	33	28	88	141	92	84	106	96	195	158	161		GO:0004252; GO:0009897; GO:0005576; GO:0010103; GO:0042127
AT1G04120	encodes a high-affinity inositol hexakisphosphate transporter that plays a role in guard cell signaling and phytate storage. It is a member of MRP subfamily / ABC transporter subfamily C.	5277	5178	4265	4566	2382	1784	1152	1306	1807	1659	1377	2409	1729	1892	4190	4673	5171	2410	2808	2459	2360	4021	2088	1226	1537	1180	1402	1404	1653		GO:0009507; GO:0042626; GO:0009651; GO:0016020; GO:0055085; GO:0008281; GO:0055085; GO:0000325; GO:1990069; GO:0005774; GO:0042626; GO:0005774; GO:1901527; GO:0000325; GO:0009507; GO:0005773; GO:0009507; GO:0030007; GO:0005774; GO:0042626; GO:0008559
AT1G04130	Encodes one of the 36 carboxylate clamp (CC)-tetratricopeptide repeat (TPR) proteins (Prasad 2010, Pubmed ID: 20856808). Interacts with Hsp90/Hsp70 as co-chaperone.	1315	1216	758	799	445	331	332	326	3435	3081	2519	1039	792	854	1577	1443	1112	764	1010	818	486	950	458	300	364	270	402	345	347		GO:0051879; GO:0051879; GO:0005737
AT1G04140	Transducin family protein / WD-40 repeat family protein	3138	3039	2405	2997	1705	1973	1766	1872	1380	1153	1207	2201	1456	1707	3213	3383	3328	1951	2462	1962	2401	3974	2262	1796	2085	1463	2063	1858	2010		GO:0005634; GO:0005634; GO:0006914; GO:0043231
AT1G04150	C2 calcium/lipid-binding plant phosphoribosyltransferase family protein	3039	2940	7	1	3	6	4	7	6	3	2	14	2	5	4	8	6	6	3	6	10	4	3	5	10	3	5	2	9		GO:0008150; GO:0005783
AT1G04160	Encodes a member of the type XI myosin protein family involved in root hair elongation.	4503	4404	347	387	216	268	246	263	152	127	119	309	286	350	617	595	639	363	389	357	385	603	304	242	194	180	216	228	259		GO:0005737; GO:0005634; GO:0030048; GO:0051015; GO:0048767; GO:0003774; GO:0007015; GO:0030050; GO:0048767; GO:0015629; GO:0000146; GO:0005634; GO:0031982; GO:0051015
AT1G04170	protein synthesis initiation factor eIF2 gamma The mRNA is cell-to-cell mobile.	1793	1694	3746	4797	2838	3441	4274	3265	2098	2185	1954	4074	3260	3395	6080	6376	4818	3432	4835	3891	4230	7694	5236	3538	4068	3238	4258	3683	3623		GO:0005737; GO:0001731; GO:0005829; GO:0045903; GO:0005737; GO:0003743; GO:0005576; GO:0003743; GO:0005850; GO:0000049
AT1G04171	No hit	165	66	0	0	0	0	0	0	0	0	0	0	0	0	0	0	0	0	0	1	0	0	0	0	0	0	0	0	0		None found
AT1G04180	YUCCA 9	1266	1167	0	3	1	2	11	10	4	3	1	43	35	30	137	83	74	52	93	62	9	16	6	14	22	12	12	11	2		GO:0103075; GO:0009635; GO:0050660; GO:0009851; GO:0004499; GO:0009723; GO:0050661
AT1G04190	Encodes one of the 36 carboxylate clamp (CC)-tetratricopeptide repeat (TPR) proteins (Prasad 2010, Pubmed ID: 20856808) with potential to interact with Hsp90/Hsp70 as co-chaperones.	1334	1235	1106	1333	755	961	983	910	493	507	446	920	724	845	1586	1608	1456	937	1156	1001	1300	2189	1362	899	1101	773	1189	1060	1043		GO:0051879; GO:0005634; GO:0008150
AT1G04200	dyggve-melchior-clausen syndrome protein	2625	2526	1086	1527	703	911	621	843	250	271	267	536	385	432	886	1178	1417	500	609	500	1047	1767	891	745	886	657	857	803	926		GO:0003674; GO:0005634; GO:0005794; GO:0005634; GO:0005634; GO:0007030
AT1G04210	Encodes a putative Raf-related kinase.	3986	3887	2292	2774	1567	1715	1303	1575	1122	1003	815	1847	1451	1484	2925	3613	3841	1787	2089	1625	1826	3275	1663	1319	1392	1127	1412	1429	1250		GO:0018105; GO:0005524; GO:0004674; GO:0018107; GO:0005634
AT1G04220	Encodes KCS2, a member of the 3-ketoacyl-CoA synthase family involved in the biosynthesis of VLCFA (very long chain fatty acids).	1784	1685	1535	1301	767	112	109	97	287	432	207	229	169	226	209	173	264	124	171	207	266	369	211	129	238	164	162	71	111		GO:0010345; GO:0102756; GO:0102337; GO:0009922; GO:0009611; GO:0102336; GO:0005737; GO:0006633; GO:0006970; GO:0102338
AT1G04230	rRNA-processing EFG1-like protein (DUF2361)	1376	1277	412	479	279	368	286	344	194	153	141	416	286	334	641	713	729	366	437	329	406	692	390	387	419	297	368	323	348		GO:0000462; GO:0005634; GO:0030688; GO:0003674; GO:0006364; GO:0005730; GO:0005634
AT1G04240	SHY2/IAA3 regulates multiple auxin responses in roots. It is induced rapidly by IAA, and has been shown to be phosphorylated by oat phytochrome A in vitro.	1178	1079	3758	5093	2286	1613	1672	1744	2643	2348	1713	1086	830	916	1653	1490	1303	775	884	796	1083	2555	1095	1119	1827	1126	1478	1530	1152		GO:0005515; GO:0042802; GO:0042802; GO:0005515; GO:0005515; GO:0005515; GO:0000976; GO:0006355; GO:0009733; GO:0003700; GO:0005515; GO:0005634; GO:0000976; GO:0005515; GO:0005515; GO:0005515; GO:0005515; GO:0005634
AT1G04250	Transcription regulator acting as repressor of auxin-inducible gene expression. Auxin-inducible AUX/IAA gene. Short-lived nuclear protein with four conserved domains. Domain III has homology to beta alpha alpha dimerization and DNA binding domains. Involved in auxin signaling and is a positive modulator of natural leaf senescence. Auxin induces the degradation of the protein in a dosage-dependent…	1087	988	2919	3402	2180	989	758	815	1565	2066	1625	801	646	672	1881	1699	1354	776	1033	898	1151	2236	1325	912	1332	962	825	713	807		GO:0042802; GO:0009733; GO:0005515; GO:0005634; GO:0019005; GO:0009734; GO:0005515; GO:0042802; GO:0009733; GO:0005515; GO:0005515; GO:0005515; GO:0009733; GO:0005634; GO:0003700; GO:0005634; GO:0005515; GO:0006355; GO:0005515; GO:0008180; GO:0000502; GO:0003700; GO:1900057
AT1G04260	Encodes protein that interacts with CaMV movement protein. Colocalizes in the cytoplasm with the movement protein. Has similarity to mammalian proteins (such as the rat PRA1) which have been described as rab acceptors.	838	739	446	529	282	344	371	301	309	245	218	461	316	349	543	642	536	284	364	302	300	432	372	475	473	365	463	304	432		GO:0005794; GO:0005783; GO:0005515; GO:0016020; GO:0005515; GO:0005783; GO:0005886; GO:0016192; GO:0046739; GO:0005737; GO:0016192
AT1G04270	Encodes cytosolic ribosomal protein S15.	800	701	12301	15764	9750	13464	14417	13780	6933	7765	6343	9298	7362	7639	14329	15560	12427	8064	10144	9597	13663	24958	18358	13911	17061	13434	17263	12810	12983		GO:0009506; GO:0022626; GO:0009507; GO:0022627; GO:0005576; GO:0003735; GO:0003723; GO:0005774; GO:0022626; GO:0000028; GO:0006412; GO:0003735; GO:0015935; GO:0005774; GO:0022626; GO:0005737; GO:0022626; GO:0003729; GO:0022627; GO:0022626
AT1G04280	P-loop containing nucleoside triphosphate hydrolases superfamily protein	1925	1826	627	871	380	593	505	602	250	226	227	213	82	136	266	338	433	186	178	156	363	522	323	588	513	380	655	500	588		GO:0003951; GO:0005634; GO:0005634
AT1G04290	Thioesterase superfamily protein	847	748	899.17	1088.3	610.97	577.74	514.91	615.34	501.75	524.53	485	385.92	337	352.96	978.91	931.18	848.91	447.28	612.23	600.97	655.55	1261.85	759.37	600.57	751.28	548.23	640.52	503.07	602.74		GO:0008150; GO:0005777; GO:0047617; GO:0047617; GO:0005777
AT1G04295	Natural antisense transcript overlaps with AT1G04290	552	453	11.83	11.7	7.03	8.26	7.09	21.66	6.25	1.47	0	6.08	0	4.04	16.09	15.82	11.09	6.72	9.77	4.03	4.45	30.15	5.63	7.43	6.72	9.77	11.48	8.93	4.26		GO:0008150; GO:0005575; GO:0003674
AT1G04300	Encodes MUSE13, a TRAF domain protein. Regulates the turnover of nucleotide-binding domain and leucine-rich repeat-containing (NLR) immune receptors SNC1 and RPS2. Loss of both MUSE13 and MUSE14 leads to enhanced pathogen resistance, NLR accumulation, and autoimmunity.In addition, MUSE13/14 physically interact with ATG6 and appear to regulate ATG6 ubiquitination and thus formation of autophagosom…	3610	3511	2822	3216	1581	1666	1283	1762	1345	1014	976	1783	1270	1376	2574	3074	3065	1350	1592	1513	1515	3006	1519	1518	1477	1382	1670	1331	1614		GO:0005634; GO:0005515; GO:0005515; GO:0005515; GO:0005776; GO:0045087; GO:0005829; GO:0005576; GO:0005737; GO:0005634; GO:1905037; GO:0005634; GO:0005634; GO:0005634; GO:0005886; GO:0005515
AT1G04310	encodes an ethylene receptor related to bacterial two-component histidine kinases.	2470	2371	379	302	173	166	126	149	127	109	92	279	194	151	264	314	342	141	191	154	120	194	116	114	145	104	150	132	102		GO:0004673; GO:0005783; GO:0005515; GO:0005783; GO:0000155; GO:0042802; GO:0004674; GO:0051740; GO:0005576; GO:0051740; GO:0010105; GO:0038199; GO:0042802; GO:0005576
AT1G04320	pre-tRNA tRNA-Gly (anticodon: GCC)	71	0	0	0	0	0	0	0	0	0	0	0	0	0	0	0	0	0	0	0	0	0	0	0	0	0	0	0	0		GO:0006412; GO:0030533; GO:0005575; GO:0006414
AT1G04330	A proline/serine rich protein of unknown function. It interacts with defense related MAP kinase MPK6 and others. May be involved in signaling during defense or stress response.	672	573	8	19	16	15	9	12	8	7	7	0	2	6	8	12	11	5	6	4	10	13	18	12	19	8	16	9	8		GO:0005634; GO:0005515; GO:0005737; GO:0005634; GO:0005634; GO:0005737
AT1G04340	HR-like lesion-inducing protein-like protein	842	743	799	955	544	613	605	569	474	397	370	515	332	388	775	834	743	429	575	476	717	1139	753	580	736	571	781	588	654		GO:0009507; GO:0003674; GO:0008150
AT1G04350	encodes a protein whose sequence is similar to 2-oxoglutarate-dependent dioxygenase	1444	1345	4817	5559	2966	2028	1712	1970	2400	2555	2076	1867	1378	1622	4340	4240	3977	2254	2457	2257	2454	4767	2237	1797	2208	1561	1773	1774	1845		GO:0005576; GO:0016706; GO:0005737
AT1G04360	RING/U-box superfamily protein	1422	1323	81	93	70	47	43	47	32	18	18	28	21	17	54	121	106	17	22	29	16	34	19	85	33	29	39	25	30		GO:0016567
AT1G04370	encodes a member of the ERF (ethylene response factor) subfamily B-3 of ERF/AP2 transcription factor family. The protein contains one AP2 domain. There are 18 members in this subfamily including ATERF-1, ATERF-2, AND ATERF-5.	402	303	0	0	0	0	0	0	0	0	0	0	0	0	0	0	0	0	0	0	0	0	0	0	1	0	0	0	0		GO:0003700; GO:0006355; GO:0005634; GO:0005622; GO:0000976; GO:0009873; GO:0003700
AT1G04380	encodes a protein similar to a 2-oxoglutarate-dependent dioxygenase	1282	1183	7	12	3	1	2	0	0	3	2	4	1	5	6	13	6	4	3	4	6	17	7	4	3	3	2	5	2		GO:0005737; GO:0016706; GO:0005737
AT1G04390	BTB/POZ domain-containing protein	2954	2855	399	393	229	320	199	336	217	165	153	437	330	324	676	802	740	385	462	368	346	524	278	224	264	201	293	241	278		GO:0009507; GO:0016567
AT1G04400	Blue light receptor mediating blue-light regulated cotyledon expansion and flowering time. Positive regulator of the flowering-time gene CONSTANS. This gene possesses a light-induced CNT2 N-terminal homodimerisation domain.Involved in blue-light induced stomatal opening. Involved in triggering chromatin decondensation. An 80-residue motif (NC80) is sufficient to confer CRY2's physiological functi…	2264	2165	2071	2789	1402	4819	4456	5090	2240	1825	1693	5676	4080	4451	10068	11150	11598	5668	6572	5865	4034	7317	3935	5471	5613	3708	5312	4082	4674		GO:0006338; GO:0071949; GO:0009416; GO:0005515; GO:0005515; GO:0042802; GO:0005773; GO:0007623; GO:0009637; GO:0005515; GO:0005737; GO:0005515; GO:0005634; GO:0010244; GO:0005773; GO:0005515; GO:0005515; GO:0005515; GO:0005634; GO:0005515; GO:0005634; GO:0009909; GO:2000028; GO:0005634; GO:0010075; GO:0005515; GO:0005737; GO:0009882; GO:0071949; GO:0009416; GO:0005515; GO:0009646; GO:0005515; GO:…
AT1G04410	predicted to encode a cytosolic malate dehydrogenase.	1484	1385	17624	25761	13323	20697	22298	18043	10235	12305	10251	12604	9646	11211	20171	23588	21083	9978	14296	13393	18850	33127	24536	18278	23373	16661	27590	20323	23207		GO:0009507; GO:0005774; GO:0005515; GO:0006107; GO:0005634; GO:0030060; GO:0005773; GO:0005829; GO:0005576; GO:0009506; GO:0006108; GO:0006099; GO:0005886; GO:0005975; GO:0009570; GO:0003729; GO:0048046; GO:0010043; GO:0009570; GO:0005737; GO:0006734
AT1G04420	NAD(P)-linked oxidoreductase superfamily protein	1450	1351	6556	8340	5230	6176	5121	5902	5633	5133	4604	10553	8939	8934	15598	17862	13749	7744	9405	9788	3835	7655	4582	5783	6677	4842	5388	4433	5056		GO:0009941; GO:0009570; GO:0009570; GO:0047834; GO:0009507; GO:0005576; GO:0009507; GO:0009507; GO:0009570
AT1G04425	other_RNA	457	358	181	222	124	133	80	155	55	57	30	123	182	191	335	351	321	207	177	135	120	215	106	156	163	143	133	116	116		GO:0008150; GO:0003674; GO:0005575
AT1G04430	S-adenosyl-L-methionine-dependent methyltransferases superfamily protein	2379	2280	3719	5158	3183	3524	3614	3569	1357	1467	1341	2042	1524	1648	3308	3663	3577	1896	2495	1946	5800	9509	5816	3528	4261	3187	3988	2877	3413		GO:0005768; GO:0005794; GO:0005794; GO:0000138; GO:0005737; GO:0005802; GO:0005774; GO:0005768; GO:0005802; GO:0005794; GO:0005794; GO:0005794; GO:0005774
AT1G04440	Member of CKL gene family (CKL-C group).	2106	2007	2042	2566	1251	1780	1541	1718	1883	1521	1309	2851	1895	2211	4000	3910	4039	2303	2532	2303	1576	3115	1550	1518	1759	1402	1829	1695	1936		GO:0018105; GO:0005634; GO:0006897; GO:0106311; GO:0005737; GO:0005737; GO:0106310; GO:0004674; GO:0016055; GO:0005737
AT1G04445	C2H2-like zinc finger protein	519	420	4	4	0	0	1	2	0	1	3	0	0	0	1	0	9	0	1	4	0	2	1	1	2	1	0	4	0		GO:0005515; GO:0008150
AT1G04450	Encodes a member of a novel protein family that contains contain a CRIB (for Cdc42/Rac-interactive binding) motif required for their specific interaction with GTP-bound Rop1 (plant-specific Rho GTPase). It interacts with Rop1 and is involved in pollen tube growth and function, and exocytosis in the pollen tube tip. The protein most similar to RIC1 (family subgroup III). Gene is expressed predomin…	905	806	0	0	0	0	0	0	0	0	0	0	0	0	0	0	0	1	0	0	0	0	0	0	0	0	2	0	0		GO:0005515; GO:0051650; GO:0005737; GO:0009860; GO:0030834; GO:0007204; GO:0005634; GO:0050848; GO:0005737; GO:0050850; GO:0017157
AT1G04457	Pseudogene of AT2G33450; 50S ribosomal protein L28, chloroplast (CL28)	231	132	0	0	0	0	0	0	0	0	0	0	0	0	0	0	0	0	1	0	0	0	1	0	0	0	0	0	0		None found
AT1G04470	hypothetical protein (DUF810)	3307	3208	0	0	0	0	0	0	0	0	0	1	0	0	1	3	4	0	1	0	0	0	0	0	0	0	3	0	0		GO:0008150; GO:0003674
AT1G04480	Ribosomal protein L14p/L23e family protein	648	549	7099	8569	5353	7589	5763	7012	4120	3832	3235	7630	5974	6361	8649	10796	7701	5276	6051	6316	5296	10214	6551	5832	7891	6277	7075	5614	5336		GO:0003735; GO:0003729; GO:0070180; GO:0005576; GO:0022625; GO:0009507
AT1G04490	hypothetical protein (DUF3527)	1424	1325	49	57	34	15	14	12	6	9	2	7	2	1	19	29	48	9	10	33	45	83	51	26	36	28	14	11	18		GO:0005634; GO:0005634; GO:0005634; GO:0005634; GO:0005634; GO:0008150; GO:0005634; GO:0005634; GO:0005634; GO:0005634; GO:0003674
AT1G04500	CCT motif family protein	1616	1517	1	7	1	10	3	5	1	1	2	4	5	2	0	0	7	1	4	7	11	16	8	5	2	7	8	4	3		GO:0005634; GO:0005634; GO:0003674; GO:0008150; GO:0005634
AT1G04501	No hit	129	30	0	0	0	0	0	0	0	0	0	0	0	0	0	0	0	0	0	0	0	0	0	0	0	0	0	0	0		None found
AT1G04510	Encodes MAC3A, a U-box proteins with homology to the yeast and human E3 ubiquitin ligase Prp19. Associated with the MOS4-Associated Complex (MAC). Involved in plant innate immunity. Regulator of flowering time.	1981	1882	1644	2277	1256	1445	2093	1396	890	930	842	1543	1260	1458	2746	2683	2108	1410	1949	1555	1956	3651	2250	1440	1398	1113	1689	1661	1685		GO:0070534; GO:0071013; GO:0042742; GO:0005730; GO:0080008; GO:0000974; GO:0000398; GO:0005634; GO:0071006; GO:0000349; GO:0061630; GO:0005576; GO:0005634; GO:0004842; GO:0005730; GO:0005634
AT1G04520	Encodes a plasmodesmal protein that may be involved in the intercellular movement of molecules through the plasmodesmata.	1443	1344	2315	2584	1454	732	635	712	380	564	384	420	333	446	1122	1169	1228	490	607	566	1133	2403	1213	691	890	707	741	597	679		GO:0010497; GO:0010497; GO:0003674; GO:0009506; GO:0046739; GO:0009506; GO:0046739; GO:0005576
AT1G04530	Encodes one of the 36 carboxylate clamp (CC)-tetratricopeptide repeat (TPR) proteins (Prasad 2010, Pubmed ID: 20856808) with potential to interact with Hsp90/Hsp70 as co-chaperones.	1352	1253	6896	8495	4426	2504	2128	2388	2470	2818	2238	1411	1033	1045	3385	3321	3270	1972	2054	1924	2738	4555	2156	2049	2264	1842	2554	2203	2827		GO:0005576; GO:0006396; GO:0005634
AT1G04540	Calcium-dependent lipid-binding (CaLB domain) family protein	1806	1707	228	264	145	78	44	47	119	74	64	66	38	48	177	190	162	103	88	104	243	317	181	88	133	96	89	63	105		GO:0008150
AT1G04550	IAA12/BDL plays a role in auxin-mediated processes of apical-basal patterning in the embryo. bdl mutants lack a primary root meristem	1238	1139	1916	2461	1372	746	574	617	962	986	770	653	491	539	1572	1556	1602	749	955	779	925	1699	804	656	748	674	762	725	677		GO:0005515; GO:0005515; GO:0005515; GO:0010051; GO:0006355; GO:0005634; GO:0009880; GO:0042802; GO:0048364; GO:0005515; GO:0042802; GO:0042802; GO:0005634; GO:0003700; GO:0045892; GO:0000976; GO:0009733
AT1G04555	transmembrane protein	939	840	181	190	113	157	115	148	108	77	86	163	124	114	251	296	278	107	159	165	175	308	176	176	200	136	198	147	167		GO:0003674; GO:0005739; GO:0008150
AT1G04560	AWPM-19-like family protein	855	756	0	0	0	17	0	0	0	0	0	0	0	0	0	0	0	1	0	0	1	1	0	0	1	0	0	0	0		GO:0008150; GO:0003674; GO:0005576
AT1G04570	Similar to plastid solute transporters.	1935	1836	131	177	57	169	139	146	275	211	176	119	133	84	441	363	296	218	267	276	241	532	246	84	175	119	103	120	122		GO:0008150; GO:0005575; GO:0003674
AT1G04580	Encodes aldehyde oxidase AAO4 preferentially expressed in developing seeds.	4104	4005	4	1	2	8	3	13	3	3	2	2	3	3	35	25	42	16	31	105	71	46	78	11	51	16	14	1	16		GO:0018479; GO:0004031; GO:0018488; GO:0016491; GO:0005506; GO:0019760; GO:0005829; GO:o ygen ; GO:0042542; GO:0005829; GO:0071949; GO:0005634; GO:0009414; GO:0004031; GO:0009055; GO:0110096; GO:0050302; GO:o ygen
AT1G04590	PPR containing-like protein	1351	1252	1187	1264	862	926	615	934	546	551	451	1332	964	966	1845	2076	1685	1088	1141	1211	736	1417	859	820	1028	779	845	769	792		GO:0003674; GO:0009507; GO:0009507
AT1G04600	member of Myosin-like proteins	5193	5094	73	86	25	53	31	36	36	12	18	123	50	66	133	118	150	69	79	60	49	41	30	37	5	17	105	71	99		GO:0007015; GO:0005737; GO:0030050; GO:0030048; GO:0003774; GO:0031982; GO:0015629; GO:0000146; GO:0005737; GO:0051015
AT1G04610	Encodes a member of the YUC family that is expressed in the root apex and is ethylene inducible in the root.	1737	1638	5	4	2	2	4	9	3	12	2	6	1	2	6	7	25	5	8	3	0	0	0	0	1	2	1	1	4		GO:0009851; GO:0050661; GO:0004499; GO:0103075; GO:0005634; GO:0009851; GO:0009723; GO:0050660
AT1G04620	Encodes a 7-hydroxymethyl chlorophyll a reductase, an enzyme of the chlorophyll cycle that converts 7-hydroxymethyl chlorophyll a to chlorophyll a.	1609	1510	924	1392	799	825	992	1017	1118	1002	1020	1696	1295	1435	1719	1802	1528	892	1130	888	309	618	353	680	848	612	1009	1011	910		GO:0009507; GO:0090415; GO:0090415; GO:0015994; GO:0009507; GO:0033354; GO:0009507; GO:0005576; GO:0033354; GO:0052592
AT1G04625	Polynucleotidyl transferase, ribonuclease H-like superfamily protein	774	675	0	1	0	0	2	0	0	2	0	0	0	2	6	9	2	1	2	4	0	1	1	2	2	0	0	1	0		GO:0008150; GO:0003676; GO:0005575; GO:0004523
AT1G04630	GRIM-19 protein	745	646	1121	1518	894	1112	942	1105	1036	914	825	1291	954	1096	1699	1890	1583	915	1262	1076	886	1570	1149	978	1492	1015	1317	932	1072		GO:0045271; GO:0005747; GO:0005747; GO:0009853; GO:0009793; GO:0008137; GO:0031966; GO:0005576; GO:0005739; GO:0005739
AT1G04635	ribonuclease P family protein / Rpp14 family protein	682	583	123	176	76	101	115	124	50	49	23	297	196	197	330	392	331	202	226	243	128	220	126	119	207	173	153	124	119		GO:0009793; GO:0008033; GO:0005773; GO:0005655; GO:0004526; GO:0006364; GO:0005634; GO:0005515; GO:0000172
AT1G04640	Lipoyltransferase, located in mitochondria but not found in chloroplasts	896	797	2297	2645	1636	1904	1477	1559	1105	1176	1011	637	594	592	1734	2051	1798	1071	1314	1332	1634	3227	1884	1803	2210	1428	2063	1423	1578		GO:0006364; GO:0000172; GO:0009249; GO:0009106; GO:0033819; GO:0005739; GO:0005655; GO:0008033; GO:0005737; GO:0005576; GO:0017118; GO:0102555; GO:0005737
AT1G04645	Plant self-incompatibility protein S1 family	494	395	0	0	0	0	1	2	6	0	0	3	1	0	0	2	3	0	3	2	9	2	4	7	3	2	2	4	1		GO:0003674
AT1G04650	FLIP is a member of a conserved gene family with wide distribution across taxa. In Arabidopsis, it forms a complex with FIGL1 regulates meiotic crossover formation via RAD51 and DMC1.	3093	2994	156	145	86	162	150	177	30	39	25	162	156	167	418	588	530	235	270	245	227	479	227	181	195	147	130	124	130		GO:0005575; GO:0045128; GO:0005515; GO:0043621
AT1G04660	glycine-rich protein	1288	1189	44	56	18	28	15	18	36	26	16	17	24	16	32	24	21	20	39	13	26	88	30	44	19	25	71	39	37		GO:0008150; GO:0003674
AT1G04670	hypothetical protein	697	598	0	0	0	0	0	1	0	0	0	0	0	0	0	0	0	1	0	0	0	0	1	0	1	0	3	0	0		GO:0008150; GO:0003674
AT1G04680	Pectin lyase-like superfamily protein	1923	1824	2950	3852	2106	2063	2476	1746	1901	2331	1865	1707	1248	1551	2764	3109	2906	1270	1724	1148	2776	5521	2931	2096	1967	1656	2898	1861	2278		GO:0016829; GO:0045490; GO:0030570; GO:0005576
AT1G04684	No hit	150	51	0	0	0	0	0	0	0	0	0	0	0	0	0	0	0	0	0	0	0	0	0	0	0	0	0	0	0		None found
AT1G04690	potassium channel beta subunit 1	1415	1316	1657	2488	1257	2775	3278	2740	1014	1185	1010	2320	1717	2134	4121	3762	3808	2084	3038	2847	3533	5991	4064	2319	3096	2207	3435	2789	3227		GO:0005886; GO:0005576; GO:0005737; GO:0047834; GO:0009506
AT1G04700	PB1 domain-containing protein tyrosine kinase	3886	3787	78	149	80	75	62	83	30	27	18	55	40	49	98	111	172	61	58	51	106	180	99	60	64	54	61	43	87		GO:0005737; GO:0005634; GO:0005737; GO:0004712; GO:0004672; GO:0005634; GO:0006468; GO:0007165
AT1G04710	EC2.3.1.16 thiolase. Its transcript levels change after inducing MUTE expression in a mute background.	1595	1496	1079	1217	741	758	626	758	466	580	459	1221	926	1032	2006	2093	1873	1030	1358	1166	799	1812	1039	800	984	742	862	751	740		GO:0010124; GO:0005777; GO:0009507; GO:0006635; GO:0005515; GO:0005777; GO:0005777; GO:0003988; GO:0005773
AT1G04720	pre-tRNA tRNA-Met (anticodon: CAT)	38	0	0	0	0	0	0	0	0	0	0	0	0	0	0	0	0	0	0	0	0	0	0	0	0	0	0	0	0		GO:0030533; GO:0006412; GO:0005575; GO:0006414
AT1G04730	Necessary for sister chromatid cohesion. Acts in synergy with ETG1.	2921	2822	345	304	204	349	241	368	54	88	72	158	136	132	308	296	321	166	234	139	399	671	309	249	261	257	294	293	291		GO:0005634; GO:0005634; GO:0005634; GO:0005524; GO:0005657; GO:0007062; GO:0007062; GO:0005634
AT1G04750	Encodes vesicle-associated membrane protein 7B (VAMP7B, or VAMP721). Required for cell plate formation.VAMP721 interacts with KAT1 and KC1 K+ channels, affects channel gating and suppresses the K+ current within the physiological voltage range. Post-transcriptionally regulated by CRT1/2 under ER stress.	1192	1093	1414	2222	1078	1887	2349	1818	1308	1210	1008	1676	1197	1373	2588	2659	2195	1323	1864	1652	2183	3484	2275	1885	1928	1410	2564	2028	2522		GO:0009504; GO:0005886; GO:0009920; GO:0005768; GO:0005886; GO:0005515; GO:0016192; GO:0034976; GO:0009504; GO:0005886; GO:0005768; GO:0072659; GO:0009506
AT1G04760	member of Synaptobrevin -like protein family	663	564	52	39	40	98	116	105	14	21	25	85	57	92	142	135	110	81	72	70	75	135	68	71	93	72	128	87	109		GO:0005886; GO:0016192; GO:0005768
AT1G04770	SDI2 is a member of a small family of TPR proteins in Arabidopsis. Like SDI1 it is induced by low sulfer and appears to play a role in negative regulation of glucosinolate biosynthesis.	1187	1088	1390	1648	1211	1001	703	670	990	531	569	1165	803	910	2466	2515	1628	1261	1243	1305	820	1214	860	2708	1238	1035	2308	743	981		GO:0010438; GO:0009658; GO:0010438; GO:0010439
AT1G04778	hypothetical protein	306	207	9	10	1	5	10	6	7	6	3	10	6	12	21	12	22	8	12	12	4	21	1	7	5	6	10	5	14		GO:0005634; GO:0008150; GO:0003674
AT1G04780	Ankyrin repeat family protein	2836	2737	1360	1726	781	1346	1073	1200	802	647	536	1446	910	1070	2540	3305	3059	1145	1323	1403	1652	3056	1713	1299	1335	1023	1410	1007	1224		GO:0008150; GO:0003674; GO:0005737; GO:0005634
AT1G04790	RING/U-box superfamily protein	2287	2188	895	1148	635	799	613	777	533	427	366	797	553	650	1297	1509	1322	677	883	754	750	1397	768	640	703	521	698	668	717		GO:0061630; GO:0005737; GO:0006511
AT1G04800	glycine-rich protein	835	736	3123	5802	2273	2439	3845	1635	1464	1605	2149	741	498	719	1061	1181	1791	490	779	452	1043	2205	935	1483	2039	1744	2103	1966	1951		GO:0003674
AT1G04810	26S proteasome regulatory complex, non-ATPase subcomplex, Rpn2/Psmd1 subunit	3311	3212	1244	1561	884	1141	1398	1222	2272	1477	1361	1941	1512	1508	2865	3022	2422	1454	2059	1735	1508	2410	1746	1234	1298	906	1326	1123	1399		GO:0005634; GO:0008540; GO:0034515; GO:0005576; GO:0043161; GO:0030163; GO:0008540; GO:0005634; GO:0006511; GO:0009507; GO:0042176; GO:0000502; GO:0030234
AT1G04820	Encodes an alpha tubulin isoform that is expressed in roots, leaves and flowers.	1703	1604	8522.27	11060.6	6884.47	12300.5	15289.4	12420.2	5189.36	5799.57	5079.74	8982.91	7319.65	8948.13	14474.5	15517	13316.6	7999.17	11298	8452.62	12965.7	24321.4	15430.1	11426.2	13010.2	10461.7	14008.6	11209.6	12669.7		GO:0005774; GO:0005829; GO:0007017; GO:0005576; GO:0005886; GO:0005200; GO:0005634; GO:0009570; GO:0003729; GO:0003924; GO:0005618; GO:0071258; GO:0005200; GO:0007017; GO:0045298
AT1G04830	Ypt/Rab-GAP domain of gyp1p superfamily protein	1763	1664	589	633	350	459	364	466	326	275	254	582	392	416	820	932	842	465	548	477	408	794	404	352	432	334	452	384	446		GO:0005737; GO:0006886; GO:0005096; GO:0005737; GO:0005737; GO:0090630
AT1G04840	Tetratricopeptide repeat (TPR)-like superfamily protein	1998	1899	30	16	11	43	47	42	8	3	7	89	101	77	187	189	253	109	98	99	42	84	52	32	42	19	43	43	42		GO:0008270; GO:0003723; GO:0005739; GO:0009451; GO:0043231
AT1G04850	ubiquitin-associated (UBA)/TS-N domain-containing protein	1573	1474	3096	3952	2123	2527	2402	2403	2015	1856	1583	3248	2433	2663	5253	5659	5052	2836	3511	3405	2938	5414	3212	2773	3204	2514	3177	2273	2845		GO:0005737; GO:0005576; GO:0008150; GO:0005737
AT1G04860	Encodes a ubiquitin-specific protease.	3418	3319	1486	1864	918	1139	773	1018	621	596	460	1078	774	786	1999	2285	2138	1019	1225	1027	1427	2687	1589	880	1041	851	1133	950	1003		GO:0016579; GO:0006511; GO:0004843; GO:0005634; GO:0004197; GO:0005829; GO:0000502; GO:0004843; GO:0005634; GO:0008270
AT1G04870	Encodes a type I protein arginine methyltransferase based on the At1g04870.2 gene model. PRMT10 can catalyze the asymmetric dimethylation of arginine 3 on histone 4 and can also methylate myelin basic protein in vitro. Mutants lacking PRMT10 flower late due to defects in the autonomous pathway and they have elevated levels of FLC transcripts.	1567	1468	1098	1274	721	938	961	910	257	354	291	727	626	579	1295	1413	1240	732	991	924	1175	2053	1405	968	996	741	1237	964	1008		GO:0035241; GO:0035242; GO:0005634; GO:0016277; GO:0010228; GO:0005634; GO:0008469; GO:0019919; GO:0010228
AT1G04880	Encodes a ARID-HMG DNA-binding protein that functions in pollen tube growth through the regulation of gene expression by interacting with the transcription factors AGL66 and AGL104.	1587	1488	33	32	16	22	17	15	18	11	8	17	10	14	40	55	34	7	19	16	17	47	41	27	30	31	31	26	13		GO:0090406; GO:0006355; GO:0008134; GO:0000976; GO:0000976; GO:0000976; GO:0000976; GO:0000976; GO:0003700; GO:0000976; GO:0005634; GO:0009860; GO:0000400; GO:0019760; GO:0009846
AT1G04890	zein-binding protein (Protein of unknown function, DUF593)	2023	1924	0	0	0	0	0	0	2	0	0	0	0	0	0	0	0	0	1	0	0	0	0	0	0	0	1	0	0		GO:0005737; GO:0008150; GO:0003674
AT1G04900	NADH dehydrogenase ubiquinone complex I, assembly factor-like protein (DUF185)	1734	1635	252	381	144	453	396	358	147	166	99	826	664	751	1349	1457	1298	718	909	813	673	1333	847	410	428	335	463	410	355		GO:0035243; GO:0005739
AT1G04910	O-fucosyltransferase family protein	1903	1804	1282	1675	767	1261	912	1140	491	461	443	987	656	813	1572	1659	1666	788	877	829	1340	2408	1297	973	1196	934	1210	963	1232		GO:0016757; GO:0005794; GO:0005794; GO:0005739; GO:0005802; GO:0005768; GO:0005737; GO:0005768; GO:0005794; GO:0005802; GO:0000138
AT1G04920	Encodes a sucrose-phosphate synthase whose activity is stimulated by Glc-6-P and inhibited by Pi.	3469	3370	105	103	58	96	52	78	47	35	60	121	75	79	271	314	329	107	144	98	111	251	163	65	61	60	89	54	70		GO:0016757; GO:0046524; GO:0005986; GO:0005794
AT1G04930	hydroxyproline-rich glycoprotein family protein	1409	1310	169	232	89	151	101	129	44	67	48	193	146	153	250	366	233	140	134	116	85	226	95	83	134	114	134	111	122		GO:0017053; GO:0005794; GO:0005794
AT1G04940	Tic20 is believed to function as a component of the protein-conducting channel at the inner envelope membrane. Genes AT1G04940 and AT1G04945 were switched for the TAIR7 genome release to give consistency with MIPs annotation. The Arabidopsis genome encodes four Tic20 homologous proteins, AT1G04940(Tic20-I), AT2G47840(Tic20-II), AT4G03320(Tic20-IV) and AT5G55710(Tic20-V).	1138	1039	2184.9	2693.17	1890.77	3165.39	3266.57	3176.12	1843.27	1842.11	1689.14	2416.46	2058.6	2114.74	3737.69	3584.31	2957.41	2017.02	2724.16	2332.89	2087.85	3921.38	2398.01	3092.74	3589.66	2690.3	3471.86	2784.26	2778.4		GO:0045037; GO:0009706; GO:0005622; GO:0005515; GO:0008320; GO:0005515; GO:0009507; GO:0045037; GO:0009706
AT1G04945	HIT-type Zinc finger family protein	2532	2433	408.1	551.83	246.23	440.61	340.43	289.88	114.73	125.89	83.86	676.54	494.4	537.26	1120.31	1292.69	1205.59	545.98	726.84	608.11	515.15	927.62	570.99	322.26	363.34	279.7	436.14	398.74	342.6		GO:0005634; GO:0008150; GO:0005634; GO:0005634; GO:0009507
AT1G04950	Encodes one of two Arabidopsis proteins with significant similarity to the histone fold TBP-associated factor TAF6. Mutants are embryo lethal and transmission of the mutant allele through the male gametophyte is significantly reduced. This is due to reduced pollen tube growth of the mutant.	2192	2093	993	1160	644	842	600	850	823	572	571	1252	953	906	1713	1880	1674	1022	1194	1035	783	1261	727	713	863	635	776	670	690		GO:0003713; GO:0045944; GO:0046982; GO:0005634; GO:0046695; GO:0005515; GO:0006367; GO:0005634; GO:0016251; GO:0000124; GO:0005669; GO:0009860; GO:0016573; GO:0005634
AT1G04960	golgin family A protein (DUF1664)	1669	1570	950	1152	510	549	465	602	897	722	641	1041	780	774	1764	1623	1385	937	1032	1075	581	1095	565	506	609	484	689	538	663		GO:0005576; GO:0003674; GO:0008150
AT1G04970	Encodes one of the two LBP/BPI related proteins (AT1G04970/LBR-1, AT3G20270/LBR-2) that bind to LPS directly and regulate PR1 expression. Putative BPI/LBP family protein.	1709	1610	995	1252	621	850	671	787	915	793	720	1460	1097	1229	3002	2860	2599	1701	2349	1939	768	1313	741	740	863	638	839	779	928		GO:0005576; GO:0001530; GO:1903409; GO:0005576; GO:0005773; GO:0008289; GO:0010468; GO:0005774; GO:0005576; GO:0005774; GO:0005615; GO:0005773
AT1G04980	Encodes a protein disulfide isomerase-like (PDIL) protein, a member of a multigene family within the thioredoxin (TRX) superfamily. Transcript levels for this gene are up-regulated in response to three different chemical inducers of ER stress (dithiothreitol, beta-mercaptoethanol, and tunicamycin). AtIRE1-2 does not appear to be required for this response, but the atbzip60 mutant has a diminished…	1593	1494	458	614	184	433	258	272	1817	1330	990	4527	3130	3519	4859	5251	4264	1932	2515	2362	230	259	302	293	296	270	575	448	730		GO:0005783; GO:0005634; GO:0005730; GO:0009505; GO:0003756; GO:0005829; GO:0034976; GO:0009507
AT1G04985	triacylglycerol lipase-like protein	993	894	1581	1838	927	1349	959	1116	1159	919	773	1658	1204	1290	2380	2685	2324	1203	1332	1460	825	1720	890	1120	1265	935	1349	1011	1144		GO:0005739; GO:0003674; GO:0005739; GO:0008150
AT1G04990	Zinc finger C-x8-C-x5-C-x3-H type family protein	1567	1468	528	683	301	795	712	685	273	222	224	615	412	457	1030	1024	1117	567	734	740	720	1353	775	739	898	681	1141	812	960		GO:0005634; GO:0003729; GO:0005634; GO:0005634; GO:0008150; GO:0003729; GO:0005634; GO:0005634; GO:0005634; GO:0003729
AT1G05000	Encodes an atypical dual-speci&#64257;city phosphatase.	1192	1093	56	93	42	36	28	30	22	24	28	23	9	25	68	85	108	32	27	66	34	93	60	17	44	13	30	34	55		GO:0005737; GO:0004725; GO:0016791; GO:0016791; GO:0004725; GO:0016791; GO:0005737; GO:0016311; GO:0005737; GO:0005737
AT1G05010	Encodes 1-aminocyclopropane-1-carboxylate oxidase	1364	1265	6446	9798	3928	5585	5405	5357	2887	3356	3148	7880	5647	5762	13001	12897	11062	5286	7289	7413	4817	8359	5535	5032	6117	4668	7504	5184	9054		GO:0005576; GO:0009693; GO:0005829; GO:0051213; GO:0005737; GO:0009620; GO:0071398; GO:0009693; GO:0009693; GO:0009815
AT1G05020	ENTH/ANTH/VHS superfamily protein	2414	2315	26	47	27	54	34	55	7	4	3	30	27	14	75	111	94	25	34	32	33	55	29	37	61	23	27	44	55		GO:0000149; GO:0048268; GO:0030136; GO:0006900; GO:0005905; GO:0005634; GO:0005515; GO:0072583; GO:0005546; GO:0005545; GO:0032050
AT1G05030	Major facilitator superfamily protein	1779	1680	635	732	397	470	347	504	336	288	309	510	346	430	708	723	688	345	446	332	262	601	269	271	343	271	394	433	407		GO:0009507; GO:0015144; GO:0022857; GO:0009507; GO:0055085
AT1G05040	UBA-like domain protein	814	715	0	0	0	1	1	0	0	0	0	0	1	0	2	3	5	1	0	0	0	1	0	0	4	0	3	0	2		GO:0003674; GO:0008150; GO:0005634; GO:0005634
AT1G05055	Member of transcription factor TFIIH complex. Involved in transcription and DNA repair and interacts with AtXPD.	1496	1397	412	618	301	440	387	383	225	165	168	468	356	313	604	691	597	365	492	355	433	695	497	351	462	353	391	378	410		GO:0008270; GO:0006351; GO:0005634; GO:0006289; GO:0006289; GO:0005675; GO:0005675; GO:0006357; GO:0000439; GO:0006357
AT1G05060	coiled-coil protein	1001	902	493	603	305	444	400	464	219	243	189	578	390	444	887	950	1049	461	516	483	426	900	402	354	526	342	632	480	574		GO:0009507; GO:0003674
AT1G05061	Pseudogene of AT2G32630; pentatricopeptide (PPR) repeat-containing protein	1045	946	7	12	6	12	7	10	0	1	0	42	24	28	74	77	91	43	48	47	12	29	7	7	8	11	11	16	10		None found
AT1G05065	Member of a large family of putative ligands homologous to the Clavata3 gene. Consists of a single exon.	252	153	16	41	14	31	35	31	9	6	4	45	19	29	83	61	88	35	37	25	30	97	23	21	25	25	23	34	33		GO:0010088; GO:0033612; GO:0048046; GO:0010078; GO:0045595; GO:0005739; GO:0048046; GO:0045168
AT1G05070	transmembrane protein, putative (DUF1068)	877	778	1405	1335	1010	962	739	951	560	503	429	831	632	668	1300	1681	1411	845	943	891	802	1527	1021	1041	1128	858	1018	734	902		GO:0005794; GO:0005768; GO:0008150; GO:0003674; GO:0005802; GO:0005794
AT1G05080	F-box/RNI-like/FBD-like domains-containing protein	1320	1221	0	0	0	0	0	0	0	0	2	0	0	0	5	0	0	2	5	0	1	5	3	0	0	0	0	0	0		GO:0003674; GO:0005634
AT1G05085	hypothetical protein	375	276	0	0	0	0	0	0	0	0	0	0	0	0	0	0	0	0	0	0	0	0	0	0	0	0	0	0	0		GO:0005739; GO:0008150; GO:0003674
AT1G05090	dentin sialophosphoprotein-like protein	2121	2022	188.61	277.88	128.29	231.77	113.5	176.19	183.9	67.21	112.47	293.31	204.22	215.27	403.37	582.73	437.08	296.33	407.94	242.27	207.63	327.79	215.66	166.51	156.1	156.82	137.18	215.02	171.35		GO:0008150; GO:0005634; GO:0003674
AT1G05100	member of MEKK subfamily. Negatively regulated by RGLG1 and RGLG2; involved in drought stress tolerance.	1272	1173	69	65	20	19	18	9	12	6	25	128	10	19	20	51	38	19	19	323	53	67	190	11	65	27	22	23	24		GO:0005515; GO:0009737; GO:1900057; GO:0004674; GO:0009738; GO:0009789; GO:0005515; GO:0005634; GO:0004672; GO:0005515; GO:0007165; GO:0005634; GO:1902457; GO:0009789; GO:2000038; GO:0004709; GO:0006970; GO:0005515; GO:0009737; GO:0019901; GO:0009737; GO:0046777; GO:0005515; GO:0005634
AT1G05120	Helicase protein with RING/U-box domain-containing protein	2731	2632	568	674	403	606	513	581	219	207	202	826	572	581	1072	1125	1166	650	765	675	581	980	545	502	509	429	648	563	593		GO:0005634; GO:0005634; GO:0070615
AT1G05135	Possibly not a pseudogene based on evidence for transcription (RNA-seq) and translation (Ribo-seq) described in PMID:27791167.	1322	1223	804	1184	764	842	897	565	490	796	713	749	425	608	1100	1285	1415	730	678	613	368	656	244	887	1036	606	1031	753	704		None found
AT1G05136	hypothetical protein	141	42	0	0	0	0	1	2	0	0	0	0	0	0	0	0	0	0	0	0	0	1	0	0	2	0	0	0	0		GO:0008150; GO:0005575; GO:0003674
AT1G05140	Peptidase M50 family protein	1509	1410	3374	4408	2300	2258	2399	2206	2046	2195	1794	2305	1767	2029	4605	4604	4329	1981	2420	2294	2207	4741	2496	1767	2736	1971	2397	2149	2283		GO:0009507; GO:0009409; GO:0009507; GO:0004222
AT1G05150	Calcium-binding tetratricopeptide family protein	2894	2795	1439	2054	1155	1006	977	910	795	724	647	934	676	830	1557	1509	1581	840	952	813	1069	1767	1004	842	1007	753	1106	934	962		GO:0005886; GO:0009506; GO:0005802; GO:0005794; GO:0005576; GO:0008150; GO:0005886; GO:0005886; GO:0016757; GO:0005509; GO:0005768; GO:0005634
AT1G05160	Encodes an ent-kaurenoic acid hydroxylase, a member of the CYP88A cytochrome p450 family.	2078	1979	706	902	446	457	297	401	317	217	183	440	355	417	767	880	799	351	415	370	359	660	279	284	380	283	337	346	345		GO:0005783; GO:0010268; GO:0007275; GO:0016491; GO:0004497; GO:0051777; GO:0016132; GO:0009686; GO:0005783; GO:0051777; GO:0016125; GO:0009686; GO:0005506; GO:0020037
AT1G05170	Galactosyltransferase family protein	1837	1738	2762	2647	1530	571	454	416	2269	1899	1337	843	705	710	1650	1616	1193	933	963	910	756	1419	711	317	498	437	504	430	640		GO:0005794; GO:0016757; GO:0005794; GO:0016758; GO:0006486; GO:0005794
AT1G05180	Encodes a subunit of the RUB1 activating enzyme that regulates the protein degradation activity of Skp1-Cullin-Fbox complexes, primarily, but not exclusively, affecting auxin responses. Acts alongside AS1 to exclude BP expression from leaves. Promotes degradation of the cytokinin response repressor ARR5. Affects expression of key DNA repair and meiotic genes, signifcant role in DNA repair.	1915	1816	985	1234	573	1129	1025	970	730	579	529	1526	1096	1122	2330	2346	2193	1343	1625	1438	1228	2132	1265	937	1021	791	1275	1065	1109		GO:0005634; GO:0009735; GO:0016567; GO:0045116; GO:0019781; GO:0019781; GO:0005886; GO:0005737; GO:0008641; GO:0045116; GO:0006281; GO:0009414; GO:0005515; GO:0009734; GO:0005886; GO:0007131; GO:0010252; GO:0032446; GO:0009965; GO:0005886
AT1G05190	Encodes the plastid 50S ribosomal protein L6.	935	836	28409	36844	21244	23361	20949	25509	20575	20345	16879	24924	19638	22225	41120	46677	36661	20882	24135	24279	12864	28978	16228	22282	32433	23650	24204	19335	22117		GO:0009570; GO:0003735; GO:0009507; GO:0003729; GO:0009941; GO:0006412; GO:0009793; GO:0009793; GO:0003735; GO:0009941; GO:0009570; GO:0009570; GO:0009507; GO:0005576
AT1G05200	Encodes a putative glutamate receptor GLR3 with dual localization in plastid and plasma membrane.	3257	3158	3450	3457	1994	3008	1791	2788	1926	1503	1350	3191	2520	2593	5128	4996	3515	2682	3060	2762	2146	4325	2206	1794	2810	2339	2084	2183	2290		GO:0009536; GO:0038023; GO:0005886; GO:0034220; GO:0015276; GO:0005576; GO:0008066; GO:0005886; GO:0005886; GO:0005515; GO:0070417; GO:0005886; GO:0005886; GO:0009611; GO:0006816; GO:0071260; GO:0019722; GO:0009507; GO:0071311; GO:0004970; GO:0005217; GO:0006874; GO:0071230; GO:0006816; GO:0015276; GO:0005262; GO:0009416; GO:0005886; GO:0005886; GO:0015276
AT1G05205	hexokinase-1 protein	557	458	548	700	446	470	520	499	368	406	349	457	324	340	580	605	572	281	448	315	474	820	506	517	677	478	639	460	537		GO:0005634
AT1G05210	Transmembrane protein 97, Putative	770	671	114	121	96	183	215	173	275	170	180	170	128	148	264	273	222	162	211	161	251	351	251	260	191	165	205	208	241		GO:0003674; GO:0005783; GO:0008150; GO:0005576
AT1G05220	Transmembrane protein 97, Putative	705	606	5	1	1	6	2	3	0	2	1	11	5	6	7	19	4	2	7	5	2	11	3	2	3	5	8	2	10		GO:0003674; GO:0005739; GO:0008150; GO:0005783
AT1G05230	Encodes a homeobox-leucine zipper family protein belonging to the HD-ZIP IV family. Mutants have trichomes that appear glass-like under a dissecting microscope as compared to the wild-type trichomes. The mutations do not affect trichome growth or branch number.	2679	2580	1167	1474	777	639	563	634	500	470	425	842	640	676	1347	1289	1061	670	769	637	626	1159	699	488	485	444	598	616	586		GO:0005634; GO:0005634; GO:0005634; GO:0005634; GO:0005634; GO:0005634; GO:0005634; GO:0008289; GO:0005634; GO:0003700; GO:0010090; GO:0000981; GO:0005634; GO:0005634; GO:0005634; GO:0005634; GO:0005515; GO:0048497
AT1G05240	Peroxidase superfamily protein	1277	1178	8	1	0	0	0	2	2	2	3	7	4	2	0	14	12	9	7	6	1	0	2	5	1	1	2	0	2		GO:0006979; GO:0020037; GO:0009506; GO:0006950; GO:0009505; GO:0005576; GO:0009506; GO:0009505; GO:0004601
AT1G05250	Encodes a cationic cell-wall-bound peroxidase homolog that is involved in the lignification of cell walls. Regulated by COG1, involved in seed longevity.	1366	1267	0	0	0	0	0	0	0	0	0	0	0	0	8	0	0	0	0	0	0	0	0	0	0	0	0	0	0		GO:0009664; GO:0006979; GO:0009808; GO:0006950; GO:0004601; GO:0098869; GO:0009505; GO:0009506; GO:0020037; GO:0005576; GO:0004601
AT1G05260	Encodes a cold-inducible cationic peroxidase that is involved in the stress response. In response to low temperature, RCI3 transcripts accumulate in the aerial part and in roots of etiolated seedlings but only in roots of light-grown seedlings. The mRNA is cell-to-cell mobile.	1209	1110	47	57	26	30	20	15	24	14	13	16	6	18	17	29	16	24	23	34	59	46	57	47	52	35	38	19	31		GO:0042538; GO:0006979; GO:0009269; GO:0004601; GO:0009409; GO:0006950; GO:0004601; GO:0009506; GO:0020037; GO:0009505; GO:0005783; GO:0005576
AT1G05270	TraB family protein	1386	1287	1350	1689	871	1070	864	1007	544	525	447	900	638	608	1335	1507	1295	714	821	801	784	1455	923	756	1074	768	1083	869	1054		GO:0031307; GO:0031307; GO:0003674; GO:0005886; GO:0008150
AT1G05280	ERV-F (C)1 provirus ancestral Env polyprotein, putative (DUF604)	1497	1398	0	0	0	0	0	0	1	0	0	0	0	0	0	0	0	0	0	0	0	0	0	0	0	0	1	0	0		GO:0008375; GO:0008150; GO:0016757
AT1G05290	Member of the CONSTANS-Like protein family which is a putative regulator of reactive oxygen species homeostasis.	1126	1027	0	0	0	0	0	0	0	0	0	0	0	0	0	0	0	0	0	0	0	0	0	0	0	0	0	0	0		GO:0003700; GO:0005634; GO:1903426; GO:0006355; GO:0009611
AT1G05291	GPI inositol-deacylase C, putative (DUF1218)	724	625	0	0	0	0	0	0	0	0	0	0	0	0	0	0	0	0	0	0	0	0	0	0	0	0	0	0	0		GO:0008150; GO:0003674
AT1G05300	member of Fe(II) transporter isolog family	1375	1276	23	43	30	134	150	131	31	19	32	146	73	101	157	214	265	115	121	125	53	97	56	183	157	85	203	136	211		GO:0005385; GO:0098655; GO:0009507; GO:0046873; GO:0071577; GO:0005576; GO:0005385; GO:0016020; GO:0071577; GO:0005886
AT1G05310	Pectin lyase-like superfamily protein	1337	1238	36	55	32	92	135	64	19	27	13	32	31	29	119	126	152	37	51	37	66	116	47	80	89	51	59	66	40		GO:0045490; GO:0052689; GO:0045490; GO:0005576; GO:0030599; GO:0042545
AT1G05320	myosin heavy chain, embryonic smooth protein	2643	2544	880	1095	575	929	897	871	133	239	189	795	529	566	1302	1374	1631	683	748	644	820	1516	650	734	895	667	1014	943	898		GO:0005737; GO:0005737; GO:0005576; GO:0005737; GO:0003674; GO:0005737; GO:0005737; GO:0005737; GO:0005737; GO:0005737; GO:0005737
AT1G05330	hypothetical protein	414	315	3	1	0	0	1	1	1	1	1	0	0	1	0	1	0	0	4	14	3	1	1	3	0	1	0	0	0		GO:0005737; GO:0008150; GO:0003674
AT1G05340	cysteine-rich TM module stress tolerance protein	711	612	104	304	16	20	25	26	67	10	59	174	16	50	129	118	153	87	73	1492	94	49	335	18	165	80	63	28	61		GO:0005886; GO:0008150; GO:0005634; GO:0005515; GO:0005634; GO:0005737
AT1G05350	NAD(P)-binding Rossmann-fold superfamily protein	1627	1528	1115	1407	682	1017	778	984	544	566	471	1039	803	803	1322	1489	1295	795	946	907	934	1470	851	794	965	815	1027	870	1041		GO:0005737; GO:0005737; GO:0071569; GO:0005829; GO:0071566; GO:0032446
AT1G05360	KMS2 encode a endoplasmic reticulum protein involved in the early secretory pathway.	1656	1557	737	765	378	531	405	530	253	218	178	505	444	551	1176	1151	1219	895	941	831	559	1001	441	403	439	353	403	425	435		GO:0016192; GO:0012505; GO:0009507; GO:0016020; GO:0003674; GO:0009507; GO:0010256; GO:0005789; GO:0009507; GO:0005783; GO:0005783
AT1G05370	Sec14p-like phosphatidylinositol transfer family protein	1480	1381	69	100	35	54	58	47	29	31	18	63	50	55	144	164	186	74	69	63	69	121	57	57	70	41	53	56	47		GO:0003674; GO:0008150; GO:0005634
AT1G05380	Acyl-CoA N-acyltransferase with RING/FYVE/PHD-type zinc finger protein	4115	4016	876	1012	527	809	589	691	436	363	343	1100	796	854	1885	2166	1996	1035	1319	1080	1019	1826	1112	703	721	489	711	727	728		GO:0005634; GO:0000976; GO:0005634; GO:0000976; GO:0005634; GO:0005634
AT1G05385	Encodes a Psb27 homolog involved in photosystem II biogenesis.	746	647	1687	2269	1269	1502	1565	1745	2208	1830	1431	2906	2192	2388	4846	5153	3602	2537	3035	2949	1369	2884	1566	1379	2011	1328	1465	1210	1369		GO:0010207; GO:0010207; GO:0009507; GO:0009543; GO:0009543; GO:0005829; GO:0003674; GO:0009507; GO:0010207; GO:0009507
AT1G05390	pre-tRNA tRNA-Asn (anticodon: GTT)	74	0	0	0	0	0	0	0	0	0	0	0	0	0	0	0	0	0	0	0	0	0	0	0	0	0	0	0	0		GO:0005575; GO:0006414; GO:0030533; GO:0006412
AT1G05400	hypothetical protein	996	897	29	31	19	24	15	12	15	13	8	46	46	30	106	153	129	73	107	83	41	108	41	32	44	46	27	12	19		GO:0008150; GO:0005739; GO:0005739
AT1G05410	CDPK adapter, putative (DUF1423)	1742	1643	826	914	527	756	569	734	399	313	294	880	680	689	1313	1438	1193	761	923	889	733	1455	803	686	900	625	691	574	549		GO:0005634; GO:0008150; GO:0005634; GO:0005515
AT1G05420	ovate family protein 12	681	582	35	26	9	25	37	18	4	8	7	26	15	18	27	18	22	29	29	17	34	69	51	25	38	49	23	23	22		GO:0005634; GO:0005634; GO:0045892
AT1G05430	Hypothetical protein, expression induced by Al.	1067	968	971	1262	753	890	851	874	855	708	630	1150	876	1030	2073	2327	1891	1183	1403	1295	848	1728	965	760	1066	703	1018	863	933		GO:0008150; GO:0005575; GO:0003674
AT1G05440	C-8 sterol isomerase	1527	1428	85	97	44	74	139	129	4	36	14	82	66	77	188	167	166	61	74	62	106	172	96	70	81	75	121	88	110		GO:0005634; GO:0005783
AT1G05450	Encodes a Protease inhibitor/seed storage/LTP family protein	839	740	1	0	1	0	0	1	0	0	0	1	2	0	0	0	0	0	2	9	9	16	8	3	2	0	5	0	0		GO:0005739; GO:0031225; GO:0005886; GO:0031225
AT1G05460	Encodes a protein with similarity to RNA helicases. Mutants are defective in post-transcriptional gene silencing.	3375	3276	507	593	337	414	411	469	210	233	213	739	549	685	1158	1297	1335	601	729	605	479	940	506	416	431	409	515	407	389		GO:0035194; GO:0005737; GO:0004386; GO:0003723; GO:0035194; GO:0005829; GO:0005737; GO:0005515; GO:0043186; GO:0003724; GO:0009616
AT1G05470	Encodes an inositol polyphosphate 5' phosphatase (5PTase) that is required for the proper recruitment of cells into developing vascular tissue in leaves and cotyledons. It is most similar to Type I 5PTases that are known to cleave a phosphate from IP3 or IP4. cvp2 mutants have elevated levels of IP3 and are hypersensitive to ABA in seed germination assays.	2696	2597	652	669	464	422	370	403	306	240	208	370	325	398	711	767	913	365	437	300	464	797	395	347	361	312	416	409	347		GO:0010588; GO:0048016; GO:0010305; GO:0046030; GO:0046856; GO:0005737; GO:0034485; GO:0005737; GO:0005515; GO:0010067; GO:0004439; GO:0010305; GO:0046855; GO:0034485; GO:0046856; GO:0032957; GO:0009737; GO:0010051; GO:0046856; GO:0004439
AT1G05490	Involved in gene silencing. Locus-specific regulator of 24nt-siRNA expression, works together with CLSY1-4 as the master regulators of essentially all Pol-IV-dependent 24nt-siRNAs.	4600	4501	45	34	38	44	66	66	14	22	15	70	28	58	88	88	76	70	82	81	72	145	68	61	46	57	110	57	80		GO:0005634; GO:0070615; GO:0080188; GO:1900370
AT1G05500	Encodes a endomembrane-localized synaptotagmin. Synaptotagmin family proteins are calcium sensors that regulate exocytosis in mammalian cells.	2110	2011	1643	1876	974	1685	1763	1610	1218	1134	985	1907	1590	1663	3124	3285	2841	1602	1972	1999	1477	2817	1954	1470	1929	1455	1851	1434	1873		GO:0009506; GO:0005886; GO:0005783; GO:0005886; GO:0012505; GO:0005783
AT1G05510	Protein is tyrosine-phosphorylated and its phosphorylation state is modulated in response to ABA in Arabidopsis thaliana seeds.	980	881	1	0	0	4	0	0	0	1	0	1	0	2	2	0	9	1	0	15	0	0	2	0	3	0	1	0	0		GO:0010344; GO:0005811; GO:0019915; GO:0005515; GO:0009737; GO:0009793
AT1G05520	Sec23/Sec24 protein transport family protein	2586	2487	980	1192	621	895	880	735	391	371	368	915	697	777	1648	1679	1713	861	1232	920	1264	2152	1250	756	766	522	889	811	832		GO:0006886; GO:0005737; GO:0090110; GO:0005576; GO:0030127; GO:0005096; GO:0070971; GO:0008270
AT1G05530	Encodes a protein with glucosyltransferase activity with high sequence homology to UGT1 (AT1G05560). It belongs to an UGT subfamily that binds UDP-glucose but not UDP-glucuronate, UDP-galactose, or UDP-rhamnose as the glycosyl donor. UGT2 was shown to be able to use abscisic acid as glycosylation substrate in the presence of UDP-glucose.	1368	1269	0	4	2	0	7	3	0	0	2	2	0	5	0	7	5	3	2	0	1	2	1	1	4	3	2	2	0		GO:0035251; GO:0047215; GO:0005794; GO:0010294; GO:0009507; GO:0016757; GO:0080044; GO:0080043; GO:0035251
AT1G05540	hypothetical protein (DUF295)	1270	1171	958	964	573	188	137	193	316	265	258	603	492	583	1499	1352	1010	704	860	745	202	379	273	171	215	198	163	169	129		GO:0005739; GO:0008150; GO:0003674
AT1G05550	DUF295 domain protein of unknown function. Expressed in ovule integuments and nucellus.	1597	1498	81	66	36	11	7	18	8	13	12	16	6	25	29	38	38	46	21	32	57	41	41	59	29	32	37	15	25		GO:0003674; GO:0008150; GO:0005575
AT1G05560	A UDP-glucose transferase localized in the phragmoplast. It has been co-purified with the callose synthase complex and may transfer UDP-glucose from sucrose synthase to the callose synthase and thus help form a substrate channel for the synthesis of callose at the forming cell plate. Induced by salicylic acid. Independent of NPR1 for their induction by salicylic acid. UGT1 encodes a protein with …	1650	1551	2548.19	3421.59	1399.22	1049.37	684.52	1099.24	1249.84	1826.83	1376.73	2447.03	1966.54	1871.34	6790.08	7123.2	7358.47	2471.15	2700.94	5174.31	1269.35	2344.46	2000.45	1199.84	1798.53	1364.48	1221.07	698.74	976.75		GO:0005794; GO:0005515; GO:0009507; GO:0010294; GO:4-amino; GO:0009524; GO:0080043; GO:0047215; GO:0009751; GO:0035251; GO:0016757; GO:0035251; GO:0080044; GO:0046482; GO:0008194; GO:0008194; GO:0009507; GO:0035251; GO:0008194
AT1G05562	Natural antisense transcript overlaps with AT1G05560	1288	1189	583.81	534.41	460.78	460.63	405.48	268.76	570.16	308.17	289.27	296.97	264.46	476.66	697.92	577.8	229.53	263.85	520.06	247.69	283.65	692.54	405.55	283.16	375.47	226.52	211.93	332.26	344.25		GO:0003674; GO:0005575; GO:0008150
AT1G05570	Encodes a callose synthase 1 catalytic subunit . Member of Glycosyltransferase Family- 48.	6231	6132	1128	1603	582	1296	786	831	699	508	433	1229	747	762	1475	1510	1412	946	1084	895	990	1268	686	1077	866	655	1664	1448	1693		GO:0016757; GO:0000148; GO:0046527; GO:0003843; GO:0009504; GO:0005886; GO:0009506; GO:0003843; GO:0006075
AT1G05575	transmembrane protein	497	398	2	10	4	38	36	22	19	18	17	9	7	12	34	100	173	27	24	49	16	20	22	180	26	12	122	28	48		GO:0009061; GO:0009061; GO:0005783; GO:0003674
AT1G05577	SOK1 is a DUF966 domain containing protein. It is expressed during embryogenesis in the apical-lateral plasma membrane. SOK1 can form homodimers and it's polar localization of SOK1 depends on N terminal domains within the protein. Misexpression of SOK1 or delocalization alters cell division planes.	1502	1403	2	2	1	2	4	0	0	1	3	1	2	0	2	4	5	1	1	0	7	6	3	0	0	6	2	2	1		GO:0031234; GO:0051302; GO:0051258; GO:1905392; GO:0051302; GO:0016324; GO:0005515; GO:0016324; GO:0042803; GO:0031234; GO:2000067; GO:0042803; GO:0090708; GO:0031234
AT1G05580	member of Putative Na+/H+ antiporter family	2842	2743	0	2	0	0	0	0	0	0	0	0	0	0	0	0	0	1	2	0	3	1	2	1	0	0	3	0	0		GO:0005783; GO:proton ; GO:0006885; GO:proton ; GO:proton ; GO:0010183; GO:0006812; GO:0012505; GO:0005634; GO:0071805; GO:0006814
AT1G05590	Encodes a protein with &#946;-hexosaminidase activity (the enzyme is active with p-nitrophenyl-&#946;-N-acetylglucosaminide as substrate but displayed only a minor activity toward p-nitrophenyl-&#946;-N-acetylgalactosaminide). Chitotriose-PA was digested almost completely overnight by a 50% ammonium sulfate fraction of a supernatant yeast expressing AtHEX3.	2131	2032	796	957	486	555	600	517	327	327	258	398	375	314	703	738	682	378	468	345	676	1300	782	621	653	545	560	521	577		GO:0005576; GO:0004563; GO:0015929; GO:0005576; GO:0005886; GO:0005975; GO:0035251; GO:0005576; GO:0102148
AT1G05600	Tetratricopeptide repeat (TPR)-like superfamily protein	1650	1551	317	379	212	333	249	260	204	178	134	615	534	479	1337	1292	1050	784	891	822	334	643	357	305	464	293	289	272	244		GO:0005739; GO:0005739; GO:0005739
AT1G05610	Encodes the small subunit of ADP-glucose pyrophosphorylase. The small subunit is the catalytic isoform responsible for ADP-glucose pyrophosphorylase activity. The presence of the small subunit is required for large subunit stability. Two isoforms of the small subunit (ApS1 and ApS2) have been described. ApS2 is a minor small subunit isoform present in all plant tissues tested.	1465	1366	28	31	14	20	20	33	12	11	27	19	11	11	28	16	24	15	5	8	20	28	19	15	26	20	28	19	18		GO:0005978; GO:0008878; GO:0009507; GO:0009507
AT1G05615	B3 domain protein (DUF313)	519	420	0	0	0	0	0	0	0	0	0	0	0	3	0	0	0	0	0	0	0	0	0	0	0	0	0	0	0		GO:0005634
AT1G05620	Encodes a cytosolic inosine nucleoside hydrolase. It forms a heterocomplex with NSH1 with almost two orders of magnitude higher catalytic efficiency for xanthosine hydrolysis than observed for NSH1 alone. Transcript levels for this gene are elevated in older leaves suggesting that it may play a role in purine catabolism during senescence.	1280	1181	312	421	227	435	374	398	187	224	186	249	172	273	494	518	519	312	401	378	694	1070	754	479	557	446	524	452	619		GO:0010150; GO:0006152; GO:0006148; GO:0008477; GO:0035251; GO:0005515; GO:0047724; GO:0005829; GO:0045437; GO:0005829; GO:0008477
AT1G05630	Encodes an inositol polyphosphate 5-phosphatase with phosphatase activity toward only Ins(1,4,5)P3. Induced in response to ABA and wounding treatments. Expressed in young seedlings and flowers, while no transcripts were detectable in maturated roots, stems, and rosette leaves Modulates the development of cotyledon veins through its regulation of auxin homeostasis. Involved in blue light light?sti…	3888	3789	1319	1632	750	757	589	632	348	220	259	474	363	379	801	967	1007	417	475	403	858	1359	749	688	607	531	777	645	798		GO:0046855; GO:0004439; GO:0009637; GO:0009737; GO:0052659; GO:0010087; GO:0009743; GO:0007584; GO:0009611; GO:0009637; GO:0046855; GO:0046856; GO:0010252; GO:0005634; GO:0009630; GO:0004445; GO:0009737; GO:0009737; GO:0009846; GO:0046856; GO:0052658; GO:0005737; GO:0010182; GO:0048364; GO:0005737; GO:0005737
AT1G05640	Ankyrin repeat family protein	1884	1785	72	100	52	48	71	46	41	53	35	94	54	55	177	208	189	65	105	83	71	110	62	70	57	37	86	60	76		GO:0008157; GO:0019888; GO:0005886; GO:0005737; GO:0035304
AT1G05650	Pectin lyase-like superfamily protein	1185	1086	0	0	0	0	0	0	0	0	0	0	0	0	1	0	0	0	0	0	0	0	0	0	0	0	0	0	0		GO:0005975; GO:0004650; GO:0005576
AT1G05660	Pectin lyase-like superfamily protein	1185	1086	0	0	0	0	0	0	0	0	0	0	0	0	0	0	0	0	0	0	1	0	0	0	0	0	0	0	0		GO:0005576; GO:0005975; GO:0004650
AT1G05670	Pentatricopeptide repeat (PPR-like) superfamily protein	3227	3128	435	454	236	324	179	269	202	152	134	544	439	370	1107	1092	1009	586	612	579	306	551	265	198	258	222	204	272	239		GO:0005739; GO:0016757; GO:0005739; GO:0005739; GO:0005783; GO:0005794
AT1G05675	UDP-Glycosyltransferase superfamily protein	1493	1394	49	85	24	53	17	26	23	15	5	7	2	3	36	251	580	1	4	16	35	36	35	479	18	27	119	16	41		GO:0080044; GO:0080043
AT1G05680	Encodes a UDP-glucosyltransferase, UGT74E2, that acts on IBA (indole-3-butyric acid) and affects auxin homeostasis. The transcript and protein levels of this enzyme are strongly induced by H2O2 and may allow integration of ROS (reactive oxygen species) and auxin signaling. This enzyme can also transfer glycosyl groups to several compounds related to the explosive TNT when this synthetic compound …	1518	1419	207	409	22	17	10	11	11	71	16	3	23	14	155	219	378	59	80	293	414	610	520	148	214	118	91	16	107		GO:0042631; GO:0016757; GO:0080043; GO:0080024; GO:0035251; GO:0010016; GO:0071475; GO:0009507; GO:0052638; GO:0080044; GO:0070301; GO:0071215
AT1G05690	BTB and TAZ domain protein. Acts redunantly with BT1 and BT2 during female gametophyte development. Acts with BT2 during male gametophyte development.	1660	1561	664	725	438	136	91	141	419	305	234	253	230	194	721	841	564	283	373	341	213	373	254	142	152	102	179	139	133		GO:0005516; GO:0009553; GO:0009751; GO:0009723; GO:0009651; GO:0009409; GO:0009555; GO:0016567; GO:0006355; GO:0042542; GO:0009507
AT1G05700	Leucine-rich repeat transmembrane protein kinase protein	2559	2460	4	11	4	0	0	1	73	45	31	5	1	1	6	12	14	1	4	1	7	16	3	1	8	2	1	1	0		GO:0005576; GO:0006468; GO:0005576; GO:0005515; GO:0106311; GO:0106310; GO:0016310; GO:0016301
AT1G05710	basic helix-loop-helix (bHLH) DNA-binding superfamily protein	1200	1101	624	737	427	278	167	247	359	284	216	268	204	296	547	650	580	307	369	399	353	614	379	322	348	290	275	253	263		GO:0003700; GO:0005515; GO:0000978; GO:0005634; GO:0005634; GO:0005515; GO:0005634; GO:0005634; GO:0005634; GO:0006357; GO:0046983; GO:0005634; GO:0005634; GO:0005634; GO:0005634; GO:0005634; GO:0005515; GO:0005634; GO:0005634; GO:0005634; GO:0000981; GO:0005634; GO:0005634
AT1G05720	selenoprotein family protein	782	683	614.3	788.91	445.96	793.09	656.63	642.83	349.24	333.72	287.79	852.02	589.99	668.57	1173.29	1230.21	1032.8	717.99	868.71	719.44	698.55	1165.25	844.89	808.46	889.07	702.84	968.66	764.17	984.99		GO:0016491; GO:0008150; GO:0005576; GO:0005788; GO:0000137
AT1G05730	FAM136A-like protein (DUF842)	1146	1047	54.7	40.09	29.04	57.91	61.37	71.17	26.76	18.28	11.21	172.98	151.01	155.43	243.71	320.79	237.2	188.01	196.29	183.56	95.45	158.75	101.11	54.54	84.93	46.16	96.34	66.83	78.01		GO:0003674; GO:0005737; GO:0005739; GO:0008150; GO:0005739
AT1G05740	FAM136A-like protein (DUF842)	438	339	4	2	0	0	1	0	0	1	0	11	3	0	13	7	8	7	4	7	1	3	2	2	1	0	1	0	1		GO:0003674; GO:0008150; GO:0005739
AT1G05750	Encodes a pentatricopeptide repeat protein required for editing of rpoA and clpP chloroplast transcripts.	3226	3127	172.17	156.69	103.62	311.57	183.96	253.13	80.92	61.89	41.18	430.98	321.28	364.65	591.17	655.41	588.43	326.47	498.51	392.42	276.71	475.94	282.37	245.21	275.22	179.65	248.15	294.26	255		GO:0009507; GO:0009507; GO:0009507; GO:0009451; GO:0043231; GO:0005515; GO:0009451; GO:0003723
AT1G05760	Specifically restrict the long-distance movement of tobacco etch potyvirus (TEV) without involving either hypersensitive cell death or systemic acquired resistance	634	535	66.83	94.31	51.38	55.43	97.04	65.87	43.08	43.11	67.82	52.02	39.72	54.35	86.83	106.59	80.57	60.53	70.49	51.58	30.29	74.06	29.63	50.79	89.78	48.35	63.85	49.74	38		GO:0046741; GO:0005515; GO:0005737; GO:0030246; GO:0046741; GO:0051607; GO:0043621; GO:0009615; GO:0046741
AT1G05770	Mannose-binding lectin superfamily protein	747	648	24	18	6	10	31	24	9	9	21	15	9	20	13	18	19	18	16	10	15	31	19	14	21	27	26	17	19		GO:0005575
AT1G05780	Vacuolar ATPase assembly integral membrane protein VMA21-like domain-containing protein	698	599	213	247	111	241	153	227	70	64	54	172	119	125	269	326	344	155	175	187	172	327	206	229	274	179	259	154	188		GO:0009507; GO:0003674; GO:0070072; GO:0005789
AT1G05785	Got1/Sft2-like vescicle transport protein family	734	635	259	387	163	146	148	148	129	113	95	127	100	119	247	260	270	143	164	163	167	308	157	126	150	121	165	166	213		GO:0003674; GO:0005886; GO:0005886; GO:0005886; GO:0016192; GO:0005886; GO:0005886; GO:0005886; GO:0005886
AT1G05790	lipase class 3 family protein	2184	2085	802	895	445	679	570	680	590	457	400	1046	755	794	1545	1716	1396	930	1087	902	574	860	514	556	669	483	664	560	623		GO:0005886; GO:0005886; GO:0005886; GO:0006629; GO:0005886
AT1G05800	Encodes a galactolipase. Located in the chloroplast. Involved in the initial step of jasmonic acid biosynthesis. Expressed in vegetative tissues and is necessary for the biosynthesis of basal-level JAs in vegetative tissues.	1416	1317	0	0	0	2	0	1	0	0	3	0	0	0	2	1	0	0	1	4	1	0	3	0	0	1	5	1	9		GO:0008970; GO:0052740; GO:0004620; GO:0052739; GO:0047714; GO:0050832; GO:0008970; GO:0009507; GO:42401; GO:0009695; GO:0005576; GO:0030308; GO:0009611; GO:0009507; GO:0009695; GO:0005811
AT1G05805	basic helix-loop-helix (bHLH) DNA-binding superfamily protein	1425	1326	393	566	272	1459	1399	1863	266	183	203	867	557	749	1192	1343	1405	763	759	654	955	1794	931	1679	1702	1284	1473	1306	1565		GO:0000981; GO:0006355; GO:0000976; GO:0010119; GO:0046983; GO:0000976; GO:0000976; GO:0000976; GO:0003700; GO:0006357; GO:0003700; GO:0000978; GO:0005634; GO:0005515
AT1G05810	Rab GTPase-like A5A protein	896	797	312	470	277	237	185	271	357	285	309	308	206	280	402	467	313	239	280	248	193	317	186	295	325	191	293	188	289		GO:0006886; GO:0005525; GO:0012505; GO:0003924; GO:0005634; GO:0003924; GO:0009507
AT1G05820	SIGNAL PEPTIDE PEPTIDASE-LIKE 5	1705	1606	100	89	58	60	49	77	122	96	77	215	143	147	312	320	212	300	295	194	59	132	54	42	59	41	41	34	53		GO:0005886; GO:0005886; GO:0005765; GO:0005794; GO:0004190; GO:0005886; GO:0071458; GO:0030660; GO:0071556; GO:0042500; GO:0033619
AT1G05830	Encodes a homolog of trithorax, a histone-lysine N-methyltransferase. Paralog of ATX1. Unlike ATX1 which is involved in trimethylating of histone H3-mysine 4, ATX2 is involved in dimethylating of histone H3-lysine 4. ATX1 and ATX2 influence the expression of largely nonoverlapping gene sets. The expression pattern of ATX2 is also different from that of ATX1.	3807	3708	1312	1379	855	978	679	997	637	552	451	1207	965	1084	2070	2199	1995	1191	1414	1099	921	1788	818	750	789	672	781	826	794		GO:0040029; GO:0003682; GO:0051568; GO:0005634; GO:0040029; GO:0010228; GO:0018024; GO:0006355; GO:0005634; GO:0005634; GO:0051568; GO:0005634; GO:0000785; GO:0044648; GO:0006355; GO:0042800
AT1G05835	PhD finger protein.	520	421	864	795	555	286	493	434	266	257	224	189	135	227	292	296	397	157	178	118	424	695	448	483	404	352	540	391	553		GO:0001709; GO:0003674; GO:0005575
AT1G05840	Eukaryotic aspartyl protease family protein	1698	1599	730	855	448	557	466	483	740	626	592	1435	1052	995	1736	1941	1567	1018	1256	1087	547	870	465	563	527	404	763	424	592		GO:0031225; GO:0005886; GO:0004190; GO:0031225
AT1G05850	Encodes an endo chitinase-like protein AtCTL1. Essential for tolerance to heat, salt and drought stresses. Also involved in root hair development, cell expansion and response to cytokinin. Allelic to erh2. 11 alleles described in Hauser (1995). Mutant is defective in acquired thermotolerance, appears semidwarf throughout its life cycle and has extra lateral branches. There are two EMS alleles. Ex…	1478	1379	15503	20369	11675	11422	15532	12068	11295	11774	10904	13067	9683	11362	22059	21105	17464	11465	16112	12054	16604	31581	16897	14159	16232	11462	16182	12742	14736		GO:0009735; GO:0010053; GO:0009825; GO:0048046; GO:0010167; GO:0009651; GO:0009825; GO:0005576; GO:0009408; GO:0030244; GO:0009809; GO:0001708; GO:0016998; GO:0043255; GO:0006032; GO:0009414; GO:0010053; GO:0010337; GO:0030247; GO:0005576; GO:0005794
AT1G05860	INO80 complex subunit D-like protein	1176	1077	481	603	297	298	259	319	453	336	305	558	401	499	888	852	704	421	489	457	279	584	264	206	346	227	274	331	275		GO:0008150; GO:0009507; GO:0009507; GO:0000123; GO:0003674; GO:0009507
AT1G05870	hypothetical protein (DUF1685)	878	779	2290	2570	1456	708	510	675	698	758	611	1207	881	926	1583	1487	1368	938	1193	1009	869	1532	836	568	777	667	791	641	727		GO:0005634; GO:0005634; GO:0005634; GO:0005634; GO:0005634; GO:0005634; GO:0005634; GO:0005634; GO:0003674; GO:0005634; GO:0005634; GO:0005634; GO:0005634
AT1G05880	Encodes ARI12 (ARIADNE 12). ARI12 belongs to a family of `RING between RING fingers' (RBR) domain proteins with E3 ligase activity. Expression of ARI12 is induced by UV-B exposure.	1726	1627	5	55	2	6	1	0	7	0	0	0	0	0	0	2	0	0	0	0	2	5	3	7	4	4	6	6	12		GO:0006511; GO:0000209; GO:0000151; GO:0016567; GO:0010224; GO:0032436; GO:0005634; GO:0005634; GO:0004842; GO:0005737; GO:0061630; GO:0031624; GO:0005634; GO:0071456
AT1G05890	RING/U-box superfamily protein	2421	2322	2023	2054	1233	1440	1096	1497	1320	1033	951	3088	2318	2385	4208	4803	3927.03	2667	3012	2693	1246	2072	1357	1423	1522	1160	1450	1236	1378		GO:0031624; GO:0004842; GO:0005737; GO:0005634; GO:0032436; GO:0061630; GO:0000209; GO:0005737; GO:0006511; GO:0000151; GO:0016567
AT1G05894	hypothetical protein	1490	1391	22	40	25	25	13	23	16	15	7	18	24	16	56	40	33	22	18	40	11	45	20	6	22	9	14	19	15		GO:0005634
AT1G05900	endonuclease III 2	1375	1276	1998	2178	1189	810	537	848	909	615	527	693	556	574	1258	1215	1120	637	638	588	637	1190	608	602	695	556	673	593	694		GO:0005634; GO:0140078; GO:0042644; GO:0005634; GO:0005739; GO:0006284; GO:0000703; GO:0003906; GO:0003906; GO:0006285; GO:0006296; GO:0019104; GO:0042644
AT1G05910	Encodes an acetylated histone-binding protein BRAT1. BRAT1 forms a complex with BRP1 to prevent transcriptional silencing.	3942	3843	1207	1400	737	906	715	853	345	384	278	916	769	926	1444	1690	1591	819	970	810	1040	2066	942	683	743	651	863	811	853		GO:0045944; GO:0031936; GO:0003682; GO:0005634; GO:0080111; GO:0005634; GO:0031936; GO:0016887; GO:0042393; GO:0042393; GO:0005515
AT1G05920	B3 domain protein (DUF313)	1477	1378	0	0	0	0	0	0	0	0	0	0	1	0	0	1	0	0	0	0	3	2	5	0	4	1	0	0	0		GO:0005634
AT1G05925	No hit	162	63	0	0	0	0	0	0	0	0	0	0	0	0	0	0	0	0	0	0	0	0	0	0	0	0	0	0	0		None found
AT1G05930	B3 domain protein (DUF313)	957	858	0	0	0	0	2	0	1	0	0	0	0	0	0	0	2	0	0	0	1	0	2	0	1	0	1	0	0		GO:0005634
AT1G05940	Encodes a member of the cationic amino acid transporter (CAT) subfamily of amino acid polyamine choline transporters.	1955	1856	1217	1329	743	1146	764	889	891	712	662	1446	1192	1198	2263	2806	2531	1339	1871	1521	1242	2000	1318	1068	1184	907	1062	1035	1090		GO:0055085; GO:0005739; GO:0005774; GO:0006865; GO:0009507; GO:0015174; GO:0009507; GO:0015171; GO:0022857
AT1G05950	hypothetical protein	2056	1957	306	283	194	257	192	272	54	63	31	275	233	171	448	432	412	263	265	254	228	396	175	185	178	156	205	228	191		GO:0008150; GO:0005634; GO:0005634; GO:0005634; GO:0003674; GO:0005634; GO:0005634
AT1G05960	ARM repeat superfamily protein	3685	3586	1942	2259	1200	1498	1113	1255	1099	937	901	1942	1585	1509	3272	3328	2928	1995	2195	1790	1386	2443	1148	982	1252	956	1173	1222	1301		GO:0005886; GO:0008150
AT1G05970	Anti-silencing factor. Forms a complex with ASI1-EDM2 that is required for expression of some nonintronic HC-TRE genes	857	758	190	213	186	201	186	231	317	249	210	374	349	347	472	580	391	288	402	308	121	204	169	261	220	164	229	186	279		GO:0032991; GO:0003676; GO:0006396
AT1G05980	pre-tRNA tRNA-Thr (anticodon: TGT)	72	0	0	0	0	0	0	0	0	0	0	0	0	0	0	0	0	0	0	0	0	0	0	0	0	0	0	0	0		GO:0005575; GO:0006412; GO:0006414; GO:0030533
AT1G05990	EF hand calcium-binding protein family	594	495	0	0	0	0	0	0	0	0	0	0	0	0	0	0	0	0	0	1	1	0	1	0	0	0	0	0	0		GO:0005737; GO:0005509
AT1G06000	encodes a flavonol-7-O-rhamnosyltransferase involved in the formation of rhamnosylated flavonols	1587	1488	5789	6881.71	3979.24	1413.98	1032.64	1139.91	726.3	728.62	762.88	1470.23	821.95	1284.37	2149.45	2947.14	2525.38	835.28	833.5	1017.71	1668.54	3017.34	2370	1287.42	1432.78	1450.35	1617.38	1024.76	1996.23		GO:0005829; GO:0005576; GO:0009507; GO:0016757; GO:0008194; GO:0051555
AT1G06002	Natural antisense transcript overlaps with AT1G06000	942	843	0	13.29	5.76	20.02	26.36	23.09	12.7	4.38	12.12	203.77	44.05	143.63	116.55	132.86	35.62	69.72	111.5	26.29	9.46	9.66	0	29.58	33.22	9.65	48.62	5.24	37.77		GO:0005575; GO:0003674; GO:0008150
AT1G06010	basic leucine zipper/W2 domain protein	633	534	469	520	366	478	320	392	356	339	285	494	404	368	622	654	540	461	465	406	279	501	374	358	508	338	410	348	416		GO:0003674; GO:0008150
AT1G06020	Encodes a member of the fructokinase gene family. Nomenclature according to Riggs 2017 has been adopted for the family by the community (personal communication, Boernke, Callis, Granot, Boernke, and Smeekens).	1038	939	23	20	15	9	13	10	3	2	4	9	4	9	10	37	25	11	5	12	31	59	10	17	20	20	16	7	13		GO:0019252; GO:0005829; GO:0005737; GO:0006000; GO:0008865; GO:0005576; GO:0005829; GO:0006000; GO:0008865
AT1G06030	Encodes a member of the fructokinase gene family. Nomenclature according to Riggs 2017 has been adopted for the family by the community (personal communication, Boernke, Callis, Granot, Boernke, and Smeekens).	1021	922	0	0	1	0	3	4	674.86	389.49	330.14	31.05	17	17.45	22.72	47.61	44.59	13.52	21.93	31.65	11.83	19.43	15.7	0	6.94	1.06	2.79	2	0		GO:0005829; GO:0005576; GO:0006000; GO:0009506; GO:0008865; GO:0006000; GO:0019252; GO:0008865; GO:0005829; GO:0005737
AT1G06040	Encodes salt tolerance protein (STO) which confers salt tolerance to yeast cells. Fully complements calcineurin deficient yeast but does not encode a phosphoprotein phosphatase. Sequence has similarities to CONSTANS. STO co-localizes with COP1 and plays a role in light signaling.STO transcript levels are regulated by photoperiod and phtyohormones. STO competes with FLC in the regulation of floral…	1227	1128	15921	19395	11310	8088	8179	7859	9226	9279	8203	6404	5388	6228	14104	13374	12059	7942	9629	8251	10128	19474	9424	7510	10300	6953	7553	7086	7785		GO:0005515; GO:0010228; GO:0005634; GO:0003677; GO:0005515; GO:0005634; GO:0009640; GO:0006355; GO:0048573; GO:0090351; GO:0005515; GO:0009651; GO:1902448; GO:0008270; GO:0009640; GO:1902448; GO:0005634; GO:0005515; GO:0003700; GO:0005515; GO:0005634; GO:0003712; GO:0009416; GO:1902448; GO:0005515
AT1G06050	ENHANCED DISEASE RESISTANCE-like protein (DUF1336)	1294	1195	279	332	186	330	187	267	96	74	86	226	162	176	399	454	492	219	233	298	252	431	251	255	266	190	317	246	247		GO:0008150; GO:0005634
AT1G06060	LisH and RanBPM domains containing protein	1115	1016	802	1099	601	709	680	748	434	379	319	706	472	541	1094	1219	1038	604	625	633	594	959	575	576	812	564	742	593	720		GO:0003674; GO:0008150
AT1G06070	Basic-leucine zipper (bZIP) transcription factor family protein	1893	1794	615	831	456	427	482	386	586	461	396	581	412	506	1059	851	803	494	555	471	480	821	470	450	450	282	415	466	504		GO:0005634; GO:0006355; GO:0000976; GO:0000976; GO:0003700; GO:0000976; GO:0000976; GO:0000976; GO:0003700
AT1G06080	Encodes a protein homologous to delta 9 acyl-lipid desaturases of cyanobacteria and acyl-CoA desaturases of yeast and mammals. expression down-regulated by cold temperature. It is involved in the desaturation of VLCFAs to make monounsaturated VLCFAs.	1220	1121	246	319	191	302	500	247	128	102	67	255	289	71	164	203	270	219	289	167	359	754	242	237	351	177	389	363	206		GO:0005789; GO:0005739; GO:0016717; GO:0005739; GO:0005789; GO:0006636; GO:0 monog; GO:0042761
AT1G06090	Membrane bound acyl-lipid desaturases which can perform &#916;9 desaturation.	1131	1032	30	23	12	15	18	21	4	0	10.91	3	6	10	15	6	11	18	7	15	31	23	27	17	16	18	12	26	22		GO:0006636; GO:0005789; GO:0005739; GO:0016717; GO:0 monog
AT1G06100	Fatty acid desaturase family protein	900	801	80	98	80	68	147	95	80	78	117	28	11	20	24	30	25	14	30	11	122	208	124	89	46	68	96	79	153		GO:0006636; GO:0005789; GO:0016717; GO:0005739; GO:0 monog
AT1G06110	SKP1/ASK-interacting protein 16	1564	1465	1145	1349	758	981	803	917	1057	703	764	2330	1670	1697	3565	3873	3292	2402	2910	2422	1090	1851	1239	1024	1418	891	988	791	939		GO:0005634; GO:0005634; GO:0005515; GO:0016567; GO:0005634; GO:0019005; GO:0005515; GO:0005515; GO:0005515
AT1G06120	Membrane bound acyl-lipid desaturases which can perform &#916;9 desaturation.	1122	1023	0	0	0	0	0	0	0	0	1.09	0	0	0	0	0	0	0	0	0	0	0	0	0	0	0	0	0	0		GO:0016717; GO:0005789; GO:0006636; GO:0 monog; GO:0005739
AT1G06130	glyoxalase 2-4	1353	1254	1219	1493	742	800	728	794	1185	886	870	1329	955	998	2168	2265	1887	1087	1425	1226	908	1548	870	773	860	604	928	786	808		GO:0009507; GO:0009507; GO:0009507; GO:0009507; GO:0019243; GO:0004416; GO:0009507
AT1G06135	transmembrane protein	546	447	0	0	0	0	0	0	0	0	0	0	0	0	1	0	0	2	0	1	0	0	0	0	0	2	0	0	0		GO:0005576; GO:0008150; GO:0003674
AT1G06137	transmembrane protein	207	108	0	0	0	0	0	0	0	0	0	0	0	0	0	0	0	0	0	0	0	0	2	0	0	0	0	0	0		GO:0003674; GO:0008150; GO:0005739
AT1G06140	Encodes MEF3 (mitochondrial editing factor 3), a PPR (pentatricopeptide repeat) protein of the E domain subclass. Functions in mitochondrial RNA editing.	1677	1578	29	48	21	44	40	29	3	10	3	102	86	86	186	255	199	99	126	90	27	60	44	26	34	11	36	56	28		GO:0080156; GO:0005739; GO:0005739
AT1G06148	hypothetical protein	1046	947	12	6	2	6	0	6	1	1	1	8	5	4	17	17	17	8	3	15	2	5	1	0	4	4	2	2	5		GO:0008150; GO:0003674; GO:0005634; GO:0005739
AT1G06149	No hit	2968	2869	3045.24	3441.68	1788.16	1448.92	1002.55	1362.18	763.19	720.98	583.49	1533.64	1106.93	1155.31	1884.4	2282.77	2544.53	1032.18	1133.44	1099.69	992.29	1987.1	914.98	1044.61	1315.46	1113.44	1143.94	1063.12	1090.64		None found
AT1G06150	Encodes a LHW-like protein with 79% amino acid identity to LHW.	4607	4508	240.76	280.32	177.84	260.08	244.45	243.82	163.81	112.02	74.51	468.36	291.07	376.69	980.6	1000.23	896.47	501.82	627.56	471.31	288.71	468.9	317.02	265.39	203.54	187.56	339.06	300.88	338.36		GO:0005634; GO:0003700; GO:0006355; GO:0046983; GO:0003700; GO:0006355; GO:0048364; GO:0005634
AT1G06160	encodes a member of the ERF (ethylene response factor) subfamily B-3 of ERF/AP2 transcription factor family. The protein contains one AP2 domain. There are 18 members in this subfamily including ATERF-1, ATERF-2, AND ATERF-5.	931	832	12	44	15	132	85	99	25	31	21	62	64	37	161	123	55	63	112	62	39	89	65	67	111	46	166	124	74		GO:0005634; GO:0003700; GO:0006355; GO:0005622; GO:0003700; GO:0009753; GO:0009873; GO:0009861; GO:0003700; GO:0006355; GO:0009723; GO:0003677
AT1G06170	Encodes a bHLH transcription factor that together with bHLH010 and bHLH091 is important for the normal transcriptome of the developing Arabidopsis anther, possibly by forming a feed-forward loop with DYT1. Recognizes the TCATGTGC box to activate the expression of target genes, including ATA20, EXL4, and MEE48.	1547	1448	17	50	14	10	22	7	15	18	9	17	6	17	19	15	13	10	14	12	14	34	12	10	22	12	18	6	5		GO:0052543; GO:0070888; GO:0005634; GO:0048658; GO:0003700; GO:0009555; GO:0006355; GO:0003700; GO:0006355; GO:0005634; GO:0046983; GO:0005515
AT1G06180	member of MYB3R- and R2R3- type MYB- encoding genes	912	813	1348	1160	711	171	141	194	310	336	200	174	148	193	385	401	417	190	227	249	236	441	353	172	247	217	220	134	167		GO:0005515; GO:0000976; GO:0009909; GO:0003700; GO:0005634
AT1G06190	Encodes a novel ribonucleic acid-binding protein that interacts with the endonuclease RNase E and supports its function in processing plastid ribonucleic acids.	1470	1371	3639	4919	2867	5019	5108	4900	2427	2378	1919	5361	4271	4706	8293	8874	7418	4098	5169	4994	3725	8409	5209	4638	5561	4162	5187	4221	4300		GO:0005634; GO:0005515; GO:0009507; GO:0009507; GO:0009507; GO:1901259; GO:0009507; GO:0009507; GO:0006353; GO:0043621; GO:0003729; GO:0009507; GO:0010239; GO:0005576; GO:0019843; GO:0009507
AT1G06200	Peptidase S24/S26A/S26B/S26C family protein	972	873	1444	1672	1057	1653	1544	1710	1385	1051	1072	2061	1574	1631	2970	3385	2585	1862	2385	2315	1369	2432	1856	1631	1842	1310	1925	1425	1918		GO:0005739
AT1G06210	Encodes a member of the Arabidopsis TOL (TOM1-LIKE) family of ubiquitin binding proteins that acts redundantly in the recognition and further endocytic sorting of a PIN-FORMED (PIN)-type auxin carrier protein at the plasma membrane, modulating dynamic auxin distribution and associated growth responses.	1481	1382	1023	1267	640	801	961	778	757	775	615	1119	737	990	1879	1857	1796	935	1200	1180	858	1819	927	647	893	672	1052	786	1040		GO:0005794; GO:0043130; GO:0005737; GO:0006886
AT1G06220	Encodes a protein with similarity to splicing factor Snu114. Snu114 is thought to be involved in activation of the splicosome. Loss of GFA1 function results in reduced female fertility. Approximately 50% of ovules abort due to defects in the female gametophyte. In mutant gametophytes antipodal cells express egg cell markers suggesting a defect in specification of cell fate.GFA1 is also required t…	3543	3444	2178.12	2694.39	1614.25	2122.72	2141.62	2034.61	1118.74	999.52	925.73	2151.58	1703.9	1888.31	3535.78	3686.02	3028.85	1986.74	2789.8	2090.41	2748.61	4420.81	2800.79	1613.38	1827.08	1421.48	2012.42	1819.74	1804.96		GO:0005829; GO:0000398; GO:0005515; GO:0005576; GO:0005618; GO:0048437; GO:0005737; GO:0071007; GO:0030623; GO:0003924; GO:0005737; GO:0045694; GO:0016607; GO:0009793; GO:0046540; GO:1990904; GO:0005618; GO:0005737
AT1G06225	Member of a large family of putative ligands homologous to the Clavata3 gene. Consists of a single exon.	252	153	0	0	0	0	0	0	0	0	0	0	0	0	0	0	0	0	0	0	0	0	0	0	0	0	0	1	0		GO:0005739; GO:0048046; GO:0033612; GO:0033612; GO:0048046; GO:0045168; GO:0045168
AT1G06230	This gene is predicted to encode a bromodomain-containing protein. Plant lines expressing RNAi constructs targeted against GTE4 show some resistance to agrobacterium-mediated root transformation.	3194	3095	2777	3037	1567	1703	1339	1479	1076	847	792	1770	1246	1373	2944	3437	3236	1534	1845	1533	1854	3654	2001	1724	1430	1309	1695	1428	1602		GO:0005634; GO:0045931; GO:0005634; GO:0005634; GO:0048364; GO:0005634; GO:0009294
AT1G06240	diiron containing four-helix bundle family ferritin protein, putative (Protein of unknown function DUF455)	1526	1427	1231	1591	840	688	583	578	655	582	527	637	498	558	1145	1304	957	586	675	579	503	896	526	529	608	416	615	582	573		GO:0009507; GO:0008150
AT1G06250	alpha/beta-Hydrolases superfamily protein	1400	1301	124	107	71	54	40	59	23	18	23	178	137	109	290	311	235	268	258	214	54	95	52	58	56	55	49	45	59		GO:0008970; GO:0005737; GO:0005576; GO:0005576
AT1G06260	Cysteine peptidase,activity detected in leaf and flower.	1051	952	32.31	29.19	15.96	10.32	1.77	17.12	6.09	8.79	2.17	35.9	15.31	6.81	51.29	56.56	26.6	37.09	37.71	34.45	35.38	28.58	13.11	19.23	20.63	4.36	52.39	25.32	83.42		GO:0005615; GO:0004197; GO:0005764; GO:0051603; GO:0005576
AT1G06265	Natural antisense transcript overlaps with AT1G06260	2210	2111	291.69	318.81	170.04	257.68	190.23	315.88	78.91	78.21	85.83	365.1	337.69	350.19	664.71	792.44	582.4	520.91	594.29	423.55	252.62	567.42	246.89	317.77	447.37	354.64	221.61	218.68	189.58		GO:0003674; GO:0008150; GO:0005575
AT1G06270	Pentatricopeptide repeat (PPR) superfamily protein	1520	1421	217	257	143	172	129	154	86	96	82	265	225	194	519	532	494	240	245	242	204	390	198	138	184	145	152	167	127		GO:0008150; GO:0005739; GO:0003674; GO:0042170
AT1G06280	LOB domain-containing protein 2	643	544	0	0	7	0	0	0	4	0	4	3	0	2	0	0	0	1	0	3	1	0	2	24	0	1	51	0	1		GO:0005634; GO:0008150
AT1G06290	Encodes an acyl-CoA oxidase with specificity for medium chain fatty acids. The mRNA is cell-to-cell mobile.	2375	2276	1409.61	1994.91	995.35	1153.5	1338.51	1184.92	1325.59	1228.25	1223.3	1363.57	975.28	1239.02	2253.32	2162.09	2178.21	1235.25	1805.89	1431.76	1451.36	2540.96	1524.82	1304.78	1316.47	958.01	1665.77	1323.97	1639.17		GO:0005777; GO:0033540; GO:0033540; GO:0071949; GO:0055088; GO:0006635; GO:0003997; GO:0005576; GO:0003997; GO:0050660; GO:0051791; GO:0005504
AT1G06310	Encodes a putative acyl-CoA oxidase. However, no transcripts have been detected for this gene and no altered phenotypes have been detected in plants mutant for this gene. This suggests that ACX6 does not significantly contribute to seedling beta-oxidation of fatty acids or indole-3-butyric acid in vivo.	2070	1971	6	1	0	2	5	1	0	0	0	4	5	2	4	4	4	3	0	2	5	9	1	2	5	4	0	3	5		GO:0005777; GO:0005504; GO:0033540; GO:0003997; GO:0071949; GO:0055088; GO:0050660
AT1G06320	hypothetical protein	667	568	0	0	1	0	2	0	1	0	0	0	0	0	2	2	0	3	0	1	2	0	2	1	0	1	0	0	0		GO:0003674; GO:0008150; GO:0005634
AT1G06330	Heavy metal transport/detoxification superfamily protein	480	381	0	0	0	0	0	0	0	0	0	0	0	0	0	0	0	0	0	0	0	0	0	0	0	0	0	0	0		GO:0005886
AT1G06340	Plant Tudor-like protein	731	632	3	4	1	4	0	0	0	0	0	2	5	0	7	6	1	3	1	3	3	6	4	3	2	1	2	4	1		GO:0008150; GO:0005634
AT1G06350	Fatty acid desaturase family protein	1150	1051	72	75	62	59	57	58	32	35	39	72	69.08	70	232	204	270	177	222	119	266	283	196	205	230	129	206	79	122		GO:0005789; GO:0010114; GO:0006636; GO:0016717; GO:0 monog; GO:0010025; GO:0005739
AT1G06360	Fatty acid desaturase family protein	1152	1053	2208	3239	2159	2094	2113	2133	946	719	654	1054	796.92	980	1827	1829	2290	758	1114	677	1841	3468	1570	1277	1663	1471	1661	1620	1513		GO:0005739; GO:0005789; GO:0016717; GO:0006636; GO:0 monog; GO:0005739
AT1G06370	pseudogene of Alg9-like mannosyltransferase family	1401	1302	257	238	143	188	88	176	153	138	103	335	251	262	523	533	487	264	289	263	122	320	163	160	182	133	135	131	165		None found
AT1G06380	Ribosomal protein L1p/L10e family	953	854	409	583	287	358	324	287	151	144	105	480	293	349	818	868	758	373	455	429	372	726	393	213	398	272	374	310	276		GO:0005634; GO:0009941; GO:0003723; GO:0009507; GO:0030686; GO:0000470
AT1G06390	encodes a GSK3/shaggy-like protein kinase. Gene expression is induced by NaCl and ABA but not KCl, suggesting that this gene may be involved in response to osmotic stress. This protein can interact with the BZR1 protein involved in brassinosteroid-mediated signaling in a Y2H assay and promotes BZR1 phosphorylation in protoplasts.	1634	1535	2622	3394	1810	1346	1147	1372	1331	1283	1267	1424	1045	1097	2317	2467	2452	1127	1545	1214	1405	2419	1245	1253	1427	975	1466	1130	1233		GO:0046777; GO:0009742; GO:0106311; GO:0006468; GO:0007165; GO:0005829; GO:0032880; GO:0005515; GO:0106310; GO:0004674; GO:0005737; GO:0004674; GO:0004674; GO:0005515; GO:0042538
AT1G06400	small GTP-binding protein (ara-2).RabGTPase functioning in anterograde trafficking from trans-Golgi network/early endosomal compartments to the plasma membrane as well as in responses to salinity stress.	995	896	2217	2713	1692	1348	1262	1426	1957	1746	1663	1822	1246	1555	2960	3536	3267	1591	1832	1811	1184	2160	1321	1710	1941	1427	1821	1267	1632		GO:0005576; GO:0003924; GO:0005886; GO:0005515; GO:0005525; GO:0042546; GO:0005886; GO:0005737; GO:0009733; GO:0005768; GO:0005829; GO:0005768; GO:0005525
AT1G06410	Encodes an enzyme putatively involved in trehalose biosynthesis. Though the protein has both trehalose-6-phosphate synthase (TPS)-like and trehalose-6-phosphate phosphatase (TPP)-like domains, neither activity has been detected in enzymatic assays nor has the protein been able to complement yeast TPS or TPP mutants.	3158	3059	5239	7007	3443	3349	3035	3583	2141	1856	1794	2125	1457	1714	4168	4413	5034	2355	2716	2338	3922	6099	3131	2524	3110	2385	2982	2735	3069		GO:0005829; GO:0005737; GO:0005737; GO:0016757; GO:0005737
AT1G06420	DNA ligase-like protein	1025	926	114	160	100	79	58	81	50	55	50	74	68	75	137	125	131	96	72	60	77	116	46	80	85	100	107	54	70		GO:0005575; GO:0008150
AT1G06430	encodes a FtsH protease that is localized to the chloroplast	2255	2156	12128	13648	7423	2977	3294	2867	10231	8542	8050	7012	4667	5525	10445	10588	9417	4510	5711	6495	4488	8196	5773	2729	2994	2256	3845	3064.99	4052		GO:0009507; GO:0009507; GO:0009534; GO:0009534; GO:0009579; GO:0009535; GO:0006508; GO:0009507; GO:0009535; GO:0008270; GO:0004176; GO:0009507; GO:0009535; GO:0009941; GO:0004176; GO:0005576; GO:0004222; GO:0009507; GO:0010304
AT1G06440	Ubiquitin carboxyl-terminal hydrolase family protein	1672	1573	40	79	33	103	82	90	16	11	7	134	98	116	201	375	429	117	133	133	82	177	103	82	97	75	92	94	88		GO:0009507
AT1G06450	Deadenylase.	1380	1281	124.05	134.2	79.2	207.14	88.02	97.11	36.03	30.09	25	235.27	167.19	137.14	500.44	493.09	403.44	181.09	225.14	205.11	117.08	193.36	111.06	123.19	110.09	81.06	279.03	113.1	132.06		GO:0000932; GO:0030015; GO:0043928; GO:0017148; GO:0004535
AT1G06460	ACD32.1 encodes an alpha-crystallin domain containing protein with homology to small heat shock proteins.	1226	1127	1906.95	2254.8	1310.8	8676.86	9469.98	9170.89	1206.97	906.91	895	9613.73	6044.81	6884.86	4604.56	5159.91	6091.56	3368.91	4014.86	2990.89	3571.92	6446.64	3187.94	4425.81	6548.91	4339.94	9259.97	7898.9	8050.94		GO:0005576; GO:0005777; GO:0005777
AT1G06470	Nucleotide/sugar transporter family protein	1834	1735	1177	1403	711	1568	981	1285	392	377	300	1711	1390	1292	2238	2525	2313	1205	1416	1219	1107	2196	1134	981	1398	1011	1165	1111	1133		GO:0005886; GO:0005886; GO:0005886; GO:0005886; GO:0005794; GO:0005793; GO:0005801; GO:0015297; GO:0015786
AT1G06475	transmembrane protein	553	454	57	88	49	45	35	39	44	39	38	59	65	52	106	134	146	57	55	61	60	133	68	58	74	58	52	36	45		GO:0003674; GO:0008150
AT1G06480	pre-tRNA tRNA-Ile (anticodon: AAT)	74	0	0	0	0	0	0	0	0	0	0	0	0	0	0	0	0	0	0	0	0	0	0	0	0	0	0	0	0		GO:0006414; GO:0006412; GO:0030533; GO:0005575
AT1G06490	Encodes Callose Synthase 7 (CalS7), a phloem-specific callose synthase responsible for callose deposition in developing sieve elements during phloem formation and in mature phloem induced by wounding.	5991	5892	123	152	79	115	137	71	88	86	84	105	96	111	301	278	326	135	210	138	153	306	143	76	83	78	123	89	93		GO:0010233; GO:0016757; GO:0046527; GO:0003843; GO:0003843; GO:0006075; GO:0000148; GO:0005886; GO:0005739; GO:0003843; GO:0080165; GO:0003843
AT1G06500	hypothetical protein	680	581	453	486	350	502	436	483	254	222	214	493	333	360	642	737	652	398	520	428	447	802	458	492	635	475	512	407	497		GO:0009507; GO:0003674; GO:0009507; GO:0009507; GO:0009507; GO:0008150
AT1G06510	forkhead-associated domain protein	1147	1048	1339	1806	870	1497	1048	1186	826	928	636	1420	1035	1172	2543	2677	2282	1376	1675	1609	1048	2156	980	922	1342	901	1205	1088	1088		GO:0009507; GO:0005634; GO:0008150; GO:0005515
AT1G06515	Encodes a 56-amino acid polypeptide with low but significant similarity to human small subunit of serine palmitoyltransferase that localizes to the ER and physically interacts with and greatly stimulates the activity of LCB1/LCB2 heterodimer ser palmitoyltransferase complex. Mutants have low pollen viability.	633	534	673	859	377	669	441	653	242	232	211	391	288	333	540	680	606	266	328	301	470	990	472	476	624	444	567	468	515		GO:0044877; GO:0005739; GO:0005739; GO:0009555; GO:0005783; GO:0090153; GO:1904222
AT1G06520	sn-glycerol-3-phosphate 2-O-acyltransferase. Expressed in flower buds and siliques. Homozygous mutant plants are male sterile.	1995	1896	36	36	48	9	15	11	26	17	24	42	15	37	47	52	37	36	38	46	54	54	68	36	28	40	31	24	45		GO:0016020; GO:0090447; GO:0010143; GO:0005739; GO:0016020; GO:0-DCA-C; GO:0016024; GO:0004366; GO:0048235; GO:0090447; GO:0016791; GO:0005739
AT1G06530	Encodes PEROXISOMAL AND MITOCHONDRIAL DIVISION FACTOR2. Involved in mitochondrial morphogenesis.	1003	904	2083	2717	1527	1667	1902	1316	1041	988	830	1522	1059	1264	2249	2539	2586	1177	1335	1384	1571	3330	1915	1606	1888	1424	1885	1554	1532		GO:0007005; GO:0005739; GO:0005739; GO:0005774; GO:0005515; GO:0005739; GO:0005576; GO:0005739; GO:0009536; GO:0005739; GO:0031307
AT1G06540	hypothetical protein	409	310	177	139	57	8	3	9	3	5	0	4	0	4	7	27	23	0	0	1	6	16	12	7	13	5	8	2	9		GO:0003674; GO:0008150; GO:0009507
AT1G06550	ATP-dependent caseinolytic (Clp) protease/crotonase family protein	1562	1463	3810	3938	2387	1466	1109	1657	597	784	602	1112	949	907	2061	2400	2554	1140	1411	1230	1724	3277	1857	1380	1669	1497	1333	1237	1364		GO:0005829; GO:0006574; GO:0005576; GO:0003860; GO:0005739
AT1G06560	NOL1/NOP2/sun family protein	2027	1928	372.36	467.64	284.23	621.91	483.08	582.79	375.5	305.12	227.15	1539.12	1091.8	1083.56	2211.09	2436.7	1945.82	1326.31	1541.28	1398.59	602.44	1121.21	639.9	577.36	586.63	447	604.32	569.4	455.46		GO:0001510; GO:0005634
AT1G06570	Mutation of the PDS1 locus disrupts the activity of p-hydroxyphenylpyruvate dioxygenase (HPPDase), the first committed step in the synthesis of both plastoquinone and tocopherols in plants.	1554	1455	6037.64	6771.36	3582.77	1075.09	983.92	1229.21	4235.5	3460.88	3257.85	1582.88	1236.2	1419.44	3928.91	4296.3	4165.18	2061.69	2477.72	2500.41	1634.56	3275.79	1802.1	1482.64	1661.37	1206	972.68	795.6	1156.54		GO:0006572; GO:0003868; GO:0005737; GO:0010189; GO:0010236; GO:0005576; GO:0009072; GO:0042802; GO:0006559; GO:0009507; GO:0005829; GO:0016117; GO:0003868; GO:0005739; GO:0009507; GO:0003868; GO:0042802
AT1G06580	Pentatricopeptide repeat (PPR) superfamily protein	2052	1953	126	175	71	127	55	100	103	65	49	144	113	125	276	419	346	143	190	153	115	199	88	88	109	77	94	98	101		GO:0005739; GO:0005739; GO:0005739
AT1G06590	anaphase-promoting complex subunit	3104	3005	414	434	245	321	259	358	113	147	134	225	247	266	390	409	372	248	285	247	315	452	279	291	257	225	278	262	295		GO:0045842; GO:0005680; GO:0031145; GO:0005515; GO:0070979; GO:0005634
AT1G06610	pre-tRNA tRNA-Ala (anticodon: AGC)	73	0	0	0	0	0	0	0	0	0	0	0	0	0	0	0	0	0	0	0	0	0	0	0	0	0	0	0	0		GO:0006414; GO:0030533; GO:0005575; GO:0006412
AT1G06620	encodes a protein whose sequence is similar to a 2-oxoglutarate-dependent dioxygenase The mRNA is cell-to-cell mobile.	1292	1193	126	65	26	84	39	75	28	47	74	120	50	134	291	388	358	151	180	280	113	154	363	126	163	127	188	86	359		GO:0005737; GO:0005737; GO:0016706
AT1G06630	F-box/RNI-like superfamily protein	1745	1646	390	472.48	277	330	281	355.52	303.58	298	225	692.02	536.26	547	1236.67	1291.99	1282.99	622.22	769.11	664.87	369	693	353	306.01	322.01	239.48	345	287	341.65		GO:0005634; GO:0005634; GO:0005634; GO:0005634; GO:0005634; GO:0005634; GO:0005634
AT1G06640	encodes a protein whose sequence is similar to a 2-oxoglutarate-dependent dioxygenase The mRNA is cell-to-cell mobile.	1381	1282	4803	3562	1918	2544	1328	2317	2670	2435.43	2755	4823	3287	4767.85	7604	8819.65	6785	4999.7	5300	5267.74	2523.99	4112	4206	2715	3521	3126	2825	2131.2	5242.61		GO:0016706; GO:0005737; GO:0005737; GO:0005737
AT1G06645	2-oxoglutarate (2OG) and Fe(II)-dependent oxygenase superfamily protein	1301	1202	589	640	363	449	284	469	546	465	402	1114	732	830	1560	1311	1055	780	908	805	351	671	319	432	498	391	495	398	421		GO:0005737
AT1G06650	encodes a protein whose sequence is similar to 2-oxoglutarate-dependent dioxygenase The mRNA is cell-to-cell mobile.	1360	1261	3326	3895	1876	2421	2023	2191	1677	1700.57	1493	2181	1576	1894.15	4267	4694.35	4228	2094.3	2452	2373.26	2536.01	5114	2697	2390	2759	1898	2864	2227.8	2667.39		GO:0005737; GO:0005576; GO:0016706; GO:0005737
AT1G06660	Encodes JASON. jason mutant produces diploid male gametes leading to triploid progeny. Diploid gametes in the jason mutant are generated by a defect in male meiosis II.	1694	1595	88	105	43	134	158	164	36	58	36	91	86	89	197	188	162	107	101	91	144	240	145	123	136	91	149	111	92		GO:0007142; GO:0003674; GO:0005634; GO:0006355; GO:0009556
AT1G06670	nuclear DEIH-box helicase (NIH) encoding a putative RNA and/or DNA helicase homologous to a group of nucleic acid helicases from the DEAD/H family with nuclear DEIH-box helicase (NIH) distinct N- and C-terminal regions that differ from animal DEIH proteins The mRNA is cell-to-cell mobile.	5144	5045	2890	3141	1751	1826	1319	1672	997	832	801	2228	1781	1670	3008	3242	2889	1789	2145	1803	1854	3481	1997	1449	1545	1437	1612	1476	1346		GO:0005634; GO:0005634; GO:0005634; GO:0005634; GO:0003678; GO:0003723; GO:0003677; GO:0006259; GO:0005622; GO:0003724
AT1G06680	Encodes a 23 kD extrinsic protein that is part of photosystem II and participates in the regulation of oxygen evolution. Phosphorylation of this protein is dependent on calcium. In plsp1-1 mutant plastids, the nonmature form of the protein localizes in the stroma. The mRNA is cell-to-cell mobile.	1139	1040	174498	210416	148010	184870	229216	215888	158441	129936	129524	156311	122582	142834	183824	190249	161898	91504	117619	103705	89175	166885	110853	152386	193686	142920	184408	158663	184739		GO:0009579; GO:0009534; GO:0005509; GO:0009535; GO:0031977; GO:0009507; GO:0009654; GO:0009579; GO:0005576; GO:0009507; GO:0019684; GO:0009941; GO:0003729; GO:0009534; GO:0009535; GO:0009570; GO:0048046; GO:0048046; GO:0009579; GO:0009579; GO:0009543; GO:0009507; GO:0008266; GO:0009507; GO:0009579; GO:0009507; GO:0009570; GO:0009535; GO:0019898
AT1G06690	NAD(P)-linked oxidoreductase superfamily protein	1389	1290	3531	3606	2429	2200	2481	2309	1225	1520	1355	551	475	505	1039	1121	998	604	726	643	2997	5974	3394	2635	2748	2337	2347	2066	2294		GO:0009535; GO:0009941; GO:0009941; GO:0009535; GO:0009507; GO:0047834; GO:0009941; GO:0005576; GO:0010287; GO:0009507; GO:0010287
AT1G06700	Protein kinase superfamily protein	1535	1436	2433	3079	1794	1834	1708	1941	1928	1500	1238	2891	2230	2099	4034	4540	4125	2413	3027	2498	1627	2724	1638	1664	1980	1517	2027	1652	1894		GO:0004715; GO:0009506; GO:0005886; GO:0019901; GO:0005886
AT1G06710	Tetratricopeptide repeat (TPR)-like superfamily protein	3418	3319	149	193	79	185	122	139	78	41	41	491	359	343	887	961	815	496	642	540	262	418	276	135	107	111	165	181	147		GO:0009507; GO:0009507; GO:0009507; GO:0009507; GO:0009507; GO:0009507; GO:0009507; GO:0009507; GO:0009507; GO:0009507; GO:0009507; GO:0009507; GO:0009507; GO:0009507; GO:0009507; GO:0009507; GO:0009507; GO:0009507; GO:0009507
AT1G06720	P-loop containing nucleoside triphosphate hydrolases superfamily protein	3657	3558	1275	1464	771	1448	1110	1286	393	395	323	2199	1547	1555	2656	2754	2557	1598	1882	1602	1835	3318	1786	990	1128	896	1244	1248	956		GO:0030686; GO:0005634; GO:0005634; GO:0000479; GO:0005634; GO:0034511; GO:0003924; GO:0000462; GO:0005525; GO:0005525
AT1G06730	pfkB-like carbohydrate kinase family protein	1968	1869	770	936	474	563	551	534	378	366	303	512	415	457	953	1126	985	488	552	558	633	1270	623	388	583	424	530	495	500		GO:0005737; GO:0005634; GO:0009507
AT1G06740	Encodes a member of a domesticated transposable element gene family MUSTANG. Members of this family are derived from transposable elements genes but gained function in plant fitness and flower development. Known members include: AT3G04605 (MUG1), AT2G30640 (MUG2), AT1G06740 (MUG3), AT5G16505 (MUG4), AT3G06940 (MUG5), AT5G48965 (MUG6), AT3G05850 (MUG7) and AT5G34853 (MUG8).	2591	2492	235	236	145	176	124	167	101	88	57	263	172	217	467	569	556	250	275	222	157	274	169	165	171	135	159	127	140		GO:0008270; GO:0005634
AT1G06750	P-loop containing nucleoside triphosphate hydrolases superfamily protein	1917	1818	11	6	7	7	6	2	3	0	1	1	2	2	11	8	8	5	3	1	11	17	10	4	8	4	5	2	3		GO:0016301; GO:0005634
AT1G06760	winged-helix DNA-binding transcription factor family protein	1090	991	6606	7876	5398	4842	6427	5263	3251	1881	1762	3097	1803	2582	4305	6139	6890	2310	2766	2459	5275	8353	6065	5101	6340	5077	6071	4646	5771		GO:0016584; GO:0000786; GO:0031936; GO:0030261; GO:0045910; GO:0031492; GO:0005634; GO:0006334; GO:0003690; GO:0005634
AT1G06770	Encodes a C3HC4 RING-domain-containing ubiquitin E3 ligase capable of interacting with DREB2A. The DRIP1-GFP fusion protein is nuclear-localized. DRIP1 seems to be involved in regulating stress-related transcriptional changes and drought tolerance.	1797	1698	537	560	313	299	215	241	227	195	134	451	332	382	741	955	826	419	493	431	318	667	303	322	327	218	304	246	256		GO:0005634; GO:0005737; GO:0005634; GO:0009414; GO:0016567; GO:0004842; GO:0051865; GO:0005737; GO:0005515
AT1G06780	Encodes a protein with putative galacturonosyltransferase activity. Required for synthesis of native homogalacturonan in growing pollen tubes; critical role in pollen tube growh and male fertility.	2465	2366	487	670	247	313	281	310	210	161	167	602	431	401	874	1040	998	440	556	504	474	900	486	283	349	276	396	278	374		GO:0016757; GO:0047262; GO:0005794; GO:0047262; GO:0045489
AT1G06790	Encodes a subunit of RNA polymerase III involved in maintaining global RNA homeostasis, not just that of genes transcribed by RNA pol III.	910	811	559	654	354	566	387	428	311	272	193	683	557	560	1008	1045	827	616	643	588	468	861	548	370	572	427	499	425	456		GO:0006384; GO:0003899; GO:0005634; GO:0006351; GO:0005634; GO:0016070; GO:0005634; GO:0005666; GO:0008380
AT1G06800	Encodes a lipase that hydrolyzes phosphatidylcholine, glycolipids as well as triacylglycerols.	1912	1813	312	345	221	175	182	170	141	91	95	301	226	252	424	439	379	239	284	251	168	355	247	220	210	213	251	168	268		GO:0047714; GO:0009507; GO:0005576; GO:0004806; GO:0006629; GO:0004620; GO:0005576; GO:0008970
AT1G06810	endonuclease/glycosyl hydrolase	609	510	2	0	4	2	1	0	1	0	0	6	1	0	5	9	7	6	9	4	1	2	1	6	2	1	1	2	6		GO:0010468; GO:0005634; GO:0005777
AT1G06820	Encodes carotenoid isomerase. Catalyzes the isomerization of poly-cis-carotenoids to all-trans-carotenoids. Together with PDS and ZDS, CRTiso is required to complete the synthesis of lycopene from phytoene.	1999	1900	2016	2396	1280	1307	1168	1301	1156	1252	1004	1479	1143	1209	2834	2691	2537	1525	2071	1627	1257	2439	1286	1147	1447	1056	1400	1246	1263		GO:0046608; GO:0009507; GO:0046608; GO:0016117; GO:0046608; GO:0046608; GO:0009507; GO:0016117; GO:0009507; GO:0009662; GO:0016491; GO:0016117; GO:0009507; GO:0009507; GO:0016117
AT1G06830	Encodes a member of the CC-type glutaredoxin (ROXY) family that has been shown to interact with the transcription factor TGA2. CEPD1 is a non secreted polypeptide that is highly similar to CEPD2 which is another member of a novel family related to glutaredoxins. It is induced by nitrogen starvation. It acts downstream of the CEP1 peptide in systemic N-demand signalling .The RNA is expressed in th…	505	406	961	1375	634	743	520	682	608	575	582	58	36	31	174	200	83	28	39	54	199	334	185	566	766	640	535	413	409		GO:0005634; GO:0015035; GO:0005634; GO:0005737; GO:0006995; GO:0005737; GO:0005737; GO:0005515
AT1G06840	Homomultimers interact with cytoplasmic signaling molecule PBL27, resulting in herbivory resistance, in an ethylene-dependent manner.	3240	3141	569	658	381	424	330	414	324	337	278	535	336	369	778	754	755	468	529	473	354	611	309	454	354	296	402	381	385		GO:0005515; GO:0005886; GO:0005886; GO:0005576; GO:0006468; GO:0106311; GO:0006468; GO:0106310; GO:0005515
AT1G06850	bZIP protein involved in heat stress response. Under heat stress localization moves exclusively to nucleus.	1430	1331	269	349	140	260	229	258	147	113	133	373	229	251	490	567	589	268	299	234	196	392	227	238	290	233	321	275	277		GO:0005634; GO:0005634; GO:0003700; GO:0000976; GO:0003700; GO:0006355; GO:0005634; GO:0005515; GO:0003700; GO:0031490; GO:0005737; GO:0005829; GO:0003700; GO:0005634
AT1G06860	pre-tRNA tRNA-Gly (anticodon: GCC)	71	0	0	0	0	0	0	0	0	0	0	0	0	0	0	0	0	0	0	0	0	0	0	0	0	0	0	0	0		GO:0006414; GO:0005575; GO:0030533; GO:0006412
AT1G06870	Peptidase S24/S26A/S26B/S26C family protein	1687	1588	785	937	535	729	603	600	415	341	264	815	608	676	1327	1463	1388	684	803	728	694	1096	693	525	659	499	657	565	585		GO:0009535; GO:0005887; GO:0006465; GO:0010027; GO:0005886; GO:0004252
AT1G06880	pre-tRNA tRNA-Gly (anticodon: GCC)	71	0	0	0	0	0	0	0	0	0	0	0	0	0	0	0	0	0	0	0	0	0	0	0	0	0	0	0	0		GO:0006414; GO:0005575; GO:0030533; GO:0006412
AT1G06890	UXT3 is a member of the NST-KT subfamily of nucleotide/sugar transporters. It is localized to the golgi and functions as a UDP-Xyl transporter.	1506	1407	892	1220	681	1406	1388	1129	432	458	390	804	652	791	1363	1589	1516	895	1153	910	1547	2157	1505	1363	1434	943	1626	1245	1421		GO:0015297; GO:0015790; GO:0005768; GO:0005802; GO:0005886; GO:0005794; GO:0005338; GO:0005886; GO:0005794; GO:0015297; GO:0005464; GO:0005794; GO:0005464; GO:0005794; GO:0005886; GO:0005794
AT1G06900	Insulinase (Peptidase family M16) family protein	3413	3314	2159	2518	1474	1511	1259	1492	860	853	779	1938	1390	1462	2726	3003	2716	1884	2174	1764	1814	3125	1814	1321	1583	1032	1459	1304	1287		GO:0005737; GO:0004222; GO:0005829; GO:0005829
AT1G06910	Arabidopsis thaliana myb family transcription factor (At1g06910)	1528	1429	373	384	230	212	156	258	108	124	101	246	173	160	376	437	350	200	251	195	237	403	184	165	211	181	198	236	204		None found
AT1G06920	Encodes OFP4, a member of the plant specific ovate family proteins. Members of this family have been shown to bind to KNOX and BELL- like TALE class homeodomain proteins. OFP4 interacts with KNAT7 to regulate secondary cell wall formation.	948	849	1	2	0	0	2	0	0	0	0	0	1	0	1	4	3	1	0	0	0	0	0	0	0	1	1	0	2		GO:2000652; GO:0003677; GO:0005634; GO:0045892; GO:0045892
AT1G06923	transcription repressor OFP17-like protein	1228	1129	1	0	0	1	2	1	1	1	2.84	1.42	4.26	1.42	24	29.79	29	28.37	31.2	25.53	5.67	26	11.35	4.26	9.93	4.26	0	0	2		GO:0005739; GO:0045892
AT1G06925	endonuclease/glycosyl hydrolase	432	333	0	0	0	0	0	0	0	0	0.16	0.58	0.74	0.58	0	14.21	0	2.63	7.8	3.47	3.33	0	1.65	0.74	1.07	0.74	1	0	0		GO:0005634; GO:0010468; GO:0005777; GO:0003674
AT1G06930	TPRXL	1041	942	0	0	0	0	0	0	0	0	0	0	0	2	0	0	0	0	0	0	0	0	0	0	0	0	0	1	0		GO:0005634; GO:0008150; GO:0003674
AT1G06950	Encodes a protein thought to be a part of the translocon at the chloroplast inner envelope. Involved in protein import into the chloroplast and chloroplast biogenesis. C-terminal half of Tic110 functions as scaffolds for protein-protein interactions.	3314	3215	4390	6637	3690	5844	8616	6035	3283	4593	3585	7547	5720	6705	11248	11439	10145	6059	8944	6671	7093	13459	7722	6367	6557	4943	7352	6123	5889		GO:0009507; GO:0005576; GO:0031897; GO:0009658; GO:0009941; GO:0045037; GO:0005515; GO:0009941; GO:0009507; GO:0061927; GO:0009507; GO:0009536; GO:0009941; GO:0045037; GO:0005515; GO:0005515; GO:0061927; GO:0005515
AT1G06960	Similar to U2B'. Functions in cold stress induced alternative splicing.	937	838	828	986	549	718	578	749	204	226	171	311	296	274	470	551	596	271	304	279	632	1141	628	561	673	587	615	583	560		GO:0005634; GO:0009631; GO:0005634; GO:0005654; GO:0005634; GO:0005686; GO:0005634; GO:0005686; GO:0015030; GO:0000398; GO:0005634
AT1G06970	member of Putative Na+/H+ antiporter family	2490	2391	4	4	6	0	1	1	2	2	5	20	8	14	51	28	35	34	43	26	13	17	20	1	10	4	2	2	2		GO:0012505; GO:proton ; GO:proton ; GO:0006885; GO:0006812; GO:proton
AT1G06980	PADRE protein	791	692	192	283	99	114	148	162	36	53	22	133	137	129	262	154	130	147	185	121	100	222	106	34	168	95	78	100	103		GO:0008150; GO:0003674
AT1G06990	GDSL-motif esterase/acyltransferase/lipase. Enzyme group with broad substrate specificity that may catalyze acyltransfer or hydrolase reactions with lipid and non-lipid substrates.	1232	1133	0	0	0	0	0	0	0	0	0	4	0	0	0	0	0	0	0	1	2	0	3	2	0	0	5	2	9		GO:0005576; GO:0016788
AT1G07000	A member of EXO70 gene family, putative exocyst subunits, conserved in land plants. Arabidopsis thaliana contains 23 putative EXO70 genes, which can be classified into eight clusters on the phylogenetic tree.	2024	1925	554	983	266	451	250	254	476	159	212	521	199	207	351	829	982	167	136	251	265	231	220	456	224	187	696	378	703		GO:1900426; GO:0005634; GO:1900150; GO:0090333; GO:0009414; GO:0002238; GO:0070062; GO:0042545; GO:0000145; GO:0005515; GO:0009620; GO:1900426; GO:0005886; GO:0005829; GO:0043621; GO:0005634; GO:1902290; GO:1900150; GO:0005515; GO:0009617; GO:0005737; GO:0005829; GO:0005634; GO:0006887; GO:0002237; GO:0005515; GO:0002237
AT1G07010	Calcineurin-like metallo-phosphoesterase superfamily protein	1542	1443	10051	11782	6084	2366	1294	1855	7390	6167	5018	2701	2390	2298	7754	7639	6443	3379	3936	3774	3442	7344	3372	1960	2788	2313	1771	1661	1858		GO:0009507; GO:0009507; GO:0005777; GO:0009507; GO:0030145; GO:0016791; GO:0009507; GO:0016787
AT1G07020	hypothetical protein	674	575	367	450	227	480	467	563	279	217	186	667	410	474	835	915	863	392	432	475	390	760	422	465	550	420	668	428	594		GO:0008150; GO:0003674; GO:0005634
AT1G07025	Mitochondrial substrate carrier family protein	501	402	0	0	0	0	0	0	0	0	0	1	0	0	1	0	0	0	0	0	1	0	0	0	0	0	0	0	0		GO:0005381; GO:0048250; GO:0005739
AT1G07030	Mitochondrial substrate carrier family protein	1477	1378	1132	1393	685	797	539	652	567	516	430	927	647	689	1352	1520	1285	731	896	771	694	1397	797	520	915	622	827	674	728		GO:0045333; GO:0005381; GO:0031966; GO:0009507; GO:0055072; GO:0005381; GO:0005739; GO:0048250; GO:0009790; GO:0048250
AT1G07040	plant/protein	1676	1577	686	714	400	924	788	848	416	309	316	1186	625	840	1222	1303	1503	666	892	1133	644	1101	718	707	945	627	1296	850	1228		GO:0009507; GO:0009507; GO:0008150
AT1G07050	FITNESS encodes a protein with a single CCT domain and belongs to the CCT motif family genes (CMF). FITNESS acts upstream JUB1 thereby controlling H2O2 levels. FITNESS has a role in cellular redox homeostasis controlling H2O2 levels, due to changes in enzymes, metabolites and transcripts related to ROS detoxification.	833	734	52	66	42	1388	1419	1728	24	6	5	2720	1345	1948	503	875	1143	234	228	211	64	104	72	465	802	516	2423	1569	1508		GO:0005634; GO:0005634; GO:0003674; GO:0005634
AT1G07051	Encodes a microRNA of unknown function. MicroRNAs are regulatory RNAs with a mature length of ~21-nucleotides that are processed from hairpin precursors by Dicer-like enzymes. MicroRNAs can negatively regulate gene expression by attenuating translation or by directing mRNA cleavage. Mature sequence: UCACUCCUCUUCUUCUUGAUG	230	131	0	0	0	0	0	0	0	0	0	0	0	0	0	0	0	0	0	0	0	0	0	0	0	0	0	0	0		GO:0008150; GO:0003674; GO:0005575
AT1G07060	hypothetical protein	733	634	0	1	1	2	3	5	0	1	1	2	1	1	5	8	6	5	3	2	3	2	3	1	2	1	1	1	1		GO:0005739; GO:0042138; GO:0005739; GO:0005739; GO:0051321; GO:0005515; GO:0005739
AT1G07070	Ribosomal protein L35Ae family protein	575	476	994	1272	768	1331	1313	1275	407	546	388	919	654	777	1082	1065	883	554	700	682	1078	2419	1486	1047	1554	1226	1611	1360	1027		GO:0003735; GO:0002181; GO:0022625; GO:0022625; GO:0042273; GO:0005576; GO:0003729; GO:0005737
AT1G07080	Thioredoxin superfamily protein	1218	1119	3170	3384	1974	2223	2196	2055	1973	1742	1673	3108	2126	2294	3879	4394	3680	2234	2790	2397	2125	3543	2301	2173	2318	1656	2566	1996	2407		GO:0008150; GO:0005576; GO:0099503; GO:0005773; GO:0016491
AT1G07090	LIGHT-DEPENDENT SHORT HYPOCOTYLS-like protein (DUF640)	943	844	357	535	253	315	274	242	92	124	92	544	363	420	820	814	534	385	536	463	412	678	527	241	457	368	432	310	422		GO:0009299; GO:0005634; GO:0090698; GO:0005634; GO:0005634; GO:0009299; GO:0009416
AT1G07100	pre-tRNA tRNA-Ile (anticodon: TAT)	74	0	0	0	0	0	0	0	0	0	0	0	0	0	0	0	0	0	0	0	0	0	0	0	0	0	0	0	0		GO:0006414; GO:0030533; GO:0005575; GO:0006412
AT1G07110	Encodes the bifunctional enzyme fructose-6-phosphate 2-kinase/fructose-2,6-bisphosphatase.	2662	2563	6430.99	7837	4108.99	4189	3813	4749	2370	2347	2093	2772	2225	2367.99	5531	5457	5213	3007	3564	2861	4401	8565	4195	3828	4021	3103	4362	3909	3801		GO:0006002; GO:0005634; GO:0004331; GO:0006003; GO:0006499; GO:0005829; GO:0006000; GO:0004331; GO:0003873; GO:2001070; GO:0006003; GO:0043609
AT1G07119	Natural antisense transcript overlaps with AT1G07120	656	557	14.74	26.82	18.2	15.97	14.19	15.27	7.96	12.36	10.98	13.02	23.96	22.78	54.26	64.49	56.97	37.15	41.98	29.95	29.24	46.83	13.94	29.6	21.11	7.66	23.55	8.46	20.59		GO:0003674; GO:0008150; GO:0005575
AT1G07120	CHUP1-like protein	1294	1195	26.26	41.18	2.8	23.03	15.81	16.73	9.04	4.64	6.02	38.98	16.04	27.22	53.74	94.51	70.03	28.85	43.02	25.05	29.76	68.17	39.06	8.4	16.89	22.34	15.45	18.54	12.41		GO:0009707; GO:0005634; GO:0009941; GO:0003674; GO:0009658
AT1G07128	Natural antisense transcript overlaps with AT1G07130	797	698	17.7	46.28	0	49.93	12.25	44.92	9.66	9.6	8.81	102.22	18.92	22.94	170.19	316.31	207.18	48.96	56.57	89.97	34.17	31.38	34.72	53.39	14.59	35.41	64.59	40.8	34.22		GO:0003674; GO:0008150; GO:0005575
AT1G07130	Encodes a protein with similarity to yeast STN1, an OB fold protein involved in protecting yeast telomeres. In Arabidopsis, loss of STN1 function mutations exhibit gross morphological abnormalities and defects in telomere architecture and maintenance. STN1 likely plays a role in telomere end capping.	958	859	134.3	126.72	101	137.07	95.75	100.08	21.34	29.4	32.19	112.78	117.08	89.06	267.81	353.69	342.82	135.04	135.43	154.03	63.83	154.62	89.28	171.61	160.41	104.59	123.41	78.2	92.78		GO:0003697; GO:0005634; GO:0000781; GO:0005515; GO:0016233
AT1G07135	glycine-rich protein	732	633	99	121	37	720	342	338	298	113	124	1307	586	804	2405	5011	5714	938	680	1082	174	241	192	1391	320	175	1429	234	348		GO:0031225; GO:0031225; GO:0003674; GO:0071456
AT1G07140	Encodes a putative Ran-binding protein (siRanBP).	1429	1330	5773	8196	3605	6169	5292	5235	3011	2932	2355	5581	4069	4154	8306	9922	8854	3945	4540	4862	4024	8857	5052	4440	6194	4293	6714	4936	5299		GO:0005829; GO:0005737; GO:0005096; GO:0046907; GO:0005634; GO:0005576; GO:0005643
AT1G07150	Member of MEKK subfamily. Involved in wound induced signaling where it interacts with At5g40440, and activates At1g59580.	1518	1419	227	235	101	74	42	53	67	46	38	128	52	63	280	431	375	69	75	122	28	59	38	69	59	55	79	37	33		GO:0006468; GO:0004672; GO:0005886; GO:0006468; GO:0005886; GO:0071456
AT1G07160	Protein phosphatase 2C family protein	1460	1361	2	15	2	6	0	2	0	3	2	4	1	2	8	8	28	0	0	11	3	6	38	27	5	8	9	0	4		GO:0006470; GO:0106307; GO:0106306; GO:0009507
AT1G07170	Similar to human splicing factor 3b, 14 kda subunit, SF3b14b.	595	496	457	608	343	505	328	468	429	327	290	853	621	662	1019	1179	1015	614	702	768	364	659	385	489	625	437	576	403	473		GO:0000398; GO:0005634; GO:0000398; GO:0005689; GO:0005634; GO:0003674; GO:0005634; GO:0005634; GO:0005634; GO:0005634
AT1G07175	alternative NAD(P)H dehydrogenase	268	169	6	2	8	9	10	9	3	2	0	3	0	5	3	3	14	1	0	2	4	5	3	4	5	9	6	7	1		GO:0008150; GO:0003674; GO:0005576; GO:0005576
AT1G07180	Internal NAD(P)H dehydrogenase in mitochondria. The predicted protein sequence has high homology with other designated NAD(P)H DHs from microorganisms; the capacity for matrix NAD(P)H oxidation via the rotenone-insensitive pathway is significantly reduced in the Atndi1 mutant plant line; the in vitro translation product of AtNDI1 is imported into isolated mitochondria and located on the inside of…	1788	1689	10912	11801	7034	1546	1674	1547	8730	8003	7175	684	667	789	3862	3882	3420	1596	1925	2088	2859	5377	3475	1956	1805	1542	1440	1170	1456		GO:0005739; GO:0071482; GO:0031304; GO:0005739; GO:0005777; GO:0003959; GO:0005739; GO:0003954; GO:0005739; GO:0005759
AT1G07190	Lon protease	165	66	2	0	0	0	0	0	2	0	0	1	0	1	4	5	1	1	4	3	0	0	0	0	0	0	0	0	0		GO:0003674
AT1G07200	Encodes a member of an eight-gene family (SMAX1 and SMAX1-like) that has weak similarity to AtHSP101, a ClpB chaperonin required for thermotolerance.	3484	3385	1814	2299	1086	542	381	446	1665	1288	1083	701	655	639	1318	1436	1518	636	695	647	723	1344	768	606	385	394	518	339	558		GO:1902347; GO:0005515; GO:0009507; GO:0005737
AT1G07210	Ribosomal protein S18	1197	1098	896	1369	671	1323	1146	1040	757	754	596	1474	1169	1438	2627	2918	2497	1310	1599	1558	1381	2895	1594	946	1250	901	1326	1162	1157		GO:0070181; GO:0005763; GO:0003729; GO:0005515; GO:0003735; GO:0006412; GO:0009507
AT1G07220	O-glucosyltransferase rumi-like protein (DUF821)	1767	1668	826	900	441	482	331	387	517	398	325	430	365	351	798	1190	1174	358	459	417	593	986	601	492	510	396	467	382	580		None found
AT1G07230	non-specific phospholipase C1	2062	1963	898	935	517	897	1015	869	760	646	665	1979	1377	1618	2754	3073	2821	1741	2419	1844	920	1531	1031	1106	1087	836	1275	896	1220		GO:0016788; GO:0009395; GO:0000137; GO:0005886
AT1G07240	Encodes a UDP-glucosyltransferase that plays a role in abscisic acid (ABA) glucosylation from ABA to ABA-glucose ester and regulates ABA homeostasis, thereby influencing the ABA signal network.	1762	1663	775	787	441	1179	814	1182	272	176	181	889	558	492	1358	1806	1424	731	832	763	526	929	578	1037	1169	798	1088	827	1121		GO:0009687; GO:0005829; GO:0010030; GO:0010294; GO:0009819; GO:0080043; GO:1902265; GO:0005829; GO:0016757
AT1G07250	UDP-glucosyl transferase 71C4	1667	1568	2772	2669	1617	1780	1512	1627	1259	983	812	947	587	717	1717	1968	1761	864	1007	920	1347	2482	1582	1392	1625	1199	1649	1352	1606		GO:0035251; GO:0102425; GO:0047893; GO:0102360; GO:0033836; GO:0080043; GO:0080044; GO:0016757
AT1G07260	Encodes a uridine diphosphate-glycosyltransferase that acts on methyl salicylate (MeSA) to form MeSA glucosides in vitro and in vivo and facilitates negative regulation of the SAR response by modulating homeostasis of MeSA and SA.	1726	1627	62	68	43	69	62	71	35	26	16	83	56	56	104	162	100	50	62	60	54	83	64	57	60	75	58	34	84		GO:0004134; GO:0016757; GO:0010113; GO:0080043
AT1G07270	Cell division control, Cdc6	1518	1419	46	59	40	53	37	52	5	14	6	12	10	16	48	37	41	23	28	21	60	113	55	46	50	32	59	43	44		GO:0005515; GO:0033314; GO:0006270; GO:0005634; GO:0005634; GO:0003688; GO:0005634
AT1G07280	Tetratricopeptide repeat (TPR)-like superfamily protein	2090	1991	2754	2797	1506	4382	3958	4228	653	625	562	4216	2905	3311	8044	8385	7114	3558	4307	4153	3927	7642	3999	3416	3872	2673	5128	3722	4120		GO:0008150; GO:0009507
AT1G07290	Encodes a GDP-mannose transporter.	1156	1057	51	65	25	38	29	56	0	1	3	30	25	38	66	80	80	32	33	34	52	79	36	24	36	40	44	46	43		GO:1990570; GO:0005458; GO:0005794; GO:0005886; GO:0015297; GO:0015780; GO:0005338
AT1G07300	josephin protein-like protein	735	636	229	283	147	148	77	118	114	83	71	166	135	144	247	239	202	154	197	155	120	219	109	119	183	130	126	125	110		GO:0005634; GO:0008150; GO:0005634; GO:0003674
AT1G07310	Calcium-dependent lipid-binding (CaLB domain) family protein	1453	1354	737	898	425	765	839	772	448	316	352	792	631	741	1158	1404	1214	694	937	702	691	1240	789	687	783	554	757	641	872		GO:0005634; GO:0003674; GO:0008150
AT1G07320	encodes a plastid ribosomal protein L4	1246	1147	14891	21766	12353	13645	15923	13977	13022	12124	10805	15235	12109	13329	21693	23749	18990	9953	13823	12412	8878	18768	11246	13145	16512	12259	13883	11590	12547		GO:0009507; GO:0003735; GO:0009507; GO:0009507; GO:0009535; GO:0003735; GO:0009507; GO:0009507; GO:0009507; GO:0009570; GO:0009535; GO:0009507; GO:0005634; GO:0022626; GO:0000311; GO:0003729; GO:0005634; GO:0009535; GO:0022626; GO:0009547; GO:0009579; GO:0006412; GO:0009507; GO:0006412; GO:0009570; GO:0022626; GO:0009579; GO:0022626; GO:0003735; GO:0005576; GO:0009570; GO:0008266
AT1G07330	dentin sialophosphoprotein	2058	1959	24	33	14	9	6	3	281	186	86	17	16	21	29	47	20	25	12	11	9	19	4	0	13	7	6	4	7		GO:0003674; GO:0008150; GO:0005634; GO:0005634
AT1G07340	sugar transporter 2	1686	1587	0	1	0	0	0	0	0	0	0	0	0	0	0	0	0	0	0	0	3	0	2	2	0	0	2	1	7		GO:0005887; GO:0009507; GO:0009555; GO:0015749; GO:0015145; GO:0005515; GO:0015144
AT1G07350	Encodes a serine/arginine rich-like protein, SR45a. Involved in the regulation of stress-responsive alternative splicing.	1456	1357	3449	3661	1921	1051	576	1205	28830	27651	26356	7523	6365	5725	9565	8488	4567	5127	6539	5579	952	1399	960	676	928	765	871	847	1092		GO:0009507; GO:0005634; GO:0009507; GO:0009507; GO:0003676; GO:0005515; GO:0043484; GO:0048026; GO:0005681; GO:0009644; GO:0005634; GO:0005634; GO:0008380
AT1G07360	Encodes MAC5A, a component of the MOS4-associated complex (MAC) that contributes to snc1- mediated autoimmunity. MAC is a highly conserved nuclear protein complex associated with the spliceosome. Homologues include AT1G07360 (MAC5A), AT2G29580 (MAC5B) and AT5G07060 (MAC5C).	1689	1590	961	1262	841	954	1279	1003	563	432	457	764	528	632	1122	1158	1244	583	884	664	1299	2196	1247	919	989	808	1109	961	962		GO:0005634; GO:0005515; GO:0000974; GO:0003729; GO:0003729; GO:0042742; GO:0071007; GO:0017070; GO:0036002; GO:0005634; GO:0071006
AT1G07370	Encodes putative proliferating cell nuclear antigen involved in cell cycle regulation. May be sumoylated.	1025	926	536	737	448	809	1076	862	255	295	231	323	273	356	635	679	577	415	514	407	943	1678	1117	821	928	837	1054	865	846		GO:0006298; GO:0051726; GO:0030337; GO:0006272; GO:0005515; GO:0005737; GO:0005829; GO:0005515; GO:0005730; GO:0006275; GO:0005634; GO:0043626; GO:0019985; GO:0005515; GO:0005634
AT1G07380	Encodes a neutral ceramidase that is involved in sphingolipid homeostasis and responses to oxidative stress.	2340	2241	342	317	168	224	208	170	154	141	85	351	219	231	606	561	618	305	483	323	304	530	304	183	229	165	216	194	207		GO:0017040; GO:0046514; GO:0005774; GO:0042759; GO:0005576; GO:0017040; GO:0102121; GO:0034599; GO:0005576; GO:0046512; GO:0005576; GO:0090156; GO:0005783; GO:0046514
AT1G07390	receptor like protein 1	3418	3319	322	290	145	100	71	67	31	65	46	205	149	173	451	570	643	234	317	263	172	364	191	100	138	82	101	91	96		GO:0007165; GO:0005576; GO:0005576; GO:0005576; GO:0005576; GO:0005576
AT1G07400	HSP20-like chaperones superfamily protein	816	717	131	275	60	22	33	685	171626	148971	128329	2412	1558	1721	1749	1925	979	869	1160	3669	49	58	118	25	115	47	44	19	57		GO:0042542; GO:0005737; GO:0005515; GO:0006457; GO:0009651; GO:0051259; GO:0051082; GO:0005737; GO:0009408; GO:0006979; GO:0043621; GO:0009408; GO:0043621; GO:0071456
AT1G07410	RAB GTPase homolog A2B	755	656	26	53	28	50	53	40	610	434	444	58	35	51	73	64	78	34	45	58	70	108	46	41	64	40	52	44	50		GO:0009504; GO:0005768; GO:0005768; GO:0003924; GO:0005794; GO:0005886; GO:0042546
AT1G07420	Arabidopsis thaliana sterol 4-alpha-methyl-oxidase mRNA. The sterol 4alpha-methyl oxidase2 family proteins SMO2-1 and SMO2-2 function partially through effects on auxin accumulation, auxin response and PIN1 expression to regulate embryogenesis in Arabidopsis.	1168	1069	590	607	426	1516	1485	1478	214	180	165	1049	772	904	1392	1506	1500	839	1060	864	1129	1880	1061	979	1156	924	1363	1273	1236		GO:0016020; GO:0016491; GO:0009941; GO:0080065; GO:0080065; GO:0000254; GO:0005789; GO:0016126; GO:0005506; GO:0009793; GO:0000254; GO:0000254; GO:0005783
AT1G07430	Encodes a member of the group A protein phosphatase 2C (PP2C) family that is responsible for negatively regulating seed dormancy.	1817	1718	37	34	7	28	56	42	30	7	11	180	138	112	297	252	411	174	241	507	160	338	229	47	132	78	72	63	57		GO:0005634; GO:0048838; GO:0010030; GO:0009507; GO:1902039; GO:0005829; GO:0106306; GO:0009788; GO:0005515; GO:0009939; GO:0106307
AT1G07440	NAD(P)-binding Rossmann-fold superfamily protein	1005	906	2548	2514	1598	2338	1688	2346	2023	1835	1405	3882	3099	3232	6205	6963	5749	3837	4735	4258	1829	3633	1931	2925	3311	2410	2553	2026	2142		GO:0005576; GO:0005576; GO:0016491; GO:0046686
AT1G07450	NAD(P)-binding Rossmann-fold superfamily protein	975	876	300	368	218	111	132	141	117	141	135	29	28	31	155	151	120	93	94	90	357	801	324	225	311	256	104	62	91		GO:0005576
AT1G07460	Concanavalin A-like lectin family protein	777	678	0	0	0	0	0	0	0	0	0	0	0	0	0	0	2	0	0	1	0	0	0	0	0	0	0	0	0		GO:0002229; GO:0005886; GO:0106311; GO:0106310; GO:0031225; GO:0042742; GO:0004675; GO:0031225
AT1G07470	Transcription factor IIA, alpha/beta subunit	1538	1439	1179.85	1313.04	782.55	887.9	848.41	962.4	276.14	315.2	272.93	540	378.22	461.83	734.46	1059.06	1138.59	398.93	478.6	401.5	823.92	1482.21	833.89	849.89	923.29	681.44	1055.15	749.41	803.8		GO:0005634; GO:0006367; GO:0006366; GO:0005634; GO:0005672
AT1G07473	hypothetical protein	924	825	3	1	2	2	4	1	2	0	1	4	0	1	6	14	6	1	1	2	4	7	1	5	1	5	6	2	1		GO:0008150; GO:0005634; GO:0003674
AT1G07476	transmembrane protein	747	648	1	1	0	0	0	0	0	0	0	0	0	0	1	3.03	0	0	0	0	0	0	0	0	1	0	0	0	3		GO:0003674; GO:0009507; GO:0008150
AT1G07480	Transcription factor IIA, alpha/beta subunit	1972	1873	1307.15	1493.96	851.45	936.1	826.59	921.6	437.86	327.8	381.07	497	348.78	404.17	754.54	874.91	962.41	396.07	417.4	457.5	705.08	1205.79	809.11	811.11	954.71	626.56	908.85	717.59	847.2		GO:0005634; GO:0006367; GO:0005634; GO:0005672; GO:0005634; GO:0006366
AT1G07485	hypothetical protein	662	563	43.11	66.19	37.38	17.67	22.26	18.34	23.85	13.35	5.31	15.71	6.35	2.56	38.79	73.47	39.18	31.68	28.23	35.91	42.58	82.53	19.45	30.94	56.3	36.6	24.72	23.33	32.77		GO:0008150; GO:0003674; GO:0005575
AT1G07490	ROTUNDIFOLIA like 3	642	543	204.89	237.81	188.62	134.33	96.74	163.66	334.15	315.65	234.69	86.29	81.65	100.44	176.21	165.53	173.82	112.32	128.77	134.09	145.42	307.47	138.55	118.06	170.7	139.4	133.28	115.67	114.23		GO:0005634; GO:0005886; GO:0008285; GO:0048367; GO:0003674
AT1G07500	SMR5 is a member of the SIAMESE-RELATED Cyclin-Dependent Kinase Inhibitor family. It is induced by ROS/oxidative stress.	225	126	0	0	1	0	0	0	37	17	30	5	1	1	1	6	1	1	2	2	2	0	4	0	0	0	0	0	2		GO:0045839; GO:0005515; GO:0005634; GO:0032875; GO:0006974; GO:0005634
AT1G07510	encodes an FtsH protease that is localized to the mitochondrion	2917	2818	1989	2089	1151	876	817	909	1529	1278	1208	1367	1007	996	1893	2380	2181	985	1287	1226	940	1666	1105	844	853	799	1016	805	974		GO:0009535; GO:0042407; GO:0005739; GO:0034982; GO:0008053; GO:0065003; GO:0009536; GO:0005743; GO:0004222; GO:0009535; GO:0005739; GO:0005739; GO:0004176; GO:0008270; GO:0005739; GO:0005739
AT1G07520	GRAS family transcription factor	2242	2143	209	293	114	224	177	195	224	105	128	409	346	315	740	946	839	386	470	407	211	354	205	284	196	133	293	191	197		GO:0003700; GO:0043565; GO:0006355; GO:0005634; GO:0010200; GO:0005634; GO:0005634; GO:0000976; GO:0005634; GO:0005634
AT1G07530	Encodes a member of the GRAS family of transcription factors. The protein interacts with the TGA2 transcription factor and affects the transcription of stress-responsive genes. The protein is found in the nucleus and is also exported to the cytoplasm.	2787	2688	1313	1519	875	930	594	859	1562	1110	1049	1143	789	871	1855	2244	2183	955	1033	1004	962	1684	956	920	941	687	913	696	837		GO:0000976; GO:0005634; GO:0005634; GO:0009410; GO:0043565; GO:0003700; GO:0005829; GO:0005634; GO:0003700; GO:0006355; GO:0006355; GO:0010200; GO:0080183; GO:0005515; GO:0045893
AT1G07540	Arabidopsis thaliana telomere-binding protein, putative (At1g07540)	1893	1794	1	0	1	0	0	0	3	1	0	0	1	0	1	4	3	0	5	6	9	10	1	1	3	0	2	2	0		GO:0005634
AT1G07550	Leucine-rich repeat protein kinase family protein	2700	2601	0	0	0	1	0	0	0	0	0	0	0	0	0	0	0	0	0	0	1	0	0	0	0	0	0	0	0		GO:0009507; GO:0016301; GO:0005515; GO:0016310; GO:0106311; GO:0106310; GO:0006468
AT1G07560	Leucine-rich repeat protein kinase family protein	2616	2517	0	0	0	1	0	0	0	0	0	1	0	0	0	0	0	1	0	0	0	3	1	0	2	0	0	1	0		GO:0005515; GO:0016310; GO:0005515; GO:0005515; GO:0006468; GO:0106310; GO:0106311; GO:0016301
AT1G07570	Protein kinase capable of phosphorylating tyrosine, serine, and threonine residues	1459	1360	1180	1464	813	369	314	313	479	460	470	372	360	356	748	904	866	454	496	444	504	908	476	311	348	309	353	268	329		GO:0106311; GO:0006468; GO:0005739; GO:0005739; GO:0004674; GO:0004672; GO:0005524; GO:0106310
AT1G07580	pre-tRNA tRNA-Ala (anticodon: AGC)	73	0	0	0	0	0	0	0	0	0	0	0	0	0	0	0	0	0	0	0	0	0	0	0	0	0	0	0	0		GO:0006412; GO:0006414; GO:0030533; GO:0005575
AT1G07590	Tetratricopeptide repeat (TPR)-like superfamily protein	2361	2262	35644.6	39157.1	17219.9	22103.3	11954.1	15078	19686.4	17260.6	14619	16637.8	11043.4	13207.6	37438.5	36901.2	41265.5	23416.7	27210.1	31993.6	22339.1	39553.9	18038	10493.9	18603.7	12205.4	15838.1	13629	16200.3		GO:0005739; GO:0005739; GO:0005739
AT1G07600	metallothionein, binds to and detoxifies excess copper and other metals, limiting oxidative damage.	138	39	1706.44	1771.88	1983.11	1687.91	1736.89	1558.04	2500.58	1858.4	2564.95	1720.14	1032.6	1274.28	1838.5	1774.77	1801.53	2313.26	3414.85	2686.39	2635.84	2309.03	2187	1570.07	1952.24	1511.56	1903.93	1484.02	1975.68		GO:0046688; GO:0009644; GO:0046872; GO:0046688; GO:0005507
AT1G07610	one of the five metallothioneins (MTs) genes identified in Arabidopsis. MTs are cysteine-rich proteins required for heavy metal tolerance. The mRNA is cell-to-cell mobile.	457	358	1219	1046	538	614	340	386	452	476	397	263	104	146.07	336	290	389	247	275	931	834	1212	902	375	567	474	540	413	479		GO:0005507; GO:0046688; GO:0022626
AT1G07615	GTP-binding protein Obg/CgtA	1632	1533	227	329	165	304	257	273	176	143	100	707	468	500	935	1105	938	562	601	597	296	696	428	260	370	275	355	249	289		GO:0003924; GO:0005739; GO:0005525; GO:0005739
AT1G07620	GTP-binding protein Obg/CgtA	2053	1954	688	934	252	99	34	65	100	76	59	68	44	25	168	212	162	98	59	77	153	117	89	112	67	59	136	113	257		GO:0005634; GO:0005634; GO:0005634; GO:0005634
AT1G07630	Encodes a protein phosphatase 2C like gene, similar to POL. Involved in leaf development. Knockout mutants have abnormally shaped leaves.	2336	2237	825	1115	489	528	446	426	180	174	135	646	386	493	981	1504	1637	482	519	466	505	852	463	453	454	361	615	486	678		GO:0106307; GO:0106306; GO:0048366; GO:0006470; GO:0005739
AT1G07640	A member of the DOF transcription factors. Prominently expressed in the phloem of leaves and other organs. Expression is induced by wounding, MeJA and insect feeding. Upregulates glucosinolate biosynthesis. PEAR protein involved in the formation of a short-range concentration gradient that peaks at protophloem sieve elements, and activates gene expression that promotes radial growth. Locally prom…	1588	1489	1126	1387	663	1047	786	749	439	409	408	1458	1090	1178	2464	2666	2376	1109	1222	1042	620	1389	591	504	914	585	783	795	699		GO:0000976; GO:0005634; GO:0009611; GO:0009625; GO:0090057; GO:0009753; GO:0005634; GO:0006355; GO:0005634; GO:0009625; GO:0010439; GO:0009611; GO:0000976; GO:0006355; GO:0003002; GO:0009753; GO:0005634; GO:0010439; GO:0003700; GO:2000280; GO:0003700; GO:0000976
AT1G07645	Ortholog of HC205/ Xhdsi-1voc from Xerophyta humilis. Member of VOC metalloenzyme superfamily. Not involved in response to abiotic stress, unlike its Xerophyta ortholog.	625	526	0	0	0	1	0	0	0	0	0	0	0	0	0	0	0	0	0	3	1	0	0	0	0	0	0	0	0		GO:0005576
AT1G07650	Leucine-rich repeat receptor-like kinase with extracellular malectin-like domain, which possesses cell death induction activity in plant leaves.	3231	3132	2804	3034	1624	1961	1605	2162	630	731	628	1484	1009	1102	2441	2443	2720	1370	1647	1389	1635	2574	1375	1693	1740	1402	2047	1914	2301		GO:0005886; GO:0016301; GO:0106311; GO:0005886; GO:0006468; GO:0005886; GO:0031667; GO:0005515; GO:0004674; GO:0046777; GO:0004672; GO:0016020; GO:0106310; GO:0005886
AT1G07660	Histone superfamily protein	717	618	1162.22	1465.32	849.52	1004.61	797.25	863.79	483.67	449.62	316.42	657.17	557.66	549.16	1088.58	1322.53	1255.4	571.8	604.09	573.88	695.54	1545.61	645.74	829	1083.28	769.1	1022.42	801.92	832.68		GO:0005634; GO:0005886; GO:0046982; GO:0005774; GO:0009507; GO:0009507; GO:0009506; GO:0005774; GO:0005886; GO:0005576; GO:0005634
AT1G07670	TPLATE complex protein involved in clathrin-mediated endocytosis.	3538	3439	1239.59	1516.89	761.47	1089.88	1055.3	889.89	3507.4	2690.44	2447.14	3219.29	2181.83	2517.02	3934.01	4075.52	3408.44	1946.32	2709.24	2130.5	1560.19	2381.6	1585.56	1153.61	1032.05	924.23	1395.74	946.55	1248.14		GO:0005576; GO:0070588; GO:0005783; GO:0006874; GO:0005634; GO:0005783; GO:0005783; GO:0016887; GO:0005388; GO:0005634; GO:0005388; GO:0008553; GO:0005388; GO:0005886
AT1G07680	transmembrane protein	702	603	0	0	0	1	0	0	0	0	0	0	1	0	0	0	0	0	0	0	0	0	0	0	0	0	0	0	0		GO:0008150; GO:0003674; GO:0005576
AT1G07690	transmembrane protein	540	441	0	0	0	0	0	0	0	0	0	0	0	0	0	0	0	0	0	0	0	0	0	0	0	0	0	0	0		GO:0003674; GO:0009507; GO:0009507
AT1G07700	Thioredoxin superfamily protein	1539	1440	5007	6156	3415	2767	1876	2164	2878	2641	2226	1981	1573	1633	3591	3807	3402	2149	2403	2440	2809	4675	2691	2162	2702	2006	2420	2134	2634		GO:0009507; GO:0009507; GO:0009507; GO:0009507; GO:0009507; GO:0009507; GO:0009507; GO:0009570; GO:0009507; GO:0009507
AT1G07702	snoRNA	81	0	0	0	0	0	0	0	0	0	0	0	0	0	0	0	0	0	0	0	0	0	0	0	0	0	0	0	0		GO:0005732; GO:0003674; GO:0000154
AT1G07705	NOT2 / NOT3 / NOT5 family	2316	2217	604	976	463	666	708	593	360	382	263	653	504	670	1350	1344	1299	672	965	707	884	1605	828	487	565	428	728	686	695		GO:0009507; GO:0006355; GO:0000932; GO:0005634; GO:0030015; GO:0030015; GO:0005515; GO:0000289
AT1G07710	Ankyrin repeat family protein	1632	1533	31	36	30	18	10	17	12	11	9	10	10	16	30	28	26	14	19	18	27	47	15	6	11	12	17	8	18		GO:0008157; GO:0019888; GO:0005886; GO:0035304
AT1G07720	Encodes KCS3, a member of the 3-ketoacyl-CoA synthase family involved in the biosynthesis of VLCFA (very long chain fatty acids).	1799	1700	1814	2456	1467	720	820	601	1109	1055	804	526	445	555	1228	1293	1412	581	795	587	1203	2043	1109	748	821	541	884	638	763		GO:0009416; GO:0005783; GO:0102336; GO:0102756; GO:0006633; GO:0102338; GO:0009409; GO:0009507; GO:0016020; GO:0102337
AT1G07725	A member of EXO70 gene family, putative exocyst subunits, conserved in land plants. Arabidopsis thaliana contains 23 putative EXO70 genes, which can be classified into eight clusters on the phylogenetic tree.	2472	2373	110.7	165.51	77.16	58.87	23.23	81.65	62.58	22.66	27.41	81.91	62.51	40.49	95.05	173.69	101.74	39.77	50.78	52.77	48.36	97.85	39.01	51.35	41.55	73.23	62.56	42.8	32.49		GO:0090406; GO:0006887; GO:0000145; GO:0005737
AT1G07728	Natural antisense transcript overlaps with AT1G07725	1791	1692	578.3	707.49	365.84	392.13	322.77	385.35	371.42	259.34	258.59	445.09	324.49	313.51	618.95	596.31	591.26	357.23	343.22	304.23	308.64	468.15	338.99	323.65	412.45	279.77	283.44	284.2	373.51		GO:0005575; GO:0003674; GO:0008150
AT1G07730	Disease resistance-responsive (dirigent-like protein) family protein	1170	1071	51.02	0	0.94	57.94	0	35.18	11.97	0	13.01	79.4	47.35	49.16	10.71	66.52	0	22.39	0	30.72	0	0	0	23.81	57.66	19.53	13.62	0	21.38		GO:0008150; GO:0003674; GO:0005576
AT1G07740	Tetratricopeptide repeat (TPR)-like superfamily protein	2658	2559	128.98	218	110.06	153.06	174	123.82	55.03	48	42.99	278.6	247.65	264.84	495.29	598.48	606	235.61	333	268.28	166	343	202	103.19	108.34	101.47	163.38	158	149.62		GO:0003674; GO:0005739; GO:0008150
AT1G07745	Is a suppressor of SNI1. Encodes a member of the RecA/RAD51 family of DNA recombination and repair proteins. Both RAD51 and SNI1 have a dual role in pathogen-related gene transcription and somatic homologous recombination.	1188	1089	343	364	205	292	138	278	109	102	91	304	260	205	384	424	361	247	293	259	184	341	176	195	255	227	214	194	229		GO:0006281; GO:0005737; GO:0005813; GO:0042148; GO:0008094; GO:0005737; GO:0016444; GO:1900426; GO:0008094; GO:0005737; GO:0000724; GO:0007131; GO:0003677; GO:0006281; GO:0000723; GO:0000400; GO:0005524; GO:0005657; GO:0033063; GO:0005737; GO:0005737; GO:0003697
AT1G07747	Encodes a Protease inhibitor/seed storage/LTP family protein	288	189	0	0	0	0	0	0	0	0	0	0	0	0	0	0	0	0	0	0	1	0	0	0	0	0	1	0	0		GO:0006869
AT1G07750	RmlC-like cupins superfamily protein	1414	1315	678	754	384	471	704	449	249	333	302	406	270	369	690	757	752	367	600	502	944	1564	1578	703	919	608	866	575	858		GO:0005576; GO:0005794; GO:0005829; GO:0008270; GO:0005507; GO:0008150; GO:0009506
AT1G07760	pre-tRNA tRNA-His (anticodon: GTG)	72	0	0	0	0	0	0	0	0	0	0	0	0	0	0	0	0	0	0	0	0	0	0	0	0	0	0	0	0		GO:0030533; GO:0006412; GO:0005575; GO:0006414
AT1G07770	Encodes cytoplasmic ribosomal protein S15a.	725	626	12460	15296	9606	12171	10661	11878	8929	7694	6665	11280	8567	9262	15250	17743	13473	9403.97	10963	10321	8527	16444	11807	11888	15422	10853	12289	9526	10985		GO:0022626; GO:0009507; GO:0005774; GO:0005774; GO:0022626; GO:0005618; GO:0022626; GO:0022626; GO:0009507; GO:0022626; GO:0009506; GO:0009507; GO:0022627; GO:0022626; GO:0003735; GO:0005618
AT1G07780	Encodes phosphoribosylanthranilate isomerase which catalyzes the third step of the tryptophan biosynthetic pathway. Member of gene family. The mRNA is cell-to-cell mobile.	1512	1413	539.12	637.58	358.38	759.49	643.91	554.03	116.45	174.78	111.22	709.39	622.58	611.26	1164.98	1298.59	1231.58	719.9	900.23	692.27	725.52	1735.01	915.97	627.71	706.29	428.26	615.62	572.89	480.61		GO:0000162; GO:0004640; GO:0000162; GO:0009507; GO:0005634; GO:0004640; GO:0000162; GO:0004640; GO:0004640; GO:0005634; GO:0000162
AT1G07790	Encodes a histone 2B (H2B) protein.	729	630	1727	2248	1220	2053	2124	2022	1032	822	718	881	592	869	1428	1692	1477	703	791	758	1417	3074	1771	1354	1814	1694	2165	1617	1568		GO:0005576; GO:0003677; GO:0005634; GO:0006334; GO:0046982; GO:0005515; GO:0009507
AT1G07795	forkhead box protein G1	682	583	0	0	0	1	0	0	1	0	0	0	2	1	2	2	0	3	1	0	1	1	1	1	0	0	4	0	4		GO:0003674; GO:0008150
AT1G07800	transposable_element_gene	930	831	0	0	0	0	0	0	0	0	0	0	0	0	0	0	0	0	0	0	0	0	0	0	0	0	0	0	0		None found
AT1G07810	Encodes an ER-type Ca2+-pumping ATPase. The mRNA is cell-to-cell mobile.	3499	3400	981.41	1173.11	629.53	710.12	835.7	814.11	587.6	521.56	529.86	1263.71	819.17	1024.98	1926.99	2276.48	2112.56	981.68	1321.76	1196.5	1158.81	1991.4	1348.44	801.39	825.95	695.77	1009.26	729.45	852.86		GO:0005388; GO:0005789; GO:0070588; GO:0016887; GO:0030176; GO:0005634; GO:0005886; GO:0008553; GO:0010042; GO:0005388; GO:0005774; GO:0005783; GO:0006816; GO:0005576; GO:0005388; GO:0030026; GO:0005783; GO:0006828; GO:0006816; GO:0006874; GO:0010042; GO:0005388; GO:0005388; GO:0005783; GO:0005783; GO:0005388
AT1G07820	Histone superfamily protein	726	627	2728.78	3343.68	1926.48	4253.39	3622.75	3827.21	1720.33	1222.38	1042.58	1460.83	930.34	1148.84	2162.42	2325.47	2740.6	1040.2	971.91	972.12	2871.46	6107.39	2887.26	2907	3733.72	3288.9	4254.58	3287.08	3203.32		GO:0005634; GO:0005634; GO:0003677; GO:0005576
AT1G07830	ribosomal protein L29 family protein	850	751	606	694	461	762	501	686	512	361	359	1542	1235	1300	1681	2092	1398	1190	1279	1219	547	847	703	691	815	679	706	639	654		GO:0005762; GO:0003735; GO:0032543; GO:0005739
AT1G07840	Sas10/Utp3/C1D family	1433	1334	1140	1271	724	874	684	699	479	449	388	880	680	735	1395	1451	1217	670	893	749	824	1742	871	549	791	691	848	762	728		GO:0000462; GO:0003674; GO:0032040; GO:0005730
AT1G07850	transferring glycosyl group transferase (DUF604)	1626	1527	2	2	0	0	1	1	4	4	2	4	6	4	15	8	9	13	5	10	1	0	2	1	3	1	0	1	0		GO:0016757; GO:0008375; GO:0005794
AT1G07860	Serine/Threonine-kinase RLCKVII protein	439	340	0	0	0	0	0	0	0	0	0	2.1	0	0	2.08	0	0	2.09	0	0	0	0	0	0	0	0	0	0	0		GO:0005739
AT1G07870	Protein kinase superfamily protein	2000	1901	365	454	208	147	133	133	273	195	156	478.9	282	310	713.92	1027	1131	254.91	366	418	216	416	248	195	194	156	222	138	197		GO:0004672; GO:0071456; GO:0005634; GO:0005634; GO:0106311; GO:0005886; GO:0006468; GO:0106310
AT1G07880	member of MAP Kinase	1259	1160	296	281	174	202	162	188	101	119	83	366	298	323	962	1156	792	465	551	482	242	530	291	226	258	163	191	146	150		GO:0005737; GO:0005739; GO:0006468; GO:0005634; GO:0035556; GO:0007165; GO:0004707; GO:0004707; GO:0005634; GO:0010311; GO:0004674; GO:0005515
AT1G07885	hypothetical protein	123	24	0	0	0	0	0	0	0	0	0	0	0	0	0	0	0	0	0	0	0	0	0	0	0	0	0	0	0		GO:0008150; GO:0005739; GO:0003674; GO:0005739
AT1G07890	Encodes a cytosolic ascorbate peroxidase APX1. Ascorbate peroxidases are enzymes that scavenge hydrogen peroxide in plant cells. Eight types of APX have been described for Arabidopsis: three cytosolic (APX1, APX2, APX6), two chloroplastic types (stromal sAPX, thylakoid tAPX), and three microsomal (APX3, APX4, APX5) isoforms. At least part of the induction of heat shock proteins during light stres…	1022	923	13176	16341	11619	11158	10678	11036	33354	31234	30518	10936	8571	13145	20581	19772	14134	10819	14084	13201	18469	24996	35939	13116	15104	10274	17292	11834	18118		GO:0005737; GO:0005886; GO:0005576; GO:0005794; GO:0005737; GO:0020037; GO:0034599; GO:0005886; GO:0005794; GO:0009507; GO:0005618; GO:0009809; GO:0005829; GO:0009506; GO:0009506; GO:0009507; GO:0006979; GO:0005886; GO:0005515; GO:0004601; GO:0009506; GO:0005794; GO:0009699; GO:0042744; GO:0016688; GO:0005886; GO:0009408; GO:0005618; GO:0016688; GO:0005618; GO:0009506; GO:0000302; GO:0005737; GO:…
AT1G07900	LOB domain-containing protein 1	576	477	13	11	1	13	4	1	19	8	8	17	12	15	41	90	157	13	24	21	34	36	28	16	6	9	14	12	20		GO:0005634; GO:0008150; GO:0005739; GO:0005739
AT1G07901	hypothetical protein	153	54	32	29	13	12	16	13	6	9	7	14	9	9	26	31	35	11	8	9	8	23	15	11	24	13	12	7	11		GO:0005739; GO:0008150; GO:0003674
AT1G07910	Encodes a tRNA ligase that resembles the yeast Trl1 RNA ligase in structure and function but very different in sequence. Like Trl1, AtRNL consists of two domains, an N-terminal ligase component and a C-terminal 5'-kinase/2',3'-cyclic phosphodiesterase (CPD) component that can function in tRNA splicing in vivo when expressed as separate polypeptides. Requires a 2'-PO4 end for tRNA splicing in vivo.	3787	3688	686	877	452	819	581	744	478	360	318	1483	1035	1023	2048	2236	1869	1180	1399	1279	793	1593	811	541	736	563	799	693	692		GO:0010928; GO:0006388; GO:0003972; GO:0006388; GO:0006388; GO:0006388; GO:0005634; GO:0006388; GO:0051731; GO:0003972; GO:0009507; GO:0003972; GO:0003729; GO:0005844; GO:0006388; GO:0005737; GO:0005737; GO:0004113
AT1G07920	GTP binding Elongation factor Tu family protein	1783	1684	17564.9	24093.5	13891.6	20958.4	24859.7	18496.6	10386.8	10979.9	9735.84	16535.9	11907.9	13482.2	21601	23905.9	18580.8	11890.9	16535.7	14281	23690.3	44627	34910.7	23390.2	25614.2	20547.1	25205.1	19315.2	20194.7		GO:0005737; GO:0003746; GO:0009506; GO:0005774; GO:0003924; GO:0005739; GO:0006412; GO:0003729; GO:0006414; GO:0005886; GO:0005829; GO:0009507; GO:0005730
AT1G07930	GTP binding Elongation factor Tu family protein	1807	1708	12168.8	15958.7	9000.31	14176	16267.9	12272.1	7638.44	8286.87	7291.82	12414.1	9525.33	10754.7	17025.4	19014.8	14896.2	9365.71	13367.9	11987	16544.3	31053.1	23405.8	13731.7	18006.1	13806.2	16981	12700.4	13307.9		GO:0005737; GO:0006414; GO:0009506; GO:0005739; GO:0003746; GO:0003924; GO:0003729; GO:0006412; GO:0003924; GO:0005737; GO:0005773; GO:0003729
AT1G07940	GTP binding Elongation factor Tu family protein	1864	1765	10816	14276.2	9210.43	16787.9	17503.4	13484.8	6787.11	7582.19	6423.45	10832.5	8381.17	8752.43	13535	15098.5	12871.3	8282.74	11580	10191.8	17536.1	30806.1	26584.8	17177.1	19455.9	15255.8	19784.9	15108	15548.9		GO:0005886; GO:0003746; GO:0005737; GO:0005737; GO:0005739; GO:0005737; GO:0009506; GO:0003729; GO:0005737; GO:0003924; GO:0006414; GO:0006412; GO:0009506
AT1G07950	Surfeit locus protein 5 subunit 22 of Mediator complex	796	697	652	748	431	629	429	547	289	247	239	600	467	439	985	1169	1060	571	706	610	514	951	552	502	728	473	546	530	561		GO:0016592; GO:0005634; GO:0005515; GO:0003712; GO:0006357; GO:0016592; GO:0005634; GO:0016592
AT1G07960	Encodes a protein disulfide isomerase-like (PDIL) protein, a member of a multigene family within the thioredoxin (TRX) superfamily.	1241	1142	1462	1757	804	976	608	807	733	682	482	1320	909	895	2117	2336	2099	1081	1148	1224	723	1548	689	676	1001	740	953	874	880		GO:0009507; GO:0009507; GO:0009507; GO:0009507
AT1G07970	cytochrome B561, amino-terminal protein	2434	2335	561	577	362	554	533	535	386	293	246	793	683	688	1041	1118	978	657	817	724	527	981	617	450	508	379	543	441	460		GO:0005634; GO:0003674; GO:0008150
AT1G07980	nuclear factor Y, subunit C10	996	897	545	797	412	460	353	463	477	431	360	795	554	576	1077	1144	908	645	860	674	343	596	426	320	532	361	431	358	448		GO:0005515; GO:0000976; GO:0003700; GO:0046982; GO:0005515; GO:0005634; GO:0006355; GO:0005634; GO:0005634; GO:0006355
AT1G07985	Expressed protein	751	652	14	16	14	21	10	14	45	61	40	65	54	72	230	341	322	107	138	121	30	52	46	19	45	16	13	10	15		GO:0003674; GO:0005739; GO:0008150
AT1G07990	SIT4 phosphatase-associated family protein	2905	2806	2028	2217	1015	1501	1352	1261	667	693	582	1467	930	1067	2166	2388	2319	1246	1442	1209	1493	2650	1289	1188	1244	1024	1527	1291	1350		GO:0009507; GO:0043666; GO:0005737; GO:0019888; GO:0043666; GO:0019903
AT1G08000	Encodes a member of the GATA factor family of zinc finger transcription factors.	1373	1274	492	615	346	412	378	374	240	176	194	412	251	324	587	768	673	300	321	334	320	641	419	319	399	323	394	316	373		GO:0030154; GO:0005634; GO:0008270; GO:0005515; GO:0005634; GO:0005634; GO:0003700; GO:0006355; GO:0043565
AT1G08005	serine/threonine-protein phosphatase 6 regulatory subunit	168	69	8	11	1	7	0	3	1	1	1	0	4	3	4	7	5	0	4	0	2	3	0	1	6	5	4	4	1		GO:0008150; GO:0003674; GO:0005575
AT1G08010	Encodes a member of the GATA factor family of zinc finger transcription factors.	1391	1292	663	845	465	577	646	540	290	277	266	593	438	538	934	1074	998	506	539	454	458	1051	518	420	554	447	638	501	548		GO:0008270; GO:0043565; GO:0005634; GO:0005634; GO:0005634; GO:0005634; GO:0006355; GO:0006355; GO:0030154; GO:0003700
AT1G08030	Encodes a tyrosylprotein sulfotransferase (TPST). This protein is a 500-aa type I transmembrane protein that shows no sequence similarity to animal TPSTs. Activity confirmed by protein expression in yeast. TPST is expressed throughout the plant body, and the highest levels of expression are in the root apical meristem. TPST acts in the auxin pathway to maintain postembryonic root stem cell niche …	1844	1745	884	1074	581	713	580	737	433	357	301	851	660	636	1274	1645	1400	784	891	865	768	1477	814	682	793	641	705	643	712		GO:0010366; GO:0008476; GO:0005768; GO:0010468; GO:0005794; GO:0010082; GO:0005794; GO:0015015; GO:0055070; GO:0005802; GO:0009733; GO:0005794; GO:0019827; GO:0045087; GO:0017095
AT1G08032	No hit	111	12	0	0	0	0	0	0	0	0	0	0	0	0	0	0	0	0	0	0	0	0	0	0	0	0	0	0	0		None found
AT1G08035	hypothetical protein	578	479	11	7	4	5	6	3	1	0	2	1	2	5	15	10	7	1	1	1	5	12	10	2	13	8	0	3	1		GO:0005739; GO:0005634; GO:0005634
AT1G08040	trimethylguanosine synthase (DUF707)	1620	1521	1021	979	594	976	788	904	461	473	438	1390	994	1118	1995	2001	1968	1120	1300	1175	945	1751	898	885	1103	875	1068	878	875		GO:0005634; GO:0005802; GO:0000138; GO:0005794; GO:0005634; GO:0005634; GO:0005634; GO:0005768; GO:0016757; GO:0008150
AT1G08050	Zinc finger (C3HC4-type RING finger) family protein	2294	2195	173	330	55	106	88	79	41	29	42	114	59	66	148	146	172	78	89	137	80	88	117	100	98	77	190	131	225		GO:0005576
AT1G08060	Encodes a transcriptional silencer that is required for proper expression of PRR/NLR immune receptor genes.	6554	6455	821	866	512	540	452	538	450	408	327	698	520	572	1006	948	1161	613	603	483	633	1099	545	488	429	380	531	478	527		GO:0006342; GO:0005634; GO:0006342; GO:0070829; GO:0045814; GO:0042742; GO:0005634; GO:0005634; GO:0042803; GO:0005634
AT1G08065	alpha carbonic anhydrase 5	1088	989	0	0	0	0	0	0	2	0	0	0	0	0	0	0	0	1	0	0	4	0	2	6	3	1	12	0	0		GO:0006730; GO:0005737; GO:0004089; GO:0016836; GO:0008270
AT1G08070	Encodes a chloroplast RNA editing factor.	2414	2315	38	63	25	81	68	75	30	15	10	197	128	141	351	448	402	153	157	162	56	82	44	39	70	44	81	69	45		GO:0005515; GO:0008270; GO:0005739; GO:0031425; GO:0005515; GO:0009507
AT1G08080	alpha carbonic anhydrase 7	859	760	10	0	1	1	3	1	2	3	2	11	2	4	12	11	17	16	14	11	6	9	8	4	15	1	1	4	1		GO:0009507; GO:0006730; GO:0016836; GO:0004089; GO:0008270
AT1G08090	High-affinity nitrate transporter. Up-regulated by nitrate. Functions as a repressor of lateral root initiation independently of nitrate uptake.	1900	1801	5	12	3	16	17	7	0	1	0	5	2	5	2	1	4	3	6	4	8	16	7	7	10	7	19	17	29		GO:0005886; GO:0015112; GO:0015112; GO:0010167; GO:0015706; GO:0015706; GO:0048527; GO:0015112; GO:0016020; GO:0015706; GO:0005886; GO:0055085; GO:0071249; GO:0015706; GO:0009705; GO:0048527; GO:0015706
AT1G08100	Encodes a high-affinity nitrate transporter.	1709	1610	0	0	0	0	0	0	0	0	0	0	0	0	0	0	0	0	0	0	0	0	0	0	0	0	0	0	0		GO:0005886; GO:0009705; GO:0015112; GO:0055085; GO:0015706; GO:0015112; GO:0071249; GO:0015706; GO:0015706; GO:0005886; GO:0048527
AT1G08105	transposable_element_gene	3092	2993	0	0	0	0	0	0	0	0	0	0	0	0	0	0	2.05	0	0	0	0	3.39	0	0	0	0	0	0	0		None found
AT1G08110	Encodes a Zn2+ dependent glyoxylase.	1102	1003	4406	5155	3143	3341	2932	3449	3583	2976	2572	4896	3792	3884	9169	9941	8303	5140	6157	5624	3053	5622	3163	3134	4071	3088	3560	2866	3203		GO:0009507; GO:0009507; GO:0005576; GO:0009507; GO:0009507; GO:0004462; GO:0009507; GO:0004462; GO:0019243; GO:0005829
AT1G08115	U1A small nuclear RNA	162	63	45	32	38	32	25	46	32	21	22	37	15	30	43	41	49	13	13	17	9	23	16	36	58	44	50	28	16		GO:0000398; GO:0005685
AT1G08120	TP53-regulating kinase-like protein	1047	948	0	2	2	1	3	5	2	1	5	17	11	11	38	32	19	23	13	12	0	2	0	5	3	1	2	0	1		GO:0005634; GO:0070525; GO:0000408; GO:0005739; GO:0106311; GO:0106310; GO:0006468; GO:0004674
AT1G08125	S-adenosyl-L-methionine-dependent methyltransferases superfamily protein	1305	1206	657	895	383	647	608	708	336	263	229	1009	712	751	1339	1546	1254	743	832	807	556	1147	715	602	769	604	750	585	631		GO:0005634
AT1G08130	Encodes the Arabidopsis DNA ligase 1 that provides the major DNA ligase activity in cells and plays a key role in both DNA replication and excision repair pathways. In addition, it is an important component of the active DNA demethylation machinery and is indispensable for cell viability. AtLIG1 expresses one major and two minor mRNA transcripts differing only in the length of the 5' untranslated…	2715	2616	700	932	550	998	1104	1044	242	326	269	806	636	751	1322	1202	1215	759	1094	799	1084	1824	1055	808	777	681	924	924	929		GO:0005634; GO:0005634; GO:0006302; GO:0006260; GO:0003910; GO:0005737; GO:0000012; GO:0071897; GO:0006273; GO:0003677; GO:0005634; GO:0005739; GO:0006266; GO:0080111; GO:0005730; GO:0005739
AT1G08135	cation/H+ exchanger 6B	2391	2292	0	0	0	0	0	0	0	0	0	0	0	0	0	0	0	1	0	0	1	0	4	0	3	0	1	0	0		GO:proton ; GO:0012505; GO:0006885; GO:0006812; GO:proton ; GO:0005634
AT1G08140	member of Putative Na+/H+ antiporter family	2714	2615	0	0	0	0	0	0	0	0	0	0	0	0	1	1	0	1	0	0	0	0	0	0	0	0	1	0	0		GO:0005634; GO:proton ; GO:0006812; GO:0012505; GO:proton ; GO:0006885; GO:proton
AT1G08150	member of Putative Na+/H+ antiporter family	2448	2349	0	0	0	1	0	0	0	0	0	0	0	0	2	0	2	0	0	0	0	0	0	0	0	0	0	1	0		GO:0006885; GO:proton ; GO:0006812; GO:proton ; GO:proton ; GO:0012505
AT1G08160	Late embryogenesis abundant (LEA) hydroxyproline-rich glycoprotein family	917	818	180	181	122	111	245	106	72	81	90	56	51	70	161	164	156	40	91	41	189	306	154	149	152	96	152	132	142		GO:0008150; GO:0003674
AT1G08165	hypothetical protein	430	331	56	65	28	48	43	53	3	1	4	15	11	7	10	15	26	8	10	7	37	73	38	35	79	53	34	44	36		GO:0005634; GO:0003674; GO:0008150
AT1G08170	Histone superfamily protein	732	633	4	9	1	1	2	1	0	0	0	2	0	0	0	0	0	0	0	0	7	3	2	3	2	2	2	0	0		GO:0006334; GO:0003677; GO:0005634; GO:0046982
AT1G08180	cyclin-dependent kinase inhibitor	550	451	247	339	195	147	132	178	128	148	122	224	146	175	335	292	277	165	195	155	125	314	120	119	184	167	152	107	148		GO:0005515; GO:0005515; GO:0005634; GO:0005634; GO:0005634; GO:0045839; GO:0032875
AT1G08190	Might be involved in protein sorting to the vacuole. The mRNA is cell-to-cell mobile.	3371	3272	5692	7075	3850	2869	1962	2530	2825	2649	2296	2360	1677	1876	3668	3800	3612	1868	2353	2081	3423	6427	3290	2215	2558	2118	2470	2249	2453		GO:0030897; GO:0005576; GO:0030897; GO:0009267; GO:0016236; GO:0006623; GO:0006623; GO:0009630; GO:0034058; GO:0005770; GO:0005634
AT1G08200	Encodes a putative UDP-D-apiose/UPD-D-xylose synthetase.	1686	1587	9046	11361	5990	5885	6705	5613	3380	3763	3819	3509	2395	3391	6563	7308	7090	2979	3737	3409	6899	13771	7676	5650	6229	5136	7385	5644	7300		GO:0005576; GO:0048046; GO:0005737; GO:0048040; GO:0009226; GO:0005794; GO:0005829; GO:0003824
AT1G08210	Eukaryotic aspartyl protease family protein	1666	1567	549	670	444	527	431	567	612	468	385	1324	1045	1152	2312	2646	1819	1447	1658	1410	506	814	534	606	605	497	531	449	590		GO:0009505; GO:0031225; GO:0004190; GO:0005576; GO:0031225
AT1G08220	ATPase complex subunit	1165	1066	212	293	152	273	274	243	85	95	64	417	239	240	497	524	512	270	297	262	278	511	335	198	281	193	263	216	230		GO:0003674; GO:0005739; GO:0005739; GO:0032592; GO:0005739; GO:0005743; GO:0033615
AT1G08230	Codes for a H+-driven, high affinity gamma-aminobutyric acid (GABA) transporter. Localized at the plasma membrane. In planta, AtGAT1 expression was highest in flowers and under conditions of elevated GABA concentrations such as wounding or senescence.	1461	1362	481	404	185	149	93	114	106	142	121	263	163	224	638	623	652	263	385	308	339	542	315	212	221	174	161	133	194		GO:0005886; GO:0005886; GO:0005886; GO:0005886; GO:0005886; GO:0015812; GO:0005886; GO:0015185; GO:0005886
AT1G08240	pre-tRNA tRNA-Gly (anticodon: TCC)	72	0	0	0	0	0	0	0	0	0	0	0	0	0	0	0	0	0	0	0	0	0	0	0	0	0	0	0	0		GO:0006414; GO:0030533; GO:0005575; GO:0006412
AT1G08250	Encodes a plastid-localized arogenate dehydratase involved in phenylalanine biosynthesis. Although this enzyme has sequence similarity to prephenate dehydratases, it is 98 times more active with arogenate than prephenate in enzymatic assays.	1445	1346	1253	1343	810	321	323	316	556	484	455	417	317	370	727	731	623	310	384	335	332	586	354	156	397	276	284	274	376		GO:0009094; GO:0009507; GO:0009507; GO:0047769; GO:0004664; GO:0047769; GO:0009094; GO:0009507; GO:0005737
AT1G08260	Similar to POL2A, DNA polymerase epsilon catalytic subunit. Essential for Arabidopsis growth. Null homozygotes are embryo lethal, partial loss of function alleles show embryo patterning defects such as root pole displacement. Delayed progression through cell cycle results in embryos with smaller numbers of larger cells.	6486	6387	581.58	666.87	378.22	650.06	457.39	654.94	314.96	293.14	213.11	388.92	360.2	348.07	728.54	641.47	668.97	448.39	518.83	387.22	748.8	1366.77	622.6	526.94	445.03	441.33	546.98	614.25	531.95		GO:0009793; GO:0051302; GO:0045004; GO:0005634; GO:0006287; GO:0005515; GO:0008622; GO:0048579; GO:0003887; GO:0003677; GO:0008270; GO:0008622; GO:0009793; GO:0006272; GO:0006297; GO:0000278; GO:0008310; GO:0005515; GO:0010086; GO:0008622; GO:0048046; GO:0000166; GO:0005634
AT1G08270	vacuolar protein sorting-associated protein	1034	935	107.42	101.13	51.78	94.94	72.61	83.06	25.04	34.86	22.89	161.08	95.8	106.93	203.46	139.53	174.03	98.61	98.17	89.78	61.2	111.23	58.4	74.06	105.97	93.67	68.02	77.75	55.05		None found
AT1G08280	Encodes a glycosyltransferase (GT) GALT29A, which belongs to the Carbohydrate Active Enzyme family GT29. GALT29A co-expresses with other arabinogalactan GTs, GALT31A and GLCAT14A. The recombinant GALT29A expressed in Nicotiana benthamiana demonstrated a galactosyltransferase activity, transferring galactose from UDP-galactose to a mixture of various oligosaccharides derived from arabinogalactan p…	1446	1347	317	478	228	319	191	267	78	88	82	400	265	313	561	616	483	296	365	307	238	489	298	159	304	258	244	251	224		GO:0005794; GO:0008378; GO:0005515; GO:0008373; GO:0006486; GO:0000139
AT1G08290	WIP domain protein 3	1760	1661	67	61	21	39	27	19	84	50	39	63	36	57	89	89	107	60	65	95	75	127	69	32	28	37	37	29	42		GO:0048856; GO:0005634; GO:0010468; GO:0006355; GO:0005634; GO:0005634; GO:0003700
AT1G08300	no vein-like protein	2241	2142	210	246	117	112	85	105	174	143	105	693	565	523	950	848	673	568	709	548	108	167	127	105	142	110	97	113	77		GO:0048364; GO:0005634; GO:0010305; GO:0005634; GO:0009793; GO:0003674; GO:0005634
AT1G08310	alpha/beta-Hydrolases superfamily protein	1483	1384	29.17	24.11	12	12.07	11	19.08	5	5	5.05	12.04	15	16	18.09	20.11	6.04	11	14	4	2	21.07	10.09	4	8	5.03	14.23	11	5.03		GO:0005634; GO:0005634; GO:0005634
AT1G08315	ARM repeat superfamily protein	1211	1112	115.83	154.89	75	137.93	158	169.92	105	70	85.95	231.96	156	166	321.91	427.89	488.96	120	183	202	140	240.93	164.91	177	150	117.97	188.77	126	153.97		GO:0005634; GO:0005737
AT1G08320	bZIP transcription factor family protein	1829	1730	4	11	7	13	7	10	14	4	9	15	9	6	8	11	8	15	16	24	25	21	23	13	15	14	15	12	4		GO:0005634; GO:0002237; GO:0000976; GO:0003700; GO:0006355; GO:0002237; GO:0005634; GO:0005634; GO:0005515; GO:0000976; GO:0005515; GO:0005515; GO:0006351; GO:0048653; GO:0005634; GO:0042803; GO:0005634; GO:0071588; GO:0005634
AT1G08340	Rho GTPase activating protein with PAK-box/P21-Rho-binding domain-containing protein	1438	1339	59	54	38	50	50	33	38	46	26	32	51	46	99	140	100	58	91	62	64	150	73	45	42	25	39	34	26		GO:0005886; GO:0005737; GO:0007165
AT1G08350	Endomembrane protein 70 protein family	2013	1914	214	275	159	297	247	217	193	151	141	529	404	414	969	1072	874	545	613	515	270	555	300	255	302	165	272	252	255		GO:0005739; GO:0061025; GO:0009624; GO:0009524; GO:0016020; GO:0072657; GO:0005484
AT1G08360	Ribosomal protein L1p/L10e family	949	850	12088	15565	10154	14129.2	13162	12886	7535	8361	6729	10310	8254	9077	14031	15206	12106	9043	10831	9951	10947	19529.5	13996	13268	15183	11298	14143	10948	11449		GO:0022625; GO:0022626; GO:0006412; GO:0003723; GO:0009506; GO:0022626; GO:0005737; GO:0022626; GO:0005576; GO:0000470; GO:0022625
AT1G08370	Encodes DCP1 involved in mRNA decapping. DCP1 forms a mRNA decapping complex with DCP2 (At5g13570) and VCS (VARICOSE) (At3g13300). However, unlike DCP2, DCP1 itself does not have mRNA decapping activity in vitro. DCP1, DCP2 and VCS colocalize in cytoplasmic loci, which are putative Arabidopsis mRNA processing bodies. Null mutants of DCP1, DCP2, and VCS accumulate capped mRNAs with a reduced degra…	1465	1366	1009	1107	760	610	802	706	685	669	655	800	590	761	1129	1177	1064	692	1011	738	785	1369	857	698	717	567	742	589	616		GO:0005576; GO:0005515; GO:0031087; GO:0042803; GO:0003729; GO:0000290; GO:0005515; GO:0005515; GO:0005515; GO:0005737; GO:0043085; GO:0005634; GO:0000932; GO:0031087; GO:0000932; GO:0030234; GO:0000932; GO:0000932; GO:0000932; GO:0000932; GO:0006952; GO:0000932; GO:0005515; GO:0008047; GO:0000932; GO:0000932; GO:0006952
AT1G08380	Encodes subunit O of photosystem I.	703	604	89530	107929	76223	121631	141613	138174	72203	63300	61942	71362	52009	65845	76816	78965	70864	42801	51980	48179	51996	100308	68396	95246	132501	93686	126966	103012	121880		GO:0009522; GO:0005739; GO:0009579; GO:0005576; GO:0003729; GO:0009768; GO:0009767; GO:0005515; GO:0009579; GO:0009507
AT1G08390	Involved in preserving the stability of 45S rDNA repeats.	602	503	337	380	227	404	301	416	193	144	145	229	215	216	265	396	298	179	185	172	195	343	184	200	348	308	324	280	314		GO:0006281; GO:0005829; GO:0006281; GO:0043007; GO:0033045; GO:0009507; GO:2000042; GO:0016607; GO:0009555; GO:2000042; GO:0043007
AT1G08400	RINT-1 / TIP-1 family	2463	2364	322	323	198	252	158	198	145	109	89	354	241	241	518	567	474	227	232	272	243	360	197	122	248	144	190	172	197		GO:0005783; GO:0070939; GO:0060628; GO:0030142; GO:0006890; GO:0009507; GO:0030134
AT1G08410	Encodes a large 60S subunit nuclear export GTPase 1 that is required for 40S maturation and is involved in ribosome biogenesis and affects multiple auxin-regulated development processes.	2161	2062	946	1172	619	748	826	724	362	329	265	612	498	438	975	1232	972	540	601	572	847	1486	998	686	709	651	870	683	641		GO:0090070; GO:0005829; GO:0005730; GO:0005829; GO:0048825; GO:0042254; GO:0006364; GO:0005634; GO:0048366; GO:2000012; GO:0043022; GO:0003924
AT1G08420	BRI1 suppressor 1 (BSU1)-like 2	3740	3641	2732	3646	1720.02	1454	1012	1133	1451	1163	1026	1806.01	1357.01	1189.01	3052	3277	3072	1713	1984	1606	2052.04	3634.01	2115.01	1287	1515	1256	1611	1378	1566.03		GO:0005737; GO:0106306; GO:0106307; GO:0005576; GO:0005634; GO:0009742; GO:0005515; GO:0005886; GO:0005886; GO:0005634
AT1G08430	Encodes a Al-activated malate efflux transporter. It is essential for aluminum tolerance but does not represent the major Al tolerance QTL. Staurosporine and calyculin A both block all changes in AtALMT1 gene expression (as a result malate release is totally inhibited). AtALMT1 transcription was clearly induced by indole-3-acetic acid, abscisic acid, low pH, hydrogen peroxide and flg22. STOP1 and…	1566	1467	0	1	0	3	2	3	1	0	0	3	1	4	9	1	2	5	5	4	2	5	0	0	1	3	1	3	4		GO:0071423; GO:0009705; GO:0005634; GO:0010044; GO:0015140; GO:0010044; GO:0010044
AT1G08440	aluminum activated malate transporter family protein	1506	1407	14	9	14	14	7	16	8	9	8	10	10	10	27	10	14	13	14	20	15	32	17	15	11	16	9	14	10		GO:0009705; GO:0005634; GO:0015743
AT1G08450	Encodes one of three Arabidopsis calreticulins. In CRT-deficient mouse fibroblasts, this protein restores ER Ca2+ levels. Non-receptor component required for EFR-mediated immunity. Mutants show de-repressed anthocyanin accumulation in the presence of elf18, and EFR accumulation and signalling.	1490	1391	4026	5834	1859	3467	2144	2188	2637	1735	1758	2998	1761	2140	4121	4541	3934	2513	2705	2591	2959	3912	2619	3348	2655	2126	5694	3468	5713		GO:0006457; GO:0005576; GO:0002758; GO:0042742; GO:0006457; GO:0005783; GO:0009507; GO:0005509; GO:0009507; GO:0051082; GO:0030968; GO:0009626; GO:0005783; GO:0005509; GO:0005789; GO:0055074; GO:0009507; GO:0046283; GO:0006457; GO:0005789
AT1G08460	histone deacetylase 8	1369	1270	932	1167	662	663	488	629	2912	2088	1893	1137	717	723	1644	1837	1393	1147	1428	1229	740	1305	766	756	778	567	809	560	711		GO:0004407; GO:0032041; GO:0005634; GO:0005634; GO:0016575
AT1G08465	Member of the YABBY family of Arabidopsis proteins involved in the abaxial cell fate specification in lateral organs	1174	1075	575	787	354	519	534	479	448	393	347	309	235	299	616	562	613	302	402	333	638	1213	524	420	522	356	580	438	516		GO:0005634; GO:0005634; GO:0003700; GO:0010158; GO:0000976; GO:0010158; GO:0006355; GO:0045165
AT1G08470	Although this enzyme is predicted to encode a strictosidine synthase (SS), it lacks a conserved catalytic glutamate residue found in active SS enzymes and it is not expected to have SS activity.	1431	1332	712	838	530	542	583	504	270	305	296	368	228	312	605	709	640	304	415	327	629	1195	840	586	660	574	786	486	650		GO:0005774; GO:0005783; GO:0005783; GO:0005774; GO:0009507; GO:0009058
AT1G08480	Encodes subunit 6 of mitochondrial complex II (succinate dehydrogenase complex) and participates in the respiratory chain. It contributes to anchoring succinate dehydrogenase to the inner mitochondrial membrane. The mRNA is cell-to-cell mobile.	761	662	1822	2116	1332	1697	1701	1624	1399	1251	1147	1476	1149	1353	2083	2318	1832	1108	1630	1407	1495	2781	1695	1683	2170	1489	1853	1484	1914		GO:0009536; GO:0005576; GO:0005739; GO:0005739; GO:0045273; GO:0005774; GO:0005749; GO:0005749; GO:0006099; GO:0005739; GO:0005773; GO:0043495; GO:0005739; GO:0005739
AT1G08490	Chloroplastic NifS-like protein that can catalyze the conversion of cysteine into alanine and elemental sulfur (S(0)) and of selenocysteine into alanine and elemental Se (Se(0)). Overexpression enhances selenium tolerance and accumulation.	1761	1662	2656	3549	1856	1934	1512	1656	1724	1472	1286	1623	1266	1389	2352	2669	2395	1219	1470	1284	1350	2499	1299	1233	1479	961	1555	1530	1484		GO:0031071; GO:0018283; GO:0009507; GO:0006790; GO:0009000; GO:0006534; GO:0009507; GO:0001887; GO:0030170; GO:0010269; GO:0009507
AT1G08500	early nodulin-like protein 18	945	846	30	19	18	35	86	33	24	33	15	67	48	43	104	91	120	43	56	33	26	56	13	39	19	32	46	42	30		GO:0005576; GO:0031225; GO:0009055; GO:0031225; GO:0046658
AT1G08510	Encodes an acyl-acyl carrier protein thioesterase. Hydrolyzes primarily saturated acyl-ACPs with chain lengths that vary between 8 and 18 carbons. Involved in saturated fatty acid synthesis. Nuclear-encoded, plastid-targeted globular protein that is functional as dimer.	2053	1954	4417	5625	2853	2480	2749	2742	2701	2095	1976	3076	2068	2318	4775	4391	4466	2672	3260	2575	3072	5061	2788	2414	2923	2050	2969	2353	2705		GO:0000036; GO:0000036; GO:0009536; GO:0016297; GO:0006633; GO:0009507; GO:0016297
AT1G08520	Encodes the CHLD subunit of the Mg-chelatase enzyme involved in chlorophyll biosynthesis. Lines carrying recessive mutations of this locus are white and seedling lethal.	2549	2450	9538	12658	7897	7945	9777	9187	8562	8212	7635	6425	4852	5938	10142	9737	9195	5741	7533	5847	6235	12510	6890	8160	9362	6853	8333	7554	7982		GO:0009570; GO:0009507; GO:0009534; GO:0010007; GO:0015995; GO:0016851; GO:0015995; GO:0009507; GO:0005576
AT1G08530	chitinase-like protein	939	840	679	850	478	559	520	542	414	387	299	396	284	398	583	621	647	318	402	314	565	964	464	380	559	460	554	565	626		GO:0003674; GO:0008150; GO:0009507; GO:0009941; GO:0009536; GO:0009507
AT1G08540	Enodes a subunit of chloroplast RNA polymerase, confers the ability to recognize promoter sequences on the core enzyme. SIG1 is induced by red and blue light.	1993	1894	5433	7230	4104	5346	6396	6063	3480	3458	3150	3822	2803	3355	6765	6896	6283	3321	4206	3506	4893	9467	5097	5515	6380	4857	5465	4537	4953		GO:0006352; GO:0071482; GO:0071482; GO:2001141; GO:0009507; GO:0009507; GO:0009507; GO:0009658; GO:0006352; GO:0006399; GO:0010114; GO:0071482; GO:0009637; GO:0071482; GO:0016987; GO:0071482; GO:0016987
AT1G08550	Violaxanthin deepoxidase involved in xanthophyll cycle.Two major consequences of the npq1 mutation are the absence of zeaxanthin formation in strong light and the partial inhibition of the quenching of singlet excited chlorophylls in the photosystem II light-harvesting complex	1776	1677	2668	3135	1919	6757	6829	8728	1979	1323	1422	2794	2152	2366	4998	5622	5367	3014	3220	3096	3549	6982	3216	6099	7202	5686	7281	5593	6092		GO:0015994; GO:0030095; GO:0006631; GO:0005829; GO:0009507; GO:0009408; GO:0009507; GO:0005576; GO:0015994; GO:0046422; GO:0009507; GO:0046422; GO:0010028; GO:0009534; GO:0009543; GO:0009507; GO:0016122; GO:0031977; GO:0009507; GO:0005515; GO:0016491; GO:0010028; GO:0009507
AT1G08560	member of SYP11 syntaxin Gene Family	1191	1092	902	1162	719	937	1859	1065	351	608	448	664	557	1018	1894	2165	1888	1008	1167	904	1188	2334	1152	1048	901	831	1367	1052	1150		GO:0006886; GO:0005886; GO:0016021; GO:0006887; GO:0005886; GO:0009504; GO:0009524; GO:0012505; GO:0048278; GO:0012505; GO:0061025; GO:0009524; GO:0005484; GO:0009506; GO:0006906; GO:0005484; GO:0009524; GO:0031201; GO:0000149; GO:0006886
AT1G08570	Encodes a member of the thioredoxin family protein. Located in the chloroplast. Shows high activity towards the chloroplast 2-Cys peroxiredoxin A, and poor activity towards the chloroplast NADP-malate dehydrogenase. The mRNA is cell-to-cell mobile.	1417	1318	9509	11559	7009	1959	1671	1817	11449	9636	8528	1785	1614	1653	3948	3680	3229	2824	3175	3167	1911	3298	1853	2086	2611	1868	2259	1599	1848		GO:0009570; GO:0009507; GO:0005634; GO:0016671; GO:0005634; GO:0031969
AT1G08580	hypothetical protein	642	543	2213	2453	1462	2458	1647	2137	428	506	369	1341	1023	1093	1981	2145	1802	1085	1320	1264	1877	3634	2364	1740	2495	1834	2070	1706	1682		GO:0005634; GO:0008150; GO:0003674
AT1G08590	Encodes one of the two putative eLRR kinase closely related to PXY (At1g08590/PXL1 and At4g28650/PXL2). Insertion mutants in either pxl1 or pxl2 do not exhibit an obvious phenotype in the stem; double-mutant combinations of a Col allele, of pxy (pxy-3) with pxl1 and pxl2, generate a more severe vascular phenotype than pxy-3 alone, suggesting that these genes act synergistically with PXY in regula…	3444	3345	179.13	212.03	124.3	159.02	115.16	171.82	142.57	82.25	106.02	232.14	153.54	164.51	323.53	416.75	405.79	168.16	204.72	177.3	155.37	261.39	140.74	96.88	144.4	127.95	102.36	116.98	127.95		GO:0005515; GO:0010067; GO:0005886; GO:0006468; GO:0106310; GO:0016301; GO:0010087; GO:0005515; GO:0106311; GO:0010087
AT1G08592	Natural antisense transcript overlaps with AT1G08590	1614	1515	108.87	99.97	70.7	92.98	54.84	86.18	29.43	31.75	18.98	155.86	135.46	167.49	230.47	268.25	185.21	119.84	119.28	105.7	34.63	119.61	45.26	78.12	102.6	111.05	89.64	69.02	108.05		GO:0005575; GO:0003674; GO:0008150
AT1G08600	The Arabidopsis ATRX harbours a N-terminal ADD domain and a C-terminal helicase domain and is devoid of the large central region involved in DAXX interaction in mammals. Arabidopsis ATRX mutant alleles are viable, but with reduced fertility. Their combination with mutants for the H3.3 chaperone HIRA impairs plant survival. ATRX loss affects cellular histone H3.3 pools and modulates the H3.1/H3.3 …	4853	4754	1033	1190	634	642	591	767	581	500	392	1555	1123	1206	2577	2555	2552	1307	1660	1287	819	1518	712	616	600	524	733	637	632		GO:0042393; GO:0005634; GO:1900049; GO:0005634; GO:0005634; GO:0009555; GO:0070615; GO:0005634; GO:0005634; GO:0005634; GO:0043007
AT1G08610	Pentatricopeptide repeat (PPR) superfamily protein	2082	1983	290	313	189	447	391	383	79	83	60	807	629	526	1253	1491	1421	595	808	738	571	1078	613	498	454	439	497	383	316		GO:0009507; GO:0008150
AT1G08620	Member of family of Jumonji C (JmjC)-containing demethylases, its catalytic domain exhibits both H3K4 and H3K9 demethylation activities. Together with MMD1 promotes in male meiocytes gene expression in an H3K9me3-dependent manner and thereby contributes to meiotic chromosome condensation.	4288	4189	1653	1807	1006	801	602	786	543	536	477	831	578	804	1374	1555	1589	777	910	790	832	1586	899	720	785	630	730	618	744		GO:0005634; GO:0005634; GO:0034647; GO:0032452; GO:0006355; GO:0006338; GO:0005634; GO:0005634; GO:0005634
AT1G08630	Encodes a threonine aldolase, involved in threonine degradation to glycine. Primarily expressed in seeds and seedlings.	1566	1467	50	30	41	10	21	23	33	16	22	43	30	35	50	51	51	69	51	71	89	83	61	73	62	41	65	46	55		GO:0005737; GO:0006545; GO:0008732; GO:0005737; GO:0005737; GO:0016829; GO:0006520; GO:0006567; GO:0005737; GO:0005829; GO:0004793; GO:0006567; GO:0005737; GO:0005737
AT1G08640	Encodes a choloroplast membrane protein CJD1 (Chloroplast J-like Domain 1). Predicted to contain a transit peptide, three transmembrane domains and an N-terminal J-like domain. Influences fatty acid composition of chloroplast lipids.	1270	1171	4912	6618	2923	4828	3335	4073	2515	3215	2198	4419	3615	3783	7106	7706	7156	3406	4190	4085	3799	8072	3882	3282	5001	3268	4116	4050	3601		GO:0005576; GO:0009507; GO:0009507; GO:0006631; GO:0009941; GO:0031969; GO:0009941
AT1G08650	Encodes a phosphoenolpyruvate carboxylase kinase that is expressed at highest levels in leaves. Expression is induced by light. The mRNA is cell-to-cell mobile.	1376	1277	3810	5373	2237	2792	2352	2164	2465	2087	1968	2279	1461	1694	3734	4981	3779	1250	1462	1494	2248	5208	2526	1820	2382	2098	2700	2152	2647		GO:0009931; GO:0106311; GO:0006468; GO:0005737; GO:0005634; GO:0005634; GO:0035556; GO:0005516; GO:0018105; GO:0046777; GO:0006468; GO:0004683; GO:0106310; GO:0004674; GO:0005886
AT1G08660	Encodes a sialyltransferase-like protein that is localized to the Golgi apparatus and is involved in pollen tube growth and pollen germination.	1617	1518	1088	1146	652	1411	1082	1519	542	499	473	2040	1418	1543	2598	2867	2396	1463	1698	1539	1235	2358	1325	1365	1573	1291	1430	1200	1323		GO:0016757; GO:0005794; GO:0008373; GO:0005794; GO:0006486; GO:0009860; GO:0005802; GO:0005794; GO:0005794; GO:0009846; GO:0000138; GO:0005794; GO:0005794; GO:0005768; GO:0005794; GO:0000138; GO:0005794
AT1G08670	ENTH/VHS family protein	791	692	0	0	0	0	0	0	2	0	0	0	0	0	0	0	0	0	0	0	0	0	0	0	0	0	0	0	0		GO:0005737; GO:0030276; GO:0030125; GO:0005543; GO:0005886; GO:0043231; GO:0005768; GO:0006897; GO:0005737
AT1G08680	A member of ARF GAP domain (AGD), A thaliana has 15 members, grouped into four classes. AGD14 belongs to the class 4, together with AGD15.	2403	2304	835	1044	577	654	687	730	807	680	751	1050	780	909	1720	1656	1597	892	1212	852	816	1476	723	633	620	513	654	666	719		GO:0005634; GO:0005634; GO:0005634; GO:0046777; GO:0005634; GO:0004674; GO:0005634
AT1G08695	Encodes a member of a family of small, secreted, cysteine rich proteins with sequence similarity to SCR (S locus cysteine-rich protein).	267	168	0	0	0	0	0	0	0	0	0	0	0	0	0	0	0	0	0	0	0	0	0	0	0	0	0	0	0		GO:0005576; GO:0007165
AT1G08700	Encodes a protein similar to animal presenilin whose expression is increased in response to potassium (K+) deprivation. Located in intracellular membrane compartments.	1561	1462	1398	1568	898	1014	785	752	1001	785	653	2101	1441	1362	3662	4284	3282	2025	2408	2172	944	1624	988	967	1033	801	978	752	1012		GO:0004190; GO:0005798; GO:0005634; GO:0016485; GO:0004175; GO:0005887; GO:0043231
AT1G08710	F-box protein that is induced in roots by drought stress.	1011	912	328	337	179	251	157	250	190	160	166	401	281	328	655	734	653	327	427	385	234	430	240	185	312	198	233	184	249		GO:0005515; GO:0016567; GO:0005634; GO:0005634; GO:0005634; GO:0005886
AT1G08720	enhanced disease resistance 1 (EDR1) confers resistance to powdery mildew disease caused by the fungus Erysiphe cichoracearum The mRNA is cell-to-cell mobile.	3081	2982	620	757	395	636	522	688	393	395	326	807	567	640	1215	1330	1444	724	867	708	600	938	485	520	573	450	707	555	710		GO:0009620; GO:0005802; GO:0005783; GO:0012510; GO:0006468; GO:0005769; GO:0009723; GO:0009788; GO:0005783; GO:0005515; GO:0005515; GO:2000031; GO:1900424; GO:0005737; GO:0106310; GO:0005737; GO:1900150; GO:0046777; GO:0005634; GO:0005829; GO:0004712; GO:0000165; GO:0005768; GO:0004672; GO:1900150; GO:0008219; GO:0004709; GO:0002229; GO:0007165; GO:0005737; GO:0009617; GO:0005886; GO:0005515; GO:…
AT1G08730	Encodes a class XI myosin that is involved in organelle motility, actin organization, and optimal growth of pollen tubes.	4739	4640	105	127	69	48	50	59	15	21	15	52	34	27	117	104	90	39	42	59	48	90	26	30	30	38	26	49	23		GO:0005737; GO:0009860; GO:0003774; GO:0007015; GO:0000146; GO:0015629; GO:0030050; GO:0007015; GO:0007015; GO:0005634; GO:0030048; GO:0016459; GO:0051640; GO:0000146; GO:0031982; GO:0009860; GO:0051015
AT1G08735	transposable_element_gene	3352	3253	1.75	4.75	2.5	1	0	1	2	2.25	2.5	0	0.25	0	0	0.25	0	0	0.25	0	0	0.5	0	0	0	0	0	0.25	0		None found
AT1G08740	transposable_element_gene	3045	2946	0	0	0	0	0	0	1.96	0	0	0	0	0	0	0	0	0	0	0	0	0	0	0	0	0	0	0	0		None found
AT1G08750	GPI8/PIG-K homolog involved in stomata development. Loss of function alleles do not transmit through the pollen.	1528	1429	486	578	319	452	413	399	237	253	178	410	278	333	684	695	622	359	468	343	549	891	418	348	392	291	430	406	400		GO:0016255; GO:0005783; GO:0010375; GO:0003923; GO:0042765; GO:0034394
AT1G08760	CORD2 is a member of a novel and plant specific family of microtubule associated proteins. CORD1 binds microtubules via a conserved protein domain shared among family members. CORD functions may overlap;cord1 / cord2 mutants have defects in secondary cell wall pit morphology.	2566	2467	762	928	463	401	370	447	503	356	302	837	564	573	1190	1261	1091	677	708	657	489	981	457	400	384	391	471	353	486		GO:0008017; GO:0005874; GO:0048759
AT1G08770	prenylated RAB acceptor 1.E	865	766	534	594	357	394	278	316	319	254	272	488	318	389	727	875	669	398	457	482	345	648	387	361	463	309	415	307	402		GO:0005886; GO:0005783; GO:0016192; GO:0005794; GO:0016020; GO:0003674; GO:0005783; GO:0005794; GO:0016192
AT1G08780	ABI3-interacting protein 3	602	503	654	826	539	600	763	746	359	347	282	616	393	542	830	834	824	507	566	437	606	1031	627	589	843	675	728	606	664		GO:0016272; GO:0005737; GO:0051082; GO:0005634; GO:0005515; GO:0006457; GO:0005515
AT1G08790	1-phosphatidylinositol-4,5-bisphosphate phosphodiesterase epsilon-1, putative (DUF1685)	573	474	0	0	0	0	0	0	0	0	0	0	0	0	0	0	0	0	0	0	0	0	0	0	0	0	0	0	0		GO:0005634; GO:0008150; GO:0003674
AT1G08800	myosin-binding protein (Protein of unknown function, DUF593)	4026	3927	881	900	454	558	392	423	208	255	197	537	319	328	638	654	977	403	452	369	544	904	421	393	424	316	514	487	537		GO:0017022; GO:0005737; GO:0080115; GO:0030133; GO:0005737; GO:0005737; GO:0005737; GO:0016021
AT1G08810	putative transcription factor of the R2R3-MYB gene family. Transcript increases under conditions that promote stomatal opening (white and blue light, abi1-1 mutation) and decreases under conditions that trigger stomatal closure (ABA, desiccation, darkness), with the exception of elevated CO2. Expressed exclusively in guard cells of all tissues. It is required for light-induced opening of stomata.…	1123	1024	665	769	420	466	432	372	174	170	214	296	234	327	605	652	633	384	453	321	414	822	366	353	536	416	324	362	375		GO:0009733; GO:0000976; GO:0009414; GO:0009411; GO:1902074; GO:0009416; GO:0080148; GO:0009733; GO:0009737; GO:0003700; GO:0010118; GO:0009733; GO:0009744; GO:0005634; GO:0009416; GO:0009646; GO:0009637; GO:0009737; GO:0005634; GO:0005634; GO:0009737; GO:0005634; GO:0003700; GO:0009409
AT1G08820	Encodes VAP33-like protein that interacts with cowpea mosaic virus protein 60K. Is a SNARE-like protein that may be involved in vesicular transport to or from the ER.	1716	1617	1051	1362	674	991	861	857	555	566	499	885	687	790	1483	1507	1636	898	1074	996	1045	1776	1085	996	965	791	1262	929	1169		GO:0090158; GO:0061817; GO:0005886; GO:0005886; GO:0005576; GO:0005789; GO:0046907; GO:0005886; GO:0005789
AT1G08830	Encodes a cytosolic copper/zinc superoxide dismutase CSD1 that can detoxify superoxide radicals. Its expression is affected by miR398-directed mRNA cleavage. Regulated by biotic and abiotic stress. Activation of CSD1 in the cytoplasm involves both a CCS-dependent and -independent pathway.	872	773	15471	21999	8318	13597	10695	11167	9190	11494	7953	11896	8936	8561	11669	13816	13005	8050	11449	12607	10101	15821	12458	11496	20214	11232	19876	13842	16432		GO:0006979; GO:0034599; GO:0010193; GO:0071472; GO:0071493; GO:0019430; GO:0005737; GO:0005737; GO:0071280; GO:0005829; GO:0019430; GO:0005507; GO:0010039; GO:0042742; GO:0071457; GO:0046688; GO:0071484; GO:0005634; GO:0009651; GO:0006979; GO:0035195; GO:0004784; GO:0005737; GO:0005829; GO:0005515; GO:0004784; GO:0071329; GO:0005829; GO:0004784
AT1G08840	Encodes a homolog of human and yeast DNA2. Mutants have increased sensitivity to DNA damage stress.	4340	4241	261	336	205	361	228	310	72	86	59	176	193	171	261	335	236	177	200	175	305	551	240	227	266	193	237	270	223		GO:0005634; GO:0071932; GO:0005634; GO:0005634; GO:0006260; GO:0003723; GO:0006281; GO:0010073; GO:0005634; GO:0005634; GO:0009793; GO:0017116; GO:0017108; GO:0005634; GO:0006974; GO:0005737; GO:0005634; GO:0033567; GO:0010073
AT1G08845	Member of the uL18 RNA-binding protein family. uL18 proteins share a short structurally conserved domain that binds the 5S rRNA and allow its incorporation into ribosomes.	705	606	175	216	132	195	210	229	97	103	86	295	245	277	413	592	423	241	289	267	226	368	256	244	262	216	265	233	222		GO:0005576; GO:0006412; GO:0008097; GO:0003735
AT1G08860	Encodes a copine-like protein, which is a member of a newly identified class of calcium-dependent, phospholipid binding proteins that are present in a wide range of organisms. Overexpression of this gene suppresses bon1-1 phenotypes. Double mutant analyses with bon1-1 suggest that BON1 and BON3 have overlapping functions in maintaining cellular homeostasis and inhibiting cell death.	1755	1656	7	8	2	0	1	4	6	2	4	5	3	3	9	9	12	14	4	8	12	9	7	15	6	3	9	4	6		GO:0019725; GO:0005886; GO:0010186; GO:0005544; GO:0071277; GO:0060548; GO:0090332; GO:0005544; GO:0005886
AT1G08870	pre-tRNA tRNA-Ala (anticodon: TGC)	73	0	0	0	0	0	0	0	0	0	0	0	0	0	0	0	0	0	0	0	0	0	0	0	0	0	0	0	0		GO:0006414; GO:0005575; GO:0030533; GO:0006412
AT1G08880	Encodes HTA5, a histone H2A protein. H2AX is a meiosis-specific isoform of histone H2A. Upon DSB formation, rapid accumulation of phosphorylated H2AX (&#947;-H2AX) occurs around the break site. _x0001_H2AX foci accumulate in early G2. Immunolocalization studies in spread preparations of wild-type meiocytes at G2/early leptotene revealed the accumulation of numerous rather diffuse &#947;-H2AX foci…	748	649	2142	2890	1529	2846	3132	2974	1095	918	717	2026	1307	1605	2843	2985	2994	1353	1532	1534	2612	5251	2837	2066	2888	2116	3452	2497	2571		GO:0003677; GO:0046982; GO:0005634; GO:0005634; GO:0005576; GO:0006342
AT1G08890	Major facilitator superfamily protein	1675	1576	37	81	26	389	433	460	13	15	14	181	86	115	201	206	368	127	173	126	251	422	181	208	307	167	409	396	306		GO:0009507; GO:0015144; GO:0022857; GO:0055085
AT1G08900	Major facilitator superfamily protein	1543	1444	504	661	309	713	513	672	449	435	377	639	507	528	1351	1236	1078	854	894	780	514	801	393	660	681	494	671	734	663		GO:0005886; GO:0009507; GO:0015144; GO:0055085; GO:0005886; GO:0005886; GO:0022857
AT1G08910	Encodes an SP-RING domain containing protein that functions in sumolaytion and is involved in positive regulation of sulfur metabolism and stress response.	2844	2745	1256	1337	715	899	606	917	882	466	418	1822	1394	1339	2344	2546	1886	1260	1394	1233	729	1518	695	652	712	633	727	675	685		GO:0016925; GO:0009651; GO:0019789; GO:0008270; GO:0016925; GO:0005634; GO:0016925; GO:0009737; GO:0009793; GO:0051176; GO:0019789; GO:0006970; GO:0051176
AT1G08920	Encodes ESL1, a transporter for monosaccharides.	1917	1818	244	269	151	371	451	342	254	149	259	565	343	493	997	1243	1340	480	529	773	319	450	466	388	338	265	382	347	425		GO:0022857; GO:0015144; GO:0055085; GO:0009414; GO:0015145; GO:0009737; GO:0015749; GO:0009705; GO:0009651
AT1G08930	encodes a putative sucrose transporter whose gene expression is induced by dehydration and cold. The mRNA is cell-to-cell mobile.	1874	1775	1852	3170	1374	2099	1630	1532	904	802	805	592	417	345	2002	2539	1932	1149	1585	1345	1832	2159	1545	2973	1709	1107	3093	2151	2660		GO:0009409; GO:0005783; GO:0009414; GO:0009651; GO:0005739; GO:0009737; GO:0005739; GO:0051119; GO:0009414; GO:0015144; GO:0034219
AT1G08940	Phosphoglycerate mutase family protein	913	814	101	130	54	81	79	97	41	52	38	49	16	26	68	128	94	62	55	83	114	168	148	117	154	99	135	84	131		GO:0016791
AT1G08950	pre-tRNA tRNA-Pro (anticodon: AGG)	72	0	0	0	0	0	0	0	0	0	0	0	0	0	0	0	0	0	0	0	0	0	0	0	0	0	0	0	0		GO:0006412; GO:0030533; GO:0006414
AT1G08960	Encodes a member of the Potassium-dependent sodium-calcium exchanger like-family that localizes to the plasma membrane and nuclear periphery, and has a role in mediating high-af&#64257;nity K+ uptake and Na+ transport in yeast.	2051	1952	348	411	217	379	294	274	164	114	97	440	296	333	574	658	582	283	351	290	370	714	349	203	310	244	312	267	273		GO:0015081; GO:0071805; GO:sodium ; GO:0034399; GO:cation ; GO:0006814; GO:0008324; GO:0015079; GO:0005886; GO:0006812; GO:0016020
AT1G08970	Encodes a NUCLEAR FACTOR-Y C (NF-YC) homologue NF-YC9. NF-YC3., NF-YC4 and NF-YC9 redundantly modulate GA- and ABA-mediated seed germination.	1613	1514	1172	1441	823	1019	964	1082	506	443	395	868	527	598	1120	1285	1163	585	727	648	772	1499	856	729	1026	785	1070	844	842		GO:0005634; GO:0005515; GO:0005737; GO:0005634; GO:0005634; GO:0005576; GO:0000976; GO:0005634; GO:0005634; GO:0006355; GO:0009738; GO:0003700; GO:0005515; GO:0001228; GO:0005634; GO:0009740; GO:0043565; GO:0010029; GO:2000306; GO:0005515; GO:0046982; GO:0005515
AT1G08980	Encodes an enzyme with similarity to bacterial acylamidohydrolases and exhibits indole-3-acetamide amidohydrolase activity in vitro. This enzyme may be involved in the in vivo biosynthesis of indole-acetic acid from indole-3-acetamide, a native metabolite of A. thaliana. It appears to exist as a monomer.	1512	1413	679	931	661	2036	2221	2530	882	643	630	4118	2892	3502	4295	5521	5674	2524	3314	2537	929	1625	900	2138	2209	1548	2255	1820	2135		GO:0004040; GO:0043864; GO:0005737; GO:0005576; GO:0009851; GO:0009507; GO:0005654; GO:0009684; GO:0005829; GO:0016810
AT1G08985	AP2/B3-like transcriptional factor family protein	422	323	0	0	0	0	0	0	0	0	0	0	0	0	1	3	0	0	1	1	0	0	1	0	0	0	0	0	0		None found
AT1G08990	plant glycogenin-like starch initiation protein 5	1907	1808	4	2	0	2	0	5	0	3	0	1	0	1	0	0	3	1	0	2	2	1	1	1	0	1	1	1	1		GO:0016757; GO:0005794; GO:0045492; GO:0016757; GO:0005794
AT1G09000	NPK1-related protein kinase 1S	2270	2171	139	155	80	127	126	130	54	76	51	149	140	116	260	253	299	164	146	149	106	179	120	125	87	111	125	101	103		GO:0009908; GO:0000165; GO:0046777; GO:0006979; GO:0005634; GO:0005737; GO:0000186; GO:0004672; GO:0006468; GO:0004709; GO:0004674
AT1G09010	glycoside hydrolase family 2 protein	3025	2926	2106	2439	1446	2114	1816	2266	1327	1194	1073	1930	1457	1617	3305	3401	3106	1867	2401	1858	1929	3643	2190	2140	2403	1783	2157	1836	2161		GO:0005975; GO:0005773; GO:0033947
AT1G09020	Component of the regulatory subunit of SNF1-related protein kinase. As part of the regulatory complex it binds maltose which promotes kinase activity.	2302	2203	1447	2105	1111	1158	1187	1100	937	790	746	858	610	691	1582	1594	1708	846	1206	948	1287	2317	1265	1153	1315	883	1266	1099	1223		GO:0005634; GO:0019900; GO:0005515; GO:2000377; GO:0009569; GO:0042149; GO:0005737; GO:0005634; GO:0019901; GO:0005515; GO:0019887; GO:0004674; GO:0009507; GO:0005737; GO:0045859; GO:0030295; GO:0031588; GO:0000266; GO:0005515; GO:0005737; GO:0016208; GO:0005515; GO:0009859; GO:0046777; GO:0019887; GO:0016559; GO:1901982; GO:0042149; GO:0005515; GO:0006468; GO:0050790; GO:0005515
AT1G09026	No hit	156	57	0	0	0	0	0	0	0	0	0	0	0	0	0	0	0	0	0	0	0	0	0	0	0	0	0	0	0		None found
AT1G09030	nuclear factor Y, subunit B4	420	321	0	0	0	0	0	0	0	0	0	0	0	0	0	0	0	0	0	0	0	0	0	0	0	0	0	0	0		GO:0006357; GO:0005634; GO:0001228; GO:0000981; GO:0000978; GO:0006355; GO:0005515; GO:0016602; GO:0003700; GO:0005515; GO:0046982
AT1G09040	arginine-glutamic acid dipeptide repeat protein	3095	2996	209.09	192.99	112.07	185.01	129.46	135.23	57.83	36.83	43.84	189.05	140.05	162.66	391.69	550.34	539.93	176.1	220.21	209.27	186.51	309.75	150.82	153.86	174.57	135.03	162.87	114.67	155.43		GO:0003714; GO:0005634; GO:0005634; GO:0008150
AT1G09050	arginine-glutamic acid dipeptide repeat protein	2782	2683	159.91	202.01	87.93	166.99	118.54	178.77	58.17	57.17	46.16	190.95	143.95	196.34	335.31	433.66	460.07	149.9	189.79	196.73	153.49	279.25	173.18	117.14	142.43	117.97	170.13	139.33	144.57		GO:0003714; GO:0005634; GO:0005634; GO:0005634; GO:0008150
AT1G09060	JMJ24 is a nuclear localized JmjC domain containing protein. It has been shown to bind to transcribed regions AtSN1 and solo LTR and the promoter of SDC. JMJ24 appears to regulate basal levels of transcription of silenced loci in part by controlling methylation in heterochromatic regions.	3085	2986	1779	2185	1319	1230	863	1276	1091	886	760	1595	1231	1383	2631	3007	3302	1347	1690	1475	1354	2255	1207	1208	1180	1000	1279	1054	1154		GO:0042393; GO:0051573; GO:0005634; GO:0016567; GO:0000118; GO:0033169; GO:0005634; GO:0031490; GO:0061630; GO:0032454; GO:0005515; GO:0005634; GO:0006357; GO:0000976; GO:0000785; GO:0003712; GO:0005634; GO:2000616; GO:0010628; GO:0005634
AT1G09070	SRC2 specifically binds the peptide PIEPPPHH, and moves from ER to a vacuole fraction where it gets internalized. Involved in Protein Storage Vacuole targeting. The mRNA is cell-to-cell mobile.	1266	1167	3056	4457	2131	2121	1750	1466	4730	2603	2895	8055	4647	4355	12595	21908	22465	3057	3710	5015	1923	3328	2423	2411	1823	1261	4447	1384	2426		GO:0071456; GO:0005886; GO:0005576; GO:0006623; GO:0005515; GO:0000326; GO:0005783; GO:0005515
AT1G09080	Heat shock protein 70 (Hsp 70) family protein	2116	2017	109	166	16	114	24	15	60	14	43	8	1	5	8	3	10	2	2	10	111	42	114	128	30	74	323	142	290		GO:0005737; GO:0051787; GO:0051082; GO:0034663; GO:0034620; GO:0005788; GO:0005788; GO:0031072; GO:0051085; GO:0030968; GO:0009507; GO:0009507; GO:0009408; GO:0099503; GO:0006457; GO:0005634; GO:0016592; GO:0016887; GO:0030433; GO:0044183; GO:0009860; GO:0016020; GO:0005524; GO:0042026; GO:0000304
AT1G09090	NADPH-oxidase AtrbohB plays a role in seed after-ripening. Major producer of superoxide in germinating seeds. AtrbohB pre-mRNA is alternatively spliced in seeds in a hormonally and developmentally regulated manner. ABA caused accumulation of AtrbohB-? mRNA and prevented prevented AtrbohB-a mRNA expression in fresh seeds.	2627	2528	0	0	0	0	0	1	1	2	0	0	0	0	2	0	0	0	0	0	3	0	2	0	2	0	0	1	0		GO:0016174; GO:0005886; GO:0016174; GO:0009408; GO:0006952; GO:0005509; GO:0005886; GO:0005886; GO:0006952; GO:0009845; GO:0016174
AT1G09100	Encodes RPT5b (Regulatory Particle 5b), one of the six AAA-ATPases of the proteasome regulatory particle. Essential for gametophyte development. In Arabidopsis, the RPT5 subunit is encoded by two highly homologous genes, RPT5a and RPT5b. RPT5a and RPT5b show accession-dependent functional redundancy. In Wassilewskija (Ws) accession: mutant alleles of RPT5a displayed 50% pollen lethality, indicati…	1487	1388	657	887	455	641	722	617	558	420	331	1207	924	952	1626	1785	1515	861	1122	1016	853	1464	917	710	748	573	979	778	881		GO:0008540; GO:0010498; GO:0036402; GO:0010255; GO:0005829; GO:0045899; GO:0009555; GO:0000502; GO:0009553; GO:0005576; GO:0005634
AT1G09110	pre-tRNA tRNA-Glu (anticodon: TTC)	72	0	0	0	0	0	0	0	0	0	0	0	0	0	0	0	0	0	0	0	0	0	0	0	0	0	0	0	0		GO:0006412; GO:0030533; GO:0006414; GO:0005575
AT1G09130	ATP-dependent caseinolytic (Clp) protease/crotonase family protein	1338	1239	6216	7627	4071	4701	4815	5000	3739	3909	3462	3671	2651	3726	6917	7048	6421	3016	3802	3411	4554	9224	5361	4239	5404	4022	5606	4451	5069		GO:0005576; GO:0004252; GO:0009941; GO:0009507; GO:0009570; GO:0009368; GO:0009507; GO:0009507; GO:0009507; GO:0004252; GO:0009507; GO:0009570; GO:0009579; GO:0009579; GO:0009532; GO:0006515; GO:0051117; GO:0009941; GO:0004176; GO:0005739; GO:0009507; GO:0009570; GO:0009570; GO:0004176
AT1G09140	Encodes a serine-arginine rich RNA binding protein involved in regulation of splicing (including splicing of itself). Exists as 3 alternative spliced forms that are differentially expressed. AT1G09140.1 predominantly accumulates in the cytosol in light grown plants.Barta et al (2010) have proposed a nomenclature for Serine/Arginine-Rich Protein Splicing Factors (SR proteins): Plant Cell. 2010, 22…	1273	1174	2274	2326	1211	1550	958	1752	25691	19365	16687	7550	6078	6072	12775	12832	10174	6923	8440	7708	1587	2840	1608	1345	1722	1269	1258	1325	1497		GO:0005634; GO:0005515; GO:0005634; GO:0016607; GO:0003723; GO:0005829; GO:0000398; GO:0005634; GO:0005634
AT1G09150	pseudouridine synthase and archaeosine transglycosylase (PUA) domain-containing protein	1014	915	1407	1733	1177	1508	1573	1569	1351	1002	848	2107	1643	1775	3163	3564	2555	1821	2220	2076	1241	2326	1501	1427	1688	1237	1660	1338	1529		GO:0003723; GO:0002188; GO:0005737; GO:0001731
AT1G09155	phloem protein 2-B15	1172	1073	4	4	5	4	6	1	5	2	2	39	25	12	62	38	32	25	20	41	3	8	3	11	12	5	12	9	5		GO:0030246; GO:0009507
AT1G09157	Loss-of-function mutation in this gene together with DMP9 induces maternal haploids, with an average haploid induction rate of 2.1&#8201;?&#8201;1.1%.	732	633	1	0	0	4	3	2	3	6	3	37	19	26	52	41	31	13	25	18	0	2	2	7	1	3	0	7	4		GO:0005783; GO:0010256; GO:0009705; GO:0010256
AT1G09160	Protein phosphatase 2C family protein	1868	1769	1482	1749	1073	1115	911	1173	1856	1134	965	1519	1158	1277	2370	2840	2520	1391	1718	1440	1268	2098	1258	979	1224	958	1105	995	1038		GO:0009507; GO:0005886; GO:0106307; GO:0005886; GO:0009507; GO:0106306
AT1G09170	P-loop nucleoside triphosphate hydrolases superfamily protein with CH (Calponin Homology) domain-containing protein	3033	2934	38	71	31	49	24	44	13	10	12	56	40	36	44	44	47	38	22	19	39	58	15	30	27	18	34	45	44		GO:0007018; GO:0008017; GO:1990939
AT1G09176	transmembrane protein	453	354	0	1	2	0	0	1	1	2	1	0	0	0	2	1	1	0	2	2	0	3	2	1	1	1	0	0	0		GO:0003674; GO:0008150
AT1G09180	A member of ARF-like GTPase family. A thaliana has 21 members, in two subfamilies, ARF and ARF-like (ARL) GTPases.	737	638	189	137	78	51	34	54	32	54	54	71	57	116	238	274	247	102	116	143	89	133	116	50	78	72	48	34	92		GO:0070971; GO:0005525; GO:0070863; GO:0006888; GO:0006886; GO:0003400; GO:0061024; GO:0003924; GO:0016050; GO:0030127; GO:0009555
AT1G09190	Tetratricopeptide repeat (TPR)-like superfamily protein	1599	1500	69	83	58	163	128	134	37	26	39	452	277	299	581	782	699	288	412	350	109	192	150	104	139	105	172	149	128		GO:0005739
AT1G09195	Ppx-GppA phosphatase	2041	1942	246	267	164	249	133	191	79	61	48	170	113	117	239	278	278	194	174	161	232	404	159	170	163	136	208	167	242		GO:0005886; GO:0005886; GO:0005886; GO:0005886; GO:0005886; GO:0005886; GO:0005886; GO:0005886; GO:0005886; GO:0005886; GO:0006793; GO:0005886; GO:0016462; GO:0005886
AT1G09200	Histone superfamily protein	607	508	2028	2913	1722	3703	4680	3996	1194	1007	789	422	287	456	1012	1288	1553	461	425	418	3589	7942	4561	3319	4124	3517	4723	3357	3645		GO:0005576; GO:0005634
AT1G09210	Encodes one of three Arabidopsis calreticulins.Post-transcriptionally regulates together with CRT1 VAMP721/722 levels under ER stress.	1745	1646	7165	8664	4047	6025	5830	5337	7840	5780	4742	17935.3	11802	13164	17823.3	20721	16720	7875	9287	8295	4594	7352	5046	4529	6062	5103	6875	4636	7129		GO:0005783; GO:0034976; GO:0006457; GO:0005739; GO:0051082; GO:0005739; GO:0005509; GO:0030968; GO:0009507; GO:0005576; GO:0005773; GO:0005789; GO:0005783; GO:0099503
AT1G09220	Pentatricopeptide repeat (PPR) superfamily protein	1675	1576	64	41	16	82	44	89	11	20	10	129	107	110	250	307	329	138	154	137	78	117	69	62	76	37	95	64	64		GO:0005739; GO:0022626
AT1G09230	Encodes a U12-type spliceosomal protein that is an indispensible component of the minor spliceosome and plays a crucial role in U12 intron splicing and plant development.	1507	1408	884	751	533	538	409	701	412	387	370	636	488	546	1237	1272	1216	782	838	695	922	1670	1011	673	815	525	591	469	622		GO:0097157; GO:0097157; GO:0005634; GO:0000398; GO:0005689; GO:0005634; GO:0030626; GO:0010229; GO:0005634; GO:0005634; GO:0030626; GO:0005689; GO:0000398; GO:0000398; GO:0005634
AT1G09240	Encodes a nicotianamine synthase.	1250	1151	462	510	378	283	203	279	66	69	150	92	55	108	156	182	180	145	244	163	806	1830	1856	336	542	391	359	275	638		GO:0030418; GO:0030410; GO:0010233; GO:0009555; GO:0030410; GO:0030418; GO:0009860
AT1G09245	Plant self-incompatibility protein S1 family	455	356	0	0	0	0	0	0	0	0	0	0	0	0	0	0	0	0	0	0	0	0	0	0	0	0	0	0	0		GO:0005576; GO:0003674
AT1G09250	basic helix-loop-helix (bHLH) DNA-binding superfamily protein	980	881	798	965	596	527	612	607	446	327	367	861	540	536	1297	1508	1236	692	917	738	447	829	503	396	692	516	574	500	616		GO:0006355; GO:0005634; GO:0005515; GO:0046983; GO:0003700
AT1G09260	Chaperone DnaJ-domain superfamily protein	417	318	0	0	0	0	0	0	0	0	0	0	0	0	0	0	0	0	0	0	0	0	0	0	0	0	0	0	0		GO:0005737
AT1G09270	Protein interacts with Agrobacterium proteins VirD2 and VirE2.	2143	2044	1726.1	2239.03	1235.84	1246.34	1315	1073.88	942.35	1015	870.72	1013.64	712.55	856.22	1577.45	1602.48	1601.28	966.14	1219	990.57	1500.73	2348.11	1341.75	1021.25	1271.3	958.29	1425.68	1184.71	1402.7		GO:0005737; GO:0030581; GO:0006607; GO:0080034; GO:0005737; GO:0008139; GO:0005515; GO:0061608; GO:0005737; GO:0005634; GO:0005515
AT1G09280	rhodanese-like domain protein	1917	1818	653.9	735.97	447.16	543.66	427	567.12	406.65	301	304.28	808.36	607.45	611.78	1100.55	1173.52	1068.72	652.86	756	667.43	486.27	962.89	544.25	542.75	610.7	471.71	597.32	435.29	542.3		GO:0005737; GO:0005634; GO:0005634
AT1G09290	hypothetical protein	1259	1160	400	487	341	417	403	425	173	195	180	225	246	268	363	393	446	255	271	229	408	764	470	375	439	315	471	364	362		GO:0006400; GO:0005634; GO:0003723
AT1G09300	Encodes a mitochondrial protease ICP55. Alters the stability of proteins by removal of a single amino acid from their sequence.	1626	1527	196	189	111	261	237	207	121	133	91	264	208	232	469	506	498	334	367	301	488	858	514	362	305	209	341	266	276		GO:0005739; GO:0005634; GO:0005737; GO:0008233; GO:0004177; GO:0008233; GO:0050821; GO:0004177; GO:0005739; GO:0005739; GO:0070006; GO:0030145; GO:0006508
AT1G09310	plant/protein (Protein of unknown function, DUF538)	826	727	38587	48201	28063	32038	35712	32027	17745	23646	18540	18672	13999	17013	35667	32963	31200	14078	21436	18058	22658	51766	24811	21955	35075	23176	33241	26016	26949		GO:0005576; GO:0048046; GO:0008150; GO:0005634; GO:0005829
AT1G09320	Heterochromatin-binding protein which can bind to three H3K9me2 tails. Preferentially binds to long TEs. Required for transcriptional silencing, non-CG DNA methylation, and H3K9 dimethylation at some loci.	2018	1919	242	300	143	327	295	281	178	116	71	550	394	368	943	1147	993	436	502	533	260	528	339	283	261	219	326	270	255		GO:0036123; GO:0006346; GO:0006346; GO:0035064; GO:0036123; GO:0000792; GO:0044030; GO:0000775; GO:0042393; GO:0005634; GO:0000792; GO:0044030; GO:0000792; GO:0036123; GO:0005634; GO:0042393; GO:0000775; GO:0044030
AT1G09330	ECHIDNA localizes to the TGN, and has been shown to function in the vacuolar sorting pathway of cell wall components ,mucilage, and wax.	990	891	1156	1464	830	1061	1039	887	666	694	583	885	681	678	1486	1635	1442	889	1092	995	1286	2151	1418	891	1254	812	1161	905	1205		GO:0009306; GO:0005768; GO:0009826; GO:0005802; GO:0005794; GO:0005794; GO:0005802; GO:0030173; GO:0007034; GO:0005515; GO:0032588; GO:0016192; GO:0009306; GO:0007030; GO:0009826; GO:0005576; GO:0099402; GO:0005794
AT1G09340	Encodes CHLOROPLAST RNA BINDING (CRB), a putative RNA-binding protein. CRB is important for the proper functioning of the chloroplast. Mutations in CRB also affects the circadian system, altering the expression of both oscillator and output genes. The mRNA is cell-to-cell mobile.	1481	1382	49438	61651	38705	32553	43527	32960	37644	39904	34701	17492	15692	20405	47512	48939	41018	19761	25099	24288	31095	64215	43033	35643	40705	30735	34932	27186	31430		GO:0005829; GO:0010319; GO:0003723; GO:0018119; GO:0010297; GO:0005515; GO:0009507; GO:0006364; GO:0007623; GO:0010287; GO:0005777; GO:0009570; GO:0003729; GO:0003723; GO:0009506; GO:0005794; GO:0009611; GO:0005576; GO:0003824; GO:0003677; GO:0009941; GO:0005829; GO:0005840; GO:0006364; GO:0042631; GO:0045727; GO:0009658; GO:0032544; GO:0007623; GO:0005996; GO:0009409; GO:0000427; GO:0005515; GO:…
AT1G09350	Predicted to encode a galactinol synthase	1301	1202	102	93	49	274	494	406	26	35	17	32	29	35	45	28	49	30	34	20	86	313	100	72	272	176	244	244	101		GO:0016757; GO:0016757; GO:0005737; GO:0009409; GO:0047216; GO:0006012; GO:0006979; GO:0047216; GO:0009409; GO:0005794
AT1G09360	Plant invertase/pectin methylesterase inhibitor superfamily protein	567	468	0	0	0	0	0	0	0	0	0	0	0	0	0	0	0	0	0	0	0	0	0	0	0	0	0	0	0		GO:0005575; GO:0043086; GO:0046910; GO:0043086
AT1G09370	Plant invertase/pectin methylesterase inhibitor superfamily protein	540	441	0	8	0	6	2	5	0	0	0	0	0	0	2	2	0	0	0	1	1	3	1	0	4	0	3	0	2		GO:0009507; GO:0046910; GO:0043086
AT1G09380	nodulin MtN21-like transporter family protein	1568	1469	1	1	0	0	0	0	0	2	1	2	1	0	6	1	7	2	5	34	8	2	26	1	9	1	15	0	5		GO:0005886; GO:0022857
AT1G09390	GDSL-motif esterase/acyltransferase/lipase. Enzyme group with broad substrate specificity that may catalyze acyltransfer or hydrolase reactions with lipid and non-lipid substrates.	1341	1242	448	574	308	367	675	472	194	285	214	140	128	165	304	438	489	212	286	256	526	1007	562	646	751	555	561	428	543		GO:0009570; GO:0005576; GO:0009570; GO:0016788
AT1G09400	FMN-linked oxidoreductases superfamily protein	1182	1083	14	6	9	1	1	14	4	3	4	26	8	17	29	35	27	44	19	36	10	20	9	6	15	2	6	6	7		GO:0005737; GO:0016491; GO:0005737; GO:0016491; GO:0010181
AT1G09410	pentatricopeptide (PPR) repeat-containing protein	2118	2019	17	28	11	36	26	51	8	8	4	69	53	59	136	207	190	68	82	78	41	43	36	23	31	15	56	33	36		GO:0009451; GO:0043231; GO:0003723; GO:0005739; GO:0008270
AT1G09415	encodes a kinase that physically interacts with NPR1/NIM1	655	556	972	892	539	894	545	799	658	544	470	785	435	545	1268	1504	1410	706	661	712	588	816	570	960	1119	751	824	539	763		GO:0005634; GO:0010112; GO:0005515; GO:0005515; GO:0005515; GO:0005515
AT1G09420	Encodes a protein similar to glucose-6-phosphate dehydrogenase but, based on amino acid differences in the active site and lack of activity, does not encode a functional G6PDH. The amino acid sequence for the consensus sequence of the G6PDH active site (DHYLGKE) differs in three places in this protein. gc exon splice site at 20574 is based on protein alignment, and is not confirmed experimentally.	2237	2138	304.7	334.58	192.03	283.31	248.72	304.53	164.44	108.23	106.25	345.75	247.49	268.72	460.01	501.71	576.85	260.06	284.43	218.35	238.25	489.47	263.78	265.31	264.46	165.93	269.27	233.37	228.76		GO:0004345; GO:0006098; GO:0009507; GO:0050661; GO:0009507; GO:0009507
AT1G09421	Natural antisense transcript overlaps with AT1G09420	546	447	27.3	33.42	11.97	21.69	4.28	23.47	26.56	12.77	12.75	26.25	25.51	24.28	49.99	56.29	52.15	35.94	24.57	23.65	9.75	10.53	15.22	13.69	21.54	18.07	18.73	3.63	13.24		GO:0003674; GO:0005575; GO:0008150
AT1G09430	Encodes subunit A of the heteromeric enzyme ATP citrate lyase (ACL). In animals, ACL is encoded by a single gene; ACL in Arabidopsis is composed of two polypeptides, ACLA (encoded by 3 genes) and ACLB (encoded by 2 genes). The holoenzyme has an A(4)B(4)stoichiometry. Expression of both ACLA and ACLB but not of either of the subunits alone results in ACL activity.	1838	1739	2050	3028	1242	1660	1681	1644	1214	1104	1091	1468	892	996	1913	2134	2076	1259	1503	1420	1711	2840	1953	1939	2071	1407	2089	1743	2435		GO:0005829; GO:0005737; GO:0003878; GO:0006085; GO:0005576
AT1G09440	Protein kinase superfamily protein	1593	1494	322	526	267	285	284	255	192	195	192	254	203	199	554	624	513	311	368	306	342	724	375	285	357	246	358	251	260		GO:0005576; GO:0006468; GO:0016310; GO:0005576
AT1G09450	Encodes a protein kinase that phosphorylates histone H3 at Thr3 and Thr11 and plays a role in mitotic cell division.	2096	1997	219	235	132	215	196	221	53	74	51	119	78	98	203	177	170	112	81	94	176	375	167	168	114	119	193	221	196		GO:0005634; GO:0106310; GO:0000278; GO:0072355; GO:0005634; GO:0106311; GO:0000278; GO:0005737; GO:0035407; GO:0005737; GO:0035556; GO:0005634; GO:0072354; GO:0072354; GO:0035402
AT1G09460	Carbohydrate-binding X8 domain superfamily protein	1263	1164	89.26	101.24	53.19	70.74	78.2	85.59	69.29	43	36	74.39	55	57	137.85	131.27	183.49	73	67	53	45.43	88.35	44	87.27	90	83	100	62.75	59		GO:0008150; GO:0046658; GO:0003674
AT1G09470	NEAP3 is a member of a small family containing coiled-coil domains, a nuclear localization signal and a C-terminal predicted transmembrane domain. It localizes to the nuclear periphery. Mutants have altered nuclear morphology and chromatin structure.	1214	1115	252.74	371.76	213.81	298.26	297.8	338.41	164.71	148	124	290.61	249	318	644.15	565.73	540.51	321	309	293	257.57	402.65	242	224.73	278.98	206	317	261.25	268		GO:0043621; GO:0005737; GO:0005515; GO:0005654; GO:0005737; GO:0005515; GO:0005635; GO:0005737
AT1G09480	similar to Eucalyptus gunnii alcohol dehydrogenase of unknown physiological function (GI:1143445), Vigna unguiculata (gi:1854445), NOT a cinnamyl-alcohol dehydrogenase The mRNA is cell-to-cell mobile.	1110	1011	77	64	28	27	31	45	14	20	19	47	37	35	105	116	120	53	48	45	33	56	33	42	49	43	42	34	36		GO:0016616; GO:0003824; GO:0005575; GO:0004022
AT1G09483	myosin heavy chain, cardiac protein	339	240	2	1	3	0	0	0	0	0	0	0	0	1	1	3	2	2	1	0	0	1	0	0	1.02	0	0	0	0		GO:0003674; GO:0008150; GO:0005739
AT1G09486	pseudogene of Translation protein SH3-like family protein	1302	1203	71.47	102.19	47.97	47.29	24.52	29.2	23.44	13.42	11.07	64.34	44.59	48.27	113.41	183.84	119.66	55.22	47.68	55.26	32.06	74.45	33.7	36.93	33.5	26.91	33.49	33.48	21.48		None found
AT1G09490	similar to Eucalyptus gunnii alcohol dehydrogenase of unknown physiological function (GI:1143445), Vigna unguiculata (gi:1854445), NOT a cinnamyl-alcohol dehydrogenase; Location of EST gb:H37170, gb:H77227 and gb:AA605565	1139	1040	1609	1430	791	1210	1067	1191	606	654	552	1339	974	1219	2605	2549	2391	1411	1802	1696	1267	2172	1183	1183	1462	1061	1406	1179	1246		GO:0016616; GO:0003824; GO:0004022; GO:0099503
AT1G09500	similar to Eucalyptus gunnii alcohol dehydrogenase of unknown physiological function (GI:1143445), Vigna unguiculata (gi:1854445), NOT a cinnamyl-alcohol dehydrogenase	1150	1051	250	128	58	194	94	166	49	70	103	267	49	136	1303	1053	1464	616	734	4160	760	839	1711	386	736	540	373	142	566		GO:0005515; GO:0004022; GO:0003824; GO:0005515; GO:0016616
AT1G09510	similar to Eucalyptus gunnii alcohol dehydrogenase of unknown physiological function (GI:1143445), Vigna unguiculata (gi:1854445), NOT a cinnamyl-alcohol dehydrogenase	1078	979	2	0	0	1	1	0	0	0	0	6	0	0	11	8	18	13	4	232	5	1	46	1	19	38	1	0	10		GO:0016616; GO:0004022; GO:0005575
AT1G09520	hypothetical protein	1105	1006	528	643	360	380	342	328	248	202	200	547	411	363	708	834	753	403	488	453	355	598	414	360	367	262	422	290	345		GO:0005634
AT1G09530	Transcription factor interacting with photoreceptors phyA and phyB. Forms a ternary complex in vitro with G-box element of the promoters of LHY, CCA1. Acts as a negative regulator of phyB signalling. It degrades rapidly after irradiation of dark grown seedlings in a process controlled by phytochromes. Does not play a significant role in controlling light input and function of the circadian clockw…	1957	1858	559	580	269	431	278	400	428	330	248	973	604	491	897	1109	1382	463	457	494	405	775	388	332	316	268	371	314	379		GO:0010017; GO:0005515; GO:0005515; GO:0005515; GO:0005634; GO:0005515; GO:0005515; GO:0005515; GO:0003700; GO:0009704; GO:0005515; GO:0005634; GO:0005515; GO:0005634; GO:0005515; GO:0005634; GO:0005515; GO:0005515; GO:0005515; GO:0005515; GO:0005515; GO:0005515; GO:0031539; GO:0003700; GO:0042802; GO:0009740; GO:0042802; GO:0046983; GO:0042802; GO:0009639; GO:0005515; GO:0005634; GO:0005634; GO:…
AT1G09540	Encodes putative transcription factor. Mutants lack of mucilage extrusion from the seeds during imbibition. Reduced quantities of mucilage are deposited during the development of the seed coat epidermis in myb61 mutants. Expressed in guard cells,loss of function mutations show an increase in stomatal pore opening suggesting a role in ABA independent regulation of stomatal pore size.	1498	1399	6	5	5	3	3	0	3	2	0	8	7	8	14	8	8	12	9	9	1	4	0	3	1	0	3	3	2		GO:0010119; GO:0010087; GO:0003700; GO:0000976; GO:0010119; GO:0005634; GO:0010214; GO:0003700; GO:0010089; GO:0048364; GO:0000976
AT1G09550	Pectinacetylesterase family protein	1240	1141	0	0	0	0	0	0	0	0	0	0	0	0	0	0	0	0	0	0	0	0	1	0	1	2	0	0	0		GO:0052793; GO:0005576; GO:0009505; GO:0071555
AT1G09560	Encodes a plasodesmata-located protein involved in regulating primary root growth by controlling phloem-mediated allocation of resources between the primary and lateral root meristems. The mRNA is cell-to-cell mobile.	942	843	1938	2653	1169	808	677	622	887	872	1121	837	426	707	1256	1459	1332	561	752	1021	1047	1582	1748	967	1092	909	1075	726	1708		GO:2000280; GO:0005618; GO:0005634; GO:0009506; GO:0030145; GO:2000280; GO:0010497; GO:0005618; GO:0006950; GO:0005576; GO:0010497; GO:0009506
AT1G09570	Light-labile cytoplasmic red/far-red light photoreceptor involved in the regulation of photomorphogenesis. It exists in two inter-convertible forms: Pr and Pfr (active) and functions as a dimer.The N terminus carries a single tetrapyrrole chromophore, and the C terminus is involved in dimerization. It is the sole photoreceptor mediating the FR high irradiance response (HIR). Major regulator in re…	3829	3730	1797	2278	1400	1556	1900	1928	2757	1857	1587	2379	1584	1805	2871	3024	2979	1866	2412	1984	1594	2709	1648	1769	1772	1349	1646	1486	1668		GO:0005515; GO:0009630; GO:0005515; GO:0005515; GO:0005515; GO:0005886; GO:0000155; GO:0009507; GO:0005515; GO:0009507; GO:0004673; GO:0010218; GO:0009638; GO:0010201; GO:0046685; GO:0042802; GO:0005515; GO:0005515; GO:0016604; GO:0005515; GO:0005515; GO:0017148; GO:0005515; GO:0005515; GO:0005515; GO:0010203; GO:0042802; GO:0005515; GO:0009640; GO:0005737; GO:0009883; GO:0010218; GO:0009584; GO:…
AT1G09575	Mitochondrial calcium channel.	1152	1053	104	136	66	97	135	118	71	51	50	122	78	81	146	302	435	58	66	113	65	131	95	131	103	67	109	70	118		GO:0051560; GO:0036444; GO:0005739; GO:0015292; GO:0009507; GO:0009507; GO:0005262; GO:0005262; GO:0031305; GO:1990246
AT1G09580	emp24/gp25L/p24 family/GOLD family protein	921	822	243	313	180	332	361	384	178	159	139	454	346	427	886	843	802	480	621	493	465	908	535	318	505	387	381	280	338		GO:0005794; GO:0030134; GO:0006888; GO:0005793; GO:0005783; GO:0007030; GO:0006886
AT1G09590	Translation protein SH3-like family protein	708	609	8221.26	10589.4	5973.13	9461.74	7705.46	9384.18	3351.45	3917.49	3150.98	5708.78	4403.58	4639.24	6554.68	7125.49	5858.77	3645.69	4193.35	4168.52	6443.48	13445.8	9040.15	7700.35	10699.8	8830.13	9155.67	7114.94	7372.92		GO:0022625; GO:0005737; GO:0022625; GO:0005576; GO:0022626; GO:0005730; GO:0003735; GO:0022626
AT1G09600	Protein kinase superfamily protein	2145	2046	36	70	40	23	38	51	17	13	14	31	31	35	72	96	76	33	39	27	36	102	36	37	28	38	43	38	35		GO:0000307; GO:0008353; GO:0005634; GO:0070816; GO:0005634; GO:0016310; GO:0032968; GO:0006468; GO:0004693
AT1G09610	glucuronoxylan 4-O-methyltransferase-like protein (DUF579)	1180	1081	23	35	17	31	26	20	9	13	9	24	21	24	60	63	49	31	52	32	30	84	53	22	44	26	33	22	15		GO:0009834; GO:0045491; GO:0005576; GO:0045492; GO:0005794; GO:0030775; GO:0005794
AT1G09620	ATP binding/leucine-tRNA ligases/aminoacyl-tRNA ligase	3720	3621	3146	4161	2455	3367	3450	3124	2027	1978	1743	3656	2743	3084	5629	6117	5263	3333	4578.01	3489	4587	7857	4916	3344	3392	2765	3692	3116	3389		GO:0005737; GO:0009506; GO:0006429; GO:0002161; GO:0004823; GO:0009507
AT1G09625	transmembrane protein	431	332	0	0	0	0	0	0	0	0	0	0	0	0	0	0	0	2	0	0	0	3	0	0	0	0	0	0	0		None found
AT1G09630	Encodes a putative GTP-binding protein. Associates with organelles on a pathway from the Golgi to the plasma membrane in interphase. In dividing cells acts at the cell plate.	938	839	450	623	407	649	760	649	186	235	148	290	179	258	510	512	495	281	341	274	666	1131	718	639	659	547	692	594	701		GO:0003924; GO:0009504; GO:0005768; GO:0005886; GO:0000911; GO:0005634; GO:0005794; GO:0005576; GO:0005768
AT1G09640	Translation elongation factor EF1B, gamma chain	1795	1696	8000	10530	5987	8468	7932.43	7249	5015	5036	4331	8930	6814	7675	12658	14242	11132	7737	10081	8650	9101	16750	13245	8766	9897	7537.49	9731	7642	8307		GO:0005829; GO:0004364; GO:0006749; GO:0005737; GO:0009506; GO:0005576; GO:0005737; GO:0005773
AT1G09645	transmembrane protein	751	652	552	647	374	550	489	460	264	245	240	403	321	369	749	817	828	444	535	504	574	817	559	542	647	454	615	503	542		GO:0003674; GO:0008150; GO:0009507
AT1G09650	F-box and associated interaction domains-containing protein	1478	1379	6	3	18	21	12	20	7	4	3	25	12	21	45	47	45	19	21	18	28	24	12	16	6	15	17	20	15		GO:0005634; GO:0043565; GO:0003700; GO:0006355
AT1G09660	RNA-binding KH domain-containing protein	1387	1288	1780	2037	1257	1662	1203	1549	1008	812	730	3144	2294	2485	4047	4484	3686	2207	2488	2175	1352	2617	1538	1306	1653	1265	1466	1221	1256		GO:0005634; GO:0005634; GO:0003729; GO:0005634; GO:0048024; GO:0005634
AT1G09665	Toll-Interleukin-Resistance (TIR) domain family protein	498	399	0	0	0	0	1	0	0	0	0	0	0	0	0	2	5	0	0	0	0	0	0	0	0	3	1	0	0		GO:0005737; GO:0007165
AT1G09680	Pentatricopeptide repeat (PPR) superfamily protein	1824	1725	36	60	32	87	63	47	9	10	12	195	129	132	386	461	395	154	192	165	82	161	77	62	71	41	75	54	90		GO:0005739; GO:0003674; GO:0005739; GO:0008150
AT1G09690	Translation protein SH3-like family protein	759	660	12368.7	16346.6	9368.87	15864.3	13917.5	16112.8	7857.55	8242.51	6706.02	14127.2	10783.4	11510.8	20017.3	22812.5	15885.2	11237.3	13505.6	13367.5	10641.5	22145.2	15873.9	15681.6	19242.2	14893.9	16237.3	11946.1	13183.1		GO:0005576; GO:0005737; GO:0006412; GO:0022625
AT1G09700	Encodes a nuclear dsRNA binding protein. Involved in mRNA cleavage. The mutant is characterized by shorter stature, delayed flowering, leaf hyponasty, reduced fertility, decreased rate of root growth, and an altered root gravitropic response. It also exhibits less sensitivity to auxin and cytokinin.	1688	1589	606	700	403	581	498	505	437	380	283	1091	820	792	1437	1607	1356	820	955	921	570	1002	640	530	598	485	630	473	485		GO:0005515; GO:0010267; GO:0005515; GO:0009733; GO:0031053; GO:0005634; GO:0031054; GO:0005515; GO:0005515; GO:0005515; GO:0005515; GO:0042802; GO:0010589; GO:0035198; GO:0009735; GO:0003725; GO:0006396; GO:0031054; GO:0005515; GO:0031054; GO:0042802; GO:0005634; GO:0005634; GO:0005515; GO:0010445; GO:0030422; GO:0009737; GO:0005634; GO:0003725; GO:0005515; GO:0005515; GO:0005515; GO:0005634; GO:…
AT1G09710	Paralog of DRMY1 with unknown function.	2154	2055	280	245	166	281	174	314	247	159	155	742	585	592	783	977	740	557	641	507	272	462	298	280	335	237	279	244	240		GO:0005634; GO:0005634; GO:0005634; GO:0005634; GO:0005634
AT1G09720	Member of NET domain family of actin binding proteins. Paralog of At3g22790 (NET2A).	2787	2688	3	0	0	1	0	0	0	0	0	0	0	0	0	0	2	0	1	0	1	1	0	1	1	0	0	0	0		GO:0008150; GO:0005575; GO:0003779
AT1G09730	Encodes a SUMO protease that positively regulates the transition to flowering in long and short days. Along with SPF2, its activity is required for fertility as asp1/spf2 double mutants have defects in gametogenesis and embroygenesis.	3386	3287	1407	1583	803	1098	789	959	815	660	547	1432	914	999	1912	2087	1960	1033	1077	1021	905	1515	840	788	960	762	957	852	940		GO:0070139; GO:0070139; GO:0070139; GO:0070139; GO:0048578; GO:0016926; GO:0006508; GO:0048576; GO:0006508; GO:0005634; GO:0005634; GO:0016925
AT1G09740	Adenine nucleotide alpha hydrolases-like superfamily protein	843	744	268	442	178	225	166	184	294	249	207	144	103	105	504	460	549	244	369	331	303	471	247	186	201	164	243	206	237		GO:0005737; GO:0005737
AT1G09750	Eukaryotic aspartyl protease family protein	1578	1479	3988	4569	3091	6993	10967	8727	1671	1704	1513	2710	2048	2964	4411	4497	4721	2644	3526	2365	4853	8850	5355	6399	7728	6265	7687	6270	7094		GO:0009627; GO:0048046; GO:0005576; GO:0005618; GO:0099503
AT1G09760	U2 small nuclear ribonucleoprotein A	1190	1091	1739	2059	1204	1791	1638	1807	1100	910	754	1695	1321	1336	2659	3098	2302	1443	1754	1618	1310	2324	1742	1586	1839	1336	1822	1498	1513		GO:0000398; GO:0005634; GO:0005730; GO:0030620; GO:0015030; GO:0005634; GO:0005737; GO:0005654
AT1G09770	Member of MYB3R- and R2R3- type MYB- encoding genes. Essential for plant innate immunity. Interacts with MOS4 and PRL1. The mRNA is cell-to-cell mobile.	2934	2835	3080	3841	2200	2791	2826	2911	2534	1886	1722	4277	3236	3680	5931	6495	5542	3424	3940	3493	2742	5171	3073	3042	2929	2347	3181	2406	2954		GO:0005634; GO:0000974; GO:0006355; GO:0005681; GO:0003700; GO:0005576; GO:0002758; GO:0042742; GO:0005515; GO:0050832; GO:0000398; GO:0005515
AT1G09780	Encodes a 2,3-biphosphoglycerate-independent phosphoglycerate mutase that is involved in pollen development and stomatal movement.	1911	1812	4023	5981	3123	4461	5252	4014	872	1333	1158	1191	749	941	1921	2494	2806	985	1323	1224	5630	9666	6513	3734	4534	3473	6017	4029	4399		GO:0030145; GO:0009555; GO:0005829; GO:0010118; GO:0009737; GO:0009555; GO:0046537; GO:0010118; GO:0009409; GO:0046537; GO:0009507; GO:0006007; GO:0009506; GO:0006096; GO:0005740; GO:0010037; GO:0009637; GO:0046537; GO:0005737; GO:0005576; GO:0005886; GO:0044262
AT1G09790	COBRA-like protein 6 precursor	1451	1352	0	0	0	0	1	0	0	0	0	0	0	0	0	0	0	0	0	0	1	0	1	1	0	0	0	0	0		GO:0005886; GO:0052324; GO:0005886; GO:0010215; GO:0046658; GO:0031225; GO:0031225; GO:0031225; GO:0031225
AT1G09794	Cox19 family protein (CHCH motif)	422	323	98	158	69	110	87	79	45	70	42	75	30	69	91	98	93	53	55	71	103	159	115	95	112	105	149	87	117		GO:0003674; GO:0008150; GO:0009507
AT1G09795	ATP phosphoribosyl transferase, catalyses first step of histidine biosynthesis	1516	1417	3403	4892	2710	3450	3806	3904	2870	2868	2408	4238	3147	3785	6029	6880	5560	3005	3771	3607	2412	5114	2883	3122	4038	3031	3782	3256	3397		GO:0000287; GO:0000105; GO:0000105; GO:0000105; GO:0009507; GO:0003879; GO:0009507; GO:0009570; GO:0003879
AT1G09800	Pseudouridine synthase family protein	1442	1343	170	171	100	216	186	197	104	83	66	405	359	293	565	601	407	302	371	346	200	467	286	241	234	185	202	199	195		GO:0001522; GO:0009982; GO:0005634; GO:0106029; GO:0003723; GO:0005634
AT1G09810	evolutionarily conserved C-terminal region 11	1775	1676	701	849	424	490	458	390	293	274	212	843	634	683	1343	1541	1315	640	777	607	445	993	456	408	423	328	489	413	421		GO:0003729; GO:0005515; GO:0003723; GO:0061157; GO:0005737; GO:0005634; GO:0005634; GO:0005634
AT1G09812	multidrug resistance protein	387	288	64	96	54	22	15	18	43	30	15	16	21	11	47	39	61	32	25	22	29	79	35	34	36	41	35	26	35		GO:0008150; GO:0003674; GO:0005634
AT1G09815	polymerase delta 4	658	559	636	709	448	641	675	763	195	270	197	660	474	570	1015	1154	884	566	617	588	572	1035	719	627	792	690	866	624	730		GO:0003887; GO:0000731; GO:0005634; GO:0006261; GO:0043625
AT1G09820	Pentatricopeptide repeat (PPR-like) superfamily protein	2127	2028	338	318	208	179	146	161	62	82	54	163	125	121	334	342	371	134	173	168	196	336	172	151	190	159	194	138	186		GO:0008150; GO:0005739; GO:0003674
AT1G09830	glycinamide ribonucleotide synthetase (GAR synthetase) that catalyzes the conversion of phosphoribosyl amine to phosphoribosyl glycineamide	1790	1691	1404	1810	959	1577	1629	1548	830	824	674	1695	1249	1466	2844	2957	2263	1500	2033	1732	1693	3382	2201	1439	1578	1376	1746	1448	1489		GO:0006164; GO:0009507; GO:0009507; GO:0009113; GO:0009507; GO:0046872; GO:0009570; GO:0006189; GO:0004637; GO:0004637
AT1G09840	shaggy-like protein kinase 41	1899	1800	1902	2238	1218	1201	992	1158	1038	908	840	799	643	730	1526	1506	1480	846	1036	822	1232	2230	1085	965	1127	807	1183	1038	1197		GO:0005634; GO:0005634; GO:0005829; GO:0005634; GO:0005634; GO:0006468; GO:0005739; GO:0005737; GO:0005634; GO:0106311; GO:0005634; GO:0007165; GO:0005634; GO:0004674; GO:0005634; GO:0106310; GO:0005634; GO:0005634
AT1G09850	Arabidopsis thaliana papain-like cysteine peptidase	1638	1539	654	871	434	753.99	823	722	707	645	587	815.97	608	821.99	2314.96	2256.98	2239	958.99	1472	1279	1354	2260	1543	804	1116	786	1038	805	926		GO:0005615; GO:0004197; GO:0051603; GO:0005764; GO:0005773; GO:0005783; GO:0005576; GO:0005576
AT1G09860	Member of a family of proteins related to PUP1, a purine transporter. May be involved in the transport of purine and purine derivatives such as cytokinins, across the plasma membrane.	1294	1195	5	0	1	2.01	5	1	3	0	1	10.03	2	9.01	9.04	9.02	0	6.01	5	4	1	0	0	3	2	0	3	3	0		GO:0005345; GO:0015211; GO:0016020; GO:0005345; GO:0006863
AT1G09870	histidine acid phosphatase family protein	1694	1595	684	882	491	523	757	508	456	416	368	839	607	701	1292	1445	1130	709	941	742	717	1211	877	602	617	495	704	555	705		GO:0003993; GO:0005783; GO:0005576; GO:0052745; GO:0005774
AT1G09880	Rhamnogalacturonate lyase family protein	1896	1797	28	25	6	25	15	13	15	2	5	6	2	5	14	9	6	8	7	8	20	15	16	24	8	12	17	10	19		GO:0005576; GO:0005975; GO:0005576; GO:0016829; GO:0005576; GO:0005576; GO:0102210; GO:0030246
AT1G09890	Rhamnogalacturonate lyase family protein	1899	1800	51	59	29	65	53	29	30	19	27	58	41	72	195	173	167	87	113	106	104	168	78	29	50	31	33	51	26		GO:0030246; GO:0102210; GO:0005576; GO:0016829; GO:0005576; GO:0005576; GO:0005576; GO:0005576; GO:0005975
AT1G09900	Pentatricopeptide repeat (PPR-like) superfamily protein	1797	1698	762	955	592	814	820	794	283	323	220	845	639	612	1445	1429	1276	745	929	780	1041	1717	944	766	834	646	833	828	765		GO:0003674; GO:0008150; GO:0009507
AT1G09910	Rhamnogalacturonate lyase family protein	2234	2135	448	573	298	384	379	415	290	252	210	206	138	183	261	261	252	174	240	159	387	703	412	372	404	316	504	395	408		GO:0102210; GO:0005576; GO:0005576; GO:0030246; GO:0016829; GO:0005576; GO:0005975
AT1G09920	TRAF-type zinc finger-like protein	968	869	1369	1589	832	951	850	1032	783	685	576	865	596	686	1328	1430	1475	720	771	899	655	1241	672	807	1085	793	1113	815	998		GO:0005634
AT1G09930	oligopeptide transporter	2205	2106	9	3	4	1	4	3	4	3	4	1	0	0	2	4	5	2	1	2	2	1	1	7	7	4	9	1	7		GO:0005887; GO:0005737; GO:0035673; GO:0035673; GO:0035673; GO:0016020
AT1G09932	Phosphoglycerate mutase family protein	1131	1032	328	688	107	307	116	124	119	50	72	28	16	25	11	13	33	8	10	30	106	79	97	154	115	121	519	310	682		GO:0016868; GO:0005737; GO:0008150; GO:0005634; GO:0005739
AT1G09935	Phosphoglycerate mutase family protein	696	597	1	0	0	1	0	0	0	0	1	0	0	0	0	0	0	0	0	1	0	0	2	0	1	1	2	0	1		GO:0005737; GO:0008150; GO:0003824; GO:0016868
AT1G09940	Encodes glutamyl-tRNA reductase. Involved in heme biosynthesis in non-photosynthetic tissues and induced by oxidative stress in photosynthetic tissues to supply heme for defensive hemoproteins	2114	2015	723	817	565	680	511	689	478	347	276	664	419	471	1265	1701	1664	497	600	740	588	934	725	882	803	589	828	512	654		GO:0006782; GO:0006783; GO:0050661; GO:0015995; GO:0008883; GO:0008883; GO:0009536; GO:0009507; GO:0033014; GO:0006979; GO:0006779
AT1G09950	RESPONSE TO ABA AND SALT 1	1027	928	5	10	8	10	7	5	4	3	2	62	24	26	84	234	298	34	36	43	21	31	34	9	11	16	20	12	23		GO:0005634; GO:0006351; GO:0009651; GO:0009737; GO:1900070; GO:0043565; GO:0009788
AT1G09960	low affinity (10mM) sucrose transporter in sieve elements (phloem)	1974	1875	133	151	88	132	127	89	91	115	65	147	171	152	397	450	492	215	325	282	160	307	204	134	159	111	138	125	144		GO:proton ; GO:0005773; GO:0008515; GO:0005887; GO:0016020; GO:0005801; GO:0005886; GO:0008515; GO:proton ; GO:0015770; GO:0005985; GO:0005886; GO:0005773; GO:0005886
AT1G09970	RLK7 belongs to a leucine-rich repeat class of receptor-likekinase (LRR-RLKs). It is involved in the control of germination speed and the tolerance to oxidant stress. The mRNA is cell-to-cell mobile.	3251	3152	3782	4692	1622	2197	1218	1751	1182	1385	1223	2911	1710	1945	3439	5015	4922	1582	1937	2333	2016	3090	2588	2024	2090	1711	2569	1671	3379		GO:0005515; GO:0001653; GO:0005886; GO:0016301; GO:0004672; GO:0045087; GO:0042277; GO:0042802; GO:0006979; GO:0005886; GO:0009845; GO:0106311; GO:0106310; GO:0005886; GO:0005515; GO:0046777
AT1G09980	Putative serine esterase family protein	3159	3060	1219	1396	807	1021	748	837	386	392	339	845	734	695	1428	1535	1435	800	1000	823	934	1439	716	662	687	538	819	857	763		GO:0044255
AT1G09995	DNA repair DEAD helicase RAD3/XP-D subfamily protein	724	625	174	161	104	106	97	120	92	91	74	90	94	96	230	322	254	135	161	127	119	161	83	97	96	82	114	95	114		GO:0005739; GO:0008150; GO:0005739
AT1G10000	Ribonuclease H-like superfamily protein	912	813	45	45	17	33	26	24	30	18	18	47	18	38	70	89	83	51	51	46	19	50	23	50	34	27	17	21	40		GO:0005575; GO:0004523; GO:0008150; GO:0003676
AT1G10010	Encodes a high affinity amino acid transporter that is probably responsible for import of organic nitrogen into developing seeds. One of eight gene family members that encode amino acid permeases. Most closely related to AAP1 (75%) identity.	1428	1329	2	1	2	1	2	0	0	0	1	0	0	0	0	0	1	0	4	0	2	0	1	4	2	1	2	1	2		GO:0005886; GO:0015171; GO:0015171; GO:0005886; GO:0006865; GO:0016020; GO:0005886
AT1G10020	formin-like protein (DUF1005)	1976	1877	1433	2066	1282	1042	788	1026	2215	1602	1877	509	316	404	718	604	370	542	664	578	878	1688	1060	955	991	732	887	783	845		GO:0003674; GO:0005634; GO:0008150
AT1G10030	Encodes a protein that functions as a scaffolding platform for coassembling the sterol C4 demethylation enzyme complex. It also plays an essential role in the maintenance of polar auxin transport (PAT) by restricting the release and accumulation of 4-carboxy-4-methyl-24-methylenecycloartanol (CMMC), a PAT inhibitor.	743	644	504	580	387	489	431	477	280	270	199	368	274	318	717	862	633	365	470	405	420	810	482	421	516	364	419	407	359		GO:0005783; GO:2000012; GO:0030674; GO:0005783; GO:0030674; GO:0005739
AT1G10040	alpha/beta-Hydrolases superfamily protein	1689	1590	151	158	64	95	74	86	111	52	76	124	104	114	179	213	176	81	105	103	105	127	80	50	97	68	109	78	85		GO:0044255; GO:0005634; GO:0005634
AT1G10050	Encodes a putative glycosyl hydrolase family 10 protein (xylanase).	3230	3131	383	528	165	316	278	255	1961	1441	1190	1132	857	723	1490	1417	888	708	841	797	296	426	268	234	238	231	390	270	395		GO:0005975; GO:0031176; GO:0005576; GO:0004553; GO:0005576; GO:0005576; GO:0045493
AT1G10060	encodes a mitochondrial branched-chain amino acid aminotransferase. Complements the yeast leu/iso-leu/val auxotrophy mutant.	1631	1532	263	309	180	505	562	490	78	46	66	294	242	261	431	522	554	305	421	281	470	873	397	491	553	416	582	471	500		GO:0009507; GO:0009507; GO:0052655; GO:0052656; GO:0004084; GO:0005739; GO:0005737; GO:0005737; GO:0006574; GO:0003824; GO:0006552; GO:0005515; GO:0004084; GO:0009507; GO:0052654; GO:0004084; GO:0005737; GO:0005829
AT1G10070	Encodes a chloroplast branched-chain amino acid aminotransferase. Complements the yeast leu/iso-leu/val auxotrophy mutant. Involved in cell wall development.	1642	1543	68.29	91.25	21.51	117.12	41.88	73.31	13.36	22.16	10.11	56.75	13.65	20.57	57.14	81.42	154.03	26.59	47.2	73.48	66.88	99.52	54	104.51	77.82	73.5	146	98.6	152.42		GO:0009507; GO:0004084; GO:0052654; GO:0009507; GO:0009507; GO:0005829; GO:0009099; GO:0004084; GO:0005737; GO:0071669; GO:0052656; GO:0009098; GO:0052655; GO:0009097
AT1G10090	Early-responsive to dehydration stress protein (ERD4)	2910	2811	484.71	521.75	272.49	1314.88	940.12	1156.69	179.64	167.84	155.89	1251.25	929.35	918.43	1595.86	2061.58	2339.97	896.41	968.8	827.52	784.12	1465.48	739	721.49	976.18	745.5	1254	1135.4	1293.58		GO:0005227; GO:0005576; GO:0005886
AT1G10095	Protein prenylyltransferase superfamily protein	1507	1408	155	179	84	171	186	145	82	68	47	187	136	131	287	362	361	155	184	151	131	250	168	97	141	110	157	103	135		GO:0005634; GO:0018342; GO:0018342; GO:0005737; GO:0005634; GO:0008318; GO:0005634; GO:0005634
AT1G10100	hypothetical protein	489	390	0	0	0	0	0	0	0	0	0	0	0	0	0	0	0	0	0	0	0	0	0	0	0	0	0	0	1		GO:0008150; GO:0003674
AT1G10110	F-box family protein	1351	1252	23	29	12	18	7	15	5	5	3	34	14	24	61	54	47	20	30	27	12	5	19	8	11	6	14	11	4		GO:0005634; GO:0003674; GO:0008150
AT1G10120	basic helix-loop-helix (bHLH) DNA-binding superfamily protein	2130	2031	841	1132	673	548	542	590	539	464	436	561	441	525	884	925	894	567	666	520	640	1232	595	579	676	484	506	464	581		GO:0003700; GO:0046983; GO:0005515; GO:0005634; GO:0003700; GO:0003700; GO:0005634; GO:0006355; GO:0009637; GO:0000976; GO:0000976; GO:0005634; GO:0005634
AT1G10130	Encodes a golgi localized P2A-type Ca2+ ATPase involved in Mn nutrition and homeostasis.	3478	3379	1225	1361	778	969	781	833	606	509	495	1318	1011	912	2225	2112	1830	1267	1499	1202	1250	1886	1126	887	854	697	975	936	1003		GO:0005388; GO:0005388; GO:0005794; GO:0016887; GO:0005794; GO:0055071; GO:0006816; GO:0070588; GO:0005388; GO:0005802; GO:0012505; GO:0048364; GO:0005794; GO:0005768; GO:0006828; GO:0006874; GO:0015410; GO:0005388; GO:0005388; GO:0005634; GO:0008553
AT1G10140	Uncharacterized conserved protein UCP031279	747	648	114	153	76	152	145	150	144	111	143	217	128	125	196	296	244	144	162	180	74	131	172	207	210	132	273	119	229		GO:0003674; GO:0071456
AT1G10150	Carbohydrate-binding protein	1791	1692	1240	1513	819	938	519	720	814	698	648	866	567	635	1693	2191	2321	914	945	934	736	1332	767	1035	886	490	1080	579	662		GO:0030246; GO:0005739
AT1G10155	phloem protein 2-A10	555	456	128	206	111	8	6	11	21	25	23	9	11	25	25	15	12	8	27	17	20	52	18	16	11	3	18	7	4		GO:0003674; GO:0008150
AT1G10160	transposable_element_gene	4500	4401	572	619	394	308	176	210	178	144	151	261	214	242	476	486	404	248	332	284	240	403	229	181	186	162	174	172	155		None found
AT1G10170	Encodes AtNFXL1, a homologue of the putative human transcription repressor NF-X1. Functions as a negative regulator of the trichothecene phytotoxin-induced defense response.	3897	3798	1408	1712	939	1135	744	1053	1058	735	670	1835	1288	1300	2224	2655	2164	1225	1335	1320	1165	1878	1204	1075	966	852	1087	882	1016		GO:0003700; GO:0005634; GO:0000977; GO:0005634; GO:0008270; GO:0009651; GO:0009697; GO:0006355; GO:0005515; GO:0005634; GO:0003729; GO:0005634; GO:0005634; GO:0042742; GO:0016567; GO:0003729; GO:0010310; GO:0010188; GO:0000981; GO:0009642; GO:0005634; GO:0005634
AT1G10180	LOW protein: exocyst complex component-like protein	2502	2403	829	1019	602	745	818	697	371	262	243	616	481	496	944	1093	1046	548	678	562	846	1444	854	698	746	637	761	656	778		GO:0000145; GO:0060321; GO:0008104; GO:0005634; GO:0003674; GO:0006893
AT1G10190	NEP-interacting protein, putative (DUF239)	1311	1212	0	0	0	0	0	0	0	0	0	0	0	0	0	0	0	0	0	0	0	0	0	0	0	0	0	0	0		GO:0003674; GO:0008150; GO:0005576
AT1G10200	Encodes a member of the Arabidopsis LIM proteins: a family of actin bundlers with distinct expression patterns. WLIM1, WLIM2a, and WLIM2b are widely expressed, whereas PLIM2a, PLIM2b, and PLIM2c are predominantly expressed in pollen. Regulates actin cytoskeleton organization.	982	883	987	1297	700	3032	3533	3387	578	530	448	3001	2125	2417	3159	2912	3162	2092	2337	1939	2120	4024	1915	2249	3276	2288	3706	3018	3108		GO:0051017; GO:0051015; GO:0005737; GO:0051017; GO:0051015; GO:0005886; GO:0003729; GO:0015629; GO:0005737; GO:0015629
AT1G10210	Encodes ATMPK1. Kinase is activated by wounding.	1631	1532	231	247	152	244	214	250	176	175	174	394	310	287	525	535	428	330	373	292	207	320	174	217	223	184	254	241	325		GO:0009734; GO:0004672; GO:0005737; GO:0005634; GO:0005634; GO:0006468; GO:0004707; GO:0035556; GO:0005515; GO:0007165; GO:0005515; GO:0005515; GO:0005515; GO:0016301; GO:0005634; GO:0004707; GO:0005634; GO:0004674
AT1G10220	ZCF37	804	705	3	0	0	0	1	5	21	24	19	21	22	12	32	29	14	23	15	14	4	9	3	1	4	1	2	2	1		GO:0005634; GO:0005634; GO:0008150; GO:0003674
AT1G10230	E3 ubiquitin ligase SCF complex subunit SKP1/ASK1 family protein	789	690	370	513	288	397	536	417	1549	1300	1050	1005	641	807	1097	1359	954	625	717	700	312	610	416	348	445	371	446	387	394		GO:0005515; GO:0097602; GO:0005515; GO:0031146; GO:0005515; GO:0005634; GO:0005737; GO:0005634; GO:0016567
AT1G10240	FAR1-related sequence 11	2295	2196	335	430	242	333	263	357	382	277	300	650	490	527	974	829	664	597	753	555	300	514	337	322	365	321	318	300	345		GO:0005634; GO:0005634; GO:0006355; GO:0008270; GO:0005515
AT1G10250	paired amphipathic helix Sin3-like protein	330	231	0	0	0	0	0	0	0	0	0	0	0	0	0	0	0	0	0	0	0	0	0	0	0	0	0	0	0		GO:0003714; GO:0005634
AT1G10260	transposable_element_gene	722	623	0	0	0	0	0	0	0	4.62	0	1.19	0	0	0	1.33	0	0	0	0	0	0	0	0	2.09	1.16	0	0	0		None found
AT1G10270	glutamine-rich protein 23	2985	2886	430	582	292	387	428	381	246	151	134	687	461	539	975	1177	978	518	658	560	570	1064	660	341	360	359	457	371	356		GO:0051301; GO:0009793; GO:0005739; GO:0005515; GO:0005634; GO:0005634; GO:0009507
AT1G10280	Core-2/I-branching beta-1,6-N-acetylglucosaminyltransferase family protein	1897	1798	306	325	172	170	153	99	183	115	124	133	129	111	365	447	477	129	202	151	206	444	191	105	127	117	162	162	154		GO:0005739; GO:0016757
AT1G10290	involved in trafficking from the trans-Golgi Network to the central vacuole. The mRNA is cell-to-cell mobile.	3304	3205	2158	2782	1494	2088	2648	2294	991	1148	995	1992	1425	1880	2951	3083	3070	1759	2280	1792	3241	5205	3224	2194	2296	1802	2711	2169	2357		GO:0005737; GO:0005774; GO:0000266; GO:0005737; GO:0008017; GO:0006896; GO:0003924; GO:0005794; GO:0003924; GO:0009506; GO:0005886; GO:0016020; GO:0005576; GO:0005886
AT1G10300	GTPase involved in HA - and ABA-mediated signaling pathways, particularly during defense respnses to pathogens. A truncated version of NOG1-2 has been detected in Col-0, Ler-0, Rsch-4 ecotypes. Functions similarly to the paralogous gene NOG1-1.	2064	1965	4	6	2	5	1	2	1	0	0	21	8	23	43	45	33	25	31	21	11	24	8	4	3	7	0	3	4		GO:0005525; GO:0005634; GO:0005634; GO:1900426; GO:0005634; GO:0010118; GO:0003924
AT1G10310	encodes a NADPH-dependent pterin aldehyde reductase that accepts pterin aldehyde as well as dihydropterin aldehyde as substrates involved in metabolism and salvage of folate and its derivatives.	901	802	941	1267	694	1129	983	1098	558	533	458	1007	727	796	1235	1385	1135	612	851	785	610	1304	750	859	915	837	1102	867	998		GO:0005829; GO:0005829; GO:0016616; GO:0016616; GO:0006760; GO:0009507; GO:0006760
AT1G10320	Zinc finger C-x8-C-x5-C-x3-H type family protein	2274	2175	1229	1267	611	729	442	799	383	293	231	751	510	574	1092	1293	1242	579	566	557	502	1117	554	488	585	598	581	540	644		GO:0005634; GO:0005681; GO:0005634; GO:0089701; GO:0000398; GO:0030628; GO:0089701; GO:0000398
AT1G10330	Tetratricopeptide repeat (TPR)-like superfamily protein	1404	1305	69	51	45	70	44	56	37	17	20	83	42	60	122	175	176	79	67	71	70	99	44	41	48	37	48	57	50		GO:0005739
AT1G10340	Ankyrin repeat family protein	1980	1881	172	285	52	148	47	38	239	46	72	234	45	29	88	250	277	49	23	41	57	62	58	197	42	43	434	145	348		GO:0016020; GO:0005737; GO:0008150; GO:0005737
AT1G10350	DNAJ heat shock family protein	1433	1334	430	505	278	606	544	614	275	252	204	514	352	444	820	977	977	374	455	403	438	745	425	498	646	502	651	537	606		GO:0051085; GO:0051087; GO:0051082; GO:0005737; GO:0005829
AT1G10360	Encodes glutathione transferase belonging to the tau class of GSTs. Naming convention according to Wagner et al. (2002).	907	808	3766	4196	2583	2002	1562	2192	2949	2287	2330	3353	2418	2913	5075	4968	4376	2756	3221	2925	639	1303	811	1567	2203	1639	2002	1655	1770		GO:0009407; GO:0004364; GO:0005737; GO:0006749; GO:0005737; GO:0005737
AT1G10370	Encodes GSTU17 (Glutathione S-Transferase U17). Functions as a negative component of stress-mediated signal transduction pathways in drought and salt stress responses.	962	863	12197	14388	9192	1283	1017	943	5373	4973	4887	708	651	755	2139	2242	2013	1007	1210	1558	2495	5036	3190	1199	1962	1606	920	791	1082		GO:0048527; GO:0060416; GO:0005737; GO:0006749; GO:0009507; GO:0009704; GO:0009407; GO:0005737; GO:0004364; GO:0080148; GO:0009651; GO:0006749; GO:0005737; GO:0004364
AT1G10380	Putative membrane lipoprotein	1232	1133	299	319	242	144	249	161	390	476	491	309	179	242	354	406	309	188	281	164	170	240	156	117	198	158	118	123	140		GO:0005576; GO:0005576; GO:0008150; GO:0030247
AT1G10385	Vps51/Vps67 family (components of vesicular transport) protein	2265	2166	0	0	0	0	2	3	0	0	0	0	0	0	0	4	3	0	0	0	0	0	2	2	2	1	0	0	0		GO:0000145; GO:0006893; GO:0008104; GO:0003674
AT1G10390	DRA2 is a homolog of mammalian nucleoporin 98 and a likely component of the nuclear pore complex in Arabidopsis. It positively participates in the control of the hypocotyl elongation response to plant proximity and control of shade induced gene expression. Nucleoportin which redundantly inhibits flowering together with Nup98b through multiple pathways including clock, photoperiod, and age pathway…	3776	3677	2772	3349	1821	2067	1693	2190	1601	1300	1317	3275	2312	2528	4408	4798	4327	2392	2872	2377	1849	3627	2074	1952	1967	1819	2169	1798	2164		GO:0044614; GO:0005737; GO:0048573; GO:0017056; GO:1902446; GO:0006405; GO:0005634; GO:0005634; GO:0000973; GO:0005635; GO:0006406; GO:0005515; GO:0005634; GO:0006606; GO:0005634; GO:0031965
AT1G10400	UDP-Glycosyltransferase superfamily protein	1421	1322	0	6	0	2	0	4	2	0	0	0	1	0	6	1	13	1	5	12	5	5	10	3	6	1	4	2	2		GO:0008194; GO:0016757
AT1G10410	CW14 protein (DUF1336)	1995	1896	931	1281	487	1050	839	842	455	364	292	1060	712	757	1946	2064	2000	1099	1298	1343	1209	2360	1266	746	1059	820	1035	828	1016		GO:0005634
AT1G10417	Encodes protein with unknown function whose expression is repressed by inoculation with Agrobacterium tumerifaciens.	1641	1542	79	101	17	61	29	60	6	11	2	21	12	16	52	43	54	27	29	39	32	58	26	24	29	29	30	37	52		GO:0005737; GO:0003674; GO:0008150; GO:0009507; GO:0005737
AT1G10419	Pseudogene of AT1G10419	395	296	0	0	0	0	0	0	0	0	0	0	0	0	0	0	0	0	0	0	0	0	0	0	0	0	0	0	0		None found
AT1G10430	Encodes one of the isoforms of the catalytic subunit of protein phosphatase 2A: AT1G59830/PP2A-1, AT1G10430/PP2A-2, At2g42500/PP2A-3, At3g58500/PP2A-4 [Plant Molecular Biology (1993) 21:475-485 and (1994) 26:523-528; Note that in more recent publications, there is mixed use of gene names for PP2A-3 and PP2A-4 - some refer to At2g42500 as PP2A-3 and some as PP2A-4]. It regulates the activation of …	1344	1245	1172	1468	771	859	711	772	683	604	552	804	579	623	1380	1512	1259	656	870	684	841	1614	830	679	874	645	991	747	876		GO:0034613; GO:0005515; GO:0032000; GO:0005886; GO:0006470; GO:0006470; GO:0005515; GO:0005737; GO:0005829; GO:0005777; GO:0005737; GO:0009788; GO:0106307; GO:0005634; GO:0005515; GO:0009903; GO:0005737; GO:0005634; GO:0106306
AT1G10440	pre-tRNA tRNA-Pro (anticodon: AGG)	72	0	0	0	0	0	0	0	0	0	0	0	0	0	0	0	0	0	0	0	0	0	0	0	0	0	0	0	0		GO:0005575; GO:0006412; GO:0030533; GO:0006414
AT1G10450	Encodes SIN3-like 6, a homolog of the transcriptional repressor SIN3 (AT1G24190).	4024	3925	980	1137	535	889	646	753	248	283	215	1222	1009	981	1953	2102	1992	1055	1305	1097	999	1675	833	606	676	512	731	737	628		GO:0000785; GO:0005634; GO:0016575; GO:0005634; GO:0003714; GO:0000118; GO:0000122; GO:0005634
AT1G10455	B3 DNA-binding domain protein	459	360	1	0	4	1	0	0	0	1	1	1	7	2	3	2	2	0	0	0	1	1	0	3	2	0	0	2	0		None found
AT1G10460	germin-like protein (GLP7)	999	900	123	103	78	76	68	50	85	53	40	56	61	62	99	130	127	69	90	89	32	74	61	70	104	72	60	65	78		GO:0005576; GO:0030145; GO:0005618; GO:0006950
AT1G10470	Encodes a two-component response regulator. Acts redundantly with ARR3 in the control of circadian period in a cytokinin-independent manner.	1275	1176	6130	7469	3846	4754	4255	3629	3999	3185	2794	2114	1714	1855	3340	4400	3795	1841	2337	2554	3122	5287	4019	4012	5066	3689	3970	3917	4490		GO:0000156; GO:0010017; GO:0042752; GO:0005634; GO:0009793; GO:0005737; GO:0005737; GO:0004674; GO:0007623; GO:0005737; GO:0005515; GO:0005515; GO:0046777; GO:0005634; GO:0000160; GO:0005515; GO:0006355; GO:0000156; GO:0009735; GO:0010114; GO:0000156; GO:0005515; GO:0009736; GO:0005515; GO:0009735; GO:0005634; GO:0009736; GO:0005737
AT1G10480	Encodes a zinc finger protein containing only a single zinc finger that acts downstream of ZFP6 in regulating trichome development by integrating GA and cytokinin signaling.	1536	1437	19	26	17	10	17	4	57	19	3	30	6	17	10	5	5	15	11	16	27	37	30	23	21	23	21	23	27		GO:0010026; GO:0003700; GO:0010026; GO:0009740; GO:0003700; GO:0005515; GO:0005634; GO:0006355; GO:0048510; GO:0048766; GO:0010026; GO:0009736; GO:0005515; GO:0010090; GO:0000976; GO:0048767; GO:0000976; GO:0000976; GO:0009736; GO:0000976; GO:0009740; GO:0009740; GO:0005634; GO:0000976
AT1G10490	GNAT acetyltransferase (DUF699)	3843	3744	1693.07	1928.22	952.04	1661.43	1332.91	1421.26	401.42	506.63	389.28	1753.34	1357.93	1586.43	2515.35	2563.43	2504.99	1493.9	1810.22	1445.11	1651.9	3222.68	1569.92	1058.35	1216.64	1034.96	1392.49	1289.35	1238.43		GO:1990883; GO:0005730; GO:0005634; GO:0000049; GO:0005634; GO:1904812
AT1G10500	Involved in chloroplast Fe-S cluster assembly. Located in the chloroplast stroma. Expressed preferentially in green tissues.	848	749	3011.93	3933.78	2134.96	2497.57	1928.09	2102.74	2694.58	2416.37	2140.72	2616.66	1941.07	2262.57	4855.65	4691.57	4240.01	2497.1	2800.78	2805.89	2509.1	4213.32	2262.08	1920.65	2473.36	1743.04	2337.51	2213.65	2635.57		GO:0009570; GO:0030674; GO:0016226; GO:0009570; GO:0030674; GO:0016226; GO:0009507
AT1G10510	RNI-like superfamily protein	2150	2051	2230	2703	1549	1974	2040	1952	1553	1840	1365	2439	1979	2150	4209	4003	3536	2130	2883	2245	2000	3559	1942	1685	1954	1502	2122	1911	1836		GO:0009941; GO:0009941; GO:0009941; GO:0009507; GO:0005576; GO:0009941; GO:0009793; GO:0005739; GO:0009507; GO:0009536
AT1G10520	Encodes a homolog of the mammalian DNA polymerase lambda that is involved in the repair of UV-B induced DNA damage.	1590	1491	84	92	49	49	40	62	41	24	18	109	86	83	167	210	185	75	122	104	67	154	54	42	36	30	51	34	42		GO:0003887; GO:0006303; GO:0003887; GO:0005634; GO:0005634; GO:0010224; GO:0005515; GO:0005634; GO:0006302; GO:0006289; GO:0006303; GO:0005515
AT1G10522	Encodes PRIN2 (plastid redox insensitive 2). PRIN2 mutants are impaired in PEP (plastid-encoded RNA polymerase) activity and high light-dependent plastid redox signalling to the nucleus.	980	881	1260	1468	862	2585	2242	2458	717	868	632	4135	3312	3758	6213	7350	6006	3377	4210	4200	1715	3767	2315	2093	2774	1989	2345	2128	1798		GO:0003677; GO:0000427; GO:0010468; GO:0009642; GO:0010468; GO:0042646; GO:0005515
AT1G10530	PADRE protein	996	897	24	15	6	7	7	7	12	5	11	24	21	29	35	50	44	34	41	32	18	30	24	7	20	10	10	18	11		GO:0003674
AT1G10538	pseudogene of CPL4 (phosphoprotein phosphatase)	251	152	0	0	0	0	0	0	0	0	0	0	0	0	0	0	0	1	1	0	0	0	0	0	0	0	0	0	0		None found
AT1G10540	nucleobase-ascorbate transporter 8	1951	1852	37	33	23	27	15	22	20	12	12	41	19	38	58	45	74	58	58	52	60	96	58	50	27	33	33	22	18		GO:0005634; GO:0005215; GO:0055085; GO:0022857; GO:0022857; GO:0009506; GO:0009506; GO:0005886
AT1G10550	Encodes a membrane-localized protein that is predicted to function during cell wall modification.Overexpression of XTH33 results in abnormal cell morphology. It's expression is under epigenetic control by ATX1.	1068	969	38	105	59	19	25	24	7	5	5	12	6	9	31	25	20	15	30	17	35	51	38	44	69	27	28	29	22		GO:0005576; GO:0004553; GO:0010411; GO:0005887; GO:0042546; GO: yloglu; GO:0009831
AT1G10560	Encodes a protein containing a UND, a U-box, and an ARM domain. This protein has E3 ubiquitin ligase activity based on in vitro assays.	2386	2287	34	50	22	90	29	46	3	7	5	91	52	40	79	92	180	54	39	80	26	41	37	30	35	29	93	44	39		GO:0061630; GO:0005515; GO:0010029; GO:0016567; GO:0005737; GO:0005737; GO:0005634; GO:0009787; GO:0010119; GO:0016567; GO:0016567; GO:0004842
AT1G10570	Encodes a deSUMOylating enzyme. In vitro it has both peptidase activity and isopeptidase activity: it can cleave the C-terminal residues from SUMO to activate it for attachment to a target protein and it can also act on the isopeptide bond between SUMO and another protein. sYFP:OTS2 protein accumulates in nuclei in a punctate pattern. Double mutant analysis with ULP1D/OTS1 indicates that these ge…	1936	1837	987	1138	628	861	509	855	207	238	164	572	415	429	980	1121	1042	607	629	539	1078	1753	725	620	830	632	778	686	699		GO:0005634; GO:0070140; GO:0005634; GO:0070139; GO:0010228; GO:0005634; GO:0016926; GO:0016926; GO:0005634; GO:0009651
AT1G10580	Transducin/WD40 repeat-like superfamily protein	2073	1974	1368	1642	826	1137	1042	1095	300	333	336	1006	714	684	1579	1583	1524	785	955	957	1197	2142	1336	846	1139	919	1248	1030	1187		GO:0005576; GO:0080008; GO:0000398; GO:0005634; GO:0003729; GO:0071013
AT1G10585	basic helix-loop-helix (bHLH) DNA-binding superfamily protein	761	662	320	537	41	32	20	24	4	22	49	20	7	17	65	35	45	19	26	194	126	97	342	28	178	153	83	24	237		GO:0006355; GO:0005634; GO:0006357; GO:0005737; GO:0009507; GO:0000977; GO:0003700; GO:0090575; GO:0046983; GO:0000981; GO:0006357; GO:0003700; GO:0005634
AT1G10586	basic helix-loop-helix (bHLH) DNA-binding superfamily protein	771	672	2	1	0	5	0	3	0	0	1	0	0	0	2	0	1	0	0	0	2	0	10	0	5	8	2	3	21		GO:0006357; GO:0046983; GO:0006357; GO:0003700; GO:0000981; GO:0000977; GO:0005634; GO:0090575
AT1G10588	Encodes a Gibberellin-regulated GASA/GAST/Snakin family protein	596	497	0	0	0	0	0	0	0	0	0	0	0	0	0	0	0	0	0	0	0	0	0	0	0	0	0	0	0		GO:0005576; GO:0005576
AT1G10590	Nucleic acid-binding, OB-fold-like protein	835	736	3352	4632	2287	3296	2956	2923	2011	1706	1485	2119	1593	1779	3183	3652	3041	1940	2212	2180	2803	5655	3764	3038	3699	2719	3696	2751	3305		GO:0005886; GO:0005886; GO:0008150; GO:0003729; GO:0005576; GO:0003729; GO:0005886
AT1G10600	associated molecule with the SH3 domain of STAM 2	1025	926	731	793	471	631	508	762	556	424	340	1033	776	873	1625	1858	1542	982	1031	945	428	707	410	490	613	454	537	557	574		GO:0005768; GO:0004843; GO:0005739; GO:0070122; GO:0005634; GO:0070536; GO:0070536; GO:0016020; GO:0005634; GO:0061578; GO:0071108; GO:0005634
AT1G10610	basic helix-loop-helix (bHLH) DNA-binding superfamily protein	1857	1758	758	781	452	647	401	609	371	267	234	758	536	612	1074	1167	1061	828	896	686	538	935	432	584	670	602	452	468	399		GO:0005634; GO:0046983; GO:0005634; GO:0003700; GO:0006355; GO:0006355; GO:0003700; GO:0009507; GO:0005515; GO:0043565; GO:0003700
AT1G10620	Encodes a member of the proline-rich extensin-like receptor kinase (PERK) family. This family consists of 15 predicted receptor kinases (PMID: 15653807).	2157	2058	0	0	0	1	0	0	0	0	0	0	0	0	0	0	0	0	0	0	0	2	1	0	0	0	0	0	0		GO:0006468; GO:0106311; GO:0106310; GO:0016310; GO:0005634
AT1G10630	A member of ARF GTPase family. A thaliana has 21 members of this family, known to be essential for vesicle coating and uncoating and functions in GTP-binding. Gene encoding ADP-ribosylation factor and similar to other ARFs and ARF-like proteins. The gene is shown to play a role in cell division, cell expansion and cellulose production using antisense construct.	1043	944	1890	2502	1499	2106	2300.25	1835	1684	1486.23	1349	1571	1153	1301	2310	2287	1929	1354	1761	1459	2080.27	3114	2289	1913	2294.25	1624	2333	1932	2271		GO:0005829; GO:0005576; GO:0005886; GO:0005737; GO:0005525; GO:0003729; GO:0016004; GO:0016192; GO:0005794; GO:0005794; GO:0005525; GO:0005525; GO:0006499; GO:0006886; GO:0005507; GO:0005774; GO:0005794
AT1G10640	Pectin lyase-like superfamily protein	1793	1694	1255	1318	905	590	698	583	349	426	287	558	501	528	1033	973	1177	652	767	476	580	1010	618	597	689	593	844	580	610		GO:0005975; GO:0004650; GO:0005576
AT1G10650	SBP (S-ribonuclease binding protein) family protein	1519	1420	2522	3244	1822	499	376	429	1198	1291	1011	653	545	643	1732	1700	1410	896	1007	923	770	1444	696	433	500	438	471	402	417		GO:0004842; GO:0005737; GO:0005737; GO:0005515
AT1G10652	No hit	123	24	0	0	0	0	0	0	0	0	0	0	0	0	0	0	0	0	0	0	0	0	0	0	0	0	0	0	0		None found
AT1G10657	transmembrane protein	862	763	1037	1184	664	732	390	723	133	104	130	411	300	481	634	514	491	275	253	247	208	473	225	606	568	435	668	453	525		GO:0005739; GO:0008150; GO:0005739; GO:0005739; GO:0003674; GO:0005739
AT1G10660	transmembrane protein	1648	1549	2037	2130	1257	977	600	862	1057	885	789	1577	1275	1344	3181	3521	3138	1852	2069	1802	998	1889	983	910	1121	745	902	833	842		GO:0008150; GO:0016020; GO:0003674
AT1G10670	One of the three genes encoding subunit A of the trimeric protein ATP Citrate Lyase. Antisense ACLA-1 plants cause a reduction in cytosolic acetyl-CoA metabolism and have upregulation of stress-related genes and down-regulation of primary metabolism and growth genes, suggesting the mutation restricts normal growth and developmental processes and puts the plant into a state of stress.	1724	1625	6407	8401.85	4793	4909.9	5892.75	5130.9	4449	4435	3998	4089	3438	3613	7562.88	7841	7080.5	4223.88	5611	4774	5769	9913.9	6335	4909	5792	4277	5596	4466	4928.88		GO:0006633; GO:0048366; GO:0019252; GO:0005524; GO:0043481; GO:0005737; GO:0003878; GO:0045793; GO:0007568; GO:0006085; GO:0009911; GO:0005829; GO:0016117; GO:0010025; GO:0005737; GO:0003878; GO:0005737; GO:0045995; GO:0005737; GO:0015995
AT1G10680	P-glycoprotein 10	3684	3585	0	0	0	0	0	0	0	1	0	0	0	0	1	2	0	1	2	1	1	0	2	0	1	0	0	0	0		GO:0016021; GO:0042626; GO:0005739; GO:0042626; GO:0005634; GO:0042626; GO:0055085; GO:0055085; GO:0005634
AT1G10682	Has been identified as a translated small open reading frame by ribosome profiling.	481	382	818	1225	736	850	603	674	597	628	382	347	177	264	401	377	463	272	286	274	388	996	294	667	968	553	990	623	798		GO:0005575; GO:0008150; GO:0003674
AT1G10690	cyclin-dependent kinase inhibitor	641	542	82	86	62	88	70	84	34	30	20	86	51	72	176	224	200	128	138	113	98	189	108	150	128	93	118	98	133		GO:0032875; GO:0005515; GO:0045839; GO:0005634; GO:0005634
AT1G10700	Encodes a P-independent phosphoribosyl pyrophosphate (PRPP) synthase.	1518	1419	571	611	340	668	591	601	282	308	290	605	428	590	966	1373	1467	502	645	687	588	1053	708	601	704	507	793	611	803		GO:0000287; GO:0002189; GO:0006015; GO:0009507; GO:0006164; GO:0009116; GO:0004749; GO:0009507; GO:0004749; GO:0005737
AT1G10705	Encodes a Maternally expressed gene (MEG) family protein [pseudogene]	242	143	0	0	0	0	0	0	0	0	0	0	0	0	0	0	0	0	0	0	0	0	0	0	0	0	0	0	0		None found
AT1G10710	Computational predictions suggested the presence of a small cysteine-rich protein beginning in intron 9 (Silverstein 2007), but subsequent analysis revealed that this region contains a tenth exon for the At1g10710 gene. PHS1 regulates recombination and pairing of homologous chromosomes during meiotic prophase by controlling transport of RAD50 from cytoplasm to the nucleus.	1437	1338	1	2	1	17	28	9	0	0	6	17	11	9	20	35	21	15	19	16	17	45	15	14	22	18	20	13	19		GO:0005634; GO:0000237; GO:0007129; GO:0005737; GO:0005737; GO:0005634; GO:0003674
AT1G10717	Encodes a Maternally expressed gene (MEG) family protein	273	174	0	0	0	0	0	0	0	0	0	0	0	0	0	0	0	0	0	0	0	0	0	0	0	0	0	0	0		GO:0010098; GO:0000578
AT1G10720	BSD domain-containing protein	1615	1516	944	1314	542	803	562	658	397	330	274	812	519	578	1440	1616	1533	723	776	809	675	1299	587	516	641	531	642	615	671		GO:0003674; GO:0008150; GO:0005634
AT1G10730	Clathrin adaptor complexes medium subunit family protein	1287	1188	177	255	117	173	135	150	112	88	84	279	194	203	430	516	482	286	304	282.14	200	323	139	115	182	119	205	174	189		GO:0006886; GO:0031410; GO:0043231; GO:0016192; GO:0030131
AT1G10740	alpha/beta-Hydrolases superfamily protein	1890	1791	2563	3201	1884	729	652	772	2882	2233	1992	1139	918	1006	2967	2986	2300	1319	1666	1627	892	1716	873	743	784	616	747	544	625		GO:0005576; GO:0005576; GO:0005576; GO:0005576
AT1G10745	Encodes a Maternally expressed gene (MEG) family protein	249	150	0	0	0	0	0	0	0	0	0	0	0	0	0	0	0	0	0	0	0	0	0	0	0	0	0	0	0		GO:0010098; GO:0005576; GO:0000578
AT1G10747	Encodes a Maternally expressed gene (MEG) family protein	446	347	0	0	3	0	0	0	0	0	0	0	0	0	0	0	0	0	0	0	1	0	0	0	2	1	0	0	1		GO:0010098; GO:0000578; GO:0005576
AT1G10750	carboxyl-terminal peptidase, putative (DUF239)	1747	1648	147	122	64	84	83	81	158	108	70	155	154	160	343	289	303	179	166	169	73	205	98	88	92	77	98	85	111		GO:0005739; GO:0005739
AT1G10760	Encodes an &#945;-glucan, water dikinase required for starch degradation. Involved in cold-induced freezing tolerance. Mutations that eliminate the GWD protein or affect the dikinase domain of the enzyme dramatically reduce both the amount of phosphate in the amylopectin and the rate of starch degradation. Mature leaves of these mutants accumulate amounts of starch up to seven times greater than …	4670	4571	3488	4010	2247	17715	14948	20182	1779	1514	1359	18123	12708	13081	19171	21092	20129	13286	16021	12221	11667	22877	10600	14552	16670	12580	19309	17441	17182		GO:0009941; GO:0005983; GO:0102218; GO:0005515; GO:0050521; GO:0005983; GO:0003729; GO:0050521; GO:0009610; GO:0009507; GO:0009570; GO:0009631; GO:0005739; GO:0009570; GO:0009507; GO:0009507; GO:0102216; GO:0009507; GO:0005515; GO:0009570; GO:0050521
AT1G10770	Encodes a putative pectin methylesterase/invertase inhibitor. Anti-sense reduction of this gene's transcript results in pollen tube growth retardation and then partial male sterility and reduced seed set.	779	680	0	0	0	36	37	36	0	0	0	18	8	4	11	22	15	13	26	13	18	32	18	36	49	19	39	36	33		GO:0030599; GO:0009860; GO:0046910
AT1G10780	F-box/RNI-like superfamily protein	1470	1371	179	208	138	320	349	356	37	72	40	317	225	245	543	538	457	237	281	215	231	455	240	259	215	255	303	271	305		GO:0009506; GO:0008150; GO:0005515; GO:0005634
AT1G10790	hydroxyproline-rich glycoprotein family protein	1011	912	6	6	7	7	24	12	3	7	9	32	27	31	95	80	76	42	59	23	25	32	21	9	11	11	15	12	11		GO:0003674; GO:0008150
AT1G10800	voltage-gated hydrogen channel-like protein	434	335	11	6	0	14	6	5	4	2	2	9	6	11	23	30	29	11	18	13	5	30	12	7	20	11	0	5	4		GO:1902600; GO:0005887; GO:0030171
AT1G10810	NAD(P)-linked oxidoreductase superfamily protein	1253	1154	12	15	7	21	13	9	5	12	10	36	37	34	91	110	101	81	74	61	27	33	8	21	14	15	9	10	15		GO:0005737; GO:0047834; GO:0005737; GO:0005737
AT1G10820	hypothetical protein (DUF3755)	1573	1474	1014	1040	559	828	530	767	458	377	327	1406	976	1043	1870	1778	1438	971	1042	844	576	1100	517	604	676	487	556	589	629		GO:0005634; GO:0008150; GO:0005634
AT1G10830	Encodes a functional 15-cis-zeta-carotene isomerase (Z-ISO).	1308	1209	1052	1505	986	911	1347	1039	934	945	889	994	763	902	1379	1423	1337	757	1114	863	873	1549	890	883	1069	765	1043	1009	990		GO:0009507; GO:0009507; GO:0090471; GO:0009507; GO:0009507; GO:0009507; GO:0016120
AT1G10840	Encodes eukaryotic initiation factor 3H1 subunit (TIF3H1).	1489	1390	4526	5650	3426	3859	3745	3818	2883	2711	2326	4136	3281	3509	6140	6281	5114	3611	4453	3869	3732	7146	4223	3760	4213	3147	4251	3398	3647		GO:0009749; GO:0045948; GO:0005515; GO:0005852; GO:0034286; GO:0005829; GO:0009744; GO:0003729; GO:0070122; GO:0005515; GO:0009737; GO:0005634; GO:0005576; GO:0008237; GO:0016282; GO:0045948; GO:0042788; GO:0005515; GO:0003743; GO:0009733; GO:0042788
AT1G10850	Leucine-rich repeat protein kinase family protein	2743	2644	1718	2028	1247	716	711	730	354	340	319	453	361	521	724	871	871	359	394	316	641	1183	669	569	665	588	630	513	598		GO:0005524; GO:0006468; GO:0004672
AT1G10865	cytochrome C oxidase assembly factor	538	439	899	1030	528	493	325	486	441	356	291	803	426	543	913	1077	1079	529	542	555	400	792	490	410	654	509	609	424	475		GO:0003674; GO:0009507; GO:0005576; GO:0005739; GO:0033617; GO:0009507
AT1G10870	A member of ARF GAP domain (AGD), A thaliana has 15 members, grouped into four classes. AGD4 belongs to the Class 1, together with AGD1, AGD2, and AGD3.	2769	2670	1084	1289	666	854	651	855	584	492	416	662	421	504	1050	1142	1210	626	751	613	938	1666	675	585	791	595	663	685	674		GO:0005737; GO:0005737; GO:0005634
AT1G10880	Putative role in response to salt stress. Mutants grow larger than the wild type under salt stress condition (Ann Stapleton and Ashley Green, 2009, personal communication).	2017	1918	2	0	0	0	0	0	1	0	0	0	0	0	0	0	0	0	1	0	0	0	0	0	0	0	0	0	0		GO:0016757; GO:0005739; GO:0009651
AT1G10890	arginine/glutamate-rich 1 protein	1254	1155	2552	2341	1241	1694	889	1629	697	613	478	1991	1462	1332	2575	3108	3014	1626	1658	1624	1156	2244	1060	1508	1773	1510	1292	1352	1597		GO:0005886; GO:0005634; GO:0008150; GO:0005886; GO:0005739; GO:0003674; GO:0005654
AT1G10900	Phosphatidylinositol-4-phosphate 5-kinase family protein	2644	2545	3525	3917	1925	2373	1681	1951	1628	1471	1447	1663	1170	1360	3222	3351	3223	1757	1940	1839	2058	4230	1982	1256	1544	1072	1507	1515	1568		GO:0016308; GO:0005737; GO:0005737; GO:0005737
AT1G10910	Member of the P subfamily of PRR proteins. Loss of function results in defects in abnormal plastid RNA edit and chloroplast biogenesis	2213	2114	1979	2312	1180	1499	1321	1586	1330	1252	1054	1772	1421	1725	3849	3744	3457	1998	2570	2097	1562	2980	1437	1567	1717	1293	1249	1319	1113		GO:0009507; GO:0003729; GO:0005515; GO:0009507; GO:0009658; GO:1900865; GO:0005739
AT1G10920	Encodes LOV1, a disease susceptibility gene that, paradoxically, is a member of the NBS-LRR resistance gene family. Conditions susceptibility to the fungus Cochliobolus victoriae and victorin-dependent induction of defense-associated proteins. Saturation mutagenesis identified 59 lov mutations that all display reduced susceptibility to vitorin. Mutations in known defense response pathways do not …	2847	2748	751	839	402	438	271	405	316	243	176	461	274	295	638	858	807	419	417	414	390	652	369	460	446	368	417	363	480		GO:0050832; GO:0005886; GO:0005634; GO:0005634; GO:0043531; GO:0002238
AT1G10930	DNA helicase involved in the maintenance of genome stability by modulation of the DNA damage response and suppression of homologous recombination.	3916	3817	693	879	480	1231	1001	1317	148	173	153	558	431	459	927	882	861	591	658	460	1251	2506	1057	908	948	805	1098	1014	893		GO:0000724; GO:0005694; GO:0043138; GO:0000724; GO:0005634; GO:0032508; GO:0005737; GO:0006310; GO:0006310; GO:0006281; GO:0051276; GO:0043138; GO:0003676; GO:0009378; GO:0006281; GO:0000724; GO:0006974; GO:0006974; GO:0070417; GO:0006310; GO:0009506; GO:0006268; GO:0006281; GO:0005634; GO:0043138; GO:0071215
AT1G10940	Encodes a plant protein kinase similar to the calcium/calmodulin-dependent protein kinase subfamily and the SNF1 kinase subfamily (SnRK2) whose activity is activated by ionic (salt) and non-ionic (mannitol) osmotic stress. Kinase activity of its homolog in tobacco is induced by hyperosmotic condition within 1 minute. Phosphatidylinositol 4-phosphate 5-kinase (PIP5K) enzyme family member.	1791	1692	3620	4165	2023	2548	2190	2412	2049	1655	1414	4246	3151	3339	6775	6780	5799	4287	4563	4415	2229	5068	2325	2154	3332	2637	2550	2266	2700		GO:0106311; GO:0006970; GO:0004674; GO:0035556; GO:0005886; GO:0005515; GO:0005515; GO:0005576; GO:0009651; GO:0005829; GO:0006468; GO:0005515; GO:0005515; GO:0006970; GO:0016020; GO:0005634; GO:0080022; GO:0106310; GO:0009651; GO:0005737; GO:0006970; GO:0006468; GO:0070300; GO:0004672; GO:0005886; GO:0016301; GO:0006468
AT1G10950	Encodes an Arabidopsis Transmembrane nine (TMN) protein. Transmembrane nine (TM9) proteins are localized in the secretory pathway of eukaryotic cells and are involved in cell adhesion and phagocytosis. Functions in the deposition of rhamnogalacturonan II and I for cell growth.	2245	2146	3247	4298	2299	2818	3323	2590	2393	2261	1989	3395	2614	2978	5457	6314	5360	3319	4079	3538	3867	6881	3736	2935	3391	2551	3394	2630	3073		GO:0005797; GO:0005802; GO:0005768; GO:0005576; GO:0005794; GO:0072657; GO:0005768; GO:0005576; GO:0016020; GO:0005801; GO:0005794; GO:0005802; GO:0045489; GO:0005794; GO:0005794; GO:0000137
AT1G10960	Phosphatidylinositol 4-phosphate 5-kinase (PIP5K) enzyme family member.	654	555	21419	29288	16726	7181	8510	7625	68059	57604	52476	28678	20441	26885	45446	43953	33309	16402	22341	20403	7092	15714	9990	6952	9511	7017	8077	6102	7502		GO:0009507; GO:0009507; GO:0022900; GO:0009507; GO:0009055; GO:0009570; GO:0009507
AT1G10970	A member of Zrt- and Irt-related protein (ZIP) family. transcript is induced in response to zinc deficiency in the root and shoot. Expression is regulated by copper, but response to copper deficiency is detected only after three weeks of deficiency. Phosphatidylinositol 4-phosphate 5-kinase (PIP5K) enzyme family member.	1547	1448	205	215	149	169	135	180	1433	1004	889	274	213	211	286	376	315	198	271	190	149	316	184	266	279	210	315	200	202		GO:0005375; GO:0071577; GO:0005385; GO:0005886; GO:0005385; GO:0005515; GO:0009507; GO:0016020
AT1G10980	Lung seven transmembrane receptor family protein	1915	1816	29	32	36	26	31	37	43	17	27	40	29	57	72	72	74	76	87	93	65	118	60	59	63	53	55	47	47		GO:0009506; GO:0005794; GO:0016020; GO:0009507; GO:0006810; GO:0005773
AT1G10990	transmembrane protein	910	811	64	123	50	84	85	103	9	14	17	24	13	14	29	27	25	10	17	26	34	45	29	66	84	67	108	89	92		GO:0008150; GO:0005739; GO:0003674; GO:0005634
AT1G11000	A member of a large family of seven-transmembrane domain proteins specific to plants, homologs of the barley mildew resistance locus o (MLO) protein. The Arabidopsis genome contains 15 genes encoding MLO proteins, with localization in plasma membrane. Phylogenetic analysis revealed four clades of closely-related AtMLO genes. ATMLO4 belongs to the clade I, with AtMLO11 and AtMLO14. The gene is exp…	1971	1872	175	238	160	265	227	256	128	120	88	534	369	239	563	538	575	409	382	282	128	220	104	161	201	131	270	263	203		GO:0005739
AT1G11010	pre-tRNA tRNA-Met (anticodon: CAT)	38	0	0	0	0	0	0	0	0	0	0	0	0	0	0	0	0	0	0	0	0	0	0	0	0	0	0	0	0		GO:0006412; GO:0005575; GO:0030533; GO:0006414
AT1G11020	RING/FYVE/PHD zinc finger superfamily protein	1417	1318	414	515	316	473	390	365	311	277	219	506	341	373	664	766	760	396	473	459	432	554	437	429	414	356	468	403	452		GO:0005737; GO:0008270
AT1G11030	pre-tRNA tRNA-Arg (anticodon: TCG)	74	0	0	0	0	0	0	0	0	0	0	0	0	0	0	0	0	0	0	0	0	0	0	0	0	0	0	0	0		GO:0030533; GO:0006412; GO:0006414; GO:0005575
AT1G11040	HSP40/DnaJ peptide-binding protein	1317	1218	0	0	0	0	0	0	0	0	0	0	0	0	0	2	0	0	0	0	0	0	0	0	1	0	0	0	2		GO:0005829; GO:0009507; GO:0051087; GO:0051082; GO:0051085
AT1G11050	Protein kinase superfamily protein	2282	2183	448.01	491	277	458.38	286	380	184	139	127.56	412	209.49	247	842	1610	1712	263	314	359	416	751	407	723	474	335	675	351	394		GO:0106311; GO:0106310; GO:0016310; GO:0004674; GO:0046777; GO:0016301; GO:0009507; GO:0005886
AT1G11055	Encodes a defensin-like (DEFL) family protein.	177	78	1.99	0	0	3.62	0	0	0	0	0.44	0	1.51	0	0	0	0	0	0	0	0	0	0	0	0	0	0	0	0		None found
AT1G11060	Encodes one of two redundant proteins (the other is WAPL2) that are involved in prophase removal of cohesion during meiosis. Double mutants with wapl2 exhibit reduced fertility due to defects in meiosis and also some abnormal embryo development in rare cases where embryos are formed.	3103	3004	655	736	425	501	360	447	336	282	233	549	418	467	845	958	916	429	556	472	424	732	414	387	373	305	470	387	419		GO:0045144; GO:0003674; GO:0045144; GO:0071922; GO:0000070; GO:0009793; GO:0071922; GO:0045132; GO:0010789; GO:0090306; GO:0071922; GO:0060623; GO:0005739; GO:1990571
AT1G11070	hydroxyproline-rich glycoprotein family protein	2486	2387	108	149	118	195	125	186	63	41	42	98	69	107	62	78	89	21	44	57	24	69	54	58	144	86	160	115	119		GO:0005737; GO:0005737; GO:0005737; GO:0009707; GO:0005737; GO:0005737; GO:0009658
AT1G11080	serine carboxypeptidase-like 31	1674	1575	143	192	113	82	99	104	288	194	128	311	162	268	355	393	324	181	431	217	110	199	190	147	166	115.97	116	71	200		GO:0004185; GO:0005576; GO:0005576; GO:0005773
AT1G11090	alpha/beta-Hydrolases superfamily protein	1172	1073	466	622	357	402	439.99	333	277	256	187	377	264	322	576.9	692	626	300	403	289	459	782	416	369	471	340	427	321	432.99		GO:0047372; GO:0005634; GO:0005794; GO:0005783; GO:0016298; GO:0016020; GO:0005794
AT1G11100	SNF2 domain-containing protein / helicase domain-containing protein / zinc finger protein-like protein	4072	3973	19	60	27	15	14.01	26	418	335	274	155	95	117	238.1	251	187	128	162	117	21	52	21	13	19	24	34	17	19.01		GO:0005634; GO:0005634; GO:0005634; GO:0005634; GO:0070615; GO:0005634
AT1G11110	LisH and RanBPM domains containing protein	1297	1198	0	0	0	0	1	3	1	0	0	1	1	3	5	2	1	4	0	4	0	1	1	2	2	2	1	3	0		GO:0005634; GO:0005737; GO:0005634; GO:0005634; GO:0003674; GO:0005634; GO:0043161
AT1G11112	hypothetical protein	737	638	50	83	29	39	50	49	7	15	13	22	13	20	34	25	56	8	16	10	30	79	22	27	48	27	42	57	57		GO:0008150; GO:0003674; GO:0005739
AT1G11120	CTTNBP 2 amino-terminal-like protein	609	510	59	45	26	20	68	37	17	17	23	27	12	28	53	68	60	18	25	26	40	80	42	39	33	40	46	33	39		GO:0008150; GO:0005634; GO:0003674; GO:0005634
AT1G11125	hypothetical protein	929	830	31	21	16	21	28	48	32	10	13	38	20	32	47	55	72	28	19	44	37	53	55	32	38	33	40	34	38		GO:0005634; GO:0003674; GO:0008150
AT1G11130	Encodes an atypical receptor-like kinase protein with a predicted extracellular domain of six leucine-rich repeats and an intracellular serine-threonine kinase domain expressed throughout the developing root but whose kinase activity is not essential for its function in vivo. Regulates expression of GLABRA2, CAPRICE, WEREWOLF, and ENHANCER OF GLABRA3. Required for floral organ shape, the developm…	2857	2758	783	831	524	656	625	629	450	499	372	905	708	825	1704	1635	1568	877	1226	878	783	1317	664	575	633	457	658	550	535		GO:0005524; GO:0042127; GO:0006468; GO:0006468; GO:0007165; GO:0048481; GO:0042802; GO:0000902; GO:0048437; GO:0048437; GO:0005886; GO:0010305; GO:0005515; GO:0000902; GO:0010059; GO:0005886; GO:0005886; GO:0005886; GO:0048366; GO:0010063; GO:0009506; GO:0048367; GO:0010071; GO:0004672
AT1G11145	hypothetical protein (DUF674)	489	390	0	0	0	0	0	0	0	0	0	1	0	0	0	0	0	0	0	0	0	0	0	0	0	1	0	0	0		GO:0008150; GO:0005575; GO:0003674
AT1G11150	transposable_element_gene	2654	2555	412	477	207	295	194	237	184	95	100	311	188	208	612	712	542	295	327	316	261	567	262	197	327	221	257	209	229		None found
AT1G11160	One of four katanin p80 subunits. Involved in targeting of katanin complex to crossover and branch points to properly sever microtubules.	3812	3713	75	94	74	155	97	149	84	62	54	196	170	139	342	322	327	183	240	192	166	282	139	105	99	103	112	131	131		GO:0008352; GO:0051013; GO:0008352; GO:0005634; GO:0008352; GO:0015630; GO:0051013; GO:0007019; GO:0080008; GO:0051510; GO:0080008; GO:0043622; GO:0005515
AT1G11170	lysine ketoglutarate reductase trans-splicing-like protein (DUF707)	1763	1664	161	173	46	159	122	165	69	56	46	261	192	205	410	404	461	216	286	280	98	156	98	65	127	95	131	131	126		GO:0005739; GO:0005739; GO:0005739; GO:0005739; GO:0008150; GO:0009507; GO:0005739; GO:0016757; GO:0009507; GO:0005739; GO:0005739
AT1G11175	other_RNA	798	699	133	246	119	244	187	258	115	93	82	373	223	266	622	825	749	306	322	305	130	383	191	281	350	182	301	197	330		GO:0008150; GO:0003674; GO:0005575
AT1G11180	Secretory carrier membrane protein (SCAMP) family protein	1154	1055	213	191	155	357	279	329	111	109	97	473	341	384	639	684	661	498	501	453	205	415	236	372	390	285	365	303	311		GO:0005886; GO:0055038; GO:0005886; GO:0015031; GO:0032588; GO:0015031; GO:0005886
AT1G11185	Has been identified as a translated small open reading frame by ribosome profiling.	526	427	8	3	1	3	2	6	0	7	2	7	4	21	28	62	51	21	6	22	2	2	22	9	8	13	15	2	12		GO:0005575; GO:0003674; GO:0008150
AT1G11190	Encodes a bifunctional nuclease that acts on both RNA and DNA involved in nucleic acid degradation to facilitate nucleotide and phosphate recovery during senescence. It has mismatch-specific endonuclease activity with wide recognition of single base mismatches as well as the ability to cleave indel types of mismatches (heteroduplexes with loops).	1274	1175	49	46	23	69	84	29	7	23	29	28	24	35	93	89	111	42	99	39	96	129	66	29	65	31	71	34	51		GO:0003676; GO:0000014; GO:0010150; GO:0016891; GO:0080187; GO:0004519; GO:0004519; GO:0010150; GO:0090502; GO:0000014; GO:0008309; GO:0000014; GO:0006308; GO:0005576; GO:0004521; GO:0043765
AT1G11200	organic solute transporter ostalpha protein (DUF300)	1153	1054	396	558	283	419	442	377	137	167	182	254	161	232	427	469	504	235	334	292	464	708	482	343	476	294	497	378	472		GO:0006810; GO:0005215; GO:0016021
AT1G11210	cotton fiber protein, putative (DUF761)	1213	1114	50	50	14	462	572	481	0	0	1	1271	665	269	382	769	1500	180	216	155	56	148	62	241	305	172	811	368	327		GO:0003674; GO:0006979
AT1G11220	cotton fiber, putative (DUF761)	1093	994	89	108	69	113	126	146	12	24	22	61	70	86	170	178	193	71	91	54	89	177	88	130	119	124	166	115	115		GO:0003674; GO:0005634; GO:0009507; GO:0008150
AT1G11230	transmembrane protein, putative (DUF761)	1216	1117	0	0	0	0	0	0	0	0	0	2	0	0	5	10	6	2	4	3	0	0	0	0	1	0	0	0	0		GO:0003674; GO:0009507; GO:0008150; GO:0009507
AT1G11240	ribosomal RNA-processing protein	867	768	1620	1907	926	1724	1287	1644	676	647	482	2322	1635	1798	2864	3338	2690	1501	1620	1704	1171	2426	1316	1268	1732	1349	1473	1177	1329		GO:0003723; GO:0005730; GO:0005634
AT1G11250	member of SYP12 Gene Family	897	798	4	0	0	0	4	0	0	0	0	0	0	0	3	0	8	0	3	0	2	3	0	1	1	2	2	1	0		GO:0005484; GO:0006886; GO:0006887; GO:0031201; GO:0061025; GO:0005886; GO:0016021; GO:0012505; GO:0005634; GO:0048278; GO:0006906; GO:0006886; GO:0000149; GO:0005484
AT1G11260	Encodes a H+/hexose cotransporter. The mRNA is cell-to-cell mobile.	1905	1806	1013	1507	831	1185	2158	1422	1395	747	1133	1180	699	989	1415	2039	3034	1074	1284	740	1275	1958	974	3197	1427	943	1964	1340	1789		GO:0015145; GO:0005886; GO:0015144; GO:0005886; GO:0005886; GO:0005886; GO:0015749; GO:0005737; GO:0005576; GO:0009506; GO:0005773
AT1G11265	transposable_element_gene	4059	3960	0	38.39	4.2	0	13.57	0	136.22	85.64	70.19	199.04	103.34	93.81	776.8	607.23	333.94	305.78	722.86	394.72	76.14	122.21	116.13	36.17	84.09	19.01	0	9.03	12.33		None found
AT1G11270	F-box and associated interaction domains-containing protein	1361	1262	85.99	84.24	51.13	80.37	52.94	66.04	333.29	183.89	154.95	246.01	221.08	197.03	476.12	491.71	418.54	296.36	380.19	342.62	107.95	160.36	103.83	104.13	149.74	105.31	95.11	88.5	91.39		GO:0005634; GO:0005634; GO:0010286; GO:0043565; GO:0005634; GO:0005634; GO:0006355; GO:0003700
AT1G11280	S-locus lectin protein kinase family protein	2699	2600	1279	1337	790	847	771	884	297	326	285	1178	851	903	2023	2130	1896	1149	1459	1159	1320	2202	999	867	915	721	769	767	759		GO:0004674; GO:0006468; GO:0106311; GO:0005524; GO:0045087; GO:0005576; GO:0005516; GO:0106310; GO:0004672; GO:0006468; GO:0048544; GO:0005886; GO:0004674; GO:0005576
AT1G11290	Pentatricopeptide Repeat Protein containing the DYW motif. Required for editing of multiple plastid transcripts. Endonuclease activity.	2430	2331	158	179	150	186	158	157	94	89	79	283	207	233	551	667	583	275	409	365	209	306	260	210	165	142	210	185	185		GO:0008270; GO:0003729; GO:0009507; GO:0004519; GO:0016556; GO:0009507
AT1G11300	The annotation for At1g11300 in TAIR10 is incorrect. This locus has been split into two At1g11300 (symbol: EGM1) and At1g11305 (symbol: EGM2) (Olivier Loudet, personal communication, 2013-04-03). See Comment field for revised annotation.	5104	5005	553	640	307	448	315	439	245	220	207	394	205	284	603	589	628	308	367	351	355	679	325	405	367	316	401	340	404		GO:0005516; GO:0006468; GO:0006468; GO:0106310; GO:0004674; GO:0004674; GO:0005886; GO:0106311; GO:0005576; GO:0005576; GO:0048544
AT1G11310	A member of a large family of seven-transmembrane domain proteins specific to plants, homologs of the barley mildew resistance locus o (MLO) protein. The Arabidopsis genome contains 15 genes encoding MLO proteins, with localization in plasma membrane. Phylogenetic analysis revealed four clades of closely-related AtMLO genes. ATMLO2 belongs to the clade IV, with AtMLO3, AtMLO6 and AtMLO12. The gen…	2198	2099	2059	2747	1014	2383	2681	2092	1690	1313	1093	2053	1347	1450	3402	4506	5234	1781	2128	2084	2480	4180	2182	3206	2394	1741	3505	2596	3342		GO:0005576; GO:0009507; GO:0005794; GO:0009506; GO:0005886; GO:0009620; GO:0005886; GO:0005794; GO:0031348
AT1G11320	GDSL esterase/lipase	1535	1436	174	257	118	198	165	182	71	71	55	217	154	148	407	416	400	163	281	206	232	423	256	157	171	134	197	155	189		GO:0009536; GO:0009536; GO:0003674; GO:0008150; GO:0005739
AT1G11330	S-locus lectin protein kinase family protein	2950	2851	1986	2244	817	896	690	563	293	327	286	845	523	408	1086	1222	1040	763	775	706	1453	1566	1045	814	548	485	1109	868	1364		GO:0005886; GO:0005886; GO:0106310; GO:0006468; GO:0005886; GO:0048544; GO:0004674; GO:0006955; GO:0004674; GO:0005576; GO:0005576; GO:0004672; GO:0005576; GO:0006468; GO:0005886; GO:0005576; GO:0005516; GO:0006468; GO:0106311; GO:0006468
AT1G11340	G-type lectin S-receptor-like Serine/Threonine-kinase	2706	2607	106	98	41	79	58	67	72	57	79	57	47	59	114	147	118	101	104	62	93	157	67	73.19	66	72	65	73	91		GO:0005516; GO:0106311; GO:0006468; GO:0004674; GO:0005576; GO:0106310; GO:0048544; GO:0005886; GO:0004674; GO:0005576; GO:0005576; GO:0006468
AT1G11350	S-domain-1 13	2680	2581	1166	1251	844	1204	801	1330	651	617	496	1210	798	747	2011	2145	1901	1226	1348	1029	1088	1677	808	1148	1047	811	1360	1138	1147		GO:0046777; GO:0005886; GO:0031625; GO:0004674; GO:0004674; GO:0071446; GO:0106310; GO:0005576; GO:0048544; GO:0004674; GO:0046777; GO:0005886; GO:0106311; GO:0005516; GO:0004672; GO:0005576; GO:0006468; GO:0042742
AT1G11360	Adenine nucleotide alpha hydrolases-like superfamily protein	1278	1179	548	770	398	707	726	573	414	373	349	634	411	469	894	1042	980	571	592	567	605	904	613	688	793	624	803	687	792		GO:0005634; GO:0005576; GO:0005634; GO:0005634; GO:0005634
AT1G11362	Plant invertase/pectin methylesterase inhibitor superfamily protein	687	588	0	3	0	0	0	4	0	0	1	1	0	0	0	0	0	1	0	1	4	0	1	1	4	4	3	1	6		GO:0046910; GO:0043086; GO:0030599; GO:0009507
AT1G11370	Pectin lyase-like superfamily protein	867	768	0	0	0	0	0	0	0	0	0	0	0	0	0	0	0	0	0	0	0	0	1	0	1	1	1	0	2		GO:0005576; GO:0030599; GO:0046910; GO:0042545; GO:0045490
AT1G11380	PLAC8 family protein	1107	1008	282	437	217	301	215	254	267	177	194	255	208	222	525	761	641	208	286	253	221	438	167	421	268	172	248	210	226		GO:0005737; GO:0008150; GO:0003674
AT1G11390	Atypical kinase which functions in plant salt stress tolerance by regulating reactive oxygen species (ROS).	2502	2403	814	1035	479	527	390	484	347	257	232	518	428	467	903	988	852	422	546	463	615	964	531	329	433	376	504	386	446		GO:1902074; GO:0005739; GO:0016301
AT1G11400	The PYM gene encodes a protein capable of interacting with MAGO, and Y14, whose orthologs form part of the exon junction complex in animal cells. In vitro binding assays indicate that PYM can bind to MAGO and Y14 either individually, or when they are together. But, MAGO-Y14-PYM ternary complexes are difficult to detect in vivo in Arabidopsis based on pull-down experiments. However there is some e…	1044	945	1174	1369	721	703	519	688	693	553	478	852	626	695	1327	1397	1244	747	786	857	562	1063	535	584	680	521	649	507	539		GO:0003723; GO:0005515; GO:0005654; GO:0005737; GO:0005737; GO:1903259; GO:0005515; GO:0035145; GO:0005634; GO:0005634; GO:0010628; GO:0005634; GO:0005634; GO:0005634; GO:0005634; GO:0005730
AT1G11410	S-locus lectin protein kinase family protein	2686	2587	1530	1672	965	751	601	687	1196	1053	870	1097	830	823	1858	1823	1516	1110	1254	1012	1105	1896	870	694.81	717	608	758	645	690		GO:0106310; GO:0005576; GO:0048544; GO:0004674; GO:0006468; GO:0004674; GO:0106311; GO:0006468; GO:0005516; GO:0005886
AT1G11420	Member of the plant-specific DUF724 protein family. Arabidopsis has 10 DUF724 proteins.	1815	1716	137	155	97	122	96	112	58	44	44	173	112	139	285	325	340	168	203	163	164	230	147	120	129	136	134	140	146		GO:0005634
AT1G11430	Encodes a protein involved in RNA editing in chloroplasts. The mRNA is cell-to-cell mobile.	953	854	4568	6092	3599	5461	7094	5686	3637	4022	3200	5758	4177	5495	8389	7815	7411	4147	5829	4918	5053	9833	5943	5155	6851	5199	6401	5568	5405		GO:0003729; GO:0042803; GO:0005515; GO:0005515; GO:0009941; GO:0005515; GO:0016554; GO:0009507; GO:1900865; GO:0005515; GO:0005515; GO:0009507; GO:0005515; GO:0046983; GO:1900865; GO:0009507; GO:0009570; GO:0005515; GO:0009507; GO:0009507; GO:0005515
AT1G11440	hypothetical protein	1303	1204	902	826	401	579	379	536	179	167	169	984	683	934	1576	1771	1539	683	751	841	490	1012	648	532	813	622	667	533	703		GO:0004674; GO:0046777; GO:0006468; GO:0005634; GO:0004674; GO:0070300
AT1G11450	nodulin MtN21-like transporter family protein	1035	936	71	79	34	79	57	52	21	25	13	68	41	77	194	251	271.01	64	112	65	136	192	115	47	50	56	63	42	40		GO:0009507; GO:0005739; GO:0009507; GO:0005886; GO:0009507; GO:0022857
AT1G11460	nodulin MtN21-like transporter family protein	1014	915	3	6	8	4	3	3	0	0	0	2	2	4	19	18	11.99	12	2	3	9	7	5	0	3	0	0	3	0		GO:0022857; GO:0005886
AT1G11470	Pentatricopeptide repeat (PPR) superfamily protein	747	648	0	0	0	0	0	0	0	0	0	0	0	0	0	2	0	0	0	0	0	0	0	0	0	0	0	0	0		GO:0008150; GO:0009507; GO:0003674
AT1G11475	Non-catalytic subunit common to nuclear DNA-dependent RNA polymerases II, IV and V; homologous to budding yeast RPB10.	562	463	985	1260	668	1438	1197	1324	563	725	462	2038	1391	1689	2612	2882	2325	1623	1899	1915	1301	2752	1588	1298	1574	1208	1637	1335	1312		GO:0008270; GO:0005634; GO:0005666; GO:0005665; GO:0003677; GO:0042797; GO:0006360; GO:0000419; GO:0000418; GO:0000419; GO:0000418; GO:0003899; GO:0006366; GO:0005665; GO:0005665; GO:0005736
AT1G11480	eukaryotic translation initiation factor-like protein	2171	2072	1480	1848	980	1427	1456	1381	884	771	622	1898	1245	1399	2696	3245	3044	1455	1749	1506	1396	2578	1612	1390	1462	1105	1483	1177	1262		GO:0003729; GO:0003743; GO:0003729; GO:0005634
AT1G11482	pseudogene of hypothetical protein (DUF295)	1123	1024	12	4	5	3	1	0	0	0	0	1	0	2	3	0	4	0	2	0	4	6	7	3	3	5	7	5	8		None found
AT1G11490	zinc finger (C2H2 type) family protein	1098	999	10	12	4	9	5	7	3	3	1	9	10	3	17	28	24	8	15	3	7	7	7	9	7	13	7	7	8		GO:0003700; GO:0006355
AT1G11500	DUF1218 family member.	555	456	3	10	2	5	7	3	5	1	7	0	1	3	5	12	12	4	6	1	8	9	5	8	7	6	8	5	5		GO:0008150; GO:0009507; GO:0003674
AT1G11510	DNA-binding storekeeper protein-related transcriptional regulator	1059	960	0	0	0	0	0	0	0	0	0	0	0	0	0	0	0	2	0	2	0	0	2	1	2	0	0	0	0		GO:0006355; GO:0005634; GO:0006355; GO:0005634; GO:0005515; GO:0005634
AT1G11520	pliceosome associated protein-like protein	591	492	0	0	0	0	0	0	0	0	0	0	0	0	0	0	0	0	0	0	0	0	0	0	0	0	0	0	0		GO:0071011; GO:0005684; GO:0009507; GO:0005686; GO:0005634; GO:0071013; GO:0003674; GO:0005689; GO:0000398
AT1G11530	Encodes a monocysteinic thioredoxin, thioredoxin in which the second cysteine of the redox site is replaced by a serine, with low disulfide reductase but efficient disulfide isomerase activity. The mRNA is cell-to-cell mobile.	611	512	873	1298	646	1058	912	1085	567	565	446	1295	850	1036	1705	1864	2041	1033	944	1011	569	1141	450	950	1380	776	1062	958	1100		GO:0003756; GO:0005829; GO:0005576; GO:0005737; GO:0003756
AT1G11540	Sulfite exporter TauE/SafE family protein	1320	1221	0	1	0	1	1	1	0	0	0	26	16	6	37	53	30	36	55	48	26	35	23	9	19	11	1	3	3		GO:0016567; GO:0005576; GO:0003674; GO:0031464
AT1G11545	xyloglucan endotransglucosylase/hydrolase 8	1132	1033	1023	1317	869	933	915	981	270	268	225	432	377	404	663	611	413	467	764	454	865	1885	1025	941	1207	822	1126	927	889		GO:0042546; GO:0004553; GO: yloglu; GO:0005576; GO:0010411
AT1G11550	pre-tRNA tRNA-Leu (anticodon: TAG)	80	0	0	0	0	0	0	0	0	0	0	0	0	0	0	0	0	0	0	0	0	0	0	0	0	0	0	0	0		GO:0005575; GO:0030533; GO:0006414; GO:0006412
AT1G11560	Oligosaccharyltransferase complex/magnesium transporter family protein	1032	933	3	0	3	3	0	4	0	4	1	1	1	0	3	7	3	1	2	3	3	1	2	5	5	1	0	0	2		GO:0009507; GO:0008250; GO:0034219; GO:0018279; GO:0015772
AT1G11570	NTF2-like protein	399	300	6	17	18	17	23	13	13	13	6	5	6	7	10	17	14	5	6	7	13	26	6	7	7	10	6	8	10		GO:0005737; GO:0044613; GO:0015031; GO:0005737; GO:0005737; GO:0005737; GO:0006913
AT1G11572	Encodes a Plant thionin family protein	597	498	4	3	1	2	0	0	4	0	4	0	0	1	0	3	4	0	1	0	0	8	0	3	0	1	2	1	2		GO:0008150; GO:0005575; GO:0003674
AT1G11580	methylesterase PCR A	1876	1777	1608	1244	677	584	481	463	329	814	531	414	274	430	1000	1475	1046	521	754	674	1196	1844	2612	861	1256	1230	1265	707	1532		GO:0016020; GO:0046910; GO:0005774; GO:0042545; GO:0045490; GO:0030599; GO:0005618; GO:0005576; GO:0030599; GO:0030598; GO:0004857; GO:0009617
AT1G11590	Plant invertase/pectin methylesterase inhibitor superfamily	1686	1587	1.02	0	0	0	2	3.18	1	4	1.03	1.01	1.01	3.01	2	4	9.05	2.01	0	3	0	2.08	2.21	3.14	1.02	0	1	3.11	0		GO:0030599; GO:0046910; GO:0045490; GO:0042545
AT1G11592	other_RNA	1073	974	335.01	386.73	211	297	246	270	173.99	108.01	144	647.05	449	506.03	798.08	915	707	449.02	478.99	398.02	184	426.01	228	250.99	310.01	258	231	191	265		GO:0005575; GO:0008150; GO:0003674
AT1G11593	Plant invertase/pectin methylesterase inhibitor superfamily protein	608	509	0	0	0	0	0	0	0	0	0	0	0	0	0	0	0	0	0	0	0	0	0	0	0	0	0	0	0		GO:0043086; GO:0030599; GO:0046910; GO:0005737
AT1G11595	No hit	1069	970	0	0	0	0	0	0	0	0	0	0	0	0	0	0	0	0	0	0	0	0	0	0	0	0	1	0	0		None found
AT1G11600	member of CYP77B	1771	1672	274	400	198	284	477	316	182	144	131	268	206	240	395	328	351	139	211	133	255	383	229	185	176	137	332	278	338		GO:0016709; GO:0020037; GO:0005506; GO:0005886; GO:0016020
AT1G11608	F-box associated ubiquitination effector family protein	1240	1141	0	0	0	0	0	0	0	0	0	0	1	0	7	12	1	11	8	6	5	5	2	0	5	1	0	0	0		GO:0005739; GO:0008150; GO:0003674
AT1G11610	putative cytochrome P450	1683	1584	0	0	0	0	0	0	0	0	0	0	0	0	0	0	0	0	0	2	0	0	1	0	1	0	0	0	1		GO:0020037; GO:0005506; GO:0005576; GO:0016705
AT1G11620	F-box and associated interaction domains-containing protein	1092	993	0	0	0	0	0	0	0	0	0	0	0	0	0	0	0	0	0	0	1	0	0	0	0	2	0	0	0		GO:0003674; GO:0005575; GO:0008150
AT1G11630	Ribosomal pentatricopeptide repeat protein	1506	1407	613	775	347	483	292	326	314	229	202	588	409	431	1130	1195	1020	567	576	631	400	961	482	324	423	352	358	394	356		GO:0005739; GO:0005739; GO:0008150; GO:0005739
AT1G11640	pre-tRNA tRNA-Trp (anticodon: CCA)	72	0	0	0	0	0	0	0	0	0	0	0	0	0	0	0	0	0	0	0	0	0	0	0	0	0	0	0	0		GO:0030533; GO:0005575; GO:0006414; GO:0006412
AT1G11650	Encodes an RNA binding protein with three RNA recognition motifs. The mRNA is cell-to-cell mobile.	1574	1475	6368	8273	4703	5501	6657	5637	4277	4278	4150	2283	1982	2174	5161	5726	5222	2789	4292	3387	6837	11240	7857	6357	5860	4569	7015	5550	6133		GO:0003729; GO:0005576; GO:0003729; GO:0005634; GO:0010193; GO:0005829; GO:0003729; GO:0003723; GO:0008143
AT1G11655	hypothetical protein	503	404	0	0	0	0	0	0	0	0	0	0	0	1	0	5	2	2	1	2	0	0	1	0	0	1	0	0	0		GO:0008150; GO:0005739; GO:0003674
AT1G11660	heat shock protein 70 (Hsp 70) family protein	2617	2518	1099	1345	705	1084	1140	1093	5640	2610	1839	1788	1296	1460	2718	2799	2496	1526	2040	1593	1407	2585	1517	1091	1156	863	1262	1017	1127		GO:0005634; GO:0005634; GO:0005634; GO:0005829; GO:0005634; GO:0005634
AT1G11670	MATE efflux family protein	1964	1865	263	306	148	272	258	216	72	81	50	187	136	170	355	519	505	139	186	135	223	442	247	187	237	175	193	189	223		GO:0016020; GO:0042910; GO:0005886; GO:0022857; GO:0055085; GO:0015297
AT1G11680	putative obtusifoliol 14-alpha demethylase involved in sterol biosynthesis. The mRNA is cell-to-cell mobile.	1832	1733	2382	2826	1978	2126	2756	2104	1478	1620	1360	2102	1628	1907	3772	3953	3223	2168	3038	2497	3114	5305	3742	2569	2701	2090	2779	2014	2504		GO:0016125; GO:0016126; GO:0016126; GO:0005783; GO:0008398; GO:0005886; GO:0009793; GO:0016491; GO:0005783; GO:0005506; GO:0004497; GO:0005794; GO:0005576; GO:0020037; GO:0016126; GO:0005783
AT1G11684	hypothetical protein	198	99	0	0	0	1	0	0	0	0	0	0	0	0	0	0	0	0	0	0	1	0	0	0	0	0	0	0	0		GO:0005575; GO:0008150; GO:0003674
AT1G11690	BRANCHLESS TRICHOME-like protein	744	645	0	3	2	0	0	0	0	0	0	0	0	0	0	3	0	0	0	0	0	4	0	0	0	0	1	0	0		GO:0003674; GO:0005634
AT1G11700	senescence regulator (Protein of unknown function, DUF584)	877	778	1411	1792	853	348	190	266	262	318	183	318	270	259	697	539	409	392	606	407	509	1262	510	163	395	280	319	280	294		GO:0003674; GO:0008150
AT1G11710	Pentatricopeptide repeat (PPR) superfamily protein	2646	2547	295	321	158	175	69	95	33	57	55	327	260	182	586	677	485	326	307	280	132	258	128	66	113	89	111	123	79		GO:0005739; GO:0005739; GO:0003674; GO:0008150
AT1G11720	Encodes a starch synthase that in addition to its role in starch biosynthesis also has a negative regulatory function in the biosynthesis of transient starch. The protein apparently contains a starch-binding domain (SBD).	3533	3434	3596	3906	2204	1719	1612	1989	1358	1566	1483	826	595	734	1830	1737	2001	748	939	790	2657	4495	2116	1501	1628	1264	1564	1487	1864		GO:0009011; GO:0009507; GO:2001070; GO:0019252; GO:0004373; GO:0009507; GO:0009507; GO:0033201; GO:0009011; GO:0019252; GO:0010021; GO:0042802; GO:0016757
AT1G11730	Galactosyltransferase family protein	1155	1056	117	105	58	79	72	85	76	65	50	92	75	77	135	128	114	75	95	63	82	137	70	70	72	64	60	74	90		GO:0016758; GO:0005794; GO:0016757; GO:0006486
AT1G11735	Encodes a microRNA that targets several SCL family members. MicroRNAs are regulatory RNAs with a mature length of ~21-nucleotides that are processed from hairpin precursors by Dicer-like enzymes. MicroRNAs can negatively regulate gene expression by attenuating translation or by directing mRNA cleavage. Mature sequence: UUGAGCCGUGCCAAUAUCACG Expression of this miRNA oscillates during the diurnal c…	117	18	4	3	0	1	0	1	3	1	2	5	11	8	6	12	4	3	8	6	2	0	0	0	3	2	0	2	2		GO:0008150; GO:0005575; GO:0003674
AT1G11740	ankyrin repeat family protein	2198	2099	40	132	47	63	98	93	12	19	22	13	5	4	15	9	10	1	9	4	20	27	14	27	53	24	49	26	30		GO:0008150; GO:0005737; GO:0005634
AT1G11750	One of several nuclear-encoded ClpPs (caseinolytic protease). Contains a highly conserved catalytic triad of Ser-type proteases (Ser-His-Asp). The name reflects nomenclature described in Adam et. al (2001).	1338	1239	4319.45	5769.24	3852.2	4179	4623.07	4723.51	3992.24	3988	3546.11	4963.71	4061.6	4632.67	6297.96	6437.75	5444.08	3379.14	4628.28	3952.9	3076.66	5557.45	3574.36	3763.55	4537.76	3392.61	4572.43	3738.75	4353.12		GO:0009570; GO:0009840; GO:0009507; GO:0004176; GO:0009658; GO:0009570; GO:0004176; GO:0009570; GO:0009507; GO:0004252; GO:0004252; GO:0009507; GO:0009570; GO:0051117; GO:0015979; GO:0006515; GO:0009368; GO:0009941; GO:0009532; GO:0009570; GO:0009534; GO:0009507; GO:0009570; GO:0009941
AT1G11755	Encodes a cis-prenyltransferase, involved in dolichol biosynthesis. Wilted leaves in mutants due to cell membrane lesions. Mutants have increased drought tolerance, but hypersensitve to dark stress.	1331	1232	413.55	482.76	258.8	550	372.93	431.49	210.76	256	173.89	525.29	373.4	418.33	924.04	1012.25	933.92	511.86	607.72	572.1	526.34	1005.55	554.64	412.45	557.24	415.39	569.57	451.25	436.88		GO:0009645; GO:0006487; GO:0019408; GO:0030968; GO:0045547; GO:1904423; GO:0009414
AT1G11760	Required for expression of CBF-controlled cold-responsive genes. Required for recruitment of the Mediator complex and RNA polymerase II to CBF-controlled cold-responsive genes. MED32 has now been annotated as the MED2 subunit of the Mediator complex. Mediator tail subunit, involved in transcriptional regulation. Mediator Complex Subunit, interacts with MED23, MED5, MED16, and MED23 the Regulation…	847	748	267	352	242	205	181	246	197	145	156	278	252	198	362	405	341	220	251	198	190	278	156	229	248	167	246	198	202		GO:0009631; GO:0048364; GO:0016592; GO:0006355; GO:0042542; GO:0010150
AT1G11765	Plant self-incompatibility protein S1 family	635	536	0	0	0	0	0	0	0	0	0	0	0	0	0	0	0	0	0	0	0	0	0	0	0	0	1	0	0		GO:0005576; GO:0003674; GO:0008150
AT1G11770	Encodes an oligogalacturonide oxidase that inactivates the elicitor-active oligogalacturonides (OGs).	1701	1602	0	1	0	0	0	0	0	0	0	1	1	2	2	0	0	0	0	2	0	0	0	0	0	0	1	1	0		GO:0016899; GO:0009507; GO:0005618; GO:0071949
AT1G11780	oxidoreductase, 2OG-Fe(II) oxygenase family protein	1831	1732	727	953	485	482	401	420	409	299	212	456	379	379	812	922	787	396	497	430	470	857	437	253	399	318	387	456	357		GO:0008198; GO:0035515; GO:0035513; GO:0035516; GO:0005634; GO:0005634; GO:0005737; GO:0035552
AT1G11785	transmembrane protein	481	382	10	14	19	14	0	11	4	9	6	40	17	31	53	42	40	29	34	15	2	8	2	10	20	20	20	11	20		GO:0008150; GO:0003674
AT1G11790	Encodes a plastid-localized arogenate dehydratase involved in phenylalanine biosynthesis. Not less than six genes encoding ADT were identi&#64257;ed in the Arabidopsis genome: ADT1 [At1g11790]; ADT2 [At3g07630]; ADT3 [At2g27820]; ADT4 [At3g44720]; ADT5 [At5g22630]; and ADT6 [At1g08250].	1660	1561	1571	2087	1128	1192	916	1058	1098	1021	917	857	725	855	1472	1598	1501	744	867	849	914	1657	844	844	946	727	1002	949	988		GO:0047769; GO:0009507; GO:0009507; GO:0047769; GO:0009094; GO:0009507; GO:0004664; GO:0009094; GO:0005737; GO:0009507
AT1G11800	endonuclease/exonuclease/phosphatase family protein	1648	1549	306	387	189	298	216	272	123	163	137	474	332	320	864	861	725	410	461	436	247	450	286	217	268	193	229	228	227		GO:0070260; GO:0005737; GO:0016605; GO:0005634; GO:0006302; GO:0003697
AT1G11803	pseudogene of (SAUR) auxin-responsive family protein	276	177	0	0	0	0	0	0	0	0	0	0	0	0	0	0	0	0	0	0	0	0	0	0	0	0	0	0	0		None found
AT1G11806	pseudogene of F-box and associated interaction domains-containing protein	1053	954	0	0	0	0	0	0	0	0	0	0	0	0	0	0	0	0	0	0	0	0	0	0	0	0	0	0	0		None found
AT1G11810	Paternally expressed gene.	1304	1205	0	0	0	0	0	0	0	0	0	1	0	0	0	0	0	0	0	0	1	2	0	0	0	1	1	0	1		GO:0005515; GO:0005515; GO:0008150
[truncated: 32,357 more rows]

## Sheet: A. hierochuntica raw read data
					CM			CN			HW1M			HW1N			HW2N			HW3N			R1N			R2N			CR2N
[truncated: 31,173 more rows]

## Sheet: A. thaliana DEGs
HW1M				HW1N				HW2N				HW3N
[truncated: 12,637 more rows]

## Sheet: A. hierochuntica DEGs
HW1M					HW1N					HW2N					HW3N
[truncated: 14,058 more rows]

## Sheet: Abiotic stress upreg. genes
A. thaliana					A. hierochuntica
[truncated: 890 more rows]

[truncated: 3 more sheets: Abiotic stress downreg. genes, Photosynthesis downreg. genes, Cell cycle downreg. genes]
