# Supplementary material for: Positive selection and heat‐response transcriptomes reveal adaptive features of the Brassicaceae desert model, Anastatica hierochuntica
Source: New Phytol. 2022 Aug 26;236(3):1006–26. doi: 10.1111/nph.18411 (PMC9804903; doi:10.1111/nph.18411)
Supplement: Supplementary file 3 — Dataset S3 Assignment of ortholog pairs modes of expression (log2 fold‐change data and WGCNA modules). Dataset S4 Early heat‐response modules (rlog expression data). Dataset S5 Arabidopsis thaliana early heat module (Thistle1) gene list. Dataset S6 Arabidopsis thaliana late heat module (Ivory) gene list. Dataset S7 Anastatica hierochuntica early heat module (Black) gene list. Dataset S8 Anastatica hierochuntica early heat module (Floralwhite) gene list. Dataset S9 Gene ontology‐term enrichment of Arabidopsis thaliana and Anastatica hierochuntica morning heat‐response modules. [file NPH-236-1006-s002.xlsx]

## Sheet: Article information
New Phytologist Supporting Information
Article title: Positive selection and heat-response transcriptomes reveal adaptive features of the Brassicaceae desert model, Anastatica hierochuntica
Authors: Gil Eshel, Nick Duppen, Guannan Wang, Dong-Ha Oh, Yana Kazachkova,, Pawel Herzyk, Anna Amtmann, Michal Gordon, Vered Chalifa-Caspi, Michelle Arland Oscar, Shirli Bar-David, Amy Marshall-Colon, Maheshi Dassanayake and Simon Barak
Article acceptance date: 18 July 2022
Dataset S3. Assignment of ortholog pairs modes of expression (log2 fold-change data and WGCNA modules)
Dataset S4. Early heat-response modules (rlog expression data)
Dataset S5. A. thaliana early heat module (Thistle1) gene list
Dataset S6. A. thaliana late heat module (Ivory) gene list
Dataset S7. A. hierochuntica early heat module (Black) gene list
Dataset S8. A. hierochuntica early heat module (Floralwhite) gene list
Dataset S9. GO-term enrichment of A. thaliana and A. hierochuntica morning heat-response modules

## Sheet: Notes
Datasets S3 to S9. Notes
	Columns	Explanation
	Gene ID	Gene model identifier (TAIR 10)
	Transcript ID	A. hierochuntica contig ID
	DEGs	Whether the ortholog is differentially expressed compared to control, taken from DESeq2; NC: no change; Up: up-regulation; Down: down-regulation
	Log2 fold-change	Log2 fold-change in expression between treatment and control, taken from DESeq2
		Condition abbreviations refer to Figure 4A
	CM	Control morning
	CN	Control afternoon
	HW1M	Heat wave 1 morning
	HW1N	Heat wave 1 afternoon
	HW2N	Heat wave 2 afternoon
	HW3N	Heat wave 3 afternoon
	R1N	Recovery day 1 afternoon
	R2N	Recovery day 2 afternoon
	CR2N	Control parallel to recovery day 2 afternoon
	WGCNA module	Name of WGCNA module to which gene was assigned
	Ortholog response mode	Numbers corresponding to an ortholog response described in column "Ortholog response mode key"
	Ortholog response mode key	Definition of ortholog response mode numbers assigned to each ortholog pair (Fig. 5A)

## Sheet: Dataset S3
Dataset S3. Assignment of ortholog pairs modes of expression (log2 fold-change data and WGCNA modules)
A. thaliana											A. hierochuntica
Gene ID	DEGs				Log2 fold-change				WGCNA module		Transcript ID	Gene ID	DEGs				Log2 fold-change				WGCNA module		Ortholog response mode	Ortholog response mode key
	HW1M	HW1N	HW2N	HW3N	HW1M	HW1N	HW2N	HW3N					HW1M	HW1N	HW2N	HW3N	HW1M	HW1N	HW2N	HW3N
AT1G01010	Up	Up	Up	Up	0.657513	-1.19435	-1.43489	-1.35812	darkgrey		isotig00222	AT1G01010	Up	NC	Up	NC	0.5241	0.0687308	-0.31671	-0.0470856	plum2		5	1	Stress-ready	AT constitutive; AH up
AT1G01010	Down	Down	Down	Down	0.657513	-1.19435	-1.43489	-1.35812	orange		isotig00222	AT1G01010	Down	NC	Down	NC	-0.941325	-0.413152	-0.941441	-0.176721	skyblue1		6	2	Stress-ready	AT constitutive; AH down
AT1G01020	NC	Up	Up	Up	0.332773	-0.608902	-0.735816	-0.825311	lightsteelblue1		isotig00231	AT1G01020	NC	Up	Up	Up	0.298809	-0.482164	-0.566727	-0.390582	plum2		5	3	Stress-ready	AT up; AH constitutive
AT1G01020	NC	Down	Down	Down	0.332773	-0.608902	-0.735816	-0.825311	orange		isotig00231	AT1G01020	NC	Down	Down	Down	0.298809	-0.482164	-0.566727	-0.390582	darkolivegreen		6	4	Stress-ready	AT down; AH constitutive
AT1G01030	NC	Up	Up	Up	-0.252136	-0.847834	-1.21348	-0.848959	lightsteelblue1		TRINITY_DN36728_c0_g1_i1	AT1G01030	Up	Up	Up	Up	-1.10736	-1.64133	-1.88479	-1.69703	darkmagenta		5	5	Shared reponse	AT up; AH up
AT1G01030	NC	Down	Down	Down	-0.252136	-0.847834	-1.21348	-0.848959	black		TRINITY_DN36728_c0_g1_i1	AT1G01030	Down	Down	Down	Down	-1.10736	-1.64133	-1.88479	-1.69703	skyblue1		6	6	Shared reponse	AT down; AH down
AT1G01040	Up	Up	Up	Up	0.717166	-0.528229	-0.559364	-0.549595	darkgrey		isotig02322	AT1G01040	NC	Up	Up	Up	0.151726	-0.442894	-0.378108	-0.246867	darkmagenta		5	7	Unique response	AT up; AH constitutive
AT1G01040	Down	Down	Down	Down	0.717166	-0.528229	-0.559364	-0.549595	orange		isotig02322	AT1G01040	NC	Down	Down	Down	0.245978	-0.556862	-0.745179	-0.557607	darkolivegreen		6	8	Unique response	AT down; AH constitutive
AT1G01070	NC	NC	NC	NC	0.121726	0.0943183	-0.147255	-0.258969	lightcyan		isotig19736	AT1G01070	NC	NC	NC	NC	0.837661	-0.725261	-0.643953	-0.829556	brown		14	9	Unique response	AT constitutive; AH up
AT1G01110	Up	NC	Up	NC	0.73759	-0.312405	-0.544504	-0.205458	darkgrey		isotig26195	AT1G01110	NC	NC	NC	Up	0.146005	-0.0886328	-0.194272	-0.500604	yellow		5	10	Unique response	AT constitutive; AH down
AT1G01110	Down	NC	Down	NC	0.73759	-0.312405	-0.544504	-0.205458	floralwhite		isotig26195	AT1G01110	Down	NC	Down	NC	0.172857	-0.172549	-0.604314	-0.155202	darkolivegreen		6	11	Opposite response	AT up; AH down
AT1G01140	Up	Up	Up	NC	-0.577184	-0.659455	-0.730034	0.128242	lightsteelblue1		isotig22443	AT1G01140	Up	NC	NC	NC	-3.23655	-1.0135	-0.0196207	-0.735588	darkmagenta		5	12	Opposite response	AT down; AH up
AT1G01160	Up	Up	Up	Up	-0.512464	-0.836167	-0.428612	-0.492947	lightsteelblue1		isotig28704	AT1G01160	NC	Up	Up	Up	-0.483156	0.177336	-0.0669451	0.282588	yellow		5	13	No response	AT constitutive; AH constitutive
AT1G01210	Up	Up	NC	Up	0.36081	-0.403245	-0.257949	-0.574096	lightsteelblue1		isotig32478	AT1G01210	Up	Up	Up	Up	-0.721625	0.410888	0.888518	0.421672	plum2		5	14	No response	AT constitutive; AH constitutive
AT1G01210	Down	Down	NC	Down	0.36081	-0.403245	-0.257949	-0.574096	orange		isotig32478	AT1G01210	Down	Down	Down	Down	-0.721625	0.410888	0.888518	0.421672	skyblue1		6	15	No response	AT constitutive; AH constitutive
AT1G01220	Up	Up	NC	NC	0.619448	-0.304715	-0.0917091	-0.122131	darkgrey		isotig20589	AT1G01220	NC	Up	Up	Up	0.0192483	-0.417524	-0.35827	-0.46505	darkmagenta		5
AT1G01220	Down	Down	NC	NC	0.619448	-0.304715	-0.0917091	-0.122131	floralwhite		isotig20589	AT1G01220	NC	Down	Down	Down	0.0192483	-0.417524	-0.35827	-0.46505	skyblue1		6
AT1G01250	Down	Down	Down	Down	2.146	0.843649	0.959582	1.00027	darkred		isotig31654	AT1G01250	NC	Up	Up	Up	0.205078	-0.594645	-1.04827	-0.959367	darkmagenta		12
AT1G01260	Up	NC	NC	NC	0.85562	0.033912	0.0609295	0.155828	darkgrey		isotig21678	AT1G01260	NC	Up	NC	Up	-0.122101	-0.220051	-0.168979	-0.214215	black		5
AT1G01260	Down	NC	NC	NC	0.85562	0.033912	0.0609295	0.155828	darkorange2		isotig21678	AT1G01260	Down	NC	NC	Down	-0.634187	0.250147	0.349349	0.495448	darkolivegreen		6
AT1G01290	Up	Up	NC	NC	0.341531	-0.294379	-0.0797784	-0.0732205	darkgrey		isotig30573	AT1G01290	Up	NC	NC	NC	-0.171245	0.0873211	-0.00897326	0.0382991	darkmagenta		5
AT1G01290	Down	Down	NC	NC	0.341531	-0.294379	-0.0797784	-0.0732205	floralwhite		isotig30573	AT1G01290	Down	NC	NC	NC	0.0534798	-0.156109	-0.225661	-0.0871362	darkolivegreen		6
AT1G01350	Up	Up	Up	Up	-0.30415	-0.739805	-0.750736	-0.718915	lightsteelblue1		isotig06157	AT1G01350	NC	Up	Up	Up	0.0866426	0.719895	1.19372	0.575728	darkmagenta		5
AT1G01350	Down	Down	Down	Down	-0.30415	-0.739805	-0.750736	-0.718915	orange		isotig06157	AT1G01350	NC	Down	Down	Down	0.0866426	0.719895	1.19372	0.575728	skyblue1		6
AT1G01450	NC	Up	Up	Up	-0.787795	-1.29482	-0.938903	-1.07996	lightsteelblue1		isotig14463	AT1G01450	NC	NC	Up	NC	-0.0703841	-0.12464	-0.528149	-0.0848181	darkmagenta		5
AT1G01510	Up	NC	NC	NC	-0.244578	-0.128227	0.0611414	-0.0475466	thistle1		isotig21488	AT1G01510	Up	NC	NC	NC	0.87004	-0.0760529	0.218412	0.177212	darkmagenta		5
AT1G01510	Down	NC	NC	NC	-0.244578	-0.128227	0.0611414	-0.0475466	orange		isotig21488	AT1G01510	Down	NC	NC	NC	0.25343	-0.112763	-0.0110649	-0.122128	darkolivegreen		6
AT1G01660	NC	Up	NC	Up	-0.287361	-1.38763	-0.374246	-0.980979	lightsteelblue1		isotig02075	AT1G01660	NC	NC	Up	NC	0.258278	-0.1967	-0.386839	-0.197918	darkmagenta		5
AT1G01660	NC	Down	NC	Down	-0.287361	-1.38763	-0.374246	-0.980979	floralwhite		isotig02075	AT1G01660	NC	Down	NC	NC	0.0747129	-1.01403	-0.763014	-0.664472	darkolivegreen		6
AT1G01680	NC	Down	Down	Down	-0.16783	2.70179	3.00603	2.61605	orange		TRINITY_DN3459_c0_g1_i1	AT1G01680	NC	NC	NC	NC	-0.302076	-0.0962566	0.914842	0.182325	honeydew1		4
AT1G01690	Down	NC	NC	NC	0.692767	0.0443389	0.150415	0.227484	orange		TRINITY_DN21647_c0_g1_i1	AT1G01690	NC	NC	Down	NC	0.257308	-0.451222	-1.15027	-0.77482	darkolivegreen		6
AT1G01695	Up	NC	NC	NC	1.02608	-0.298022	-0.0663015	0.0020879	darkgrey		TRINITY_DN21647_c1_g2_i2	AT1G01695	Up	Up	NC	Up	0.938984	0.555685	0.3076	0.589012	plum2		5
AT1G01695	Down	NC	NC	NC	1.02608	-0.298022	-0.0663015	0.0020879	floralwhite		TRINITY_DN21647_c1_g2_i2	AT1G01695	Down	Down	NC	Down	0.938984	0.555685	0.3076	0.589012	darkolivegreen		6
AT1G01700	Up	NC	NC	NC	0.888792	-0.520176	-0.151083	-0.268661	darkgrey		TRINITY_DN20858_c0_g2_i1	AT1G01700	Up	Up	Up	Up	-1.34014	-1.1938	-0.822939	-1.49065	darkmagenta		5
AT1G01700	Down	NC	NC	NC	0.888792	-0.520176	-0.151083	-0.268661	floralwhite		TRINITY_DN20858_c0_g2_i1	AT1G01700	Down	Down	Down	Down	-1.34014	-1.1938	-0.822939	-1.49065	darkolivegreen		6
AT1G01710	Up	Up	Up	Up	-0.342242	-0.623509	-0.223912	-0.308727	lightsteelblue1		TRINITY_DN21280_c0_g1_i1	AT1G01710	Up	NC	Up	NC	-0.333123	0.0541769	0.308922	0.174288	lightyellow		5
AT1G01720	Up	Up	Up	Up	-0.904844	-1.26828	-2.16573	-1.50611	lightsteelblue1		isotig16249	AT1G01720	NC	Up	Up	Up	0.292852	0.605709	0.496952	0.69058	black		5
AT1G01740	Up	NC	Up	NC	0.632778	-0.234516	-0.296957	-0.248067	darkgrey		isotig08879	AT1G01740	Up	Up	NC	NC	0.685724	-0.532064	-0.251737	-0.231369	plum2		5
AT1G01740	Down	NC	Down	NC	0.632778	-0.234516	-0.296957	-0.248067	floralwhite		isotig08879	AT1G01740	Down	Down	NC	NC	-0.545677	-0.365912	-0.0280204	-0.124383	skyblue1		6
AT1G01760	NC	NC	NC	NC	-0.390972	0.191119	0.302825	0.0248061	darkgrey		isotig14687	AT1G01760	Down	NC	Down	Down	0.57928	0.272016	0.42809	0.609287	darkolivegreen		2
AT1G01760	Up	NC	Up	NC	-0.390972	0.191119	0.302825	0.0248061	thistle1		isotig14687	AT1G01760	Up	NC	Up	Up	0.57928	0.272016	0.42809	0.609287	black		5
AT1G01770	Up	Up	Up	Up	-0.68251	-2.00114	-1.80894	-2.08804	darkgrey		TRINITY_DN23787_c0_g1_i20	AT1G01770	Up	NC	NC	NC	0.304565	-0.0673439	-0.0134386	-0.146767	plum2		5
AT1G01780	NC	Up	Up	Up	0.0403753	-1.68275	-1.35626	-1.34276	darkgrey		isotig29975	AT1G01780	NC	NC	NC	Up	0.244928	-0.127536	-0.110403	-0.520386	white		5
AT1G01780	NC	Down	Down	Down	0.0403753	-1.68275	-1.35626	-1.34276	floralwhite		isotig29975	AT1G01780	NC	NC	NC	Down	0.374923	-0.234591	-0.42949	-1.10996	darkolivegreen		6
AT1G01800	Up	NC	NC	Up	-0.506408	-0.0903287	-0.129916	-0.290633	thistle1		isotig16519	AT1G01800	NC	Up	Up	NC	-0.250603	0.290565	0.298857	0.0486788	black		5
AT1G01810	NC	Up	Up	Up	-0.0201805	-1.86458	-2.14128	-2.19435	darkgrey		TRINITY_DN3833_c0_g1_i1	AT1G01810	NC	NC	Up	Up	-0.107222	-0.580564	-1.43353	-1.8438	darkmagenta		5
AT1G01810	NC	Down	Down	Down	-0.0201805	-1.86458	-2.14128	-2.19435	orange		TRINITY_DN3833_c0_g1_i1	AT1G01810	NC	NC	Down	Down	0.222989	0.423956	0.591005	0.714854	darkolivegreen		6
AT1G01830	Up	Up	Up	Up	-1.73968	0.453149	0.790721	0.57908	thistle1		TRINITY_DN19762_c1_g1_i1	AT1G01830	Up	NC	Up	Up	-0.372718	-0.242092	-0.313983	-0.465302	darkmagenta		5
AT1G01830	Down	Down	Down	Down	-1.73968	0.453149	0.790721	0.57908	black		TRINITY_DN19762_c1_g1_i1	AT1G01830	Down	NC	Down	Down	-0.372718	-0.242092	-0.313983	-0.465302	darkolivegreen		6
AT1G01880	Up	NC	Up	Up	0.934426	-0.421739	-0.76662	-0.696908	darkgrey		TRINITY_DN14857_c0_g1_i1	AT1G01880	Up	NC	NC	NC	1.12249	0.130888	-0.0940405	0.0700595	black		5
AT1G01880	Down	NC	Down	Down	0.934426	-0.421739	-0.76662	-0.696908	orange		TRINITY_DN14857_c0_g1_i1	AT1G01880	Down	NC	NC	NC	0.532641	0.0812405	-0.196267	0.0568167	darkolivegreen		6
AT1G01920	Up	Up	Up	Up	-0.539577	-1.57433	-1.04598	-1.40376	darkgrey		TRINITY_DN23049_c0_g3_i2	AT1G01920	Up	Up	Up	Up	0.560018	0.555697	1.05822	0.894694	plum2		5
AT1G01930	Up	Up	Up	Up	-0.466808	-0.320119	-0.235727	-0.241046	lightsteelblue1		isotig22051	AT1G01930	NC	Up	Up	NC	-0.36815	0.531299	1.15749	0.382536	darkmagenta		5
AT1G01940	Up	Up	Up	Up	-2.91907	-1.63176	-1.43711	-1.43948	lightsteelblue1		isotig30755	AT1G01940	NC	Up	Up	NC	0.127766	-0.639226	-0.703845	-0.339657	black		5
AT1G01960	NC	NC	NC	NC	-0.103437	0.0311861	0.113289	0.0418527	darkgrey		isotig07661	AT1G01960	NC	Down	Down	Down	0.0842148	-0.380263	-0.360039	-0.434527	honeydew1		2
AT1G01960	Up	NC	Up	NC	-0.103437	0.0311861	0.113289	0.0418527	darkgrey		isotig07661	AT1G01960	NC	Up	Up	Up	0.0842148	-0.380263	-0.360039	-0.434527	lightyellow		5
AT1G01960	Down	NC	Down	NC	-0.103437	0.0311861	0.113289	0.0418527	darkred		isotig07661	AT1G01960	NC	Down	Down	Down	0.0842148	-0.380263	-0.360039	-0.434527	honeydew1		6
AT1G01990	NC	Up	Up	Up	-0.00424413	-0.695084	-0.679468	-0.739007	darkgrey		isotig29991	AT1G01990	Up	NC	NC	NC	0.864685	0.0583544	0.149617	0.323002	darkmagenta		5
AT1G01990	NC	Down	Down	Down	-0.00424413	-0.695084	-0.679468	-0.739007	orange		isotig29991	AT1G01990	NC	NC	NC	Down	0.205172	0.153778	0.251549	0.368104	darkolivegreen		6
AT1G02020	NC	Up	NC	NC	-0.220282	-0.388468	-0.0549237	-0.0295395	ivory		isotig21719	AT1G02020	Up	Up	Up	Up	-3.06725	-0.459531	-0.41643	-0.710594	black		5
AT1G02020	NC	Down	NC	NC	-0.220282	-0.388468	-0.0549237	-0.0295395	orange		isotig21719	AT1G02020	Down	Down	Down	Down	-3.06725	-0.459531	-0.41643	-0.710594	darkolivegreen		6
AT1G02030	NC	NC	Up	NC	0.34717	-0.329394	-1.28552	-0.670954	darkgrey		TRINITY_DN38719_c0_g1_i1	AT1G02030	Up	NC	NC	Up	-0.634187	0.250147	0.349349	0.495448	black		5
AT1G02030	NC	NC	Down	NC	0.34717	-0.329394	-1.28552	-0.670954	floralwhite		TRINITY_DN38719_c0_g1_i1	AT1G02030	Down	NC	NC	Down	-1.12983	-0.707933	-0.751516	-1.23817	honeydew1		6
AT1G02050	Up	Up	Up	Up	0.443822	-1.17864	-0.624441	-0.926509	darkgrey		isotig32101	AT1G02050	Up	Up	Up	Up	1.09687	1.26141	1.16247	1.25343	lightyellow		5
AT1G02050	Down	Down	Down	Down	0.443822	-1.17864	-0.624441	-0.926509	darkorange2		isotig32101	AT1G02050	Down	Down	Down	Down	1.09687	1.26141	1.16247	1.25343	darkolivegreen		6
AT1G02060	NC	Up	Up	Up	0.0319	-0.857005	-0.988558	-1.2333	darkgrey		TRINITY_DN41445_c0_g1_i1	AT1G02060	NC	NC	NC	Up	-0.0989869	0.241222	-0.211608	-0.064395	black		5
AT1G02060	NC	Down	Down	Down	0.0319	-0.857005	-0.988558	-1.2333	orange		TRINITY_DN41445_c0_g1_i1	AT1G02060	NC	NC	Down	Down	-0.0754892	-0.799354	-0.934776	-0.836608	darkolivegreen		6
AT1G02080	NC	Up	NC	Up	-0.144638	-0.356004	-0.245521	-0.326198	lightsteelblue1		isotig20412	AT1G02080	Up	Up	NC	NC	1.90101	1.02896	-0.466392	0.237381	black		5
AT1G02080	NC	Down	NC	Down	-0.144638	-0.356004	-0.245521	-0.326198	darkred		isotig20412	AT1G02080	Down	Down	NC	NC	-0.244908	-0.224623	-0.0814597	-0.0960198	skyblue1		6
AT1G02090	Up	Up	Up	Up	-1.66131	-1.40663	-0.935341	-1.04383	lightsteelblue1		isotig35841	AT1G02090	Up	NC	NC	NC	0.176967	-0.0803543	-0.219598	0.00137403	plum2		5
AT1G02100	Up	Up	Up	Up	-0.518504	-1.16961	-1.27341	-1.5019	lightsteelblue1		isotig04138	AT1G02100	NC	Up	Up	Up	-0.302891	-1.18184	-1.27508	-0.927728	darkmagenta		5
AT1G02140	NC	NC	NC	Up	-0.156992	-0.0351164	-0.15937	-0.275502	lightsteelblue1		isotig15373	AT1G02140	Up	Up	Up	Up	0.489564	0.843618	1.14943	0.702329	darkmagenta		5
AT1G02140	NC	NC	NC	Down	-0.156992	-0.0351164	-0.15937	-0.275502	orange		isotig15373	AT1G02140	Down	Down	Down	Down	0.489564	0.843618	1.14943	0.702329	darkolivegreen		6
AT1G02145	NC	Up	NC	Up	0.193579	-0.355038	-0.181557	-0.233654	darkgrey		isotig09182	AT1G02145	Up	Up	Up	Up	0.327342	-0.223403	-0.133051	-0.192511	black		5
AT1G02145	NC	Down	NC	Down	0.193579	-0.355038	-0.181557	-0.233654	orange		isotig09182	AT1G02145	NC	NC	NC	NC	0.048203	-0.463551	-0.488791	-0.315367	darkolivegreen		6
AT1G02170	NC	NC	Down	NC	-0.127007	0.465951	0.303203	0.228057	black		isotig06364	AT1G02170	NC	NC	NC	NC	-1.43797	-0.264231	-0.309454	-0.265309	darkred		8
AT1G02190	NC	NC	NC	Up	-0.508459	-0.703142	-0.38307	-1.29472	lightgreen		isotig30705	AT1G02190	NC	Up	Up	Up	0.345351	-0.165354	-0.491122	-0.269139	darkmagenta		5
AT1G02290	Up	Up	Up	Up	-2.08332	-0.664161	-0.414241	-0.580644	lightsteelblue1		isotig23293	AT1G02290	Up	NC	NC	NC	-0.749288	-0.664775	-0.55582	0.264028	black		5
AT1G02305	Up	Up	Up	Up	-0.610971	-0.661448	-0.619072	-0.809097	darkgrey		isotig25308	AT1G02305	Up	Up	Up	Up	-0.253482	0.292631	0.523028	0.58564	yellow		5
AT1G02340	NC	NC	NC	NC	0.336671	-0.26042	-0.459952	-0.243687	honeydew1		TRINITY_DN11957_c0_g1_i1	AT1G02340	NC	Up	Up	Up	-0.133225	-4.50741	-4.46642	-4.09594	darkmagenta		1
AT1G02340	NC	NC	NC	NC	0.336671	-0.26042	-0.459952	-0.243687	lightcyan		TRINITY_DN11957_c0_g1_i1	AT1G02340	NC	Down	Down	Down	-0.133225	-4.50741	-4.46642	-4.09594	darkolivegreen		2
AT1G02340	Up	NC	Up	NC	0.336671	-0.26042	-0.459952	-0.243687	lightsteelblue1		TRINITY_DN11957_c0_g1_i1	AT1G02340	NC	Up	Up	Up	-0.133225	-4.50741	-4.46642	-4.09594	darkmagenta		5
AT1G02340	Down	NC	Down	NC	0.336671	-0.26042	-0.459952	-0.243687	orange		TRINITY_DN11957_c0_g1_i1	AT1G02340	NC	Down	Down	Down	-0.133225	-4.50741	-4.46642	-4.09594	darkolivegreen		6
AT1G02370	NC	Up	Up	Up	0.0599865	-0.772361	-0.499117	-0.594667	darkgrey		isotig31009	AT1G02370	Up	Up	Up	Up	0.470862	0.477534	0.53308	0.277522	plum2		5
AT1G02370	NC	Down	Down	Down	0.0599865	-0.772361	-0.499117	-0.594667	orange		isotig31009	AT1G02370	Down	Down	Down	Down	0.470862	0.477534	0.53308	0.277522	darkolivegreen		6
AT1G02390	Up	Up	Up	Up	-1.75693	-1.77408	-1.85293	-1.48687	lightsteelblue1		TRINITY_DN29250_c0_g1_i1	AT1G02390	Up	Up	Up	Up	-1.16255	-1.13029	-1.54376	-1.16506	darkmagenta		5
AT1G02420	NC	NC	Up	Up	0.339698	-0.387622	-0.835724	-0.639539	darkgrey		TRINITY_DN23689_c0_g1_i1	AT1G02420	Up	Up	Up	Up	-0.312016	-0.572382	-0.473426	-0.400715	darkmagenta		5
AT1G02420	NC	NC	Down	Down	0.339698	-0.387622	-0.835724	-0.639539	orange		TRINITY_DN23689_c0_g1_i1	AT1G02420	Down	Down	Down	Down	-0.312016	-0.572382	-0.473426	-0.400715	darkolivegreen		6
AT1G02470	NC	Up	Up	Up	-0.598125	-2.17314	-2.32319	-2.33058	lightsteelblue1		isotig18102	AT1G02470	Up	Up	NC	NC	-1.43072	-0.297391	-0.0874678	-0.242394	darkmagenta		5
AT1G02500	Up	Up	Up	Up	-0.418185	-0.594965	-0.584088	-0.70081	lightsteelblue1		isotig24179	AT1G02500	NC	NC	Up	Up	0.298621	0.0650162	-0.809027	-0.71047	black		5
AT1G02620	NC	Up	NC	NC	-0.21111	1.37338	-0.654357	-0.0529203	darkgrey		isotig18337	AT1G02620	NC	NC	NC	Up	0.627262	-0.110727	-0.362492	-0.72414	plum2		5
AT1G02620	NC	Down	NC	NC	-0.21111	1.37338	-0.654357	-0.0529203	orange		isotig18337	AT1G02620	NC	NC	NC	Down	0.351146	-0.0502554	0.0117769	0.0653917	darkolivegreen		6
AT1G02640	Up	NC	NC	NC	-1.75443	0.0847318	0.282425	-0.251662	thistle1		isotig15000	AT1G02640	NC	NC	Up	NC	0.299463	0.301282	0.446705	0.349778	darkmagenta		5
AT1G02700	Up	Up	NC	NC	-2.79337	-0.691134	-0.45887	-0.395731	thistle1		isotig29014	AT1G02700	Up	NC	Up	Up	-9.46519	-0.861322	-1.37493	-1.74173	black		5
AT1G02710	NC	NC	NC	NC	-0.413675	0.0486357	0.231606	0.793757	lightcyan		isotig33229	AT1G02710	NC	NC	NC	NC	0.0393022	-0.114466	0.365899	0.241688	brown		13
AT1G02740	Up	Up	Up	Up	0.598808	-0.260811	-0.679003	-0.463171	darkgrey		isotig16944	AT1G02740	NC	NC	Up	NC	-1.12618	-1.07456	-2.69803	-1.33601	darkmagenta		5
AT1G02740	Down	Down	Down	Down	0.598808	-0.260811	-0.679003	-0.463171	black		isotig16944	AT1G02740	NC	NC	NC	Down	-0.0630554	0.0625731	0.036173	0.265086	darkolivegreen		6
AT1G02750	NC	Up	Up	Up	-0.109463	-0.615592	-0.739696	-0.545416	lightsteelblue1		isotig28949	AT1G02750	NC	NC	NC	Up	-0.237753	-0.538934	-0.719995	-0.463381	plum2		5
AT1G02750	NC	Down	Down	Down	-0.109463	-0.615592	-0.739696	-0.545416	orange		isotig28949	AT1G02750	NC	Down	Down	Down	-0.0284778	0.242186	0.322728	-0.0689396	skyblue1		6
AT1G02860	Up	Up	Up	Up	-0.659306	-0.531508	-0.740948	-0.876589	lightsteelblue1		isotig04076	AT1G02860	Up	Up	Up	Up	0.582888	0.787362	1.02854	0.734717	darkmagenta		5
AT1G02890	Up	Up	Up	Up	-0.922661	-0.747571	-0.630606	-0.670306	lightsteelblue1		isotig04130	AT1G02890	Up	Up	Up	Up	-0.793061	-0.70159	-0.533078	-0.466496	darkmagenta		5
AT1G02930	NC	NC	Down	NC	0.469707	1.27376	1.35748	0.510586	orange		isotig29904	AT1G02930	NC	NC	NC	NC	0.994222	0.653345	1.01189	0.500462	darkred		4
AT1G02960	Up	Up	Up	Up	0.332669	-0.969091	-0.452539	-0.714853	darkgrey		isotig21444	AT1G02960	Up	NC	Up	NC	0.235301	-0.0635056	-0.216664	-0.0495402	darkmagenta		5
AT1G02960	Down	Down	Down	Down	0.332669	-0.969091	-0.452539	-0.714853	darkred		isotig21444	AT1G02960	Down	Down	NC	NC	-0.325499	-0.296589	0.0373197	-0.0824343	darkolivegreen		6
AT1G03000	Up	Up	Up	Up	-0.364313	-0.29665	-0.25315	-0.31779	darkgrey		isotig20699	AT1G03000	NC	Up	Up	Up	-0.0153821	-0.295107	-0.415417	-0.389206	darkmagenta		5
AT1G03030	NC	NC	NC	Up	-0.101425	-0.17809	-0.106508	-0.199438	lightsteelblue1		isotig12994	AT1G03030	NC	NC	Up	NC	-0.00938886	-0.144231	-0.330481	-0.230584	white		5
AT1G03030	NC	NC	NC	Down	-0.101425	-0.17809	-0.106508	-0.199438	orange		isotig12994	AT1G03030	NC	Down	NC	NC	0.0921454	-0.370868	-0.0712556	-0.171359	skyblue1		6
AT1G03040	NC	Down	NC	NC	-0.0941185	-0.32816	-0.10934	-0.106922	darkred		isotig06526	AT1G03040	NC	NC	NC	NC	0.124341	0.130332	0.356515	0.270973	maroon		4
AT1G03040	NC	Up	NC	NC	-0.0941185	-0.32816	-0.10934	-0.106922	thistle1		isotig06526	AT1G03040	NC	Up	NC	Up	-0.347313	-0.937981	-0.962922	-0.80846	darkmagenta		5
AT1G03040	NC	Down	NC	NC	-0.0941185	-0.32816	-0.10934	-0.106922	orange		isotig06526	AT1G03040	NC	NC	Down	NC	0.352742	-0.167883	0.00707168	0.027805	darkolivegreen		6
AT1G03070	Up	Up	Up	Up	-10.7999	-1.70899	-2.0553	-2.35194	thistle1		isotig17828	AT1G03070	Up	Up	Up	Up	-7.60456	-1.01304	-1.20454	-1.44848	black		5
AT1G03080	Up	Up	NC	Up	0.500531	-0.41992	-0.242933	-0.384739	lightsteelblue1		isotig20256	AT1G03080	Up	Up	Up	Up	-0.452488	-0.72844	-0.768513	-0.589123	black		5
AT1G03080	Down	Down	NC	Down	0.500531	-0.41992	-0.242933	-0.384739	orange		isotig20256	AT1G03080	Down	Down	Down	Down	-0.452488	-0.72844	-0.768513	-0.589123	honeydew1		6
AT1G03090	Up	Up	NC	Up	-0.987366	-0.401811	-0.213351	-0.392185	lightsteelblue1		isotig20495	AT1G03090	Up	NC	NC	NC	1.10668	-0.246517	0.0586228	0.0601504	darkmagenta		5
AT1G03100	Up	Up	Up	Up	1.11617	-0.610685	-0.996931	-0.881768	darkgrey		TRINITY_DN12021_c0_g1_i1	AT1G03100	NC	Up	NC	NC	-0.215801	0.527328	0.14052	0.155494	lightyellow		5
AT1G03100	Down	Down	Down	Down	1.11617	-0.610685	-0.996931	-0.881768	black		TRINITY_DN12021_c0_g1_i1	AT1G03100	Down	NC	NC	NC	0.396556	-0.111387	-0.23233	-0.260003	darkolivegreen		6
AT1G03140	Up	Up	Up	Up	-1.15744	-0.601333	-0.249577	-0.571247	lightsteelblue1		isotig04902	AT1G03140	Up	Up	Up	Up	-0.18221	0.255245	0.540948	0.399081	darkmagenta		5
AT1G03150	Up	Up	Up	Up	-0.322959	-0.831576	-0.374234	-0.515813	lightsteelblue1		isotig32420	AT1G03150	Up	NC	Up	NC	-0.820283	-0.0294549	-0.511844	-0.161824	black		5
AT1G03180	Up	Up	Up	Up	-1.30608	-0.667113	-0.801527	-0.788658	lightsteelblue1		isotig28840	AT1G03180	Up	NC	NC	NC	-0.327287	-0.116782	-0.244427	0.0417252	black		5
AT1G03190	NC	NC	NC	NC	-0.0486708	0.807149	-0.0452136	-0.0659218	darkgrey		TRINITY_DN24493_c0_g1_i1	AT1G03190	NC	NC	NC	NC	0.0379092	-0.0719375	0.0897737	0.162572	darkolivegreen		10
AT1G03190	NC	NC	NC	NC	-0.0486708	-0.200477	-0.0452136	-0.0659218	brown		TRINITY_DN24493_c0_g1_i1	AT1G03190	NC	NC	NC	NC	0.0379092	-0.0719375	0.0897737	0.162572	darkred		15
AT1G03190	NC	NC	NC	NC	-0.0486708	-0.200477	-0.0452136	-0.0659218	darkgrey		TRINITY_DN24493_c0_g1_i1	AT1G03190	NC	NC	NC	Down	0.0379092	-0.0719375	0.0897737	0.162572	darkolivegreen		2
AT1G03190	NC	Up	NC	NC	-0.0486708	-0.200477	-0.0452136	-0.0659218	lightsteelblue1		TRINITY_DN24493_c0_g1_i1	AT1G03190	NC	Up	Up	Up	0.0710436	0.206021	0.0903821	0.177368	white		5
AT1G03190	NC	Down	NC	NC	-0.0486708	-0.200477	-0.0452136	-0.0659218	floralwhite		TRINITY_DN24493_c0_g1_i1	AT1G03190	NC	Down	Down	NC	-0.140401	-0.584765	-0.594128	-0.437826	darkolivegreen		6
AT1G03190	NC	Up	Up	Up	-0.072089	0.212881	-0.362728	-0.273732	lightsteelblue1		TRINITY_DN24493_c0_g1_i1	AT1G03190	NC	NC	NC	NC	0.0379092	-0.0719375	0.0897737	0.162572	brown		7
AT1G03190	NC	NC	Down	Down	-0.0486708	0.807149	-0.0452136	-0.0659218	orange		TRINITY_DN24493_c0_g1_i1	AT1G03190	NC	NC	NC	NC	0.0379092	-0.0719375	0.0897737	0.162572	darkred		8
AT1G03190	NC	NC	NC	NC	-0.0486708	0.807149	-0.0452136	-0.0659218	brown		TRINITY_DN24493_c0_g1_i1	AT1G03190	NC	NC	NC	NC	0.0379092	-0.0719375	0.0897737	0.162572	white		9
AT1G03220	NC	NC	Up	Up	-0.550966	-0.267218	-1.44623	-1.5258	darkgrey		isotig24378	AT1G03220	NC	NC	Up	NC	0.05396	0.155064	0.342922	0.189681	black		5
AT1G03270	NC	NC	Up	NC	0.0356487	-0.290008	-0.410338	-0.132437	lightsteelblue1		isotig02029	AT1G03270	Up	Up	Up	Up	0.411336	0.433156	0.464702	0.357265	lightyellow		5
AT1G03270	NC	NC	Down	NC	0.0356487	-0.290008	-0.410338	-0.132437	orange		isotig02029	AT1G03270	Down	Down	Down	Down	0.411336	0.433156	0.464702	0.357265	darkolivegreen		6
AT1G03360	NC	Up	Up	Up	0.130831	-1.18236	-0.901947	-1.17586	darkgrey		TRINITY_DN13963_c0_g1_i1	AT1G03360	NC	Up	Up	Up	0.172451	0.419423	0.788329	0.52912	darkmagenta		5
AT1G03360	NC	Down	Down	Down	0.130831	-1.18236	-0.901947	-1.17586	orange		TRINITY_DN13963_c0_g1_i1	AT1G03360	NC	Down	Down	Down	0.172451	0.419423	0.788329	0.52912	darkolivegreen		6
AT1G03370	Down	Down	Down	Down	0.581258	0.844896	0.443968	0.673425	orange		TRINITY_DN23392_c0_g1_i1	AT1G03370	Up	Up	Up	Up	-0.457739	-0.635915	-0.468518	-0.319304	darkmagenta		12
AT1G03410	NC	Up	Up	Up	0.139296	-1.4149	-1.20035	-1.37962	lightsteelblue1		isotig18535	AT1G03410	Up	NC	NC	NC	0.536455	-0.0711269	-0.122148	0.00826749	darkmagenta		5
AT1G03410	NC	Down	Down	Down	0.139296	-1.4149	-1.20035	-1.37962	floralwhite		isotig18535	AT1G03410	NC	Down	Down	Down	0.102736	0.0707196	0.146228	0.0836443	darkolivegreen		6
AT1G03430	Up	NC	Up	NC	0.813992	-0.200102	-0.453863	-0.278535	darkgrey		isotig31049	AT1G03430	NC	NC	Up	Up	-0.80999	-0.476356	-0.465615	-0.501753	darkmagenta		5
AT1G03430	Down	NC	Down	NC	0.813992	-0.200102	-0.453863	-0.278535	orange		isotig31049	AT1G03430	NC	NC	Down	Down	0.174599	-0.152889	-0.193689	-0.0831704	lavenderblush3		6
AT1G03440	NC	Up	Up	Up	-0.287497	-0.626064	-0.682077	-0.725867	lightsteelblue1		TRINITY_DN6401_c0_g1_i1	AT1G03440	Up	Up	Up	Up	-0.892945	-0.776049	-0.920348	-1.23935	darkmagenta		5
AT1G03440	NC	Down	Down	Down	-0.287497	-0.626064	-0.682077	-0.725867	orange		TRINITY_DN6401_c0_g1_i1	AT1G03440	Down	Down	Down	Down	-0.892945	-0.776049	-0.920348	-1.23935	darkolivegreen		6
AT1G03470	Up	Up	Up	Up	-0.861405	-2.53651	-1.78532	-1.83985	lightsteelblue1		isotig27292	AT1G03470	Up	Up	Up	Up	1.26823	0.94937	0.586309	1.28124	darkmagenta		5
AT1G03510	Down	Down	Down	Down	0.861204	-1.10755	-1.37121	-1.11681	darkred		TRINITY_DN44687_c0_g1_i1	AT1G03510	NC	NC	NC	NC	0	0.462007	-0.589242	0.458385	darkred		4
AT1G03510	Up	Up	Up	Up	0.861204	-1.10755	-1.37121	-1.11681	darkgrey		TRINITY_DN44687_c0_g1_i1	AT1G03510	NC	Up	Up	Up	0.398307	-0.760482	-0.638679	-0.533315	black		5
AT1G03510	Down	Down	Down	Down	0.861204	-1.10755	-1.37121	-1.11681	darkorange2		TRINITY_DN44687_c0_g1_i1	AT1G03510	NC	NC	Down	Down	0.113473	-0.629963	-0.621772	-0.424363	darkolivegreen		6
AT1G03530	Down	NC	NC	NC	1.13235	-0.188559	-0.289169	-0.284952	darkred		isotig19999	AT1G03530	NC	NC	NC	NC	-0.968432	0.665857	0.383459	0.659813	brown		4
AT1G03530	Up	NC	NC	NC	1.13235	-0.188559	-0.289169	-0.284952	darkgrey		isotig19999	AT1G03530	NC	NC	Up	Up	0.528269	0.0126593	0.128354	0.0657595	black		5
AT1G03530	Down	NC	NC	NC	1.13235	-0.188559	-0.289169	-0.284952	orange		isotig19999	AT1G03530	Down	NC	NC	NC	-0.0370948	-0.296125	-0.406599	-0.260185	skyblue1		6
AT1G03540	NC	Up	Up	Up	0.712847	-1.10474	-1.43236	-1.13657	darkgrey		TRINITY_DN35732_c0_g1_i1	AT1G03540	Up	NC	NC	NC	-0.362609	-0.0940967	0.271491	0.2632	floralwhite		5
AT1G03540	NC	Down	Down	Down	0.712847	-1.10474	-1.43236	-1.13657	orange		TRINITY_DN35732_c0_g1_i1	AT1G03540	NC	Down	NC	NC	-0.607608	-1.76937	-0.695502	-1.33784	honeydew1		6
AT1G03610	Up	NC	Up	NC	-0.620188	-0.0465149	-0.643868	-0.107755	lightsteelblue1		isotig14757	AT1G03610	Up	NC	NC	Up	-1.16212	0.0640244	0.259445	0.329907	black		5
AT1G03620	Up	Up	NC	Up	-0.859755	-0.807159	-0.521573	-1.09894	lightsteelblue1		TRINITY_DN14061_c0_g2_i2	AT1G03620	Up	NC	Up	NC	-1.31868	-0.930653	-1.05467	-0.764503	darkmagenta		5
AT1G03650	NC	Up	Up	Up	0.30119	-1.0672	-0.625639	-0.94132	darkgrey		isotig33426	AT1G03650	NC	NC	Up	Up	0.063294	-0.0323478	-0.407831	0.340836	plum2		5
AT1G03650	NC	Down	Down	Down	0.30119	-1.0672	-0.625639	-0.94132	black		isotig33426	AT1G03650	NC	Down	NC	Down	0.371357	0.56211	-0.130482	0.583172	darkolivegreen		6
AT1G03670	NC	NC	Down	NC	0	0.39147	-0.693813	-0.405326	black		isotig21380	AT1G03670	Down	Down	Down	Down	1.04245	-0.335376	-1.10507	-0.965595	lavenderblush3		6
AT1G03687	NC	NC	Down	NC	-0.0852841	-0.031302	0.222677	0.00499425	darkorange2		isotig12929	AT1G03687	NC	NC	NC	NC	-0.184504	-0.0991767	0.0502236	-0.00964177	darkred		4
AT1G03730	NC	NC	Up	NC	0.0350431	-0.365393	-1.0594	-0.111841	red		isotig31408	AT1G03730	Up	Up	Up	Up	-0.963998	-0.588774	-0.848405	-0.64501	darkmagenta		5
AT1G03730	NC	NC	Down	NC	0.0350431	-0.365393	-1.0594	-0.111841	black		isotig31408	AT1G03730	Down	Down	Down	Down	-0.963998	-0.588774	-0.848405	-0.64501	darkolivegreen		6
AT1G03740	Down	Down	NC	Down	1.00012	0.894266	0.320568	0.685066	floralwhite		isotig24406	AT1G03740	NC	NC	NC	NC	0.204196	0.883853	1.12661	1.28415	darkred		4
AT1G03750	NC	Up	Up	Up	0.313021	-0.461258	-0.814122	-0.765416	darkgrey		TRINITY_DN9289_c0_g1_i1	AT1G03750	Up	NC	NC	NC	-1.43686	-0.123551	0.0230048	-0.0729179	black		5
AT1G03750	NC	Down	Down	Down	0.313021	-0.461258	-0.814122	-0.765416	orange		TRINITY_DN9289_c0_g1_i1	AT1G03750	Down	NC	NC	NC	-0.47575	-0.064483	-0.118963	0.0803191	darkolivegreen		6
AT1G03760	Up	Up	Up	Up	-0.574523	-1.58383	-1.43364	-1.55482	darkgrey		TRINITY_DN12207_c0_g1_i3	AT1G03760	NC	NC	Up	NC	-0.0381962	-0.9535	-1.21997	-0.863926	white		5
AT1G03780	Down	Down	Down	Down	0.72538	0.756426	0.80456	1.04073	floralwhite		isotig17722	AT1G03780	NC	NC	NC	NC	-0.203719	0.7429	0.328978	1.89623	honeydew1		4
AT1G03820	Up	Up	Up	Up	1.05973	-0.988095	-1.11479	-1.06855	darkgrey		isotig29488	AT1G03820	Up	Up	Up	Up	1.45198	0.878009	0.95242	0.517808	white		5
AT1G03820	Down	Down	Down	Down	1.05973	-0.988095	-1.11479	-1.06855	orange		isotig29488	AT1G03820	Down	Down	Down	Down	1.45198	0.878009	0.95242	0.517808	darkolivegreen		6
AT1G03830	Up	Up	NC	NC	0.618333	-0.340211	-0.228494	-0.159145	darkgrey		isotig20578	AT1G03830	Up	NC	NC	NC	0.39618	-0.101029	-0.0245898	-0.0779807	black		5
AT1G03830	Down	Down	NC	NC	0.618333	-0.340211	-0.228494	-0.159145	orange		isotig20578	AT1G03830	NC	NC	Down	Down	-0.1121	0.0918981	0.0241374	0.0347297	skyblue1		6
AT1G03840	Down	Down	Down	Down	1.20474	1.83573	1.1795	1.24342	orange		TRINITY_DN47036_c0_g1_i1	AT1G03840	NC	NC	NC	NC	1.17276	-0.313999	0.429245	-0.517876	darkviolet		4
AT1G03860	Up	Up	Up	Up	-2.08155	-1.31514	-0.932548	-1.10737	lightsteelblue1		isotig10128	AT1G03860	NC	Up	Up	Up	0.248252	0.407243	0.743022	0.417431	black		5
AT1G03910	NC	NC	NC	Up	0.0294307	-0.139272	-0.0403635	-0.152725	darkgrey		isotig21549	AT1G03910	Up	NC	Up	NC	-2.59168	0.0746577	0.621883	0.0706378	darkmagenta		5
AT1G03910	NC	NC	NC	Down	0.0294307	-0.139272	-0.0403635	-0.152725	darkgrey		isotig21549	AT1G03910	Down	NC	Down	NC	-0.290531	-0.099032	-0.226373	-0.07214	darkolivegreen		6
AT1G03920	NC	Up	Up	Up	-0.184648	-1.26344	-1.45429	-1.48077	darkgrey		TRINITY_DN44057_c0_g1_i1	AT1G03920	Up	NC	NC	NC	1.02559	-0.0302733	-0.0914531	-0.345966	darkmagenta		5
AT1G03920	NC	Down	Down	Down	-0.184648	-1.26344	-1.45429	-1.48077	black		TRINITY_DN44057_c0_g1_i1	AT1G03920	NC	NC	NC	Down	0.0188986	-0.184253	-0.403304	-1.27843	honeydew1		6
AT1G03940	Up	Up	Up	Up	0.683476	-1.34278	-0.692906	-1.06052	darkgrey		TRINITY_DN15842_c0_g1_i1	AT1G03940	NC	Up	Up	Up	0.123941	-0.62676	-0.70149	-0.776351	darkmagenta		5
AT1G03940	Down	Down	Down	Down	0.683476	-1.34278	-0.692906	-1.06052	floralwhite		TRINITY_DN15842_c0_g1_i1	AT1G03940	NC	Down	Down	Down	0.123941	-0.62676	-0.70149	-0.776351	skyblue1		6
AT1G03950	Down	Down	Down	Down	0.419054	0.598338	1.03791	1.05301	orange		isotig28786	AT1G03950	Up	NC	NC	NC	-0.611801	-0.0156679	-0.0632391	-0.062869	darkmagenta		12
AT1G03970	Up	NC	Up	NC	-1.80934	-0.108804	-0.556699	-0.184506	lightsteelblue1		isotig26798	AT1G03970	Up	NC	Up	NC	-1.33249	-0.153971	-0.401854	-0.0469018	plum2		5
AT1G03980	Up	Up	Up	Up	0.629553	-0.773893	-0.755658	-0.723791	darkgrey		TRINITY_DN31504_c0_g1_i1	AT1G03980	Up	NC	NC	NC	-0.379697	-0.127433	-0.17144	0.0491778	white		5
AT1G03980	Down	Down	Down	Down	0.629553	-0.773893	-0.755658	-0.723791	black		TRINITY_DN31504_c0_g1_i1	AT1G03980	NC	NC	Down	NC	-0.0832893	-0.922404	-1.45184	-0.483198	darkolivegreen		6
AT1G04010	Up	Up	Up	Up	-1.2827	-0.868721	-0.632536	-0.831895	lightsteelblue1		isotig27506	AT1G04010	NC	Up	Up	Up	-0.147994	-0.717742	-0.494125	-0.694971	black		5
AT1G04030	Up	Up	Up	Up	0.502401	-0.606039	-0.980969	-0.856324	darkgrey		TRINITY_DN22320_c0_g1_i4	AT1G04030	Up	Up	Up	Up	1.89401	1.14399	0.935396	0.731601	darkmagenta		5
AT1G04030	Down	Down	Down	Down	0.502401	-0.606039	-0.980969	-0.856324	orange		TRINITY_DN22320_c0_g1_i4	AT1G04030	Down	Down	Down	Down	1.89401	1.14399	0.935396	0.731601	darkolivegreen		6
AT1G04040	Down	Down	Down	Down	0.492552	1.58233	1.57881	0.830649	orange		isotig27953	AT1G04040	NC	NC	NC	NC	0.76601	0.826232	1.05935	0.219642	darkred		4
AT1G04080	Up	NC	NC	NC	-0.348083	-0.139383	0.0303861	-0.211795	lightsteelblue1		isotig02770	AT1G04080	NC	Up	Up	Up	-0.0546807	-0.962006	-1.108	-0.897936	darkmagenta		5
AT1G04160	NC	NC	NC	Up	0.264454	-0.31481	-0.26565	-0.358161	darkgrey		isotig01862	AT1G04160	NC	Up	Up	Up	0.215646	-0.184125	-0.254643	-0.291688	black		5
AT1G04160	NC	NC	NC	Down	0.264454	-0.31481	-0.26565	-0.358161	orange		isotig01862	AT1G04160	NC	NC	Down	Down	0.20669	0.07919	0.152343	0.0878872	darkolivegreen		6
AT1G04200	Down	Down	Down	Down	1.04382	0.774491	0.427694	0.69226	darkred		isotig21189	AT1G04200	Up	NC	NC	NC	-1.16505	0.0875324	-0.0320356	0.0897562	black		12
AT1G04210	Up	NC	Up	Up	0.197619	-0.0905169	-0.191181	-0.117715	lightsteelblue1		isotig20391	AT1G04210	NC	Up	NC	Up	0.0522009	-0.0277515	0.192466	-0.114604	black		5
AT1G04210	Down	NC	Down	Down	0.197619	-0.0905169	-0.191181	-0.117715	orange		isotig20391	AT1G04210	Down	NC	Down	NC	-0.258028	-0.0876265	-0.281491	0.0320447	darkolivegreen		6
AT1G04250	NC	NC	NC	NC	-0.277564	0.236551	0.0314442	0.0656556	lightcyan		isotig18781	AT1G04250	NC	NC	NC	NC	0.471152	-0.140094	-0.35558	-0.490653	brown		14
AT1G04300	NC	NC	Down	Down	0.191143	0.143426	0.0895381	0.220292	orange		isotig06797	AT1G04300	NC	NC	NC	NC	-0.154302	0.0950597	-0.118336	0.219526	darkred		8
AT1G04310	NC	Down	NC	NC	0.392641	-0.513185	-0.0798549	-0.00303113	orange		TRINITY_DN9630_c0_g1_i1	AT1G04310	NC	NC	NC	NC	-0.298172	-0.586151	-0.132317	0.155135	maroon		4
AT1G04390	NC	Up	Up	Up	-0.053571	-0.368611	-0.384959	-0.352352	lightsteelblue1		isotig08741	AT1G04390	NC	Up	Up	Up	-0.328151	-1.24138	-1.48268	-1.09573	darkmagenta		5
AT1G04390	NC	Down	Down	Down	-0.053571	-0.368611	-0.384959	-0.352352	floralwhite		isotig08741	AT1G04390	NC	Down	Down	Down	-0.328151	-1.24138	-1.48268	-1.09573	darkolivegreen		6
AT1G04420	Up	Up	Up	Up	-0.567532	-0.753164	-0.463462	-0.498566	lightsteelblue1		isotig24819	AT1G04420	NC	Up	Up	Up	-0.206208	0.630643	0.555127	0.459816	darkmagenta		5
AT1G04440	Up	Up	Up	Up	-0.672587	-0.477613	-0.263428	-0.35719	lightsteelblue1		isotig27372	AT1G04440	NC	Up	NC	Up	0.568776	0.107238	-0.0384955	0.146519	plum2		5
AT1G04490	Down	Down	NC	NC	1.76623	1.46557	-0.187839	-0.145368	darkred		TRINITY_DN9416_c0_g1_i1	AT1G04490	NC	Up	Up	Up	-0.395615	-1.65853	-2.03695	-1.92004	lightyellow		12
AT1G04570	Up	NC	NC	Up	-1.79934	0.374935	-0.28634	-0.580179	thistle1		isotig00632	AT1G04570	Up	Up	Up	Up	-0.783793	-0.941761	-1.20137	-0.832546	darkmagenta		5
AT1G04590	NC	Up	NC	Up	0.141656	-0.417812	-0.193503	-0.337413	lightsteelblue1		isotig03661	AT1G04590	NC	Up	Up	Up	-0.00139677	0.241903	0.0627335	0.216748	darkmagenta		5
AT1G04590	NC	Down	NC	Down	0.141656	-0.417812	-0.193503	-0.337413	lightsteelblue1		isotig03661	AT1G04590	NC	Down	Down	NC	-0.169554	-0.337437	-0.414531	-0.363274	skyblue1		6
AT1G04635	Up	Up	Up	Up	0.58758	-1.01959	-0.624391	-0.819021	darkgrey		isotig34727	AT1G04635	Up	NC	NC	NC	1.73073	0.0840063	-0.0575379	-1.00048	white		5
AT1G04635	Down	Down	Down	Down	0.58758	-1.01959	-0.624391	-0.819021	orange		isotig34727	AT1G04635	NC	NC	NC	Down	0.393946	-0.201454	-0.221405	-0.65045	honeydew1		6
AT1G04650	Down	NC	Down	Down	1.01764	-0.0237116	-0.65202	-0.466111	darkred		TRINITY_DN3455_c0_g1_i1	AT1G04650	NC	NC	NC	NC	0.226831	0.2978	-0.366517	0.0615907	maroon		4
AT1G04650	Up	NC	Up	Up	1.01764	-0.0237116	-0.65202	-0.466111	darkgrey		TRINITY_DN3455_c0_g1_i1	AT1G04650	NC	NC	NC	Up	-0.00354731	-0.158263	-0.136298	-0.270261	yellow		5
AT1G04650	Down	NC	Down	Down	1.01764	-0.0237116	-0.65202	-0.466111	darkgrey		TRINITY_DN3455_c0_g1_i1	AT1G04650	NC	Down	Down	Down	0.367176	0.321196	0.516434	0.358779	honeydew1		6
AT1G04700	Down	Down	NC	NC	1.03826	0.564147	0.185529	0.494558	darkred		TRINITY_DN45992_c0_g1_i1	AT1G04700	NC	NC	NC	NC	-0.868867	0.208698	-0.890712	-0.101543	navajowhite2		4
AT1G04780	NC	NC	Up	NC	-0.0348972	0.0624663	-0.306193	0.04946	lavenderblush3		isotig13597	AT1G04780	NC	Up	Up	Up	0.279019	-0.519588	-0.692779	-0.447018	black		5
AT1G04780	NC	NC	Down	NC	-0.0348972	0.0624663	-0.306193	0.04946	black		isotig13597	AT1G04780	NC	NC	Down	NC	0.536084	-0.139385	-0.461789	-0.168767	darkolivegreen		6
AT1G04840	NC	Down	Down	Down	0.481971	-1.03395	-1.23175	-1.02676	darkred		TRINITY_DN32015_c0_g1_i1	AT1G04840	NC	NC	NC	NC	0.49948	-0.803708	-1.36728	-0.802245	brown		4
AT1G04840	NC	Up	Up	Up	0.481971	-1.03395	-1.23175	-1.02676	darkgrey		TRINITY_DN32015_c0_g1_i1	AT1G04840	NC	NC	Up	Up	-0.205853	-0.828162	-1.3136	-1.13663	lightyellow		5
AT1G04840	NC	Down	Down	Down	0.481971	-1.03395	-1.23175	-1.02676	black		TRINITY_DN32015_c0_g1_i1	AT1G04840	NC	Down	Down	Down	-0.244881	-0.915535	-1.11363	-0.786926	darkolivegreen		6
AT1G04850	Up	Up	NC	Up	-0.237627	-0.204919	-0.133559	-0.258701	lightsteelblue1		isotig24629	AT1G04850	Up	Up	Up	Up	0.254003	0.544142	0.769646	0.649247	darkmagenta		5
AT1G04850	Down	Down	NC	Down	-0.237627	-0.204919	-0.133559	-0.258701	orange		isotig24629	AT1G04850	Down	Down	Down	Down	0.254003	0.544142	0.769646	0.649247	darkolivegreen		6
AT1G04920	NC	NC	Up	Up	-0.0876048	-0.288627	-1.00705	-0.465206	lavenderblush3		TRINITY_DN29110_c0_g1_i1	AT1G04920	Up	NC	NC	Up	-1.34862	-0.404011	-0.167567	-1.1185	plum2		5
AT1G04920	NC	NC	Down	Down	-0.0876048	-0.288627	-1.00705	-0.465206	black		TRINITY_DN29110_c0_g1_i1	AT1G04920	NC	NC	Down	Down	-0.0205187	-0.227249	-0.486208	-0.660772	darkolivegreen		6
AT1G04930	Up	NC	NC	NC	0.579979	-0.387336	-0.162119	0.0979428	darkgrey		isotig32737	AT1G04930	NC	NC	NC	Up	0.002735	-0.0507023	0.052301	-0.357405	yellow		5
AT1G04930	Down	NC	NC	NC	0.579979	-0.387336	-0.162119	0.0979428	black		isotig32737	AT1G04930	NC	NC	Down	NC	0.53569	-0.296945	-0.671818	-0.273528	darkolivegreen		6
AT1G04945	Up	Up	Up	Up	0.922734	-0.674441	-0.737598	-0.622157	darkgrey		isotig25133	AT1G04945	Up	NC	Up	NC	-2.65075	0.141826	0.299188	0.137766	darkmagenta		5
AT1G04945	Down	Down	Down	Down	0.922734	-0.674441	-0.737598	-0.622157	orange		isotig25133	AT1G04945	Down	NC	Down	NC	0.523567	0.227829	0.418408	0.178364	darkolivegreen		6
AT1G04950	Up	Up	NC	Up	-0.460752	-0.461274	-0.216066	-0.360457	lightsteelblue1		isotig24297	AT1G04950	Up	Up	NC	Up	0.300335	0.289234	0.213159	0.34729	plum2		5
AT1G04960	Up	Up	Up	Up	-0.779734	-0.710265	-0.582821	-0.766139	lightsteelblue1		isotig26076	AT1G04960	Up	NC	NC	Up	-0.678276	0.0238734	0.194666	-0.375275	black		5
AT1G04970	Up	Up	Up	Up	-0.755797	-0.73648	-0.890412	-1.21912	lightsteelblue1		isotig14805	AT1G04970	Up	Up	Up	Up	-0.931218	-0.934526	-0.878581	-0.96267	darkmagenta		5
AT1G05065	NC	NC	NC	NC	0.720279	0.0497011	-0.296997	0.153226	darkgrey		isotig34910	AT1G05065	NC	NC	NC	NC	0.16911	1.102	1.07757	1.78291	indianred4		14
AT1G05065	NC	NC	Down	NC	0.720279	0.0497011	-0.296997	0.153226	floralwhite		isotig34910	AT1G05065	NC	NC	NC	NC	0.16911	1.102	1.07757	1.78291	navajowhite2		4
AT1G05065	Up	NC	Up	NC	0.720279	0.0497011	-0.296997	0.153226	darkgrey		isotig34910	AT1G05065	NC	NC	Up	NC	-0.754628	-0.709711	-1.07304	-0.787165	darkmagenta		5
AT1G05065	Down	NC	Down	NC	0.720279	0.0497011	-0.296997	0.153226	floralwhite		isotig34910	AT1G05065	NC	NC	NC	Down	0.16911	1.102	1.07757	1.78291	darkolivegreen		6
AT1G05090	NC	NC	NC	NC	-1.07039	-0.288883	-0.040991	-0.313572	honeydew1		TRINITY_DN19678_c0_g1_i2	AT1G05090	NC	Down	Down	Down	-0.303216	-0.857592	-1.2364	-0.981974	darkolivegreen		2
AT1G05090	Up	NC	NC	NC	-1.07039	-0.288883	-0.040991	-0.313572	thistle1		TRINITY_DN19678_c0_g1_i2	AT1G05090	NC	Up	Up	Up	-0.303216	-0.857592	-1.2364	-0.981974	darkmagenta		5
AT1G05090	Down	NC	NC	NC	-1.07039	-0.288883	-0.040991	-0.313572	orange		TRINITY_DN19678_c0_g1_i2	AT1G05090	NC	Down	Down	Down	-0.303216	-0.857592	-1.2364	-0.981974	darkolivegreen		6
AT1G05100	NC	NC	NC	Up	0.491121	-1.08978	-0.137796	-1.98452	royalblue		TRINITY_DN4573_c0_g1_i1	AT1G05100	NC	NC	NC	NC	0.47901	-0.0299584	0.192936	-0.50239	coral2		3
AT1G05120	Up	Up	NC	NC	0.407847	-0.233258	0.00581648	-0.14844	darkgrey		isotig13621	AT1G05120	Up	NC	NC	Up	0.333939	0.195595	0.208179	0.311089	floralwhite		5
AT1G05120	Down	Down	NC	NC	0.407847	-0.233258	0.00581648	-0.14844	black		isotig13621	AT1G05120	Down	NC	NC	Down	0.988305	0.133203	0.0666955	0.33158	darkolivegreen		6
AT1G05180	Up	Up	NC	Up	-0.389668	-0.278061	-0.150597	-0.345	darkgrey		isotig22326	AT1G05180	NC	Up	Up	Up	0.076518	0.0127691	0.0290073	0.0931227	plum2		5
AT1G05200	NC	NC	NC	NC	-0.0761355	-0.167495	0.125332	-0.0341703	sienna3		isotig06074	AT1G05200	NC	NC	NC	Down	-0.02787	-0.85834	-0.878993	-0.725205	lavenderblush3		2
AT1G05200	NC	Up	NC	NC	-0.0761355	-0.167495	0.125332	-0.0341703	lightsteelblue1		isotig06074	AT1G05200	Up	Up	Up	Up	0.026802	-0.0730578	-0.0444137	-0.190455	white		5
AT1G05200	NC	Down	NC	NC	-0.0761355	-0.167495	0.125332	-0.0341703	orange		isotig06074	AT1G05200	NC	Down	Down	NC	-0.00745469	-0.09242	-0.201188	-0.183882	darkolivegreen		6
AT1G05340	NC	NC	NC	Up	0.239108	-0.809529	-0.737644	-2.61494	lightgreen		isotig34093	AT1G05340	Up	Up	Up	Up	-1.96144	-1.08591	-1.01498	-0.917434	black		5
AT1G05340	NC	NC	NC	Down	0.239108	-0.809529	-0.737644	-2.61494	orange		isotig34093	AT1G05340	Down	Down	Down	Down	-1.96144	-1.08591	-1.01498	-0.917434	darkolivegreen		6
AT1G05360	Up	NC	Up	Up	0.527521	-0.0776492	-0.297987	-0.720725	darkgrey		isotig24096	AT1G05360	Up	NC	Up	Up	-0.51569	-0.0521675	-0.570045	-0.381462	black		5
AT1G05360	Down	NC	Down	Down	0.527521	-0.0776492	-0.297987	-0.720725	black		isotig24096	AT1G05360	Down	NC	Down	Down	-0.51569	-0.0521675	-0.570045	-0.381462	skyblue1		6
AT1G05370	NC	NC	Up	NC	0.38892	-0.0905548	-0.624173	-0.227135	darkgrey		TRINITY_DN217_c0_g1_i1	AT1G05370	NC	NC	Up	NC	-1.09393	-0.776932	-1.35306	-1.15047	lightyellow		5
AT1G05370	NC	NC	Down	NC	0.38892	-0.0905548	-0.624173	-0.227135	orange		TRINITY_DN217_c0_g1_i1	AT1G05370	NC	NC	Down	NC	-0.474299	-0.50699	-0.750459	-0.636026	skyblue1		6
AT1G05380	NC	Up	Up	Up	0.093001	-0.422385	-0.5498	-0.572611	darkgrey		isotig21020	AT1G05380	Up	Up	Up	Up	-0.609507	-0.507164	-0.572406	-0.576265	darkmagenta		5
AT1G05380	NC	Down	Down	Down	0.093001	-0.422385	-0.5498	-0.572611	orange		isotig21020	AT1G05380	Down	Down	Down	Down	-0.609507	-0.507164	-0.572406	-0.576265	darkolivegreen		6
AT1G05385	Up	Up	Up	Up	-1.02513	-0.648679	-0.500699	-0.66416	lightsteelblue1		isotig30118	AT1G05385	NC	Up	Up	Up	-0.229063	0.343908	0.433368	0.376467	darkmagenta		5
AT1G05410	NC	NC	NC	NC	0.192988	0.103281	0.0413644	-0.17828	darkgrey		isotig21598	AT1G05410	Down	Down	Down	Down	0.344061	0.437144	0.719018	0.551596	darkolivegreen		10
AT1G05410	NC	NC	NC	NC	0.192988	-0.158021	0.0413644	-0.17828	darkgrey		isotig21598	AT1G05410	Down	Down	Down	Down	0.344061	0.437144	0.719018	0.551596	darkolivegreen		2
AT1G05410	Up	Up	NC	Up	0.192988	-0.158021	0.0413644	-0.17828	darkgrey		isotig21598	AT1G05410	Up	Up	Up	Up	0.344061	0.437144	0.719018	0.551596	darkmagenta		5
AT1G05410	Down	Down	NC	Down	0.192988	-0.158021	0.0413644	-0.17828	darkred		isotig21598	AT1G05410	Down	Down	Down	Down	0.344061	0.437144	0.719018	0.551596	darkolivegreen		6
AT1G05410	NC	NC	NC	NC	0.192988	0.103281	0.0413644	-0.17828	darkgrey		isotig21598	AT1G05410	Up	Up	Up	Up	0.344061	0.437144	0.719018	0.551596	black		9
AT1G05420	NC	NC	Down	NC	0.690665	0.418735	1.14477	0.227905	floralwhite		TRINITY_DN25661_c0_g1_i1	AT1G05420	NC	NC	NC	NC	0.47076	-0.108094	0.162621	-0.364137	navajowhite2		4
AT1G05450	NC	NC	NC	NC	0.209625	-0.326796	0.326084	-1.00554	brown		isotig31327	AT1G05450	NC	NC	NC	NC	0.0338615	0.00963662	-0.934023	-0.122868	brown		14
AT1G05450	NC	NC	NC	Down	0.209625	-0.326796	0.326084	-1.00554	black		isotig31327	AT1G05450	NC	NC	NC	NC	0.0338615	0.00963662	-0.934023	-0.122868	brown		4
AT1G05460	NC	Up	Up	Up	0.131891	-0.627914	-0.564253	-0.428621	darkgrey		isotig20760	AT1G05460	NC	Up	NC	Up	-0.0123228	0.091792	0.162564	0.154069	darkmagenta		5
AT1G05460	NC	Down	Down	Down	0.131891	-0.627914	-0.564253	-0.428621	darkred		isotig20760	AT1G05460	NC	Down	Down	Down	-0.810196	-0.648085	-0.874077	-0.730142	skyblue1		6
AT1G05510	NC	NC	NC	Up	-0.150944	0.0856458	-0.201588	-0.780276	darkgrey		isotig28540	AT1G05510	Up	Up	Up	Up	0.872443	1.65385	1.30107	1.42849	black		5
AT1G05510	NC	NC	NC	Down	-0.150944	0.0856458	-0.201588	-0.780276	floralwhite		isotig28540	AT1G05510	Down	Down	Down	Down	0.872443	1.65385	1.30107	1.42849	darkolivegreen		6
AT1G05520	Up	NC	NC	NC	0.298934	0.047833	-0.0182193	-0.102887	darkgrey		isotig20732	AT1G05520	Up	NC	Up	Up	0.865712	0.595212	0.773031	0.893185	lightyellow		5
AT1G05520	Down	NC	NC	NC	0.298934	0.047833	-0.0182193	-0.102887	orange		isotig20732	AT1G05520	Down	NC	Down	Down	0.865712	0.595212	0.773031	0.893185	darkolivegreen		6
AT1G05540	Up	Up	Up	Up	0.589813	-1.6869	-1.86625	-1.96219	lightsteelblue1		isotig25670	AT1G05540	Up	NC	NC	NC	-1.5239	1.22124	0.977605	0.0108241	darkmagenta		5
AT1G05540	Down	Down	Down	Down	0.589813	-1.6869	-1.86625	-1.96219	orange		isotig25670	AT1G05540	NC	NC	Down	NC	-0.149104	-0.116681	0.227929	-0.0174062	skyblue1		6
AT1G05560	NC	Up	Up	Up	-0.104589	-1.16617	-1.94253	-1.64338	lightsteelblue1		isotig22952	AT1G05560	NC	Up	Up	Up	0.0449818	-0.38177	-0.498529	-0.739404	plum2		5
AT1G05560	NC	Down	Down	Down	-0.104589	-1.16617	-1.94253	-1.64338	darkorange2		isotig22952	AT1G05560	NC	Down	Down	Down	0.0449818	-0.38177	-0.498529	-0.739404	skyblue1		6
AT1G05600	NC	Up	Up	Up	-0.163765	-0.986832	-1.13942	-1.41742	darkgrey		TRINITY_DN19175_c0_g1_i1	AT1G05600	Up	NC	NC	NC	-0.150754	0.0076328	-0.0635608	0.0268261	darkmagenta		5
AT1G05600	NC	Down	Down	Down	-0.163765	-0.986832	-1.13942	-1.41742	black		TRINITY_DN19175_c0_g1_i1	AT1G05600	Down	NC	NC	NC	-0.173553	-0.172299	-0.164935	0.0181639	darkolivegreen		6
AT1G05600	NC	Up	Up	Up	-0.163765	0.305825	-1.13942	-1.41742	darkgrey		TRINITY_DN19175_c0_g1_i1	AT1G05600	NC	NC	NC	NC	-0.0866894	-0.125329	0.111388	-0.034922	maroon		7
AT1G05600	NC	Down	Down	Down	-0.163765	0.305825	-1.13942	-1.41742	floralwhite		TRINITY_DN19175_c0_g1_i1	AT1G05600	NC	NC	NC	NC	-0.0866894	-0.125329	0.111388	-0.034922	lightblush3		8
AT1G05630	Down	Down	Down	Down	1.15007	0.664929	0.493109	0.747558	darkred		isotig02270	AT1G05630	Up	Up	Up	Up	-0.810383	-1.25717	-1.04824	-0.829629	darkmagenta		12
AT1G05670	NC	Up	Up	Up	0.214259	-0.837334	-1.05825	-1.05495	lightsteelblue1		TRINITY_DN13264_c0_g1_i1	AT1G05670	Up	Up	Up	Up	-0.740133	-1.1447	-1.1089	-0.863201	darkmagenta		5
AT1G05670	NC	Down	Down	Down	0.214259	-0.837334	-1.05825	-1.05495	orange		TRINITY_DN13264_c0_g1_i1	AT1G05670	Down	Down	Down	Down	-0.740133	-1.1447	-1.1089	-0.863201	darkolivegreen		6
AT1G05730	NC	Up	Up	Up	0.170231	-1.29772	-1.03396	-1.36165	darkgrey		TRINITY_DN13143_c0_g1_i1	AT1G05730	Up	Up	Up	Up	0.854231	2.33681	2.44636	2.50608	darkmagenta		5
AT1G05730	NC	Down	Down	Down	0.170231	-1.29772	-1.03396	-1.36165	floralwhite		TRINITY_DN13143_c0_g1_i1	AT1G05730	Down	Down	Down	Down	0.854231	2.33681	2.44636	2.50608	darkolivegreen		6
AT1G05750	NC	Up	Up	Up	0.249295	-0.584991	-0.308071	-0.544941	darkgrey		TRINITY_DN40615_c0_g1_i1	AT1G05750	Up	NC	Up	NC	-2.36832	-0.592463	-1.31789	-0.837493	black		5
AT1G05750	NC	Down	Down	Down	0.249295	-0.584991	-0.308071	-0.544941	floralwhite		TRINITY_DN40615_c0_g1_i1	AT1G05750	Down	NC	Down	NC	0.519403	0.191432	0.430184	0.421974	darkolivegreen		6
AT1G05790	Up	Up	Up	Up	-0.425022	-0.441564	-0.278575	-0.445043	lightsteelblue1		isotig21132	AT1G05790	Up	NC	NC	NC	0.760457	0.27537	-0.0634311	0.107817	plum2		5
AT1G05820	Up	Up	Up	Up	-1.19601	-1.43129	-1.16513	-1.90672	lightsteelblue1		TRINITY_DN23360_c3_g2_i6	AT1G05820	NC	NC	NC	NC	-0.543301	0.248192	-0.19693	0.145306	brown		3
AT1G05820	Up	Up	Up	Up	-1.19601	-1.43129	-1.16513	-1.90672	lightsteelblue1		TRINITY_DN23360_c3_g2_i6	AT1G05820	Up	NC	NC	NC	-1.51129	0.134102	0.126527	0.00370007	darkmagenta		5
AT1G05830	NC	Up	NC	Up	0.151943	-0.328515	-0.259475	-0.341459	lightsteelblue1		isotig06347	AT1G05830	NC	Up	NC	NC	-0.0101348	-0.489935	-0.252864	-0.156609	plum2		5
AT1G05830	NC	Down	NC	Down	0.151943	-0.328515	-0.259475	-0.341459	black		isotig06347	AT1G05830	NC	NC	Down	NC	-0.486625	0.487602	0.9555	0.357038	darkolivegreen		6
AT1G05860	Up	Up	Up	Up	-0.643123	-0.75349	-0.496673	-0.49501	lightsteelblue1		isotig25837	AT1G05860	Up	Up	Up	Up	-0.677524	-0.566991	-0.528249	-0.493574	darkmagenta		5
AT1G05890	Up	Up	Up	Up	-0.268294	-0.968619	-0.687318	-0.889453	lightsteelblue1		TRINITY_DN11855_c0_g1_i1	AT1G05890	Up	Up	Up	NC	-0.434652	0.301476	0.222166	0.171781	black		5
AT1G05890	Down	Down	Down	Down	-0.268294	-0.968619	-0.687318	-0.889453	orange		TRINITY_DN11855_c0_g1_i1	AT1G05890	Down	Down	Down	NC	-0.434652	0.301476	0.222166	0.171781	lavenderblush3		6
AT1G05910	Up	NC	NC	NC	0.735839	-0.114051	0.0521708	0.0696868	darkgrey		TRINITY_DN24252_c0_g2_i1	AT1G05910	NC	Up	Up	Up	0.142024	-0.350674	-0.426876	-0.296748	darkmagenta		5
AT1G05910	Down	NC	NC	NC	0.735839	-0.114051	0.0521708	0.0696868	orange		TRINITY_DN24252_c0_g2_i1	AT1G05910	NC	Down	Down	Down	0.142024	-0.350674	-0.426876	-0.296748	skyblue1		6
AT1G05940	Up	Up	Up	Up	-0.438967	-0.490806	-0.456675	-0.609602	lightsteelblue1		isotig18390	AT1G05940	Up	Up	Up	Up	0.510727	0.424386	0.745021	0.373403	white		5
AT1G05960	NC	Up	Up	Up	-0.10924	-0.41842	-0.324895	-0.489967	lightsteelblue1		isotig01771	AT1G05960	NC	Up	Up	Up	-0.0685671	-0.570888	-0.841302	-0.662143	black		5
AT1G05960	NC	Down	Down	Down	-0.10924	-0.41842	-0.324895	-0.489967	orange		isotig01771	AT1G05960	NC	Down	Down	Down	0.00805843	-0.500281	-0.637067	-0.500451	lavenderblush3		6
AT1G06070	Up	NC	NC	NC	-0.570337	-0.223437	-0.0739786	-0.0723568	thistle1		isotig23339	AT1G06070	Up	NC	NC	NC	0.801149	-0.135766	-0.224764	-0.245129	black		5
AT1G06110	Up	Up	Up	Up	-0.611781	-1.09613	-1.0026	-1.36775	darkgrey		isotig23563	AT1G06110	NC	NC	Up	NC	0.31655	-0.368404	-0.862354	-0.300077	black		5
AT1G06130	Up	Up	Up	Up	-0.754068	-0.514506	-0.44766	-0.527314	lightsteelblue1		isotig23786	AT1G06130	NC	NC	Up	Up	0.959856	0.636549	1.00965	1.00849	black		5
AT1G06140	Up	Up	Up	Up	1.29419	-1.25063	-1.44589	-1.2613	darkgrey		TRINITY_DN41799_c0_g1_i1	AT1G06140	Up	NC	NC	NC	-0.994625	0.152482	-0.200923	0.0404246	lightyellow		5
AT1G06140	Down	Down	Down	Down	1.29419	-1.25063	-1.44589	-1.2613	darkorange2		TRINITY_DN41799_c0_g1_i1	AT1G06140	NC	NC	Down	Down	-0.34195	-0.23437	-0.731291	-0.645407	darkolivegreen		6
AT1G06150	NC	Up	Up	Up	0.178503	-0.563984	-0.886938	-0.814292	darkgrey		TRINITY_DN16842_c0_g2_i1	AT1G06150	NC	NC	Up	Up	0.135377	0.154711	0.353318	0.628764	black		5
AT1G06150	NC	Down	Down	Down	0.178503	-0.563984	-0.886938	-0.814292	floralwhite		TRINITY_DN16842_c0_g2_i1	AT1G06150	NC	Down	Down	NC	-0.26149	-1.03606	-1.15489	-1.02418	skyblue1		6
AT1G06210	Up	NC	NC	NC	-0.532504	-0.166133	-0.122761	-0.216832	lightsteelblue1		isotig15365	AT1G06210	NC	Up	Up	Up	0.0115916	-0.695546	-0.700091	-0.575572	darkmagenta		5
AT1G06210	Up	Up	Up	Up	-0.532504	0.000147436	-0.122761	-0.216832	lightsteelblue1		isotig15365	AT1G06210	NC	NC	NC	NC	0.768084	-0.460901	-0.711332	-0.266703	coral2		7
AT1G06220	Up	NC	Up	NC	0.231537	0.166293	0.337154	0.148828	darkgrey		isotig20621	AT1G06220	Up	Up	Up	NC	0.708792	0.275277	0.350544	0.184878	darkmagenta		5
AT1G06220	Down	NC	Down	NC	0.231537	0.166293	0.337154	0.148828	orange		isotig20621	AT1G06220	Down	Down	Down	NC	0.708792	0.275277	0.350544	0.184878	darkolivegreen		6
AT1G06250	Up	Up	Up	Up	1.17383	-1.45101	-1.42673	-2.08006	darkgrey		TRINITY_DN19958_c0_g1_i1	AT1G06250	Up	NC	NC	NC	-2.23529	-0.0845892	-1.02938	-1.1857	darkmagenta		5
AT1G06250	Down	Down	Down	Down	1.17383	-1.45101	-1.42673	-2.08006	orange		TRINITY_DN19958_c0_g1_i1	AT1G06250	NC	NC	NC	Down	0.00903297	0.336767	0.383584	0.494133	darkolivegreen		6
AT1G06270	NC	Up	Up	Up	0.244759	-0.611173	-0.768828	-0.531285	darkgrey		isotig26301	AT1G06270	NC	Up	Up	Up	-0.331615	-0.7499	-0.581496	-0.47375	black		5
AT1G06270	NC	Down	Down	Down	0.244759	-0.611173	-0.768828	-0.531285	orange		isotig26301	AT1G06270	NC	Down	Down	Down	-0.331615	-0.7499	-0.581496	-0.47375	honeydew1		6
AT1G06290	Up	NC	NC	NC	-0.910889	-0.0437398	-0.102712	-0.322649	thistle1		isotig21512	AT1G06290	NC	NC	NC	Up	-0.204275	-0.191029	-0.565764	-0.366907	plum2		5
AT1G06320	NC	NC	NC	NC	-0.160658	0.453606	0.016027	-0.298597	cyan		isotig12179	AT1G06320	NC	NC	NC	NC	-0.41855	0.131926	-0.326512	0.0670591	brown		13
AT1G06380	Up	NC	Up	NC	0.663811	-0.213689	-0.336307	-0.218188	darkgrey		isotig28251	AT1G06380	Up	NC	NC	NC	0.53583	0.108167	0.00436824	0.0684714	darkmagenta		5
AT1G06380	Down	NC	Down	NC	0.663811	-0.213689	-0.336307	-0.218188	darkorange2		isotig28251	AT1G06380	Down	NC	NC	NC	0.45844	-0.0408202	0.218255	0.172519	darkolivegreen		6
AT1G06400	Up	NC	Up	Up	-0.658433	-0.210804	-0.282147	-0.22424	thistle1		isotig07587	AT1G06400	Up	NC	Up	Up	0.534737	-0.200768	-0.336362	-0.543481	plum2		5
AT1G06440	Up	NC	Up	NC	1.07504	-0.343796	-0.86069	-0.31915	darkgrey		isotig30462	AT1G06440	NC	Up	NC	NC	0.23763	-0.904281	-0.131524	-0.510864	black		5
AT1G06440	Down	NC	Down	NC	1.07504	-0.343796	-0.86069	-0.31915	floralwhite		isotig30462	AT1G06440	Down	NC	NC	NC	-0.930789	0.249016	0.147594	0.22587	darkolivegreen		6
AT1G06450	Up	Up	Up	Up	0.840283	-0.492585	-0.842783	-0.501211	darkgrey		isotig26753	AT1G06450	NC	Up	Up	NC	0.202712	0.300329	0.4064	0.175036	lightyellow		5
AT1G06450	Down	Down	Down	Down	0.840283	-0.492585	-0.842783	-0.501211	orange		isotig26753	AT1G06450	NC	Down	Down	NC	-0.0578515	-0.459372	-0.323599	-0.231963	darkolivegreen		6
AT1G06470	Up	NC	NC	NC	0.6231	-0.23137	0.0931335	0.133579	darkgrey		isotig15560	AT1G06470	Up	Up	Up	Up	0.724538	0.453923	0.954876	0.773547	darkmagenta		5
AT1G06470	Down	NC	NC	NC	0.6231	-0.23137	0.0931335	0.133579	darkorange2		isotig15560	AT1G06470	Down	Down	Down	Down	0.724538	0.453923	0.954876	0.773547	honeydew1		6
AT1G06490	NC	NC	NC	NC	-0.517422	0.0159884	-0.46693	-0.392056	brown		isotig18680	AT1G06490	NC	NC	NC	NC	-0.301454	-1.19238	-0.435416	-0.648568	darkred		14
AT1G06490	Up	NC	Up	Up	-0.517422	0.0159884	-0.46693	-0.392056	lightsteelblue1		isotig18680	AT1G06490	NC	Up	Up	Up	-0.115268	-1.52925	-1.88454	-1.53879	darkmagenta		5
AT1G06510	NC	NC	NC	NC	-0.242104	0.0117992	-0.0264903	-0.178038	brown		isotig28586	AT1G06510	NC	NC	NC	NC	0.257748	0.136829	0.0962555	-0.0403598	maroon		14
AT1G06510	Up	NC	NC	Up	-0.242104	0.0117992	-0.0264903	-0.178038	lightsteelblue1		isotig28586	AT1G06510	NC	NC	Up	Up	-1.09376	-0.260254	0.327606	0.181507	black		5
AT1G06510	Down	NC	NC	Down	-0.242104	0.0117992	-0.0264903	-0.178038	orange		isotig28586	AT1G06510	NC	NC	NC	Down	-0.19751	-0.152129	-0.364047	-0.325213	skyblue1		6
AT1G06560	Up	Up	Up	Up	-0.647524	-1.14812	-0.971381	-1.18542	darkgrey		isotig22310	AT1G06560	Up	NC	Up	Up	0.422199	0.030778	0.260615	0.218589	yellow		5
AT1G06630	Up	Up	Up	Up	-0.480819	-0.84244	-0.909675	-0.833714	lightsteelblue1		isotig15948	AT1G06630	Up	NC	Up	NC	0.320466	-0.145845	-0.44934	-0.149057	plum2		5
AT1G06670	Up	Up	NC	NC	0.570787	-0.266876	0.0522597	-0.112508	lightsteelblue1		isotig11098	AT1G06670	Up	NC	Up	NC	-0.871972	-0.452988	-0.783594	-0.491083	darkmagenta		5
AT1G06670	Down	Down	NC	NC	0.570787	-0.266876	0.0522597	-0.112508	orange		isotig11098	AT1G06670	NC	Down	Down	NC	-0.00638017	-0.652898	-0.807661	-0.564867	darkolivegreen		6
AT1G06710	NC	Up	Up	Up	0.373429	-1.40998	-1.57004	-1.72926	darkgrey		TRINITY_DN22804_c0_g2_i1	AT1G06710	NC	Up	Up	Up	0.317894	-0.9051	-1.27957	-0.850046	lightyellow		5
AT1G06710	NC	Down	Down	Down	0.373429	-1.40998	-1.57004	-1.72926	orange		TRINITY_DN22804_c0_g2_i1	AT1G06710	NC	Down	Down	Down	0.317894	-0.9051	-1.27957	-0.850046	skyblue1		6
AT1G06720	Up	Up	NC	NC	0.661944	-0.489809	-0.0749959	-0.263012	darkgrey		isotig20338	AT1G06720	Up	Up	Up	Up	-0.459396	-0.849511	-1.06268	-0.736047	darkmagenta		5
AT1G06720	Down	Down	NC	NC	0.661944	-0.489809	-0.0749959	-0.263012	black		isotig20338	AT1G06720	Down	Down	Down	Down	-0.459396	-0.849511	-1.06268	-0.736047	darkolivegreen		6
AT1G06780	Up	Up	Up	Up	0.35443	-0.677922	-0.695058	-0.575463	darkgrey		TRINITY_DN19920_c0_g1_i1	AT1G06780	Up	Up	Up	Up	-0.670109	-0.675909	-0.84133	-0.707139	darkmagenta		5
AT1G06780	Down	Down	Down	Down	0.35443	-0.677922	-0.695058	-0.575463	orange		TRINITY_DN19920_c0_g1_i1	AT1G06780	Down	Down	Down	Down	-0.670109	-0.675909	-0.84133	-0.707139	darkolivegreen		6
AT1G06820	Up	NC	NC	Up	-0.252579	-0.046887	-0.107464	-0.313576	thistle1		isotig22110	AT1G06820	Up	NC	NC	NC	-1.6835	-0.0848718	0.12207	-0.155181	darkmagenta		5
AT1G06820	Down	NC	NC	Down	-0.252579	-0.046887	-0.107464	-0.313576	floralwhite		isotig22110	AT1G06820	NC	Down	Down	NC	-0.116534	-0.700175	-0.633819	-0.629423	darkolivegreen		6
AT1G06820	Up	Up	Up	Up	-0.252579	0.00210898	-0.107464	-0.313576	thistle1		isotig22110	AT1G06820	NC	NC	NC	NC	-0.196337	0.0421209	-0.0239049	-0.141857	darkred		7
AT1G06820	Down	NC	NC	Down	-0.252579	0.00210898	-0.107464	-0.313576	orange		isotig22110	AT1G06820	NC	NC	NC	NC	-0.196337	0.0421209	-0.0239049	-0.141857	brown		8
AT1G06850	NC	NC	NC	NC	-0.0617927	-0.19639	-0.153079	0.0463831	darkgreen		isotig26991	AT1G06850	NC	NC	NC	NC	-0.46116	-0.627945	-0.447053	-0.631246	brown		14
AT1G06870	NC	NC	NC	NC	0.170878	-0.144061	-0.12284	-0.0504067	darkgrey		isotig23463	AT1G06870	Down	Down	Down	Down	-0.214261	-0.4775	-0.625501	-0.493389	darkolivegreen		2
AT1G06870	Up	Up	Up	NC	0.170878	-0.144061	-0.12284	-0.0504067	darkgrey		isotig23463	AT1G06870	Up	Up	Up	Up	-0.214261	-0.4775	-0.625501	-0.493389	darkmagenta		5
AT1G06870	Down	Down	Down	NC	0.170878	-0.144061	-0.12284	-0.0504067	floralwhite		isotig23463	AT1G06870	Down	Down	Down	Down	-0.214261	-0.4775	-0.625501	-0.493389	darkolivegreen		6
AT1G06900	Up	NC	NC	Up	0.320557	-0.189188	0.000153555	-0.300968	lightsteelblue1		isotig20594	AT1G06900	Up	Up	NC	Up	0.481714	0.266118	0.182911	0.324675	darkmagenta		5
AT1G06900	Down	NC	NC	Down	0.320557	-0.189188	0.000153555	-0.300968	orange		isotig20594	AT1G06900	Down	Down	NC	Down	0.481714	0.266118	0.182911	0.324675	darkolivegreen		6
AT1G07000	NC	NC	NC	NC	0.0505205	0.0551065	-0.17913	0.779452	brown		TRINITY_DN9433_c0_g1_i1	AT1G07000	NC	NC	NC	NC	-0.0895712	-0.822487	-0.883044	-0.451161	darkred		14
AT1G07090	Up	Up	NC	Up	0.86638	-0.658108	-0.383084	-0.568907	darkgrey		isotig30832	AT1G07090	NC	Up	Up	Up	-0.239575	-0.0479302	-0.172124	-0.0691355	black		5
AT1G07090	Down	Down	NC	Down	0.86638	-0.658108	-0.383084	-0.568907	floralwhite		isotig30832	AT1G07090	NC	Down	NC	Down	0.0541976	-0.271519	-0.631053	-0.502984	lavenderblush3		6
AT1G07120	NC	NC	Down	NC	0.454717	-0.617887	-1.0291	-0.757049	floralwhite		isotig36395	AT1G07120	NC	NC	NC	NC	-1.3866	-0.0302016	-0.342078	-0.857283	coral2		4
AT1G07120	NC	NC	Up	NC	0.454717	-0.617887	-1.0291	-0.757049	darkgrey		isotig36395	AT1G07120	NC	Up	NC	NC	0.382727	-1.48044	-1.23401	-0.803536	black		5
AT1G07120	NC	NC	Down	NC	0.454717	-0.617887	-1.0291	-0.757049	darkorange2		isotig36395	AT1G07120	Down	NC	NC	NC	-1.3866	-0.0302016	-0.342078	-0.857283	darkolivegreen		6
AT1G07130	Down	NC	NC	NC	1.49732	0.314229	-0.431989	0.037332	floralwhite		isotig32063	AT1G07130	NC	NC	NC	NC	-0.523221	0.205011	0.304432	0.235542	darkred		4
AT1G07130	Up	NC	NC	NC	1.49732	0.314229	-0.431989	0.037332	darkgrey		isotig32063	AT1G07130	Up	NC	Up	Up	-0.183587	-0.127931	-0.16591	-0.212123	black		5
AT1G07130	Down	NC	NC	NC	1.49732	0.314229	-0.431989	0.037332	darkred		isotig32063	AT1G07130	NC	NC	Down	Down	-0.0384477	-0.355576	-0.272346	-0.215226	darkolivegreen		6
AT1G07135	Up	NC	Up	NC	-1.30701	-0.71032	-1.72381	-0.624979	red		isotig30859	AT1G07135	Up	NC	Up	NC	0.750746	0.403688	0.456153	0.335698	darkmagenta		5
AT1G07150	Up	NC	Up	NC	0.850705	-0.453666	-1.57447	-0.471124	lightsteelblue1		TRINITY_DN14867_c0_g1_i1	AT1G07150	Up	Up	Up	Up	-0.837155	-1.53591	-2.02791	-1.76409	black		5
AT1G07150	Down	NC	Down	NC	0.850705	-0.453666	-1.57447	-0.471124	floralwhite		TRINITY_DN14867_c0_g1_i1	AT1G07150	Down	Down	Down	Down	-0.837155	-1.53591	-2.02791	-1.76409	darkolivegreen		6
AT1G07210	Up	Up	Up	Up	-0.519382	-0.247956	-0.207195	-0.201905	darkgrey		isotig32501	AT1G07210	NC	Up	Up	Up	-0.17768	0.897738	0.964075	0.917628	darkmagenta		5
AT1G07220	NC	Up	Up	Up	-0.180707	0.233655	-0.412637	0.102784	lightsteelblue1		isotig08899	AT1G07220	NC	NC	NC	NC	-0.00502985	-0.0671132	0.0020317	0.0284016	darkgreen		7
AT1G07220	NC	NC	Down	NC	-0.180707	0.233655	-0.412637	0.102784	orange		isotig08899	AT1G07220	NC	NC	NC	NC	-0.0822921	-0.0414052	-0.0472071	0.0565912	brown		8
AT1G07290	Down	NC	NC	NC	2.88271	0.332967	0.0879199	0.414131	floralwhite		TRINITY_DN14100_c0_g1_i1	AT1G07290	Down	Down	Down	NC	0.823668	-0.623923	-0.741775	-0.211351	darkolivegreen		6
AT1G07350	Up	Up	Up	Up	-4.09456	-2.76323	-1.96923	-2.40078	lightsteelblue1		TRINITY_DN16653_c0_g1_i1	AT1G07350	Up	Up	Up	Up	-4.25643	-3.3886	-2.611	-3.26807	black		5
AT1G07380	NC	Up	Up	Up	0.141916	-0.402008	-0.560591	-0.708767	darkgrey		isotig21128	AT1G07380	Up	NC	Up	NC	-0.76275	-0.0769282	-0.29925	0.0242496	black		5
AT1G07380	NC	Down	Down	Down	0.141916	-0.402008	-0.560591	-0.708767	black		isotig21128	AT1G07380	Down	Down	NC	NC	-1.05757	-0.334306	-0.0658315	-0.0644385	darkolivegreen		6
AT1G07400	Up	Up	Up	Up	-9.28593	-2.38238	-1.31547	-2.25816	thistle1		isotig10492	AT1G07400	Up	Up	Up	Up	-9.56193	-3.25225	-2.87321	-3.28253	black		5
AT1G07410	Up	NC	NC	NC	-4.67433	-0.0245633	0.397485	0.205736	thistle1		isotig30735	AT1G07410	Up	NC	NC	NC	0.99563	-0.269066	-0.533007	-0.345248	black		5
AT1G07430	NC	Up	Up	Up	-0.310366	-1.56068	-1.70471	-2.42316	darkgrey		TRINITY_DN15413_c0_g1_i1	AT1G07430	NC	NC	Up	Up	-0.392881	-0.440571	-0.552063	-0.947961	black		5
AT1G07430	NC	Down	Down	Down	-0.310366	-1.56068	-1.70471	-2.42316	orange		TRINITY_DN15413_c0_g1_i1	AT1G07430	NC	Down	NC	Down	0.498152	1.28414	0.332113	2.3339	honeydew1		6
AT1G07440	Up	Up	Up	Up	-0.614989	-0.71186	-0.583181	-0.861212	lightsteelblue1		isotig25856	AT1G07440	Up	Up	Up	Up	1.10324	0.889362	0.756532	0.796325	black		5
AT1G07510	Up	Up	Up	Up	-0.608185	-0.392667	-0.315756	-0.273035	thistle1		isotig09163	AT1G07510	Up	NC	NC	Up	-0.579254	-0.388494	-0.369826	-0.56896	darkmagenta		5
AT1G07520	NC	Up	Up	Up	-0.55673	-0.838935	-1.04781	-0.895354	darkgrey		isotig09164	AT1G07520	NC	Up	Up	Up	0.164708	0.63048	0.641451	0.705826	darkmagenta		5
AT1G07530	Up	Up	Up	NC	-0.968431	-0.255856	-0.408934	-0.187057	thistle1		isotig21106	AT1G07530	Up	NC	NC	NC	0.175381	0.167513	0.148952	0.0215292	darkmagenta		5
AT1G07615	NC	Up	Up	Up	-0.200794	-1.00337	-0.837714	-0.9195	darkgrey		TRINITY_DN19624_c0_g1_i1	AT1G07615	Up	Up	Up	Up	0.894682	0.507133	0.537221	0.648718	darkmagenta		5
AT1G07615	NC	Down	Down	Down	-0.200794	-1.00337	-0.837714	-0.9195	darkorange2		TRINITY_DN19624_c0_g1_i1	AT1G07615	Down	Down	Down	Down	0.894682	0.507133	0.537221	0.648718	darkolivegreen		6
AT1G07640	Up	Up	Up	NC	0.329622	-0.551768	-0.550896	-0.240092	darkgrey		isotig16148	AT1G07640	Up	Up	Up	Up	-0.554562	-1.18591	-0.979812	-1.08066	black		5
AT1G07640	Down	Down	Down	NC	0.329622	-0.551768	-0.550896	-0.240092	orange		isotig16148	AT1G07640	Down	Down	Down	Down	-0.554562	-1.18591	-0.979812	-1.08066	darkolivegreen		6
AT1G07645	NC	Down	NC	NC	0	0.0752586	0.0802889	-0.132007	orange		isotig33488	AT1G07645	NC	Down	Down	NC	-0.014376	-0.162537	-0.371458	-0.493328	darkolivegreen		6
AT1G07670	Up	Up	Up	Up	-2.10466	-1.33114	-0.79018	-0.837172	lightsteelblue1		isotig03830	AT1G07670	Up	NC	Up	NC	-0.617953	0.0507124	0.331501	0.113238	black		5
AT1G07705	NC	NC	NC	NC	0.0296024	0.0788816	-0.0338601	-0.0864112	darkgrey		isotig21910	AT1G07705	NC	Down	NC	Down	0.101513	0.327251	0.24558	0.505907	honeydew1		2
AT1G07705	NC	Up	NC	NC	0.0296024	0.0788816	-0.0338601	-0.0864112	darkgrey		isotig21910	AT1G07705	NC	NC	Up	Up	-0.0694956	0.171657	0.519506	0.370557	darkmagenta		5
AT1G07705	Down	NC	NC	NC	0.0296024	0.0788816	-0.0338601	-0.0864112	floralwhite		isotig21910	AT1G07705	NC	Down	NC	Down	0.101513	0.327251	0.24558	0.505907	skyblue1		6
AT1G07740	Up	Up	Up	Up	0.635972	-0.812731	-0.924969	-0.709037	darkgrey		TRINITY_DN13758_c0_g1_i1	AT1G07740	NC	Up	Up	Up	0.0576054	-0.711951	-0.943838	-0.68472	black		5
AT1G07740	Down	Down	Down	Down	0.635972	-0.812731	-0.924969	-0.709037	orange		TRINITY_DN13758_c0_g1_i1	AT1G07740	NC	Down	Down	NC	-0.23815	-0.551436	-0.692393	-0.611382	skyblue1		6
AT1G07745	Up	NC	NC	NC	0.610976	-0.172214	0.248719	-0.0443963	darkgrey		TRINITY_DN11074_c0_g2_i1	AT1G07745	NC	Up	Up	NC	-0.56494	-1.40422	-1.85499	-1.17068	black		5
AT1G07745	Down	NC	NC	NC	0.610976	-0.172214	0.248719	-0.0443963	floralwhite		TRINITY_DN11074_c0_g2_i1	AT1G07745	NC	Down	Down	NC	-0.257111	1.45354	1.55073	1.19807	darkolivegreen		6
AT1G07810	NC	Up	Up	Up	-0.0407652	-0.362315	-0.260699	-0.205429	darkgrey		TRINITY_DN13121_c0_g3_i1	AT1G07810	Up	Up	NC	NC	1.69496	0.441171	-0.144309	0.205744	black		5
AT1G07810	NC	Down	Down	Down	-0.0407652	-0.362315	-0.260699	-0.205429	orange		TRINITY_DN13121_c0_g3_i1	AT1G07810	Down	NC	Down	NC	-1.70506	-0.455466	-0.914846	-0.512763	darkolivegreen		6
AT1G07830	Up	Up	Up	Up	-0.435728	-1.09759	-0.424949	-0.781366	darkgrey		isotig29835	AT1G07830	Up	Up	Up	Up	0.335828	0.518976	0.9676	0.75792	black		5
AT1G07870	NC	Up	Up	Up	-0.267094	-1.35191	-1.76568	-1.14621	lightsteelblue1		isotig23186	AT1G07870	Up	Up	Up	Up	-1.79714	-0.906884	-1.1687	-0.710979	black		5
AT1G07870	NC	Down	Down	Down	-0.267094	-1.35191	-1.76568	-1.14621	orange		isotig23186	AT1G07870	Down	Down	Down	Down	-1.79714	-0.906884	-1.1687	-0.710979	honeydew1		6
AT1G07880	NC	Up	Up	Up	0.340657	-0.866667	-1.39125	-1.28453	darkgrey		isotig26288	AT1G07880	NC	Up	Up	Up	-0.195198	-0.391739	-0.350408	-0.35171	darkmagenta		5
AT1G07880	NC	Down	Down	Down	0.340657	-0.866667	-1.39125	-1.28453	black		isotig26288	AT1G07880	NC	Down	NC	Down	0.10198	-0.418194	-0.494183	-0.309432	darkolivegreen		6
AT1G07890	Up	NC	NC	NC	-2.09999	-0.0211	0.253305	-0.0590086	thistle1		isotig25809	AT1G07890	Up	NC	NC	NC	-1.98816	-0.102566	0.0797022	0.0476285	black		5
AT1G07910	NC	Up	Up	Up	-0.179523	-0.737327	-0.528305	-0.700652	darkgrey		isotig11157	AT1G07910	Up	NC	NC	NC	-0.458624	-0.0839262	0.00338325	-0.1547	darkmagenta		5
AT1G07910	NC	Down	Down	Down	-0.179523	-0.737327	-0.528305	-0.700652	orange		isotig11157	AT1G07910	NC	NC	Down	NC	0.166184	-0.167035	-0.436059	-0.138954	darkolivegreen		6
AT1G07960	NC	Up	Up	Up	0.0871022	-0.407158	-0.47215	-0.394815	lightsteelblue1		isotig28967	AT1G07960	NC	Up	Up	Up	0.213692	0.609563	0.712047	0.679366	plum2		5
AT1G07960	NC	Down	Down	Down	0.0871022	-0.407158	-0.47215	-0.394815	orange		isotig28967	AT1G07960	NC	NC	Down	Down	-0.340672	0.0993104	-0.029994	-0.0712123	skyblue1		6
AT1G07970	Up	Up	NC	Up	-0.266579	-0.449812	0.0280463	-0.293683	darkgrey		TRINITY_DN15388_c0_g1_i1	AT1G07970	NC	Up	NC	NC	0.0247085	-1.35738	-0.933635	-0.80612	black		5
AT1G07970	Down	Down	NC	Down	-0.266579	-0.449812	0.0280463	-0.293683	orange		TRINITY_DN15388_c0_g1_i1	AT1G07970	NC	NC	Down	NC	0.151917	0.0954053	0.386135	0.199271	honeydew1		6
AT1G07985	Up	Up	Up	Up	-2.46702	-1.96992	-3.12427	-2.69875	lightsteelblue1		isotig32671	AT1G07985	Up	NC	NC	NC	-2.0292	-0.73333	-0.93238	-0.972789	darkmagenta		5
AT1G08030	Up	NC	NC	NC	0.233833	-0.0960522	-0.0977668	-0.169519	darkgrey		isotig22303	AT1G08030	NC	Up	Up	Up	-0.0789746	-0.478331	-0.564928	-0.43711	plum2		5
AT1G08030	Down	NC	NC	NC	0.233833	-0.0960522	-0.0977668	-0.169519	floralwhite		isotig22303	AT1G08030	NC	Down	Down	Down	-0.0789746	-0.478331	-0.564928	-0.43711	darkolivegreen		6
AT1G08060	NC	NC	NC	NC	-0.0769485	-0.247021	-0.044934	-0.00396779	lightcyan		isotig09980	AT1G08060	NC	NC	NC	NC	0.463686	0.464113	0.502092	0.471337	brown		13
AT1G08080	NC	NC	NC	Up	-0.23382	-0.958695	-1.17929	-1.84546	lightgreen		isotig33093	AT1G08080	Up	NC	NC	NC	-0.0454646	-0.157841	-0.0631396	-0.014442	floralwhite		5
AT1G08080	NC	NC	NC	Down	-0.23382	-0.958695	-1.17929	-1.84546	orange		isotig33093	AT1G08080	NC	NC	Down	NC	0.187365	-0.0254648	-0.115596	-0.103147	darkolivegreen		6
AT1G08110	Up	Up	Up	Up	-0.489929	-0.396721	-0.508872	-0.650349	lightsteelblue1		TRINITY_DN974_c0_g1_i1	AT1G08110	NC	Up	Up	Up	-0.0194984	0.568927	0.662491	0.527681	darkmagenta		5
AT1G08160	NC	Down	Down	Down	0.0214283	1	0.877792	1.49951	orange		isotig29073	AT1G08160	NC	NC	NC	NC	-0.472292	-0.351457	-0.28969	-0.274776	brown		8
AT1G08180	NC	NC	NC	NC	-0.0263715	0.963662	-0.0072671	-0.0357829	darkgrey		isotig34030	AT1G08180	NC	Down	NC	Down	-0.368097	0.507152	0.415897	0.479362	honeydew1		10
AT1G08180	NC	NC	NC	NC	-0.0263715	-0.268949	-0.0072671	-0.0357829	darkgrey		isotig34030	AT1G08180	NC	Down	NC	Down	-0.368097	0.507152	0.415897	0.479362	honeydew1		2
AT1G08180	NC	Up	NC	NC	-0.0263715	-0.268949	-0.0072671	-0.0357829	thistle1		isotig34030	AT1G08180	NC	Up	NC	Up	-0.184696	0.368421	0.298437	0.35427	white		5
AT1G08180	NC	Down	NC	NC	-0.0263715	-0.268949	-0.0072671	-0.0357829	orange		isotig34030	AT1G08180	NC	Down	NC	Down	-0.368097	0.507152	0.415897	0.479362	honeydew1		6
AT1G08180	NC	NC	NC	NC	-0.0263715	0.963662	-0.0072671	-0.0357829	brown		isotig34030	AT1G08180	NC	Up	NC	Up	-0.368097	0.507152	0.415897	0.479362	lightyellow		9
AT1G08210	Up	Up	Up	Up	-0.763419	-1.22881	-1.15908	-1.41268	lightsteelblue1		isotig14726	AT1G08210	Up	Up	NC	NC	-2.17612	-0.557495	0.146495	-0.304203	darkmagenta		5
AT1G08220	Up	NC	NC	NC	0.424377	-0.183707	0.0353864	0.0781591	darkgrey		isotig25770	AT1G08220	NC	NC	Up	Up	0.510865	-0.0900792	-0.0549565	-0.126003	darkmagenta		5
AT1G08220	Down	NC	NC	NC	0.424377	-0.183707	0.0353864	0.0781591	black		isotig25770	AT1G08220	NC	NC	Down	Down	0.0632654	-0.770233	-0.838464	-0.636556	honeydew1		6
AT1G08230	Up	Up	Up	Up	0.497266	-0.859913	-1.40956	-1.23838	red		TRINITY_DN17181_c0_g1_i3	AT1G08230	Up	Up	Up	Up	0.899722	-0.761016	-0.831935	-1.0311	yellow		5
AT1G08230	Down	Down	Down	Down	0.497266	-0.859913	-1.40956	-1.23838	floralwhite		TRINITY_DN17181_c0_g1_i3	AT1G08230	Down	Down	Down	Down	0.899722	-0.761016	-0.831935	-1.0311	skyblue1		6
AT1G08260	NC	Down	Down	Down	-0.000466914	0.563334	0.687587	0.456366	orange		isotig20638	AT1G08260	Up	NC	NC	NC	0.80384	-0.0312336	-0.107838	-0.0688809	lightyellow		12
AT1G08260	NC	Down	Down	Down	-0.000466914	0.563334	0.687587	0.456366	orange		isotig20638	AT1G08260	Up	NC	NC	NC	0.80384	-0.0312336	-0.107838	-0.0688809	lightyellow		12
AT1G08280	Up	NC	NC	NC	1.03416	-0.351246	-0.107292	-0.169612	darkgrey		isotig23909	AT1G08280	Up	Up	NC	Up	-0.473884	-0.643965	-0.160182	-0.589712	black		5
AT1G08280	Down	NC	NC	NC	1.03416	-0.351246	-0.107292	-0.169612	floralwhite		isotig23909	AT1G08280	Down	Down	NC	Down	-0.473884	-0.643965	-0.160182	-0.589712	darkolivegreen		6
AT1G08290	Up	Up	Up	Up	-1.14334	-0.840009	-0.707658	-1.15639	lightsteelblue1		TRINITY_DN10347_c0_g1_i1	AT1G08290	Up	NC	Up	Up	-1.30955	-0.70483	-1.30684	-1.39344	black		5
AT1G08300	Up	Up	Up	Up	-0.540101	-2.53419	-2.01278	-2.40353	lightsteelblue1		TRINITY_DN6538_c0_g1_i1	AT1G08300	Up	NC	NC	NC	-0.280039	-0.0918487	0.0214947	0.00890705	black		5
AT1G08320	NC	NC	NC	NC	-0.962803	-0.012215	0.843294	-0.580709	cyan		isotig16581	AT1G08320	NC	NC	NC	NC	1.07103	-0.999758	-0.863337	-0.931515	maroon		13
AT1G08350	Up	Up	Up	Up	-0.540299	-0.845364	-0.949844	-0.986349	darkgrey		isotig22407	AT1G08350	NC	NC	Up	Up	0.103925	-0.479761	-0.166999	-0.365403	darkmagenta		5
AT1G08400	NC	Up	Up	NC	0.324796	-0.472114	-0.372213	-0.13186	lightsteelblue1		TRINITY_DN2190_c0_g1_i1	AT1G08400	Up	Up	Up	Up	-2.31943	-0.879241	-1.23796	-1.08935	black		5
AT1G08400	NC	Down	Down	NC	0.324796	-0.472114	-0.372213	-0.13186	orange		TRINITY_DN2190_c0_g1_i1	AT1G08400	Down	Down	Down	Down	-2.31943	-0.879241	-1.23796	-1.08935	skyblue1		6
AT1G08460	Up	Up	Up	Up	-2.27594	-0.541171	-0.469396	-0.947631	thistle1		isotig09677	AT1G08460	NC	Up	Up	Up	0.252953	0.541862	0.478403	0.635222	black		5
AT1G08465	Down	Down	Down	Down	-0.471056	0.833071	0.75404	0.713144	orange		isotig08180	AT1G08465	NC	Up	Up	Up	-0.313602	-1.15376	-1.59525	-1.32309	darkmagenta		12
AT1G08465	Down	Down	Down	Down	-0.471056	0.833071	0.75404	0.713144	orange		isotig08180	AT1G08465	NC	Up	Up	Up	-0.313602	-1.15376	-1.59525	-1.32309	darkmagenta		12
AT1G08465	Down	Down	Down	Down	-0.471056	0.000165911	0.75404	0.713144	orange		isotig08180	AT1G08465	NC	NC	NC	NC	-0.0817151	-0.125179	-0.168879	-0.0886097	brown		8
AT1G08590	NC	NC	NC	NC	-0.333805	-0.289658	-0.361789	-0.155571	sienna3		TRINITY_DN8902_c0_g1_i1	AT1G08590	NC	NC	Down	Down	-0.0904737	0.258547	0.920386	0.782662	honeydew1		2
AT1G08590	Up	Up	Up	NC	-0.333805	-0.289658	-0.361789	-0.155571	lightsteelblue1		TRINITY_DN8902_c0_g1_i1	AT1G08590	Up	NC	NC	Up	-0.208511	0.147544	0.144435	0.220664	lightyellow		5
AT1G08590	NC	NC	NC	NC	-0.333805	0.24038	-0.361789	-0.155571	brown		TRINITY_DN8902_c0_g1_i1	AT1G08590	NC	NC	Up	Up	-0.0904737	0.258547	0.920386	0.782662	lightyellow		9
AT1G08600	NC	Up	Up	Up	-0.0293954	-0.963176	-0.941957	-0.927682	lightgreen		isotig21470	AT1G08600	NC	NC	NC	NC	0.175381	-0.0833782	-0.132304	-0.00196042	darkred		3
AT1G08600	NC	Up	Up	Up	-0.0293954	-0.963176	-0.941957	-0.927682	darkgrey		isotig21470	AT1G08600	NC	Up	NC	Up	0.0602153	-1.11522	-0.846679	-1.69261	black		5
AT1G08600	NC	Down	Down	Down	-0.0293954	-0.963176	-0.941957	-0.927682	orange		isotig21470	AT1G08600	NC	Down	NC	Down	0.199354	-0.159209	-0.163551	-0.0440101	darkolivegreen		6
AT1G08610	Up	Up	Up	Up	0.818078	-0.695885	-0.772999	-0.648899	darkgrey		isotig29581	AT1G08610	NC	Up	Up	Up	0.189505	0.163684	-0.0462793	0.139535	black		5
AT1G08610	Down	Down	Down	Down	0.818078	-0.695885	-0.772999	-0.648899	floralwhite		isotig29581	AT1G08610	NC	NC	Down	NC	0.274966	-0.603873	-0.793835	-0.696305	darkolivegreen		6
AT1G08680	Up	Up	Up	Up	-0.841679	-0.416248	-0.272082	-0.350387	lightsteelblue1		isotig21526	AT1G08680	Up	Up	Up	Up	-0.218787	-0.536895	-0.45596	-0.52792	darkmagenta		5
AT1G08700	Up	Up	Up	Up	-0.310116	-0.956871	-1.14454	-1.22418	lightsteelblue1		isotig23616	AT1G08700	Up	NC	Up	NC	1.15695	0.0642038	-0.579116	0.0690485	black		5
AT1G08700	Down	Down	Down	Down	-0.310116	-0.956871	-1.14454	-1.22418	floralwhite		isotig23616	AT1G08700	Down	Down	NC	NC	-0.311646	-0.25425	-0.0918291	-0.0708709	skyblue1		6
AT1G08710	Up	Up	Up	Up	-0.28847	-0.643252	-0.649052	-0.652611	lightsteelblue1		isotig28516	AT1G08710	Up	NC	NC	NC	1.20636	-0.0201333	-0.0694244	0.202954	black		5
AT1G08710	Down	Down	Down	Down	-0.28847	-0.643252	-0.649052	-0.652611	orange		isotig28516	AT1G08710	NC	Down	NC	NC	-0.230407	-0.282474	-0.13581	-0.219963	darkolivegreen		6
AT1G08760	NC	Up	Up	Up	-0.0872934	-0.70738	-0.548366	-0.598734	lightsteelblue1		isotig21113	AT1G08760	NC	Up	Up	Up	-0.231546	-0.415103	-0.665434	-0.499554	darkmagenta		5
AT1G08760	NC	Down	Down	Down	-0.0872934	-0.70738	-0.548366	-0.598734	orange		isotig21113	AT1G08760	NC	Down	Down	Down	-0.231546	-0.415103	-0.665434	-0.499554	darkolivegreen		6
AT1G08900	Up	NC	NC	NC	-0.76055	0.144539	0.0263835	-0.273107	lightsteelblue1		isotig24985	AT1G08900	Up	NC	NC	Up	-0.679515	-0.488848	-0.177614	-0.57503	yellow		5
AT1G08910	NC	Up	Up	Up	-0.0497472	-0.927096	-0.494084	-0.53551	lightsteelblue1		isotig29339	AT1G08910	Up	NC	NC	NC	-0.167847	-0.285237	-0.138888	0.0624723	darkmagenta		5
AT1G08910	NC	Down	Down	Down	-0.0497472	-0.927096	-0.494084	-0.53551	darkred		isotig29339	AT1G08910	NC	NC	Down	Down	0.523138	-0.272689	-0.0382278	-0.136519	darkolivegreen		6
AT1G08960	Down	NC	NC	NC	0.397968	-0.189261	0.0420468	0.175692	floralwhite		TRINITY_DN718_c0_g1_i1	AT1G08960	NC	NC	NC	NC	-0.0510941	-0.184943	-0.10789	-0.193851	brown		4
AT1G08960	Up	NC	NC	NC	0.397968	-0.189261	0.0420468	0.175692	darkgrey		TRINITY_DN718_c0_g1_i1	AT1G08960	Up	NC	NC	NC	0.452021	0.075347	0.0548388	0.0420749	darkmagenta		5
AT1G08960	Down	NC	NC	NC	0.397968	-0.189261	0.0420468	0.175692	black		TRINITY_DN718_c0_g1_i1	AT1G08960	NC	NC	Down	NC	0.316893	-0.719119	-0.69725	-0.184036	darkolivegreen		6
AT1G09000	NC	NC	NC	NC	0.0414511	-0.111137	-0.0923918	-0.0990298	darkgreen		isotig24800	AT1G09000	NC	NC	NC	NC	0.426197	-0.329478	-0.370208	-0.203628	brown		13
AT1G09040	Up	NC	Up	NC	0.934956	-0.0432282	-0.662344	-0.182314	darkgrey		TRINITY_DN28984_c0_g1_i1	AT1G09040	Up	Up	NC	NC	0.572677	0.358514	-0.0655013	-0.20702	darkmagenta		5
AT1G09040	Down	NC	Down	NC	0.934956	-0.0432282	-0.662344	-0.182314	darkred		TRINITY_DN28984_c0_g1_i1	AT1G09040	Down	NC	Down	NC	-1.31868	-0.930653	-1.05467	-0.764503	darkolivegreen		6
AT1G09060	NC	Up	Up	Up	-0.014267	-0.346534	-0.422253	-0.276369	lightsteelblue1		isotig20724	AT1G09060	NC	NC	NC	Up	-0.456532	-0.0541798	-0.258029	-0.221765	plum2		5
AT1G09060	NC	Down	Down	Down	-0.014267	-0.346534	-0.422253	-0.276369	darkred		isotig20724	AT1G09060	NC	Down	Down	Down	0.0732522	0.102911	0.206062	0.130433	honeydew1		6
AT1G09070	Up	Up	Up	Up	-0.981659	-1.5362	-2.23016	-0.91447	red		isotig26257	AT1G09070	Up	Up	Up	Up	-1.5656	-1.34907	-1.95888	-1.46538	plum2		5
AT1G09080	NC	Down	Down	Down	0.145517	2.28666	2.58327	2.35779	orange		TRINITY_DN43024_c0_g1_i1	AT1G09080	Up	NC	NC	NC	-2.50592	-0.333568	0.0107442	-0.410317	black		12
AT1G09140	Up	Up	Up	Up	-4.34311	-2.22177	-2.06748	-2.27124	lightsteelblue1		isotig12954	AT1G09140	Up	Up	Up	Up	-2.99466	-1.03824	-0.813109	-1.20945	black		5
AT1G09150	Up	Up	NC	Up	-0.506542	-0.263603	-0.000839028	-0.239521	lightsteelblue1		isotig29314	AT1G09150	NC	Up	Up	Up	0.163318	0.528605	0.885614	0.597882	darkmagenta		5
AT1G09155	NC	Up	Up	Up	-0.33787	-2.28184	-2.13684	-2.32562	darkgrey		isotig28324	AT1G09155	NC	NC	Up	Up	0.308533	-0.186601	-0.514564	-0.477957	white		5
AT1G09155	NC	Down	Down	Down	-0.33787	-2.28184	-2.13684	-2.32562	darkred		isotig28324	AT1G09155	Down	NC	NC	NC	2.59867	0.949196	0.0821276	-0.0759917	darkolivegreen		6
AT1G09160	Up	Up	Up	Up	-0.819634	-0.329164	-0.280304	-0.357101	lightsteelblue1		TRINITY_DN11209_c0_g1_i1	AT1G09160	Up	Up	Up	Up	-0.567151	-0.220504	-0.310126	-0.289256	black		5
AT1G09180	NC	Up	Up	Up	0.477463	-0.786067	-1.37378	-1.16289	red		isotig13073	AT1G09180	Up	Up	NC	Up	-1.17184	-0.68484	-0.15096	-0.267758	black		5
AT1G09180	NC	Down	Down	Down	0.477463	-0.786067	-1.37378	-1.16289	orange		isotig13073	AT1G09180	Down	Down	NC	Down	-1.17184	-0.68484	-0.15096	-0.267758	darkolivegreen		6
AT1G09190	NC	Up	Up	Up	0.0503786	-1.27281	-1.2751	-1.15033	darkgrey		TRINITY_DN13722_c0_g1_i1	AT1G09190	Up	NC	NC	Up	-0.990664	-0.239796	-0.537411	-1.12268	black		5
AT1G09190	NC	Down	Down	Down	0.0503786	-1.27281	-1.2751	-1.15033	darkred		TRINITY_DN13722_c0_g1_i1	AT1G09190	Down	NC	NC	Down	-2.43079	-0.080028	0.300437	0.720499	darkolivegreen		6
AT1G09195	Down	Down	Down	NC	0.84343	0.497665	0.509724	0.252674	darkred		isotig14317	AT1G09195	Up	Up	Up	Up	-0.422966	-0.53448	-0.563279	-0.438942	darkmagenta		12
AT1G09210	Up	Up	Up	Up	-0.870018	-1.31603	-0.686101	-0.411165	lightsteelblue1		isotig15021	AT1G09210	Up	Up	NC	NC	0.659439	-0.291207	-0.274128	-0.121761	black		5
AT1G09220	NC	Up	Up	Up	0.407218	-0.705739	-1.03965	-0.835622	darkgrey		TRINITY_DN6884_c0_g1_i1	AT1G09220	NC	Up	Up	Up	0.0695562	-2.08394	-3.05062	-2.46854	lightyellow		5
AT1G09220	NC	Down	Down	Down	0.407218	-0.705739	-1.03965	-0.835622	floralwhite		TRINITY_DN6884_c0_g1_i1	AT1G09220	NC	Down	Down	Down	0.0695562	-2.08394	-3.05062	-2.46854	skyblue1		6
AT1G09250	NC	NC	NC	NC	0.0810209	-0.146266	-0.210158	-0.263245	brown		isotig29258	AT1G09250	NC	NC	Up	Up	0.258587	-0.575705	-0.684061	-1.06256	darkmagenta		1
AT1G09250	NC	NC	NC	NC	0.0810209	-0.146266	-0.210158	-0.263245	lightcyan		isotig29258	AT1G09250	NC	NC	Down	Down	0.258587	-0.575705	-0.684061	-1.06256	darkolivegreen		2
AT1G09250	NC	Up	Up	Up	0.0810209	-0.146266	-0.210158	-0.263245	lightsteelblue1		isotig29258	AT1G09250	NC	NC	Up	Up	0.189759	0.18768	0.552868	0.373297	darkmagenta		5
AT1G09250	NC	Down	Down	Down	0.0810209	-0.146266	-0.210158	-0.263245	black		isotig29258	AT1G09250	NC	NC	Down	Down	0.258587	-0.575705	-0.684061	-1.06256	skyblue1		6
AT1G09280	NC	Up	NC	Up	-0.113319	-0.423865	-0.126491	-0.291226	lightsteelblue1		TRINITY_DN18594_c0_g1_i1	AT1G09280	NC	Up	NC	NC	0.148149	0.334716	-0.130063	-0.0340733	black		5
AT1G09280	NC	Down	NC	Down	-0.113319	-0.423865	-0.126491	-0.291226	floralwhite		TRINITY_DN18594_c0_g1_i1	AT1G09280	Down	NC	NC	NC	-0.278305	0.0586293	0.0861106	-0.0583758	darkolivegreen		6
AT1G09320	NC	Up	Up	Up	-0.0658496	-0.55111	-0.77328	-0.55152	darkgrey		isotig16134	AT1G09320	Up	Up	Up	NC	0.673458	-0.297416	-0.509249	-0.108499	lightyellow		5
AT1G09320	NC	Down	Down	Down	-0.0658496	-0.55111	-0.77328	-0.55152	orange		isotig16134	AT1G09320	Down	Down	Down	NC	0.673458	-0.297416	-0.509249	-0.108499	darkolivegreen		6
AT1G09400	NC	Up	Up	Up	0.31595	-1.56299	-1.45245	-2.33579	darkgrey		isotig15056	AT1G09400	Up	NC	NC	NC	0.842643	0.176237	0.161983	0.202678	darkmagenta		5
AT1G09400	NC	Down	Down	Down	0.31595	-1.56299	-1.45245	-2.33579	black		isotig15056	AT1G09400	Down	NC	NC	NC	-1.86855	-0.865418	-0.652174	-0.561099	darkolivegreen		6
AT1G09410	NC	Up	Up	Up	0.304639	-0.673339	-1.19738	-0.818118	darkgrey		TRINITY_DN24472_c0_g2_i1	AT1G09410	Up	NC	NC	NC	-0.932877	0.120181	-0.108591	-0.208551	plum2		5
AT1G09410	NC	Down	Down	Down	0.304639	-0.673339	-1.19738	-0.818118	orange		TRINITY_DN24472_c0_g2_i1	AT1G09410	Down	NC	NC	NC	1.13865	-0.185771	-0.360054	0.307103	darkolivegreen		6
AT1G09420	NC	NC	NC	NC	0.114107	-0.119323	0.0361015	0.180793	darkgrey		isotig26163	AT1G09420	NC	NC	NC	NC	-0.0948603	-0.117157	-0.127327	0.10605	brown		13
AT1G09420	NC	NC	NC	Down	0.114107	-0.119323	0.0361015	0.180793	orange		isotig26163	AT1G09420	NC	Down	Down	Down	0.356129	-0.352107	-0.467166	-0.360278	skyblue1		6
AT1G09480	NC	NC	Up	NC	0.607769	-0.204797	-0.67902	-0.340064	darkgrey		isotig26754	AT1G09480	Up	Up	Up	Up	2.20098	1.4761	0.997884	1.23805	darkmagenta		5
AT1G09480	NC	NC	Down	NC	0.607769	-0.204797	-0.67902	-0.340064	orange		isotig26754	AT1G09480	Down	Down	Down	Down	2.20098	1.4761	0.997884	1.23805	darkolivegreen		6
AT1G09520	NC	Down	NC	NC	0.259411	-0.338146	-0.126267	-0.193916	floralwhite		isotig27387	AT1G09520	NC	NC	NC	NC	-0.156299	0.0183504	0.220347	0.123867	maroon		4
AT1G09520	NC	Up	NC	NC	0.259411	-0.338146	-0.126267	-0.193916	darkgrey		isotig27387	AT1G09520	NC	NC	Up	Up	-0.614065	-0.803744	-0.755688	-0.617281	lightyellow		5
AT1G09520	NC	Down	NC	NC	0.259411	-0.338146	-0.126267	-0.193916	orange		isotig27387	AT1G09520	NC	Down	NC	NC	-0.505386	-0.137145	-0.248097	-0.230139	darkolivegreen		6
AT1G09530	Up	Up	Up	NC	-0.500528	-0.898239	-0.627751	-0.219598	lightsteelblue1		isotig18105	AT1G09530	NC	NC	NC	NC	1.33128	0.0500894	0.125374	0.271748	darkred		3
AT1G09530	Up	Up	Up	NC	-0.500528	-0.898239	-0.627751	-0.219598	lightsteelblue1		isotig18105	AT1G09530	NC	NC	Up	NC	-0.748071	-0.332481	-1.58747	-0.507159	darkmagenta		5
AT1G09540	NC	Up	NC	Up	0.460046	-1.36691	-0.884631	-1.55649	darkgrey		TRINITY_DN2531_c2_g1_i1	AT1G09540	NC	NC	Up	NC	0.0527997	-0.200979	-0.261876	-0.110023	darkmagenta		5
AT1G09540	NC	Down	NC	Down	0.460046	-1.36691	-0.884631	-1.55649	black		TRINITY_DN2531_c2_g1_i1	AT1G09540	NC	NC	Down	Down	-0.258111	-0.526327	-0.682894	-0.774627	darkolivegreen		6
AT1G09570	Up	NC	Up	NC	-1.11478	-0.10174	0.271916	-0.0580271	thistle1		isotig20439	AT1G09570	Up	Up	Up	NC	-1.25821	-0.545612	-0.327126	-0.187971	darkmagenta		5
AT1G09575	NC	Up	Up	Up	-0.152145	0.303536	-0.304828	0.677052	red		isotig33992	AT1G09575	Up	NC	NC	NC	-0.513264	-0.224969	0.0474599	-0.0974653	darkmagenta		5
AT1G09575	NC	Down	Down	Down	-0.152145	0.303536	-0.304828	0.677052	darkorange2		isotig33992	AT1G09575	Down	NC	NC	NC	-0.630165	-0.312118	-0.248098	-0.202329	honeydew1		6
AT1G09580	Up	NC	NC	Up	-0.346839	-0.203942	-0.239536	-0.406159	lightgreen		isotig00705	AT1G09580	NC	NC	NC	NC	-0.0328656	-0.897612	-1.51126	-1.02371	coral2		3
AT1G09580	Up	NC	NC	Up	-0.346839	-0.203942	-0.239536	-0.406159	darkgrey		isotig00705	AT1G09580	NC	Up	Up	Up	-0.0328656	-0.897612	-1.51126	-1.02371	darkmagenta		5
AT1G09660	NC	Up	Up	Up	0.0244333	-0.868492	-0.485201	-0.500896	darkgrey		isotig17728	AT1G09660	NC	NC	Up	Up	0.474937	-0.795537	-1.91945	-1.19264	white		5
AT1G09660	NC	Down	Down	Down	0.0244333	-0.868492	-0.485201	-0.500896	orange		isotig17728	AT1G09660	Down	NC	NC	Down	0.993099	0.521527	0.257597	0.698848	darkolivegreen		6
AT1G09680	Up	Up	Up	Up	0.922353	-1.21341	-1.6549	-1.21576	darkgrey		TRINITY_DN3200_c0_g1_i1	AT1G09680	Up	NC	NC	NC	0.394644	0.0171137	0.00987296	0.0688177	white		5
AT1G09680	Down	Down	Down	Down	0.922353	-1.21341	-1.6549	-1.21576	black		TRINITY_DN3200_c0_g1_i1	AT1G09680	NC	Down	NC	NC	-0.0101348	-0.489935	-0.252864	-0.156609	skyblue1		6
AT1G09700	Up	Up	Up	Up	-0.396344	-0.783329	-0.548921	-0.718286	darkgrey		isotig26871	AT1G09700	Up	Up	Up	Up	-0.868336	0.431559	0.462126	0.374854	black		5
AT1G09710	Up	Up	Up	Up	-0.652963	-1.33315	-0.704267	-0.986368	darkgrey		isotig27192	AT1G09710	NC	Up	Up	Up	-0.308462	0.383801	0.61127	0.475125	lightyellow		5
AT1G09770	Up	Up	NC	Up	-0.393631	-0.40998	-0.0816575	-0.197754	lightsteelblue1		isotig11181	AT1G09770	Up	NC	NC	NC	-0.828846	-0.198173	-0.11312	-0.262817	darkmagenta		5
AT1G09800	NC	Up	Up	Up	-0.172848	-0.829174	-0.390305	-0.594307	darkgrey		isotig25608	AT1G09800	Up	NC	NC	NC	-0.648411	0.0101844	-0.308878	-0.0835929	darkmagenta		5
AT1G09800	NC	Down	Down	Down	-0.172848	-0.829174	-0.390305	-0.594307	floralwhite		isotig25608	AT1G09800	NC	NC	Down	Down	-0.293516	-0.523001	-0.350749	-0.354705	honeydew1		6
AT1G09810	Up	Up	Up	Up	0.354038	-0.71951	-0.662324	-0.452045	lightsteelblue1		TRINITY_DN15446_c0_g2_i1	AT1G09810	Up	Up	NC	Up	0.430002	-0.467196	-0.312706	-0.679646	black		5
AT1G09810	Down	Down	Down	Down	0.354038	-0.71951	-0.662324	-0.452045	floralwhite		TRINITY_DN15446_c0_g2_i1	AT1G09810	Down	Down	NC	Down	0.430002	-0.467196	-0.312706	-0.679646	darkolivegreen		6
AT1G09830	Up	NC	Up	NC	-0.143655	0.0915346	0.23319	0.0126452	darkgrey		isotig22567	AT1G09830	Up	Up	Up	Up	0.568026	0.392778	0.428737	0.317532	floralwhite		5
AT1G09830	Down	NC	Down	NC	-0.143655	0.0915346	0.23319	0.0126452	black		isotig22567	AT1G09830	Down	Down	Down	Down	0.568026	0.392778	0.428737	0.317532	darkolivegreen		6
AT1G09870	NC	NC	NC	NC	-0.25437	-0.272696	-0.112685	-0.257074	darkgrey		isotig23235	AT1G09870	Down	NC	NC	NC	-0.426194	-0.106467	0.194439	0.072123	honeydew1		2
AT1G09870	Up	Up	Up	Up	-0.25437	-0.272696	-0.112685	-0.257074	darkgrey		isotig23235	AT1G09870	NC	Up	NC	NC	-0.0722327	-1.5203	-0.944288	-0.313786	black		5
AT1G09870	Down	Down	Down	Down	-0.25437	-0.272696	-0.112685	-0.257074	orange		isotig23235	AT1G09870	Down	NC	NC	NC	-0.426194	-0.106467	0.194439	0.072123	darkolivegreen		6
AT1G09900	Down	NC	NC	NC	0.510195	0.194807	0.208537	0.130475	orange		TRINITY_DN23650_c0_g1_i1	AT1G09900	NC	NC	Down	NC	0.0559106	0.175717	0.336937	0.078594	darkolivegreen		6
AT1G09932	Down	Down	Down	Down	0.969351	2.53375	3.55465	3.07976	orange		TRINITY_DN45724_c0_g1_i1	AT1G09932	NC	NC	NC	NC	1.10115	0.63178	0.868761	0.962885	maroon		4
AT1G09940	NC	NC	NC	NC	-0.00133247	0.256211	-0.308806	0.175209	lightblush3		isotig19390	AT1G09940	Down	Down	Down	Down	1.16924	1.22322	1.03589	1.37991	darkolivegreen		2
AT1G09940	NC	Up	Up	Up	-0.00133247	0.256211	-0.308806	0.175209	red		isotig19390	AT1G09940	Up	Up	Up	Up	1.16924	1.22322	1.03589	1.37991	darkmagenta		5
AT1G09940	NC	Down	Down	Down	-0.00133247	0.256211	-0.308806	0.175209	orange		isotig19390	AT1G09940	Down	Down	Down	Down	1.16924	1.22322	1.03589	1.37991	darkolivegreen		6
AT1G09950	NC	Up	Up	Up	0.128936	-1.89201	-3.23842	-1.81073	darkgrey		isotig27792	AT1G09950	Up	Up	Up	Up	-1.8932	-2.06141	-2.0914	-1.83933	darkmagenta		5
AT1G09950	NC	Down	Down	Down	0.128936	-1.89201	-3.23842	-1.81073	darkred		isotig27792	AT1G09950	Down	Down	Down	Down	-1.8932	-2.06141	-2.0914	-1.83933	skyblue1		6
AT1G09960	Up	Up	Up	Up	-0.505205	-0.465113	-0.933394	-1.05541	darkgrey		isotig16211	AT1G09960	NC	Up	Up	Up	0.310035	-0.669265	-0.622106	-0.572089	darkmagenta		5
AT1G09970	NC	NC	NC	NC	0.336336	-0.352028	-0.379826	-0.0490138	cyan		isotig13550	AT1G09970	NC	NC	NC	NC	-0.210471	-0.498733	-0.361148	-0.227744	maroon		13
AT1G10020	Down	Down	Down	Down	-1.19095	1.16518	1.69038	0.800298	orange		isotig22335	AT1G10020	Up	Up	NC	Up	-1.38488	-0.392022	-0.0539849	-0.347836	black		12
AT1G10040	NC	NC	NC	NC	-0.366016	-0.433501	-0.148924	-0.0274611	brown		TRINITY_DN13100_c0_g1_i3	AT1G10040	NC	NC	NC	NC	0.0771583	0.156917	0.390755	0.108337	maroon		14
AT1G10040	Up	Up	NC	NC	-0.366016	-0.433501	-0.148924	-0.0274611	lightsteelblue1		TRINITY_DN13100_c0_g1_i3	AT1G10040	Up	NC	NC	NC	-0.518572	-0.0998774	0.0144459	0.00185195	black		5
AT1G10050	Up	Up	Up	Up	-3.07247	-1.66847	-1.15681	-1.2989	lightsteelblue1		isotig20527	AT1G10050	Up	Up	Up	Up	-1.94802	-0.629714	-0.833512	-0.74125	black		5
AT1G10110	Up	NC	Up	NC	1.03826	-0.746866	-0.937771	-0.685041	darkgrey		isotig10008	AT1G10110	NC	Up	Up	Up	-0.0516624	-0.792828	-0.913473	-0.744359	lightyellow		5
AT1G10110	Down	NC	Down	NC	1.03826	-0.746866	-0.937771	-0.685041	orange		isotig10008	AT1G10110	NC	NC	Down	NC	0.416851	0.0490839	0.0501438	0.182222	darkolivegreen		6
AT1G10130	NC	Up	Up	Up	0.0821073	-0.347359	-0.266277	-0.468069	darkgrey		isotig25340	AT1G10130	Up	NC	Up	Up	0.727359	-0.235613	-0.463464	-0.587195	plum2		5
AT1G10130	NC	Down	Down	Down	0.0821073	-0.347359	-0.266277	-0.468069	orange		isotig25340	AT1G10130	NC	Down	NC	Down	-0.207872	-0.2088	-0.228998	-0.220862	skyblue1		6
AT1G10170	NC	Up	Up	Up	-0.246937	-0.61146	-0.275677	-0.265933	lightsteelblue1		isotig04706	AT1G10170	NC	Up	Up	Up	-0.420111	-1.30898	-1.53319	-1.03919	darkmagenta		5
AT1G10170	NC	Down	Down	Down	-0.246937	-0.61146	-0.275677	-0.265933	floralwhite		isotig04706	AT1G10170	NC	Down	Down	Down	-0.420111	-1.30898	-1.53319	-1.03919	honeydew1		6
AT1G10200	NC	Down	Down	Down	-0.0371944	0.386724	1.09753	0.79393	floralwhite		isotig29836	AT1G10200	Up	Up	Up	Up	0.754613	0.832115	1.13894	0.936001	black		12
AT1G10220	Up	Up	Up	Up	-3.80957	-2.45186	-1.93338	-2.23397	lightsteelblue1		isotig29600	AT1G10220	Up	NC	NC	NC	0.717549	-0.0270544	-0.0989177	-0.336248	darkmagenta		5
AT1G10230	Up	Up	Up	Up	-2.66966	-0.847475	-0.325451	-0.431731	lightsteelblue1		isotig32796	AT1G10230	Up	NC	NC	NC	-1.26299	-0.16072	0.084798	-0.00137147	darkmagenta		5
AT1G10240	Up	Up	Up	Up	-0.90737	-0.820182	-0.389845	-0.842838	lightsteelblue1		TRINITY_DN19925_c0_g1_i1	AT1G10240	NC	NC	Up	NC	0.109402	-0.242709	-0.551835	-0.346663	plum2		5
AT1G10270	Up	Up	Up	Up	0.309469	-0.492573	-0.382075	-0.375676	darkgrey		isotig20814	AT1G10270	Up	NC	NC	NC	-1.40001	-0.0194254	-0.531694	0.0767918	darkmagenta		5
AT1G10270	Down	Down	Down	Down	0.309469	-0.492573	-0.382075	-0.375676	orange		isotig20814	AT1G10270	Down	NC	NC	NC	0.973145	-0.00318349	0.122212	0.0474857	honeydew1		6
AT1G10320	Down	NC	NC	NC	0.776077	0.0806353	0.100205	0.337484	black		isotig20872	AT1G10320	Up	NC	Up	Up	0.676904	-0.31365	-0.877854	-0.546611	lightyellow		12
AT1G10380	Up	NC	NC	NC	-1.58406	-0.380677	0.0574995	-0.0137668	thistle1		isotig26845	AT1G10380	Up	NC	NC	NC	0.300266	-0.0460442	-0.140916	-0.0802395	floralwhite		5
AT1G10390	NC	Up	Up	Up	-0.0729596	-0.469128	-0.200271	-0.215887	lightsteelblue1		isotig05377	AT1G10390	Up	Up	Up	Up	-0.732456	-1.36684	-1.38596	-1.39436	darkmagenta		5
AT1G10390	NC	Down	Down	Down	-0.0729596	-0.469128	-0.200271	-0.215887	orange		isotig05377	AT1G10390	Down	Down	Down	Down	-0.732456	-1.36684	-1.38596	-1.39436	darkolivegreen		6
AT1G10410	Up	NC	NC	Up	0.261422	0.0925595	-0.154353	-0.305129	darkgrey		isotig14493	AT1G10410	NC	Up	Up	Up	-0.458815	-0.992223	-1.03195	-0.869246	darkmagenta		5
AT1G10410	Down	NC	NC	Down	0.261422	0.0925595	-0.154353	-0.305129	darkred		isotig14493	AT1G10410	NC	Down	Down	Down	-0.458815	-0.992223	-1.03195	-0.869246	darkolivegreen		6
AT1G10417	Down	Down	Down	Down	2.02454	1.44863	0.920787	0.743528	darkred		TRINITY_DN16611_c0_g3_i1	AT1G10417	NC	NC	NC	NC	-1.00308	-0.38629	-0.511101	-0.692372	darkgreen		4
AT1G10450	Up	Up	Up	Up	0.823047	-0.512494	-0.420458	-0.447967	darkgrey		TRINITY_DN26012_c0_g1_i1	AT1G10450	NC	Up	Up	Up	0.365587	-2.0408	-2.03037	-1.5787	darkmagenta		5
AT1G10450	Down	Down	Down	Down	0.823047	-0.512494	-0.420458	-0.447967	orange		TRINITY_DN26012_c0_g1_i1	AT1G10450	NC	Down	Down	Down	0.365587	-2.0408	-2.03037	-1.5787	skyblue1		6
AT1G10490	Up	NC	NC	NC	0.775875	-0.129568	0.174852	0.0189158	darkgrey		TRINITY_DN24152_c1_g1_i3	AT1G10490	Up	NC	NC	NC	1.34508	-0.0435227	-0.379697	-0.300001	black		5
AT1G10490	Down	NC	NC	NC	0.775875	-0.129568	0.174852	0.0189158	floralwhite		TRINITY_DN24152_c1_g1_i3	AT1G10490	Down	NC	NC	NC	1.2105	0.105126	0.156003	0.26796	darkolivegreen		6
AT1G10510	Up	NC	NC	NC	-0.535973	-0.16365	0.0104067	-0.122292	lightsteelblue1		isotig14930	AT1G10510	Up	Up	Up	Up	0.471551	0.487408	0.701536	0.746641	lightyellow		5
AT1G10520	NC	Up	Up	Up	0.469047	-0.880549	-0.884353	-0.825053	darkgrey		TRINITY_DN23245_c0_g1_i2	AT1G10520	NC	Up	Up	Up	-0.497076	-0.780967	-0.854334	-0.813376	lightyellow		5
AT1G10520	NC	Down	Down	Down	0.469047	-0.880549	-0.884353	-0.825053	floralwhite		TRINITY_DN23245_c0_g1_i2	AT1G10520	NC	Down	Down	Down	-0.497076	-0.780967	-0.854334	-0.813376	darkolivegreen		6
AT1G10522	NC	Up	Up	Up	-0.283953	-0.641505	-0.429426	-0.537789	darkgrey		isotig30833	AT1G10522	Up	Up	Up	Up	1.32856	0.955413	1.12158	1.11267	black		5
AT1G10522	NC	Down	Down	Down	-0.283953	-0.641505	-0.429426	-0.537789	orange		isotig30833	AT1G10522	Down	Down	Down	Down	1.32856	0.955413	1.12158	1.11267	darkolivegreen		6
AT1G10530	NC	Up	Up	Up	-0.312708	-1.67129	-1.49144	-2.00969	lightgreen		isotig32043	AT1G10530	NC	NC	NC	NC	-0.00979385	0.147913	0.559087	0.804372	maroon		3
AT1G10530	NC	Up	Up	Up	-0.312708	-1.67129	-1.49144	-2.00969	darkgrey		isotig32043	AT1G10530	NC	Up	Up	Up	-0.127775	0.14688	0.0575004	0.0433422	plum2		5
AT1G10570	Down	Down	Down	Down	1.17977	0.615869	0.47714	0.457643	darkred		isotig22498	AT1G10570	Up	Up	Up	NC	-2.18184	-0.37483	-0.561469	-0.2466	black		12
AT1G10580	Down	Down	Down	Down	0.969185	2.85863e-19	0.468251	0.428793	darkred		isotig22208	AT1G10580	NC	NC	NC	NC	-0.000274949	0.0362238	0.105325	0.0909824	coral2		8
AT1G10600	Up	Up	Up	Up	-0.370128	-0.519798	-0.412914	-0.48919	lightsteelblue1		isotig27706	AT1G10600	NC	Up	NC	Up	0.808463	1.2592	0.704154	1.20793	darkmagenta		5
AT1G10610	NC	NC	NC	Up	0.224156	-0.234899	-0.0137847	-0.403671	darkgrey		TRINITY_DN31753_c0_g1_i1	AT1G10610	NC	NC	Up	Up	0.104949	0.388006	0.989071	0.49873	lightyellow		5
AT1G10610	NC	NC	NC	Down	0.224156	-0.234899	-0.0137847	-0.403671	black		TRINITY_DN31753_c0_g1_i1	AT1G10610	NC	NC	Down	Down	-0.306176	-0.915985	-1.33869	-1.24695	darkolivegreen		6
AT1G10660	NC	Up	Up	Up	0.0156347	-0.817366	-1.02731	-1.08807	lightsteelblue1		isotig24874	AT1G10660	Up	Up	NC	Up	0.635285	-0.418517	-0.147641	-0.411811	darkmagenta		5
AT1G10660	NC	Down	Down	Down	0.0156347	-0.817366	-1.02731	-1.08807	orange		isotig24874	AT1G10660	Down	Down	NC	Down	0.635285	-0.418517	-0.147641	-0.411811	darkolivegreen		6
AT1G10710	NC	NC	NC	NC	-0.957609	0.491617	0.46275	0.248433	brown		TRINITY_DN957_c0_g1_i1	AT1G10710	NC	NC	NC	NC	0.492551	-0.512475	-0.807977	-0.500382	darkred		13
AT1G10720	Up	NC	NC	NC	0.46393	0.0645368	-0.199954	-0.0528693	lightsteelblue1		isotig11611	AT1G10720	NC	NC	Up	NC	-0.515131	-0.692246	-1.06234	-0.469277	plum2		5
AT1G10720	Down	NC	NC	NC	0.46393	0.0645368	-0.199954	-0.0528693	floralwhite		isotig11611	AT1G10720	Down	NC	NC	NC	-0.395082	-0.0809332	-0.024213	-0.123919	darkolivegreen		6
AT1G10730	NC	Up	Up	Up	-0.0355922	-0.582207	-0.647887	-0.784655	darkgrey		isotig09205	AT1G10730	NC	NC	NC	Up	0.631242	0.55382	0.453276	0.813854	black		5
AT1G10730	NC	Down	Down	Down	-0.0355922	-0.582207	-0.647887	-0.784655	black		isotig09205	AT1G10730	NC	Down	NC	Down	0.987148	-0.102459	-0.195256	0.0884719	skyblue1		6
AT1G10740	Up	Up	Up	Up	-0.853099	-0.540772	-0.949734	-0.951273	lightsteelblue1		isotig07960	AT1G10740	Up	Up	Up	Up	-1.49315	-0.500035	-0.676547	-0.871496	black		5
AT1G10750	Up	Up	Up	Up	-0.959029	-0.927833	-0.914186	-0.885947	lightsteelblue1		TRINITY_DN18632_c0_g1_i1	AT1G10750	NC	NC	Up	NC	-0.332685	0.130685	0.738066	0.375756	black		5
AT1G10800	NC	NC	NC	NC	-0.0392133	-0.0787468	-0.611838	-0.498714	darkgrey		TRINITY_DN1215_c0_g1_i1	AT1G10800	NC	Up	Up	Up	-0.52096	-2.05178	-1.71055	-1.46808	black		1
AT1G10800	NC	NC	NC	NC	-0.0392133	-0.0787468	-0.611838	-0.498714	darkgrey		TRINITY_DN1215_c0_g1_i1	AT1G10800	NC	Down	Down	Down	-0.52096	-2.05178	-1.71055	-1.46808	honeydew1		2
AT1G10800	NC	NC	Up	Up	-0.0392133	-0.0787468	-0.611838	-0.498714	darkgrey		TRINITY_DN1215_c0_g1_i1	AT1G10800	NC	Up	Up	Up	-0.52096	-2.05178	-1.71055	-1.46808	black		5
AT1G10800	NC	NC	Down	Down	-0.0392133	-0.0787468	-0.611838	-0.498714	floralwhite		TRINITY_DN1215_c0_g1_i1	AT1G10800	NC	Down	Down	Down	-0.52096	-2.05178	-1.71055	-1.46808	darkolivegreen		6
AT1G10820	NC	Up	Up	Up	0.176691	-0.708812	-0.280203	-0.290971	darkgrey		TRINITY_DN22689_c0_g4_i6	AT1G10820	Up	NC	Up	NC	1.03131	0.256873	0.499376	0.363044	white		5
AT1G10820	NC	Down	Down	Down	0.176691	-0.708812	-0.280203	-0.290971	floralwhite		TRINITY_DN22689_c0_g4_i6	AT1G10820	NC	NC	Down	Down	0.147658	0.120584	0.277532	0.297058	darkolivegreen		6
AT1G10870	NC	Down	Down	Down	0.0331294	0.543927	0.444004	0.381859	orange		isotig14194	AT1G10870	Up	NC	NC	NC	-0.990305	-0.10768	-0.126858	-0.171971	black		12
AT1G10890	Up	NC	NC	NC	0.771462	-0.216899	-0.0709553	-0.0959632	darkgrey		isotig02089	AT1G10890	NC	NC	Up	Up	0.0510042	-0.721033	-0.968368	-0.78886	lightyellow		5
AT1G10890	Down	NC	NC	NC	0.771462	-0.216899	-0.0709553	-0.0959632	floralwhite		isotig02089	AT1G10890	NC	NC	Down	Down	-0.00889738	-0.449783	-0.339903	-0.279639	skyblue1		6
AT1G10910	Up	NC	Up	Up	-0.403622	-0.185619	-0.341568	-0.443646	lightsteelblue1		isotig15002	AT1G10910	NC	Up	NC	Up	0.211325	-0.641989	-0.750992	-0.689991	darkmagenta		5
AT1G10940	NC	Up	Up	Up	-0.0527921	-0.605773	-0.448353	-0.74427	lightsteelblue1		isotig15227	AT1G10940	Up	Up	NC	NC	-1.79287	-0.259356	-0.145926	-0.184494	black		5
AT1G10940	NC	Down	Down	Down	-0.0527921	-0.605773	-0.448353	-0.74427	orange		isotig15227	AT1G10940	Down	NC	Down	NC	0.412347	0.0985652	0.305982	0.208362	skyblue1		6
AT1G10950	Up	NC	NC	Up	-0.418321	-0.0604123	0.0261264	-0.167059	lightsteelblue1		isotig02900	AT1G10950	NC	Up	Up	Up	-0.674654	-0.725845	-0.413317	-0.287848	darkmagenta		5
AT1G10960	Up	Up	Up	Up	-2.33835	-1.69065	-1.37616	-1.16072	lightsteelblue1		isotig32615	AT1G10960	Up	Up	Up	Up	-1.38847	0.490898	0.855675	0.44061	black		5
AT1G10970	Up	Up	NC	NC	-3.43054	-0.532839	-0.018206	-0.285597	thistle1		isotig33496	AT1G10970	NC	Up	Up	Up	-0.15076	-0.692802	-0.800727	-0.621598	plum2		5
AT1G11050	NC	NC	Up	NC	0.428312	0.336687	-0.875704	0.360707	red		isotig22003	AT1G11050	Up	NC	NC	NC	0.838103	-0.0682246	0.294765	0.169746	plum2		5
AT1G11050	NC	NC	Down	NC	0.428312	0.336687	-0.875704	0.360707	black		isotig22003	AT1G11050	Down	NC	NC	NC	-1.31334	-0.240217	-0.396466	-0.184147	skyblue1		6
AT1G11060	NC	NC	NC	NC	0.123181	-0.163861	-0.0767491	-0.00850519	darkgrey		isotig07323	AT1G11060	NC	Down	Down	Down	0.182571	0.437708	0.261913	0.481518	darkolivegreen		2
AT1G11060	Up	Up	NC	NC	0.123181	-0.163861	-0.0767491	-0.00850519	lightsteelblue1		isotig07323	AT1G11060	NC	Up	Up	Up	0.182571	0.437708	0.261913	0.481518	darkmagenta		5
AT1G11060	Down	Down	NC	NC	0.123181	-0.163861	-0.0767491	-0.00850519	darkorange2		isotig07323	AT1G11060	NC	Down	Down	Down	0.182571	0.437708	0.261913	0.481518	darkolivegreen		6
AT1G11080	Up	Up	Up	Up	-1.30693	-1.27193	-0.844396	-1.25123	lightsteelblue1		isotig16272	AT1G11080	Up	NC	NC	NC	-0.512864	-0.110094	-0.351088	-0.174057	darkmagenta		5
AT1G11130	Up	Up	Up	Up	-0.269183	-0.37846	-0.373209	-0.48398	lightsteelblue1		isotig15175	AT1G11130	NC	NC	NC	Up	0.265488	0.922119	-0.78273	-1.01946	yellow		5
AT1G11130	Down	Down	Down	Down	-0.269183	-0.37846	-0.373209	-0.48398	black		isotig15175	AT1G11130	NC	NC	Down	Down	-0.199477	-0.610246	-1.21484	-0.732099	honeydew1		6
AT1G11160	Up	NC	NC	Up	-0.642843	-0.375364	-0.318917	-0.470946	darkgrey		TRINITY_DN14736_c0_g2_i1	AT1G11160	Up	NC	NC	NC	-0.0809883	0.0303499	0.0187444	-0.00870104	darkmagenta		5
AT1G11185	NC	NC	Up	NC	-0.350909	-0.857742	-1.61386	-1.16176	darkgrey		isotig35325	AT1G11185	Up	NC	Up	Up	-1.40815	-0.908916	-1.53645	-1.26069	lightyellow		5
AT1G11190	NC	NC	NC	NC	-0.0539638	0.861869	0.258553	0.197249	brown		isotig17806	AT1G11190	NC	NC	NC	NC	-0.295087	0.621899	0.472108	0.53407	darkred		13
AT1G11270	Up	Up	Up	Up	-2.5919	-1.77511	-1.73597	-2.1968	lightsteelblue1		isotig24895	AT1G11270	Up	NC	NC	NC	-0.843978	-0.135713	-0.111032	-0.163036	darkmagenta		5
AT1G11280	Up	Up	Up	Up	0.916919	-0.244697	-0.285724	-0.439054	darkgrey		isotig12096	AT1G11280	Up	NC	NC	NC	-1.54379	-0.207386	0.100362	-0.207673	yellow		5
AT1G11280	Down	Down	Down	Down	0.916919	-0.244697	-0.285724	-0.439054	floralwhite		isotig12096	AT1G11280	NC	NC	Down	NC	0.254499	0.0760806	-1.63419	-0.963343	honeydew1		6
AT1G11290	NC	Up	Up	Up	-0.0528759	-0.533112	-0.838358	-0.889578	darkgrey		TRINITY_DN22138_c1_g1_i1	AT1G11290	Up	Up	Up	Up	1.02228	-0.663028	-0.747063	-0.819052	lightyellow		5
AT1G11290	NC	Down	Down	Down	-0.0528759	-0.533112	-0.838358	-0.889578	darkred		TRINITY_DN22138_c1_g1_i1	AT1G11290	Down	Down	Down	Down	1.02228	-0.663028	-0.747063	-0.819052	skyblue1		6
AT1G11320	Up	NC	NC	NC	0.490678	0.0453919	-0.180576	-0.105731	darkgrey		isotig24063	AT1G11320	Up	NC	NC	NC	-0.268798	0.0222096	0.133349	-0.0767448	darkmagenta		5
AT1G11320	Down	NC	NC	NC	0.490678	0.0453919	-0.180576	-0.105731	orange		isotig24063	AT1G11320	NC	NC	Down	NC	-0.170079	0.00641939	0.279337	0.134988	darkolivegreen		6
AT1G11340	Up	NC	NC	NC	-0.747391	0.296765	0.103446	-0.198982	thistle1		TRINITY_DN7943_c0_g1_i1	AT1G11340	NC	NC	Up	Up	0.021296	-0.964237	-1.31561	-1.00222	black		5
AT1G11380	Up	NC	Up	NC	-0.401728	0.125684	-0.320707	0.189162	lightsteelblue1		isotig08120	AT1G11380	Up	Up	Up	Up	0.515132	0.12813	-0.144858	0.116336	black		5
AT1G11400	NC	Up	NC	Up	-0.0624141	-0.210375	-0.0755276	-0.187147	thistle1		isotig27492	AT1G11400	NC	NC	Up	NC	-0.222751	0.24632	0.30425	0.202897	black		5
AT1G11400	NC	Down	NC	Down	-0.0624141	-0.210375	-0.0755276	-0.187147	orange		isotig27492	AT1G11400	Down	NC	NC	NC	-0.561174	0.0304491	0.0309189	0.166862	honeydew1		6
AT1G11410	Up	Up	Up	Up	-0.548017	-0.465232	-0.362578	-0.584796	thistle1		TRINITY_DN24749_c1_g1_i5	AT1G11410	Up	NC	NC	Up	0.344222	0.165024	0.157216	0.357517	darkmagenta		5
AT1G11440	Up	Up	Up	Up	1.00642	-0.812451	-0.71414	-0.461996	darkgrey		isotig25813	AT1G11440	NC	Up	Up	Up	-0.113976	-0.41498	-0.538148	-0.546338	darkmagenta		5
AT1G11440	Down	Down	Down	Down	1.00642	-0.812451	-0.71414	-0.461996	darkred		isotig25813	AT1G11440	NC	Down	Down	Down	-0.113976	-0.41498	-0.538148	-0.546338	skyblue1		6
AT1G11490	Up	NC	Up	NC	0.537858	-0.0872503	-0.604333	-0.121533	darkgrey		TRINITY_DN23747_c0_g1_i1	AT1G11490	Up	NC	NC	Up	0.954024	0.292675	0.451479	0.667845	darkmagenta		5
AT1G11490	Down	NC	Down	NC	0.537858	-0.0872503	-0.604333	-0.121533	orange		TRINITY_DN23747_c0_g1_i1	AT1G11490	NC	NC	Down	Down	-0.395472	-0.494075	-1.19288	-0.862372	darkolivegreen		6
AT1G11500	NC	NC	NC	NC	-0.59194	1.01034	0.0711221	0.407768	brown		TRINITY_DN10900_c0_g1_i1	AT1G11500	NC	NC	NC	NC	-0.529005	-0.302337	-0.154284	-0.0326705	darkred		13
AT1G11630	NC	Up	Up	Up	0.225531	-0.405519	-0.618011	-0.556232	lightsteelblue1		isotig32277	AT1G11630	Up	Up	Up	Up	-0.572448	-0.686248	-0.508173	-0.668957	darkmagenta		5
AT1G11630	NC	Down	Down	Down	0.225531	-0.405519	-0.618011	-0.556232	orange		isotig32277	AT1G11630	Down	Down	Down	Down	-0.572448	-0.686248	-0.508173	-0.668957	skyblue1		6
AT1G11660	Up	Up	NC	Up	-2.57638	-0.46112	-0.274854	-0.471491	thistle1		isotig21055	AT1G11660	Up	NC	Up	NC	0.359958	0.0188087	-0.316746	0.0433292	darkmagenta		5
AT1G11710	Up	Up	Up	Up	1.32321	-1.1812	-1.35742	-1.27996	darkgrey		TRINITY_DN16022_c0_g1_i1	AT1G11710	NC	NC	NC	Up	0.29173	0.276633	0.386598	0.409092	yellow		5
AT1G11710	Down	Down	Down	Down	1.32321	-1.1812	-1.35742	-1.27996	orange		TRINITY_DN16022_c0_g1_i1	AT1G11710	NC	Down	Down	NC	-0.3659	-0.737592	-0.761571	-0.459758	darkolivegreen		6
AT1G11770	NC	Down	NC	NC	0.0942067	-0.590356	-0.18453	-0.303766	orange		isotig26797	AT1G11770	Down	NC	NC	NC	-0.162544	-0.0956304	-0.144908	-0.017349	darkolivegreen		6
AT1G11800	NC	Up	Up	Up	0.0671881	-0.545485	-0.657769	-0.592024	darkgrey		TRINITY_DN21407_c0_g1_i1	AT1G11800	Up	Up	Up	Up	-0.429095	-0.500465	-0.361438	-0.444626	darkmagenta		5
AT1G11800	NC	Down	Down	Down	0.0671881	-0.545485	-0.657769	-0.592024	orange		TRINITY_DN21407_c0_g1_i1	AT1G11800	Down	Down	Down	Down	-0.429095	-0.500465	-0.361438	-0.444626	honeydew1		6
AT1G11880	Up	Up	Up	Up	-1.08311	-0.512805	-0.435455	-0.599516	lightsteelblue1		isotig27994	AT1G11880	Up	Up	Up	Up	0.391701	0.348987	0.69782	0.368705	plum2		5
AT1G11940	Up	Up	Up	Up	-0.454705	-0.415702	-0.501573	-0.497239	lightsteelblue1		isotig25076	AT1G11940	NC	Up	NC	Up	0.0294539	-0.799364	-0.986755	-0.972277	darkmagenta		5
AT1G11940	Up	Up	Up	Up	-0.454705	0.00194607	-0.501573	-0.497239	lightsteelblue1		isotig25076	AT1G11940	NC	NC	NC	NC	0.309322	-0.231908	-0.0122162	-0.171262	coral2		7
AT1G11950	Up	NC	NC	NC	1.05419	-0.188536	-0.0160226	-0.0754372	darkgrey		isotig13651	AT1G11950	Up	Up	Up	NC	0.361675	-0.434678	-0.643469	-0.189572	darkmagenta		5
AT1G11950	Down	NC	NC	NC	1.05419	-0.188536	-0.0160226	-0.0754372	darkred		isotig13651	AT1G11950	Down	Down	Down	NC	0.361675	-0.434678	-0.643469	-0.189572	skyblue1		6
AT1G11960	NC	Up	Up	NC	-0.094573	-1.50036	-1.55423	-0.391073	darkgrey		TRINITY_DN23196_c0_g1_i13	AT1G11960	Up	Up	Up	Up	-2.27936	-2.33398	-3.39341	-2.49483	darkmagenta		5
AT1G11960	NC	Down	Down	NC	-0.094573	-1.50036	-1.55423	-0.391073	darkred		TRINITY_DN23196_c0_g1_i13	AT1G11960	Down	Down	Down	Down	-2.27936	-2.33398	-3.39341	-2.49483	honeydew1		6
AT1G12030	NC	Up	Up	NC	-0.0934272	-1.68452	-1.29831	-0.777644	lightgreen		isotig19307	AT1G12030	NC	NC	NC	NC	-0.387026	0.597632	0.980435	1.03557	coral2		3
AT1G12030	NC	Up	Up	NC	-0.0934272	-1.68452	-1.29831	-0.777644	darkgrey		isotig19307	AT1G12030	NC	Up	Up	Up	-0.427463	-0.392363	-0.445154	-0.492303	white		5
AT1G12030	NC	Down	Down	NC	-0.0934272	-1.68452	-1.29831	-0.777644	orange		isotig19307	AT1G12030	NC	Down	NC	NC	0.383286	-0.324128	-0.958384	-0.4177	honeydew1		6
AT1G12060	Up	NC	NC	NC	-3.07101	-0.0383222	0.221836	0.0213182	thistle1		isotig28793	AT1G12060	Up	NC	NC	NC	0.808008	0.121127	0.174164	0.0668589	black		5
AT1G12210	Up	Up	Up	Up	0.997862	-1.95088	-2.10583	-2.2971	darkgrey		isotig12724	AT1G12210	NC	Up	Up	Up	0.312014	-0.720386	-1.56695	-0.958485	black		5
AT1G12210	Down	Down	Down	Down	0.997862	-1.95088	-2.10583	-2.2971	floralwhite		isotig12724	AT1G12210	NC	Down	Down	Down	0.312014	-0.720386	-1.56695	-0.958485	darkolivegreen		6
AT1G12220	NC	Up	Up	Up	-0.29132	-0.787957	-0.996406	-0.943372	darkgrey		TRINITY_DN46237_c0_g1_i1	AT1G12220	Up	Up	Up	Up	-1.42623	-1.28267	-1.3958	-1.49979	darkmagenta		5
AT1G12220	NC	Down	Down	Down	-0.29132	-0.787957	-0.996406	-0.943372	floralwhite		TRINITY_DN46237_c0_g1_i1	AT1G12220	Down	Down	Down	Down	-1.42623	-1.28267	-1.3958	-1.49979	darkolivegreen		6
AT1G12244	Up	Up	NC	NC	-0.464487	-0.382344	-0.171918	-0.0157491	thistle1		isotig27663	AT1G12244	NC	NC	NC	Up	0.22643	0.0780376	0.0924391	0.349979	darkmagenta		5
AT1G12260	NC	NC	Up	NC	0.268368	0.196274	-0.744413	-0.399518	lavenderblush3		isotig19635	AT1G12260	NC	Up	NC	Up	0.51035	0.633751	0.687892	0.470974	black		5
AT1G12260	NC	NC	Down	NC	0.268368	0.196274	-0.744413	-0.399518	black		isotig19635	AT1G12260	Down	NC	NC	Down	-0.380137	-0.373159	-0.356654	-0.231855	honeydew1		6
AT1G12260	NC	Up	Up	Up	0.268368	0.56365	-0.744413	-0.399518	lavenderblush3		isotig19635	AT1G12260	NC	NC	NC	NC	-0.981171	0.403713	0.0405782	-0.214977	darkgreen		7
AT1G12260	NC	NC	Down	NC	0.268368	0.56365	-0.744413	-0.399518	darkorange2		isotig19635	AT1G12260	NC	NC	NC	NC	-0.981171	0.403713	0.0405782	-0.214977	maroon		8
AT1G12270	NC	NC	NC	NC	-0.189884	-0.108415	0.142471	0.0155761	darkgrey		isotig10874	AT1G12270	NC	NC	NC	NC	1.03695	0.932925	0.0242668	-0.0111592	brown		14
AT1G12270	Up	Up	Up	NC	-0.189884	-0.108415	0.142471	0.0155761	darkgrey		isotig10874	AT1G12270	NC	NC	NC	Up	0.16405	0.0534014	-0.0014531	0.267866	darkmagenta		5
AT1G12270	Down	Down	Down	NC	-0.189884	-0.108415	0.142471	0.0155761	darkgrey		isotig10874	AT1G12270	NC	NC	Down	Down	-0.474992	-0.836962	-0.743953	-0.709831	darkolivegreen		6
AT1G12280	Up	Up	Up	Up	-0.382819	-1.03714	-0.678817	-0.816353	lightsteelblue1		isotig20774	AT1G12280	Up	NC	NC	Up	0.644612	-0.173211	-0.220981	-0.47653	black		5
AT1G12290	NC	Up	Up	Up	-0.178422	-3.00715	-2.37468	-2.50314	darkgrey		isotig26989	AT1G12290	NC	Up	Up	Up	-0.0436443	-0.677509	-0.784643	-0.550787	white		5
AT1G12290	NC	Down	Down	Down	-0.178422	-3.00715	-2.37468	-2.50314	orange		isotig26989	AT1G12290	NC	Down	NC	Down	0.0775979	-0.417877	-0.445802	-0.341984	darkolivegreen		6
AT1G12300	Up	Up	Up	Up	0.488665	-0.695792	-0.846548	-0.809387	darkgrey		isotig06929	AT1G12300	NC	NC	Up	NC	0.412954	0.238761	-1.07552	-0.0327968	darkmagenta		5
AT1G12300	Down	Down	Down	Down	0.488665	-0.695792	-0.846548	-0.809387	floralwhite		isotig06929	AT1G12300	Down	NC	NC	NC	0.400629	-0.0190204	-0.035665	-0.0293943	darkolivegreen		6
AT1G12330	NC	Up	NC	NC	-0.26343	-0.335664	0.107564	-0.0408162	thistle1		isotig31588	AT1G12330	NC	Up	Up	Up	-0.127082	-1.89702	-2.1805	-2.20877	darkmagenta		5
AT1G12330	NC	Down	NC	NC	-0.26343	-0.335664	0.107564	-0.0408162	darkorange2		isotig31588	AT1G12330	NC	Down	Down	Down	-0.127082	-1.89702	-2.1805	-2.20877	darkolivegreen		6
AT1G12360	Down	NC	NC	NC	-0.271312	0.0612097	0.109194	0.0927488	thistle1		isotig07786	AT1G12360	Down	NC	NC	NC	-0.306588	0.198068	0.0790956	0.242964	honeydew1		6
AT1G12390	NC	NC	NC	NC	-0.138923	-0.114141	-0.000686537	-0.0796066	brown		isotig03644	AT1G12390	NC	NC	NC	NC	-0.20741	-0.521013	-0.685036	-0.272084	darkred		14
AT1G12430	NC	Up	Up	Up	0.0862846	-0.451788	-0.426395	-0.469665	lightsteelblue1		isotig20844	AT1G12430	NC	NC	Up	Up	0.0378692	0.536115	0.575996	0.596685	black		5
AT1G12430	NC	Down	Down	Down	0.0862846	-0.451788	-0.426395	-0.469665	orange		isotig20844	AT1G12430	Down	NC	NC	Down	-1.18079	-0.0871415	-0.012454	0.217245	darkolivegreen		6
AT1G12470	Up	Up	Up	Up	-0.931319	-0.68447	-0.566393	-0.803804	lightsteelblue1		isotig20295	AT1G12470	Up	Up	Up	Up	-0.22375	-0.389022	-0.354139	-0.46293	darkmagenta		5
AT1G12520	NC	Down	Down	Down	-0.20564	0.464659	0.947623	0.532524	orange		isotig27153	AT1G12520	Up	NC	NC	Up	-1.1314	-0.484808	-0.503555	-0.888533	black		12
AT1G12580	NC	Up	Up	Up	0.127295	0.604098	-0.821939	0.199903	darkgrey		isotig22039	AT1G12580	NC	NC	NC	NC	-0.0333757	0.106107	0.21017	0.0191697	darkred		7
AT1G12580	NC	NC	Down	NC	0.127295	0.604098	-0.821939	0.199903	darkred		isotig22039	AT1G12580	NC	NC	NC	NC	0.214798	0.0143623	0.119079	0.118279	maroon		8
AT1G12620	NC	NC	NC	NC	0.239676	-0.151903	-0.223187	-0.258213	darkgrey		TRINITY_DN24882_c0_g6_i2	AT1G12620	NC	Up	Up	Up	-0.488192	-0.960964	-1.16281	-1.07258	darkmagenta		1
AT1G12620	Up	Up	Up	Up	0.239676	-0.151903	-0.223187	-0.258213	darkgrey		TRINITY_DN24882_c0_g6_i2	AT1G12620	NC	Up	Up	Up	-0.488192	-0.960964	-1.16281	-1.07258	darkmagenta		5
AT1G12620	Down	Down	Down	Down	0.239676	-0.151903	-0.223187	-0.258213	floralwhite		TRINITY_DN24882_c0_g6_i2	AT1G12620	NC	Down	Down	Down	-0.488192	-0.960964	-1.16281	-1.07258	darkolivegreen		6
AT1G12680	NC	NC	Up	NC	-0.0385765	-0.106316	-0.262909	-0.14646	red		isotig11510	AT1G12680	NC	Up	Up	Up	-0.337977	-1.50198	-1.69378	-1.6549	darkmagenta		5
AT1G12680	NC	NC	Down	NC	-0.0385765	-0.106316	-0.262909	-0.14646	orange		isotig11510	AT1G12680	NC	Down	Down	Down	-0.337977	-1.50198	-1.69378	-1.6549	darkolivegreen		6
AT1G12740	Up	Up	Up	NC	-3.35282	-1.45182	-1.53944	-1.1994	lightsteelblue1		isotig12672	AT1G12740	NC	Down	Down	Down	0.153312	0.692176	1.18493	0.815505	darkolivegreen		11
AT1G12740	Up	Up	Up	NC	-3.35282	-1.45182	-1.53944	-1.1994	lightsteelblue1		isotig12672	AT1G12740	Up	NC	Up	Up	0.253589	-0.522925	-0.821581	-0.946736	plum2		5
AT1G12760	NC	NC	NC	NC	-0.194572	-0.147421	-0.163118	-0.133691	brown		isotig03086	AT1G12760	NC	NC	NC	NC	-0.195881	-0.0656744	-0.127199	0.0117488	darkred		15
AT1G12760	NC	Up	Up	Up	0.0450102	0.173911	-0.275251	-0.302146	palevioletred3		isotig03086	AT1G12760	NC	NC	NC	NC	0.203352	0.221151	0.0714217	0.17135	brown		7
AT1G12760	NC	NC	NC	Down	-0.194572	0.105838	-0.163118	-0.133691	orange		isotig03086	AT1G12760	NC	NC	NC	NC	-0.146575	-0.0702656	-0.119806	0.0354631	darkred		8
AT1G12775	NC	Up	Up	Up	-0.135596	-0.408273	-0.554934	-0.82595	darkgrey		TRINITY_DN24882_c0_g6_i4	AT1G12775	NC	Up	Up	Up	0.326257	-0.545588	-0.489318	-0.527142	lightyellow		5
AT1G12775	NC	Down	Down	Down	-0.135596	-0.408273	-0.554934	-0.82595	orange		TRINITY_DN24882_c0_g6_i4	AT1G12775	NC	Down	Down	Down	0.326257	-0.545588	-0.489318	-0.527142	darkolivegreen		6
AT1G12830	Up	Up	Up	Up	0.259298	-0.488526	-0.464514	-0.627066	darkgrey		isotig17347	AT1G12830	NC	Up	NC	Up	0.585097	0.36424	0.312137	0.42783	black		5
AT1G12830	Down	Down	Down	Down	0.259298	-0.488526	-0.464514	-0.627066	orange		isotig17347	AT1G12830	Down	NC	NC	NC	-0.788615	-0.0757368	0.154588	0.000572985	skyblue1		6
AT1G12870	NC	NC	NC	NC	0	-0.25078	-1.26083	-0.430285	lavenderblush3		TRINITY_DN22671_c2_g1_i1	AT1G12870	NC	NC	NC	NC	0.0459918	-0.720836	-1.06457	-0.433115	coral2		13
AT1G12910	Up	Up	NC	Up	-0.990691	-0.37094	-0.0764292	-0.275446	lightsteelblue1		isotig09920	AT1G12910	NC	NC	NC	Up	-0.634287	-0.150111	0.0485664	-0.025088	black		5
AT1G12920	NC	Up	NC	Up	0.0974797	-0.231732	-0.0455222	-0.39648	lightsteelblue1		isotig06368	AT1G12920	Up	Up	Up	Up	0.268319	-0.251586	-0.38698	-0.235931	floralwhite		5
AT1G12920	NC	Down	NC	Down	0.0974797	-0.231732	-0.0455222	-0.39648	orange		isotig06368	AT1G12920	Down	NC	NC	NC	0.793154	0.0365852	-0.14958	-0.0579624	darkolivegreen		6
AT1G12930	NC	NC	NC	NC	0.179529	0.0543252	-0.0419244	-0.016941	sienna3		isotig20630	AT1G12930	Down	Down	Down	Down	0.587095	0.270487	0.2398	0.410214	darkolivegreen		2
AT1G12930	Up	NC	NC	NC	0.179529	0.0543252	-0.0419244	-0.016941	lightsteelblue1		isotig20630	AT1G12930	Up	Up	Up	Up	0.587095	0.270487	0.2398	0.410214	black		5
AT1G12930	Down	NC	NC	NC	0.179529	0.0543252	-0.0419244	-0.016941	darkorange2		isotig20630	AT1G12930	Down	Down	Down	Down	0.587095	0.270487	0.2398	0.410214	skyblue1		6
AT1G13040	NC	Up	Up	Up	-0.131769	-1.7105	-1.97152	-1.98623	darkgrey		TRINITY_DN12824_c0_g1_i1	AT1G13040	Up	NC	NC	NC	-0.501256	-0.242091	-0.187918	0.0025396	darkmagenta		5
AT1G13040	NC	Down	Down	Down	-0.131769	-1.7105	-1.97152	-1.98623	black		TRINITY_DN12824_c0_g1_i1	AT1G13040	NC	Down	NC	NC	-0.0287416	-0.194955	-0.181827	-0.135387	darkolivegreen		6
AT1G13080	Up	Up	Up	Up	-1.7325	-1.03179	-1.05982	-1.35898	thistle1		isotig17221	AT1G13080	NC	NC	NC	Up	-1.23528	-0.911971	-0.961324	-1.52973	black		5
AT1G13090	Up	Up	NC	Up	-0.812179	-0.344924	-0.117222	-0.209562	lightsteelblue1		TRINITY_DN22635_c4_g2_i1	AT1G13090	NC	NC	Up	Up	-1.33322	-0.514071	-0.446657	-0.458904	lightyellow		5
AT1G13120	NC	Up	Up	Up	-0.0617644	-0.609697	-0.397184	-0.500624	darkgrey		isotig14846	AT1G13120	Up	Up	Up	Up	-3.04154	-0.830161	-0.620749	-1.00061	black		5
AT1G13120	NC	Down	Down	Down	-0.0617644	-0.609697	-0.397184	-0.500624	orange		isotig14846	AT1G13120	Down	Down	Down	Down	-3.04154	-0.830161	-0.620749	-1.00061	darkolivegreen		6
AT1G13160	Up	NC	NC	NC	0.657937	-0.161555	0.079115	0.0318838	darkgrey		isotig21070	AT1G13160	Up	Up	Up	Up	1.38272	0.476131	0.535824	0.706332	black		5
AT1G13160	Down	NC	NC	NC	0.657937	-0.161555	0.079115	0.0318838	floralwhite		isotig21070	AT1G13160	Down	Down	Down	Down	1.38272	0.476131	0.535824	0.706332	darkolivegreen		6
AT1G13170	Down	Down	Down	Down	0.931414	1.04726e-13	1.2289	1.45823	orange		isotig20782	AT1G13170	NC	NC	NC	NC	0.115893	0.105421	0.00751754	0.151508	coral2		8
AT1G13195	Up	NC	Up	NC	-1.35039	-0.113121	-0.698483	-0.183663	thistle1		TRINITY_DN22938_c1_g2_i3	AT1G13195	Up	NC	Up	Up	-0.408572	0.0975175	0.272509	0.368683	darkmagenta		5
AT1G13220	NC	Up	NC	NC	0.215132	-0.39472	-0.265109	-0.322034	darkgrey		isotig20438	AT1G13220	NC	Up	NC	NC	-0.172867	0.385253	-0.0893173	0.273926	darkmagenta		5
AT1G13220	NC	Down	NC	NC	0.215132	-0.39472	-0.265109	-0.322034	orange		isotig20438	AT1G13220	NC	NC	NC	Down	0.16405	0.0534014	-0.0014531	0.267866	darkolivegreen		6
AT1G13245	Up	Up	NC	NC	-0.73495	0.524027	-0.115084	-0.10591	thistle1		isotig33883	AT1G13245	Up	NC	Up	NC	0.897199	-0.4879	-0.694744	-0.194099	black		5
AT1G13245	Down	Down	NC	NC	-0.73495	0.524027	-0.115084	-0.10591	orange		isotig33883	AT1G13245	Down	NC	Down	NC	-0.741919	0.080588	-0.548983	-0.21049	darkolivegreen		6
AT1G13300	NC	NC	NC	NC	-0.00057819	0.112498	0.975567	1.03265	brown		isotig26883	AT1G13300	NC	NC	NC	NC	-0.876883	0.487797	-0.222558	-0.178111	darkred		14
AT1G13300	NC	NC	NC	Down	-0.00057819	0.112498	0.975567	1.03265	orange		isotig26883	AT1G13300	NC	NC	NC	NC	-0.876883	0.487797	-0.222558	-0.178111	darkgreen		4
AT1G13320	Up	NC	NC	Up	-0.535158	-0.06102	0.0524495	-0.296949	lightsteelblue1		isotig09130	AT1G13320	NC	Up	Up	NC	0.0269367	-0.341948	-0.523185	-0.257889	plum2		5
AT1G13360	NC	NC	NC	NC	-0.288765	-0.0806478	0.293017	-0.119231	brown		isotig10347	AT1G13360	NC	NC	NC	NC	-0.391678	0.00205375	-0.157389	0.526606	darkred		14
AT1G13380	Up	Up	NC	Up	-0.380091	-0.410298	-0.120811	-0.320547	lightsteelblue1		isotig31006	AT1G13380	NC	NC	Up	Up	0.308457	-0.0037379	-0.519725	-0.413499	black		5
AT1G13390	Up	NC	NC	NC	0.623347	-0.222341	-0.191159	-0.344278	darkgrey		isotig28361	AT1G13390	Up	NC	NC	NC	-1.36904	-0.00596583	-0.307537	-0.260559	yellow		5
AT1G13390	Down	NC	NC	NC	0.623347	-0.222341	-0.191159	-0.344278	black		isotig28361	AT1G13390	NC	NC	Down	NC	0.149042	0.0524842	-0.572011	0.125453	darkolivegreen		6
AT1G13410	Up	NC	Up	NC	1.71284	-0.00233072	-0.608641	-0.315772	lightgreen		TRINITY_DN13857_c0_g1_i1	AT1G13410	NC	NC	NC	NC	0.239276	-0.00401097	-0.264252	0.239396	darkred		3
AT1G13410	Up	NC	Up	NC	1.71284	-0.00233072	-0.608641	-0.315772	darkgrey		TRINITY_DN13857_c0_g1_i1	AT1G13410	NC	Up	Up	Up	-0.095391	-0.957498	-0.881026	-0.741434	yellow		5
AT1G13410	Down	NC	Down	NC	1.71284	-0.00233072	-0.608641	-0.315772	black		TRINITY_DN13857_c0_g1_i1	AT1G13410	NC	NC	NC	Down	-0.0240248	-0.758485	-0.640261	-0.711578	honeydew1		6
AT1G13450	Up	NC	NC	NC	-0.478493	-0.192694	-0.0792312	-0.21083	lightsteelblue1		isotig07097	AT1G13450	Up	NC	NC	NC	-0.30976	-0.0915067	0.0134707	-0.0269691	darkmagenta		5
AT1G13450	Up	Up	Up	Up	-0.478493	5.45022e-06	-0.0792312	-0.21083	lightsteelblue1		isotig07097	AT1G13450	NC	NC	NC	NC	-0.181898	-0.0572017	-0.06222	0.10036	darkviolet		7
AT1G13520	NC	NC	NC	NC	-0.448233	0.249994	-0.316411	-0.930329	cyan		TRINITY_DN966_c0_g1_i1	AT1G13520	NC	NC	NC	NC	-0.157132	-0.288614	-0.225833	0.044126	coral2		14
AT1G13570	Up	Up	Up	Up	-0.419402	-0.63181	-0.434494	-0.521953	lightsteelblue1		isotig14968	AT1G13570	Up	Up	Up	NC	-2.09129	-1.00277	-1.08897	-0.825541	plum2		5
AT1G13600	Up	Up	Up	Up	-1.7323	-1.26769	-0.697202	-1.36201	thistle1		isotig16831	AT1G13600	Up	Up	NC	Up	-0.879981	-1.1659	-0.299403	-1.57731	black		5
AT1G13610	Up	Up	Up	Up	-2.68354	-2.24751	-1.32755	-1.82238	lightsteelblue1		isotig35310	AT1G13610	NC	NC	Up	NC	0.318604	-0.744414	-1.40748	-0.997289	darkmagenta		5
AT1G13630	NC	Up	Up	Up	-0.149484	-1.2425	-1.58022	-1.35211	darkgrey		TRINITY_DN44213_c0_g1_i1	AT1G13630	NC	NC	NC	Up	0.0956198	0.423985	-0.596938	-1.56198	lightyellow		5
AT1G13630	NC	Down	Down	Down	-0.149484	-1.2425	-1.58022	-1.35211	floralwhite		TRINITY_DN44213_c0_g1_i1	AT1G13630	Down	Down	Down	NC	-0.568304	-0.236631	-0.301899	-0.074245	skyblue1		6
AT1G13640	Up	Up	Up	Up	-1.24215	-0.886654	-0.496122	-0.68985	thistle1		isotig21537	AT1G13640	Up	Up	Up	Up	-2.94886	-1.25289	-1.04407	-1.18497	black		5
AT1G13660	Up	Up	Up	Up	0	0	-0.0765671	-0.13278	lightgreen		isotig30072	AT1G13660	NC	Up	Up	Up	-0.401295	-0.964942	-1.20403	-0.94256	darkmagenta		5
AT1G13660	Down	Down	NC	NC	0	0	-0.0765671	-0.13278	floralwhite		isotig30072	AT1G13660	NC	Down	Down	Down	-0.401295	-0.964942	-1.20403	-0.94256	skyblue1		6
AT1G13770	NC	Up	Up	Up	-0.0871298	-0.463894	-0.326505	-0.39555	lightsteelblue1		isotig32498	AT1G13770	Up	Up	Up	Up	-0.997351	-0.807923	-0.784777	-0.742648	black		5
AT1G13770	NC	Down	Down	Down	-0.0871298	-0.463894	-0.326505	-0.39555	orange		isotig32498	AT1G13770	NC	Down	Down	Down	-0.160546	-0.239147	-0.313413	-0.229112	darkolivegreen		6
AT1G13780	Down	NC	NC	NC	0.530207	0.0177282	-0.0406535	0.164366	black		isotig33286	AT1G13780	NC	NC	NC	NC	0.105146	0.0865178	0.486132	0.0967387	maroon		4
AT1G13790	Up	Up	Up	Up	-0.422623	-1.58461	-1.51599	-1.43501	darkgrey		isotig28417	AT1G13790	Up	NC	NC	NC	-1.89757	-0.149572	-0.42056	-0.0774126	plum2		5
AT1G13800	NC	Up	Up	Up	-0.0617316	-1.60569	-2.178	-1.94978	darkgrey		TRINITY_DN20745_c0_g1_i1	AT1G13800	Up	Up	Up	Up	-1.00575	-1.33698	-1.59704	-1.24963	plum2		5
AT1G13800	NC	Down	Down	Down	-0.0617316	-1.60569	-2.178	-1.94978	orange		TRINITY_DN20745_c0_g1_i1	AT1G13800	Down	Down	Down	Down	-1.00575	-1.33698	-1.59704	-1.24963	darkolivegreen		6
AT1G13810	Up	Up	Up	Up	-0.573945	-1.07274	-0.945139	-1.1541	lightsteelblue1		isotig27584	AT1G13810	NC	Up	Up	Up	-0.148864	-0.975704	-1.05787	-0.756852	black		5
AT1G13870	Down	Down	Down	Down	0.61411	9.68732e-09	0.622961	0.615325	orange		isotig26209	AT1G13870	NC	NC	NC	NC	0.0996834	-0.111463	-0.118398	-0.177576	brown		8
AT1G13880	NC	NC	Up	Up	0.0169579	-0.0779685	-0.367438	-0.241862	red		isotig11494	AT1G13880	Up	Up	Up	Up	-0.582886	-0.672745	-1.27291	-0.932563	darkmagenta		5
AT1G13880	NC	NC	Down	Down	0.0169579	-0.0779685	-0.367438	-0.241862	floralwhite		isotig11494	AT1G13880	Down	Down	Down	Down	-0.582886	-0.672745	-1.27291	-0.932563	lavenderblush3		6
AT1G13910	Up	NC	NC	NC	0.562101	-0.0691363	0.154751	-0.0214272	darkgrey		isotig27711	AT1G13910	Up	NC	NC	NC	0.474026	0.143218	0.132882	0.134109	plum2		5
AT1G13910	Down	NC	NC	NC	0.562101	-0.0691363	0.154751	-0.0214272	orange		isotig27711	AT1G13910	NC	NC	Down	NC	-0.131347	-0.00865519	0.423662	0.360625	darkolivegreen		6
AT1G13940	NC	Up	NC	NC	-0.243433	-0.304954	-0.176952	-0.25898	lightsteelblue1		isotig20694	AT1G13940	NC	Up	NC	Up	0.109818	0.258733	0.2987	0.210254	plum2		5
AT1G13940	NC	Down	NC	NC	-0.243433	-0.304954	-0.176952	-0.25898	lightsteelblue1		isotig20694	AT1G13940	Down	NC	Down	NC	-0.314929	-0.205165	-0.34149	0.0298435	darkolivegreen		6
AT1G13950	Up	Up	Up	Up	-0.359384	-0.599693	-0.676727	-0.863998	lightsteelblue1		isotig32480	AT1G13950	NC	Down	Down	Down	0.152328	0.633899	0.961781	0.562545	skyblue1		11
AT1G13950	Up	Up	Up	Up	-0.359384	-0.599693	-0.676727	-0.863998	lightsteelblue1		isotig32480	AT1G13950	NC	Up	Up	Up	0.152328	0.633899	0.961781	0.562545	darkmagenta		5
AT1G14010	Up	Up	Up	Up	-0.84009	-1.24107	-1.02812	-0.99506	lightsteelblue1		isotig30793	AT1G14010	Up	Up	Up	Up	-0.900569	-0.428608	-0.608273	-0.467454	plum2		5
AT1G14030	NC	Down	Down	Down	-0.0699605	0.692944	1.0108	0.886618	floralwhite		isotig23386	AT1G14030	NC	NC	NC	NC	0.205901	0.0238666	0.040799	-0.10741	darkred		4
AT1G14040	Up	Up	Up	Up	0.685109	-0.922867	-0.995706	-1.2563	darkgrey		isotig04105	AT1G14040	NC	Up	NC	Up	-0.0622775	0.689662	0.270919	0.75912	darkmagenta		5
AT1G14040	Down	Down	Down	Down	0.685109	-0.922867	-0.995706	-1.2563	floralwhite		isotig04105	AT1G14040	NC	NC	Down	Down	0.263695	-0.235271	-1.07032	-0.696086	darkolivegreen		6
AT1G14060	Up	Up	Up	NC	0.395889	-0.287853	-0.296323	-0.209242	darkgrey		isotig28776	AT1G14060	Up	Up	Up	Up	1.52629	0.717271	0.877576	0.910773	white		5
AT1G14060	Down	Down	Down	NC	0.395889	-0.287853	-0.296323	-0.209242	floralwhite		isotig28776	AT1G14060	Down	Down	Down	Down	1.52629	0.717271	0.877576	0.910773	darkolivegreen		6
AT1G14070	NC	NC	NC	NC	0.389634	-0.363793	-0.308976	-0.0756169	darkgrey		TRINITY_DN14060_c0_g1_i1	AT1G14070	NC	NC	NC	NC	0.00745632	-0.222251	0.104499	-0.0741825	coral2		14
AT1G14070	NC	Down	NC	NC	0.389634	-0.363793	-0.308976	-0.0756169	floralwhite		TRINITY_DN14060_c0_g1_i1	AT1G14070	NC	NC	NC	NC	0.00745632	-0.222251	0.104499	-0.0741825	darkgreen		4
AT1G14070	Up	Up	Up	NC	0.389634	-0.363793	-0.308976	-0.0756169	darkgrey		TRINITY_DN14060_c0_g1_i1	AT1G14070	NC	NC	NC	Up	-0.37563	-0.317775	-0.070333	-0.350196	darkmagenta		5
AT1G14070	Down	Down	Down	NC	0.389634	-0.363793	-0.308976	-0.0756169	floralwhite		TRINITY_DN14060_c0_g1_i1	AT1G14070	NC	NC	Down	Down	-0.157802	-0.92973	-0.800856	-0.720299	skyblue1		6
AT1G14130	NC	Up	Up	Up	0.110535	-0.587253	-1.23804	-1.15165	darkgrey		isotig26316	AT1G14130	Up	NC	NC	NC	-0.92191	0.0172111	0.202723	0.206318	plum2		5
AT1G14130	NC	Down	Down	Down	0.110535	-0.587253	-1.23804	-1.15165	orange		isotig26316	AT1G14130	NC	Down	NC	NC	-0.274173	-0.360079	-0.225501	-0.259468	skyblue1		6
AT1G14190	Up	NC	NC	NC	1.83995	0.152765	0.0804512	0.0130177	darkgrey		isotig21205	AT1G14190	Up	Up	Up	Up	-1.09858	1.69183	1.58844	1.77094	yellow		5
AT1G14190	Down	NC	NC	NC	1.83995	0.152765	0.0804512	0.0130177	black		isotig21205	AT1G14190	Down	Down	Down	Down	-1.09858	1.69183	1.58844	1.77094	skyblue1		6
AT1G14205	Up	Up	Up	Up	-5.30818	-0.772153	-0.780383	-0.948283	lightsteelblue1		isotig11992	AT1G14205	NC	Up	NC	Up	0.566168	-0.184275	-0.391659	-0.187268	black		5
AT1G14210	Up	NC	NC	NC	-2.21213	0.117289	0.0785049	0.217786	thistle1		TRINITY_DN14716_c0_g1_i1	AT1G14210	NC	Up	Up	Up	-0.593712	-1.55	-1.34129	-1.4244	lightyellow		5
AT1G14220	Down	NC	NC	Down	0.183067	-0.283003	-0.236698	-0.136503	orange		isotig29847	AT1G14220	NC	Down	Down	Down	-0.270465	-0.77662	-0.995926	-0.751591	darkolivegreen		6
AT1G14280	Up	Up	NC	Up	-0.633405	-0.482848	-0.252939	-0.474152	thistle1		isotig24113	AT1G14280	Up	Up	Up	Up	0.377263	-0.631971	-0.500694	-0.819974	black		5
AT1G14300	Up	Up	Up	Up	-0.821289	-1.3667	-1.22338	-1.51163	darkgrey		TRINITY_DN12497_c0_g2_i2	AT1G14300	NC	Up	Up	Up	0.142956	-0.413624	-0.361226	-0.446942	lightyellow		5
AT1G14310	Up	Up	NC	Up	-0.730136	-0.266068	-0.209657	-0.342175	lightsteelblue1		isotig17359	AT1G14310	NC	NC	NC	Up	-0.0721575	-0.204982	-0.588682	-0.399843	yellow		5
AT1G14350	Down	Down	Down	Down	0.659439	0.901984	0.835281	0.689987	orange		isotig08687	AT1G14350	Up	Up	Up	Up	1.34773	-0.532818	-0.543673	-0.579279	lightyellow		12
AT1G14360	Up	Up	Up	Up	-3.85987	-3.09758	-2.43886	-2.21215	lightsteelblue1		isotig16048	AT1G14360	Up	Up	Up	Up	-2.0547	-0.290189	0.35605	0.321355	black		5
AT1G14370	NC	Up	Up	Up	-0.320095	-0.93559	-1.68883	-0.907765	darkgrey		isotig23556	AT1G14370	NC	NC	Up	NC	-0.204306	0.15559	0.442409	0.160744	plum2		5
AT1G14380	Down	Down	Down	Down	0.414165	0.810828	1.01943	1.18232	orange		TRINITY_DN22375_c0_g1_i1	AT1G14380	NC	NC	NC	NC	0.314831	0.24329	0.0393192	0.184715	coral2		4
AT1G14460	Up	NC	NC	NC	0.867414	0.158593	-0.141376	0.0706951	darkgrey		isotig28310	AT1G14460	Up	Up	NC	Up	-0.527982	-0.371223	-0.186602	-0.481844	darkmagenta		5
AT1G14460	Down	NC	NC	NC	0.867414	0.158593	-0.141376	0.0706951	orange		isotig28310	AT1G14460	Down	Down	NC	Down	-0.527982	-0.371223	-0.186602	-0.481844	skyblue1		6
AT1G14480	NC	Up	Up	Up	0.51314	-1.45485	-1.3237	-1.09011	darkgrey		TRINITY_DN4556_c1_g1_i1	AT1G14480	NC	NC	NC	Up	0.38687	0.484693	0.619897	0.35104	black		5
AT1G14480	NC	Down	Down	Down	0.51314	-1.45485	-1.3237	-1.09011	darkorange2		TRINITY_DN4556_c1_g1_i1	AT1G14480	NC	Down	NC	Down	0.166139	0.434012	0.578786	0.64518	honeydew1		6
AT1G14530	NC	NC	Up	Up	-0.393978	-0.42456	-0.693951	-0.899631	lightsteelblue1		isotig25466	AT1G14530	NC	Up	Up	Up	-0.123644	0.30485	0.32923	0.384629	darkmagenta		5
AT1G14590	NC	Up	NC	Up	0.101581	-0.403416	-0.191096	-0.542621	lightsteelblue1		isotig26003	AT1G14590	Up	NC	NC	NC	0.793762	0.315622	0.256077	0.323501	black		5
AT1G14590	NC	Down	NC	Down	0.101581	-0.403416	-0.191096	-0.542621	orange		isotig26003	AT1G14590	NC	NC	NC	Down	-0.00653657	-0.313092	-0.061183	-0.348175	darkolivegreen		6
AT1G14600	Down	NC	NC	Down	2.34217	0.377226	0.228979	0.837652	black		isotig12299	AT1G14600	NC	NC	NC	NC	0.683474	0.717822	0.386143	1.05666	darkviolet		4
AT1G14610	NC	NC	Up	NC	-0.100828	-0.1016	0.21118	-0.0896633	darkgrey		isotig11154	AT1G14610	Up	Up	Up	Up	0.407413	0.351103	0.411039	0.400421	black		5
AT1G14610	NC	NC	Down	NC	-0.100828	-0.1016	0.21118	-0.0896633	orange		isotig11154	AT1G14610	Down	Down	Down	Down	0.407413	0.351103	0.411039	0.400421	darkolivegreen		6
AT1G14650	NC	Up	Up	Up	0.104534	-0.333918	-0.188032	-0.181676	darkgrey		isotig13371	AT1G14650	Up	NC	NC	NC	-0.210297	0.012008	0.0958451	-0.00374748	plum2		5
AT1G14650	NC	Down	Down	Down	0.104534	-0.333918	-0.188032	-0.181676	orange		isotig13371	AT1G14650	NC	NC	Down	Down	0.710134	-0.530374	-1.05512	-0.816483	darkolivegreen		6
AT1G14680	Up	Up	Up	Up	1.48267	-0.816461	-0.904207	-0.815108	darkgrey		isotig25749	AT1G14680	Up	Up	Up	Up	-0.794663	0.511433	0.525225	0.684934	black		5
AT1G14680	Down	Down	Down	Down	1.48267	-0.816461	-0.904207	-0.815108	black		isotig25749	AT1G14680	Down	Down	Down	Down	-0.794663	0.511433	0.525225	0.684934	darkolivegreen		6
AT1G14687	Up	NC	Up	Up	1.31962	-0.396064	-0.893333	-0.643719	darkgrey		TRINITY_DN596_c0_g2_i1	AT1G14687	NC	NC	Up	NC	0.127425	0.0613359	0.474667	0.264727	lightyellow		5
AT1G14687	Down	NC	Down	Down	1.31962	-0.396064	-0.893333	-0.643719	orange		TRINITY_DN596_c0_g2_i1	AT1G14687	Down	NC	NC	NC	1.34508	-0.0435227	-0.379697	-0.300001	skyblue1		6
AT1G14688	NC	NC	Down	NC	0.110999	0	-1.34451	-0.607753	orange		isotig27733	AT1G14688	Down	Down	Down	Down	0.507406	0.909292	0.994121	1.00872	darkolivegreen		6
AT1G14700	Up	NC	Up	Up	-0.333293	-0.182514	-0.598088	-0.541016	lightsteelblue1		TRINITY_DN2881_c0_g2_i1	AT1G14700	NC	Up	Up	Up	0.413764	1.16223	0.805022	0.805862	black		5
AT1G14710	NC	NC	Down	Down	-0.188204	-0.117381	0.332154	0.295611	floralwhite		isotig13777	AT1G14710	NC	NC	Down	Down	-0.481627	-0.665291	-0.711016	-0.686712	skyblue1		6
AT1G14740	Up	Up	Up	Up	-0.392118	-0.607344	-1.01243	-0.428901	red		isotig21236	AT1G14740	Up	Up	Up	Up	-1.09986	-0.688668	-0.763238	-0.498246	darkmagenta		5
AT1G14770	Up	NC	NC	NC	0.815552	-0.00192866	-0.2349	-0.131636	darkgrey		isotig34573	AT1G14770	NC	Up	Up	Up	-0.215698	-1.42162	-1.44976	-1.37732	darkmagenta		5
AT1G14770	Down	NC	NC	NC	0.815552	-0.00192866	-0.2349	-0.131636	darkorange2		isotig34573	AT1G14770	NC	Down	Down	Down	-0.215698	-1.42162	-1.44976	-1.37732	skyblue1		6
AT1G14790	NC	NC	NC	NC	0.0538571	-0.193434	-0.246385	-0.227673	darkgreen		isotig12102	AT1G14790	NC	NC	NC	NC	-0.675837	-1.64739	-1.909	-1.48266	coral2		14
AT1G14850	Up	Up	Up	NC	-0.638594	-0.341775	-0.306692	-0.224717	darkgrey		isotig20310	AT1G14850	Up	NC	NC	NC	-0.434122	-0.201594	-0.159513	-0.125047	black		5
AT1G14860	Up	Up	Up	Up	-2.16585	-2.13334	-3.06622	-2.64952	lightsteelblue1		TRINITY_DN18659_c1_g2_i2	AT1G14860	Up	NC	NC	NC	-2.23406	0.441536	0.141675	0.191719	darkmagenta		5
AT1G14890	Up	Up	Up	Up	-0.560243	-0.640222	-0.811324	-1.42794	lightgreen		isotig30210	AT1G14890	Up	Up	Up	Up	-0.797406	-1.31502	-0.925085	-1.43378	darkmagenta		5
AT1G14910	Up	NC	NC	NC	-1.41636	-0.13111	0.157878	-0.0112379	thistle1		isotig07553	AT1G14910	NC	Up	Up	Up	0.445892	-1.86383	-2.27375	-1.91655	darkmagenta		5
AT1G14980	Up	Up	Up	Up	-3.00348	-1.72997	-1.30468	-1.26074	lightsteelblue1		isotig19280	AT1G14980	NC	Up	Up	NC	-0.0785023	-0.676241	-1.0491	-0.447226	black		5
AT1G15000	Up	Up	Up	Up	1.01336	-0.590839	-0.410224	-0.333726	darkgrey		isotig24431	AT1G15000	NC	NC	Up	NC	-0.0817704	-0.165983	-0.267353	-0.139862	black		5
AT1G15000	Down	Down	Down	Down	1.01336	-0.590839	-0.410224	-0.333726	orange		isotig24431	AT1G15000	Down	NC	NC	NC	0.48746	0.362519	-0.174665	0.296843	darkolivegreen		6
AT1G15010	NC	Up	Up	NC	-0.784753	-1.95209	-2.85914	-0.833907	red		isotig33666	AT1G15010	Up	NC	NC	NC	-0.408335	0.090232	0.252895	0.133622	black		5
AT1G15040	NC	NC	NC	NC	0.112783	1.2458	-0.444869	-0.831397	brown		isotig25332	AT1G15040	NC	NC	NC	NC	-1.03446	-0.267572	0.0762309	-0.49956	darkred		15
AT1G15080	Down	Down	NC	Down	1.09553	0.742134	0.266573	0.508757	floralwhite		isotig15370	AT1G15080	NC	Up	Up	Up	0.133033	-1.46513	-1.43748	-1.51908	darkmagenta		12
AT1G15080	Down	Down	NC	Down	1.09553	0.742134	0.266573	0.508757	floralwhite		isotig15370	AT1G15080	NC	Up	Up	Up	0.133033	-1.46513	-1.43748	-1.51908	darkmagenta		12
AT1G15110	NC	Up	Up	Up	-0.0571762	-0.878704	-1.19686	-1.25172	lightsteelblue1		isotig23849	AT1G15110	Up	Up	Up	Up	0.405296	-0.919496	-1.35904	-1.18719	lightyellow		5
AT1G15110	NC	Down	Down	Down	-0.0571762	-0.878704	-1.19686	-1.25172	orange		isotig23849	AT1G15110	Down	Down	Down	Down	0.405296	-0.919496	-1.35904	-1.18719	honeydew1		6
AT1G15180	Up	Up	Up	Up	-0.61526	-0.714563	-0.620929	-0.781303	lightsteelblue1		isotig23269	AT1G15180	NC	Up	Up	Up	-0.0367978	-0.184514	-0.160239	-0.155744	black		5
AT1G15200	NC	Down	NC	NC	0.259621	-0.418419	-0.164957	-0.211353	floralwhite		isotig07411	AT1G15200	NC	NC	NC	NC	-0.0362098	0.548246	0.413127	0.655436	navajowhite2		4
AT1G15200	NC	Up	NC	NC	0.259621	-0.418419	-0.164957	-0.211353	darkgrey		isotig07411	AT1G15200	NC	Up	Up	Up	-0.0362098	0.548246	0.413127	0.655436	darkmagenta		5
AT1G15200	NC	Down	NC	NC	0.259621	-0.418419	-0.164957	-0.211353	orange		isotig07411	AT1G15200	NC	Down	Down	Down	-0.0362098	0.548246	0.413127	0.655436	darkolivegreen		6
AT1G15220	Up	Up	NC	NC	0.594341	-0.338681	-0.0185278	-0.219957	darkgrey		isotig29510	AT1G15220	NC	Up	Up	Up	-0.021297	0.762983	0.935191	0.951896	darkmagenta		5
AT1G15220	Down	Down	NC	NC	0.594341	-0.338681	-0.0185278	-0.219957	orange		isotig29510	AT1G15220	NC	Down	Down	Down	-0.021297	0.762983	0.935191	0.951896	darkolivegreen		6
AT1G15230	Up	Up	Up	Up	-0.678416	-0.929801	-0.718698	-0.913731	lightsteelblue1		isotig31898	AT1G15230	NC	NC	NC	NC	0.0198196	0.0189896	0.107003	0.167789	darkred		3
AT1G15230	Up	Up	Up	Up	-0.678416	-0.929801	-0.718698	-0.913731	lightsteelblue1		isotig31898	AT1G15230	NC	NC	Up	Up	0.164094	0.0721741	0.0309827	0.114245	darkmagenta		5
AT1G15240	NC	Up	Up	Up	-0.204599	-0.583273	-0.306578	-0.402573	lightsteelblue1		isotig14092	AT1G15240	Up	NC	NC	NC	1.55238	-0.79619	-0.45423	-0.527589	plum2		5
AT1G15240	NC	Down	Down	Down	-0.204599	-0.583273	-0.306578	-0.402573	black		isotig14092	AT1G15240	NC	NC	Down	NC	0.0500253	-0.113026	-0.232342	-0.112141	skyblue1		6
AT1G15390	Up	Up	NC	Up	-0.455481	-0.723408	-0.22342	-0.474082	darkgrey		isotig27986	AT1G15390	Up	Up	Up	Up	0.411906	0.380772	0.908063	0.497715	darkmagenta		5
AT1G15410	Up	NC	NC	NC	-1.84118	0.353741	-0.0663078	0.0146055	thistle1		isotig22359	AT1G15410	Up	NC	Up	NC	0.412458	0.00173647	-0.413016	-0.177456	plum2		5
AT1G15420	Up	Up	NC	Up	0.367141	-0.562805	-0.152721	-0.417892	darkgrey		isotig10262	AT1G15420	Up	Up	Up	Up	-1.09174	-0.851523	-0.936112	-0.795532	black		5
AT1G15420	Down	Down	NC	Down	0.367141	-0.562805	-0.152721	-0.417892	orange		isotig10262	AT1G15420	NC	Down	Down	NC	-0.308877	-0.522359	-0.576041	-0.446918	darkolivegreen		6
AT1G15430	NC	NC	Up	Up	-0.165662	-0.20424	-1.02934	-0.621695	red		isotig10235	AT1G15430	Up	NC	NC	NC	0.196688	-0.0520436	0.0574845	-0.0106776	darkmagenta		5
AT1G15430	NC	NC	Down	Down	-0.165662	-0.20424	-1.02934	-0.621695	floralwhite		isotig10235	AT1G15430	NC	NC	Down	Down	0.128015	-0.094744	-0.0822978	-0.129853	darkolivegreen		6
AT1G15440	Up	Up	NC	Up	0.396173	-0.58991	-0.187176	-0.563064	darkgrey		TRINITY_DN22934_c0_g2_i1	AT1G15440	Up	Up	Up	Up	1.56269	1.22331	1.425	1.29668	plum2		5
AT1G15440	Down	Down	NC	Down	0.396173	-0.58991	-0.187176	-0.563064	floralwhite		TRINITY_DN22934_c0_g2_i1	AT1G15440	Down	Down	Down	Down	1.56269	1.22331	1.425	1.29668	darkolivegreen		6
AT1G15480	NC	Up	Up	Up	-0.164702	-0.725176	-0.451801	-0.567259	darkgrey		isotig21955	AT1G15480	Up	Up	Up	Up	1.07907	0.42964	0.667816	0.546992	white		5
AT1G15480	NC	Down	Down	Down	-0.164702	-0.725176	-0.451801	-0.567259	orange		isotig21955	AT1G15480	Down	Down	Down	Down	1.07907	0.42964	0.667816	0.546992	darkolivegreen		6
AT1G15500	Up	Up	Up	Up	-0.288906	-0.504653	-0.409908	-0.593843	darkgrey		isotig05990	AT1G15500	NC	Up	Up	Up	-0.232399	0.30772	0.522357	0.619822	white		5
AT1G15500	Down	Down	Down	Down	-0.288906	-0.504653	-0.409908	-0.593843	black		isotig05990	AT1G15500	NC	Down	Down	Down	-0.232399	0.30772	0.522357	0.619822	darkolivegreen		6
AT1G15510	NC	Up	Up	Up	-0.196578	-0.820204	-1.07835	-1.13793	darkgrey		TRINITY_DN23364_c0_g1_i1	AT1G15510	Up	Up	NC	NC	-0.574329	-0.444827	-0.279402	-0.245169	black		5
AT1G15510	NC	Down	Down	Down	-0.196578	-0.820204	-1.07835	-1.13793	darkred		TRINITY_DN23364_c0_g1_i1	AT1G15510	Down	Down	NC	NC	1.10366	-0.354118	-0.294698	-0.254279	darkolivegreen		6
AT1G15550	Up	Up	Up	Up	-2.75626	-1.46771	-0.749834	-0.573682	lightsteelblue1		isotig26150	AT1G15550	Up	Up	Up	Up	-1.03127	-2.33121	-1.98171	-1.61277	darkmagenta		5
AT1G15620	NC	NC	Up	Up	0.0593138	-0.299023	-1.82591	-1.48916	darkgrey		isotig34349	AT1G15620	Up	NC	NC	NC	0.825768	-0.126882	-0.00849109	-0.0170792	darkmagenta		5
AT1G15620	NC	NC	Down	Down	0.0593138	-0.299023	-1.82591	-1.48916	floralwhite		isotig34349	AT1G15620	NC	NC	NC	Down	0.12473	-0.243487	-0.335326	-0.377919	darkolivegreen		6
AT1G15790	NC	Up	Up	Up	0.448732	-1.17246	-1.23437	-1.48677	darkgrey		isotig11239	AT1G15790	NC	NC	Up	NC	-0.0522131	0.0433212	0.180002	-0.0924716	plum2		5
AT1G15790	NC	Down	Down	Down	0.448732	-1.17246	-1.23437	-1.48677	darkorange2		isotig11239	AT1G15790	NC	Down	NC	NC	-0.0406916	-0.203356	-0.0852276	-0.144346	darkolivegreen		6
AT1G15800	Up	Up	Up	Up	1.17111	-0.818016	-1.38212	-0.985532	darkgrey		isotig30427	AT1G15800	Up	Up	Up	Up	-0.78237	-0.609197	-1.07701	-0.776812	darkmagenta		5
AT1G15800	Down	Down	Down	Down	1.17111	-0.818016	-1.38212	-0.985532	orange		isotig30427	AT1G15800	Down	Down	Down	Down	-0.78237	-0.609197	-1.07701	-0.776812	skyblue1		6
AT1G15860	Up	Up	Up	Up	-0.591088	-0.412679	-0.280557	-0.370106	lightsteelblue1		isotig16629	AT1G15860	NC	NC	NC	Up	-0.0530742	-0.551261	0.0839349	-1.26249	darkmagenta		5
AT1G15870	NC	Up	Up	Up	-0.0243326	-1.1433	-1.45885	-1.52372	darkgrey		isotig31386	AT1G15870	Up	NC	Up	Up	1.47287	0.36596	0.747113	0.468104	darkmagenta		5
AT1G15870	NC	Down	Down	Down	-0.0243326	-1.1433	-1.45885	-1.52372	orange		isotig31386	AT1G15870	Down	NC	Down	Down	1.47287	0.36596	0.747113	0.468104	honeydew1		6
AT1G15880	Up	NC	Up	NC	-0.708875	-0.185041	-0.344925	-0.191905	lightsteelblue1		isotig10175	AT1G15880	NC	Up	NC	Up	0.368448	-0.18366	-0.257591	-0.164376	black		5
AT1G15910	NC	Up	Up	Up	0.0714692	-0.336715	-0.36476	-0.361373	darkgrey		isotig21539	AT1G15910	Up	NC	NC	NC	-0.492573	0.0404045	-0.039499	-0.0990485	yellow		5
AT1G15910	NC	Down	Down	Down	0.0714692	-0.336715	-0.36476	-0.361373	floralwhite		isotig21539	AT1G15910	Down	NC	NC	NC	0.383536	-0.0477163	0.00207482	0.0516098	darkolivegreen		6
AT1G15920	Up	Up	Up	Up	-0.47682	-0.816822	-0.786167	-0.763052	lightsteelblue1		isotig27131	AT1G15920	NC	NC	Down	Down	-0.0726305	0.161031	0.506298	0.319951	skyblue1		11
AT1G15920	Up	Up	Up	Up	-0.47682	-0.816822	-0.786167	-0.763052	lightsteelblue1		isotig27131	AT1G15920	Up	NC	NC	Up	0.35679	-0.207262	-0.238432	-0.282744	plum2		5
AT1G15940	NC	Up	NC	Up	-0.0931473	-0.715355	-0.225994	-0.397895	lightsteelblue1		isotig20654	AT1G15940	Up	Up	NC	NC	1.75077	0.447046	-0.130993	-0.138948	plum2		5
AT1G15940	NC	Down	NC	Down	-0.0931473	-0.715355	-0.225994	-0.397895	orange		isotig20654	AT1G15940	Down	NC	Down	NC	0.668251	-0.248957	-0.255178	-0.119956	darkolivegreen		6
AT1G15950	NC	Down	NC	NC	0.118823	0.633032	0.223654	0.26087	black		isotig17141	AT1G15950	NC	NC	NC	NC	0.227556	-0.851178	-0.538996	-0.973832	maroon		4
AT1G15960	NC	Up	Up	Up	0.103118	-1.32164	-1.33764	-1.3392	lightsteelblue1		TRINITY_DN4034_c0_g1_i1	AT1G15960	Up	NC	NC	Up	-1.27549	-1.0211	-0.393167	-1.80871	darkmagenta		5
AT1G15960	NC	Down	Down	Down	0.103118	-1.32164	-1.33764	-1.3392	orange		TRINITY_DN4034_c0_g1_i1	AT1G15960	NC	NC	Down	Down	0.71126	-0.344243	-0.985015	-1.23953	lavenderblush3		6
AT1G15970	Up	NC	NC	NC	-1.23241	-0.119937	-0.111253	-0.195889	thistle1		isotig15435	AT1G15970	Up	Up	Up	NC	-0.356657	0.191633	0.21429	0.168995	black		5
AT1G16030	Up	NC	NC	NC	-9.42641	-0.555424	-0.15687	-0.624209	thistle1		isotig07292	AT1G16030	Up	Up	Up	Up	-9.93238	0.667086	0.899306	0.89276	black		5
AT1G16040	Up	Up	Up	Up	-3.36936	-0.764054	-0.67084	-0.723979	thistle1		isotig27690	AT1G16040	Up	NC	NC	NC	1.14236	0.308677	0.173363	0.563503	black		5
AT1G16070	Up	Up	Up	Up	-1.17952	-1.06848	-0.91729	-1.14406	darkgrey		isotig08230	AT1G16070	NC	NC	Up	NC	-0.656792	-0.044363	-1.38024	-0.351271	white		5
AT1G16080	Up	Up	Up	NC	-0.61015	-0.383672	-0.323131	-0.0850495	thistle1		isotig25886	AT1G16080	Up	NC	NC	NC	0.596107	0.122816	-0.107084	-0.0109702	darkmagenta		5
AT1G16180	Up	Up	NC	Up	-0.952889	-0.549408	-0.325988	-0.640443	lightsteelblue1		isotig23609	AT1G16180	Up	NC	Up	NC	-1.04562	0.139788	0.227543	0.088716	darkmagenta		5
AT1G16190	NC	Down	Down	Down	0.279465	0.556306	0.760375	0.824367	orange		isotig15554	AT1G16190	NC	NC	NC	NC	-0.250877	0.451509	0.24976	0.485798	navajowhite2		4
AT1G16250	NC	NC	Up	NC	-0.2402	-0.0470226	-0.354518	0.0659794	red		isotig06338	AT1G16250	NC	Up	Up	Up	0.164292	-0.382924	-0.539459	-0.505548	darkmagenta		5
AT1G16250	NC	NC	Down	NC	-0.2402	-0.0470226	-0.354518	0.0659794	darkorange2		isotig06338	AT1G16250	NC	Down	Down	Down	0.0218498	-0.933957	-1.04244	-0.805142	skyblue1		6
AT1G16260	NC	Up	Up	Up	0.349525	-0.887097	-0.90533	-1.03663	lightsteelblue1		TRINITY_DN21862_c3_g1_i3	AT1G16260	NC	Up	Up	Up	0.247151	-0.732014	-0.921779	-0.786031	darkmagenta		5
AT1G16260	NC	Down	Down	Down	0.349525	-0.887097	-0.90533	-1.03663	orange		TRINITY_DN21862_c3_g1_i3	AT1G16260	NC	Down	Down	Down	0.247151	-0.732014	-0.921779	-0.786031	honeydew1		6
AT1G16270	Up	Up	Up	Up	-0.310131	-0.416548	-0.282467	-0.347019	lightsteelblue1		isotig13261	AT1G16270	Up	Up	Up	Up	-1.79776	-0.665002	-0.947599	-0.702021	black		5
AT1G16270	Down	Down	Down	Down	-0.310131	-0.416548	-0.282467	-0.347019	darkorange2		isotig13261	AT1G16270	Down	Down	Down	Down	-1.79776	-0.665002	-0.947599	-0.702021	honeydew1		6
AT1G16280	Up	NC	NC	NC	-0.536568	0.000671197	-0.0808315	-0.25066	lightsteelblue1		isotig22732	AT1G16280	Up	NC	Up	Up	0.826294	0.231498	0.268381	0.335081	lightyellow		5
AT1G16330	NC	NC	NC	NC	-0.31429	0.537501	0.293531	0.193054	brown		TRINITY_DN151_c0_g1_i1	AT1G16330	NC	NC	NC	NC	-0.504886	0.345306	0.30366	0.241608	darkred		14
AT1G16350	Up	Up	Up	Up	-0.879378	-0.608485	-0.498711	-0.537083	darkgrey		isotig12846	AT1G16350	Up	Up	Up	Up	1.03597	0.674708	0.988444	0.805261	darkmagenta		5
AT1G16410	Up	NC	Up	Up	0.950095	-0.339368	-1.12168	-0.74866	darkgrey		isotig22674	AT1G16410	Up	Up	NC	Up	0.518129	-0.401091	-0.283856	-0.391678	darkmagenta		5
AT1G16410	Down	NC	Down	Down	0.950095	-0.339368	-1.12168	-0.74866	black		isotig22674	AT1G16410	Down	Down	NC	Down	0.518129	-0.401091	-0.283856	-0.391678	darkolivegreen		6
AT1G16480	Down	Down	NC	Down	0.910374	0.628263	0.275536	0.621982	orange		isotig20628	AT1G16480	Down	Down	Down	Down	0.929526	0.280878	0.324695	0.347273	darkolivegreen		6
AT1G16530	NC	Down	Down	NC	0.0620295	1.05453	1.46598	0.601711	orange		isotig33513	AT1G16530	Up	NC	NC	NC	-1.56456	-0.214264	0.424478	-0.306639	black		12
AT1G16530	NC	Down	Down	NC	0.0620295	1.05453	1.46598	0.601711	orange		isotig33513	AT1G16530	Up	NC	NC	NC	-1.56456	-0.214264	0.424478	-0.306639	black		12
AT1G16540	Up	NC	NC	NC	0.572524	-0.255405	-0.110267	-0.163846	darkgrey		TRINITY_DN24186_c0_g1_i1	AT1G16540	Up	NC	NC	NC	-1.00355	0.347281	-0.147531	0.240206	darkmagenta		5
AT1G16540	Down	NC	NC	NC	0.572524	-0.255405	-0.110267	-0.163846	darkorange2		TRINITY_DN24186_c0_g1_i1	AT1G16540	Down	NC	NC	NC	0.357296	0.0534818	-0.184797	0.132036	darkolivegreen		6
AT1G16570	Up	Up	Up	Up	-0.612561	-0.531314	-0.326521	-0.672638	darkgrey		isotig06838	AT1G16570	Up	NC	NC	NC	-0.0857433	0.253411	0.146843	0.0469	darkmagenta		5
AT1G16570	Up	Up	Up	Up	-0.612561	4.48884e-09	-0.326521	-0.672638	darkgrey		isotig06838	AT1G16570	NC	NC	NC	NC	-0.184827	-0.00118773	0.136274	0.128141	darkred		7
AT1G16590	Down	NC	NC	NC	0.445723	-0.0531932	0.19048	0.234471	darkorange2		isotig34992	AT1G16590	NC	NC	NC	NC	0.681553	0.796347	0.26975	0.526128	darkred		4
AT1G16650	Down	NC	Down	NC	0.430432	-0.181431	0.278063	0.00402541	floralwhite		isotig12816	AT1G16650	NC	NC	NC	NC	-0.355484	-0.00999433	-0.373312	-0.42963	brown		4
AT1G16650	Up	NC	Up	NC	0.430432	-0.181431	0.278063	0.00402541	darkgrey		isotig12816	AT1G16650	NC	Up	NC	Up	-0.258993	-0.0126752	0.176786	0.0392033	floralwhite		5
AT1G16650	Down	NC	Down	NC	0.430432	-0.181431	0.278063	0.00402541	floralwhite		isotig12816	AT1G16650	NC	Down	Down	NC	0.333306	0.109182	0.139748	0.296824	darkolivegreen		6
AT1G16680	Up	NC	Up	Up	0.175214	-0.0808534	-0.235009	-0.18602	darkgrey		isotig06149	AT1G16680	Up	Up	Up	Up	-0.872392	-2.62388	-2.59876	-2.3434	darkmagenta		5
AT1G16680	Down	NC	Down	Down	0.175214	-0.0808534	-0.235009	-0.18602	orange		isotig06149	AT1G16680	Down	Down	Down	Down	-0.872392	-2.62388	-2.59876	-2.3434	darkolivegreen		6
AT1G16710	NC	NC	NC	NC	0.240879	-0.0353058	0.0788233	-0.00992377	lightcyan		isotig04785	AT1G16710	NC	NC	NC	NC	0.124079	-0.0614297	-0.055021	0.078781	coral2		13
AT1G16730	Up	Up	Up	Up	-0.473543	-1.07225	-1.29064	-1.69976	lightsteelblue1		isotig33121	AT1G16730	Up	Up	Up	Up	0.563895	-1.54103	-1.62249	-2.22098	darkmagenta		5
AT1G16750	NC	NC	NC	NC	-0.229602	-0.280944	-0.241633	-0.289032	darkgrey		isotig22259	AT1G16750	NC	NC	Down	NC	0.198145	0.131715	0.387071	0.155485	honeydew1		2
AT1G16750	Up	Up	Up	Up	-0.229602	-0.280944	-0.241633	-0.289032	lightsteelblue1		isotig22259	AT1G16750	Up	NC	NC	NC	-0.393734	0.131804	-0.115936	-0.184269	black		5
AT1G16750	Down	Down	Down	Down	-0.229602	-0.280944	-0.241633	-0.289032	orange		isotig22259	AT1G16750	NC	NC	Down	NC	0.198145	0.131715	0.387071	0.155485	honeydew1		6
AT1G16770	NC	NC	Up	Up	-0.26047	-0.764258	-1.53643	-1.78859	darkgrey		TRINITY_DN12684_c0_g1_i2	AT1G16770	Up	NC	NC	NC	-0.278305	0.0586293	0.0861106	-0.0583758	black		5
AT1G16770	NC	NC	Down	Down	-0.26047	-0.764258	-1.53643	-1.78859	orange		TRINITY_DN12684_c0_g1_i2	AT1G16770	Down	NC	NC	NC	-3.7011	-0.260069	-0.627594	-0.266875	skyblue1		6
AT1G16800	Up	Up	Up	Up	0.734305	-0.618439	-0.718668	-0.712207	darkgrey		isotig22038	AT1G16800	Up	NC	NC	NC	0.404495	-0.091116	-0.0607131	0.0119871	darkmagenta		5
AT1G16800	Down	Down	Down	Down	0.734305	-0.618439	-0.718668	-0.712207	orange		isotig22038	AT1G16800	Down	NC	NC	NC	0.826086	-0.0531059	-0.257705	-0.0407409	darkolivegreen		6
AT1G16825	NC	NC	NC	NC	-0.279412	-0.00761318	0.168854	-0.195768	brown		isotig12107	AT1G16825	NC	NC	NC	NC	-0.636482	0.248754	0.225837	0.325362	darkred		13
AT1G16830	NC	Up	Up	Up	0.0168706	-0.670042	-0.810277	-0.894196	darkgrey		isotig22142	AT1G16830	NC	NC	NC	Up	-0.470895	-0.40325	-0.41053	-0.798591	lightyellow		5
AT1G16830	NC	Down	Down	Down	0.0168706	-0.670042	-0.810277	-0.894196	orange		isotig22142	AT1G16830	NC	Down	Down	Down	-0.0299472	-0.296371	-0.281292	-0.292012	darkolivegreen		6
AT1G16870	Up	Up	Up	Up	-0.778234	-0.71597	-0.508479	-0.755637	darkgrey		isotig23160	AT1G16870	Up	Up	NC	NC	-0.65531	-0.284473	-0.104693	-0.0331924	darkmagenta		5
AT1G16900	NC	NC	NC	Up	0.012276	-0.14095	-0.217114	-0.308163	darkgrey		isotig22556	AT1G16900	Up	Up	Up	Up	-0.256222	-0.397997	-0.421435	-0.366863	darkmagenta		5
AT1G16900	NC	NC	NC	Down	0.012276	-0.14095	-0.217114	-0.308163	black		isotig22556	AT1G16900	Down	Down	Down	Down	-0.256222	-0.397997	-0.421435	-0.366863	darkolivegreen		6
AT1G16930	NC	NC	NC	NC	0.150636	0.0730373	0.0825641	-0.109479	brown		isotig20210	AT1G16930	NC	NC	NC	NC	-0.190626	-0.00518626	0.202211	0.101981	darkred		13
AT1G16930	Up	NC	NC	NC	0.150636	0.0730373	0.0825641	-0.109479	lightsteelblue1		isotig20210	AT1G16930	Up	NC	NC	NC	-0.0982283	0.0221561	-0.0527687	-0.00796981	black		5
AT1G16930	NC	Down	NC	NC	0.150636	0.0730373	0.0825641	-0.109479	orange		isotig20210	AT1G16930	NC	Down	Down	Down	-0.0996484	-0.356222	-0.400123	-0.372829	darkolivegreen		6
AT1G16970	NC	Up	Up	Up	0.208243	-0.308582	-0.246406	-0.450586	darkgrey		isotig21939	AT1G16970	Up	NC	NC	NC	-1.19796	-0.661332	-0.548818	-0.501708	black		5
AT1G16970	NC	Down	Down	Down	0.208243	-0.308582	-0.246406	-0.450586	black		isotig21939	AT1G16970	Down	NC	NC	NC	0.303353	-0.00325199	0.120301	0.137735	darkolivegreen		6
AT1G17040	Up	Up	Up	Up	-0.36211	-1.14311	-0.875932	-0.962105	lightsteelblue1		TRINITY_DN19996_c0_g1_i2	AT1G17040	NC	Up	NC	NC	-0.220325	-1.11564	-0.3716	-0.231184	plum2		5
AT1G17090	Up	Up	Up	Up	-0.584194	-0.473823	-0.829031	-0.620819	lightsteelblue1		isotig32837	AT1G17090	Up	NC	Up	NC	-1.75117	0.0785685	0.439638	0.0892691	plum2		5
AT1G17145	Up	Up	Up	Up	-0.406847	-0.564371	-0.462091	-0.346602	lightsteelblue1		TRINITY_DN22536_c0_g2_i1	AT1G17145	Up	Up	Up	Up	-0.761837	-1.06983	-1.18566	-1.04855	darkmagenta		5
AT1G17210	Up	Up	Up	Up	-0.497858	-0.286977	-0.248291	-0.264336	thistle1		isotig05964	AT1G17210	NC	Up	Up	Up	-0.236942	-0.521269	-0.580465	-0.497469	darkmagenta		5
AT1G17230	NC	Up	Up	Up	-0.140781	-0.575872	-0.57922	-0.609276	lightsteelblue1		TRINITY_DN13473_c0_g1_i1	AT1G17230	Up	Up	Up	Up	-0.600621	-0.787806	-0.943651	-0.873555	lightyellow		5
AT1G17230	NC	Down	Down	Down	-0.140781	-0.575872	-0.57922	-0.609276	orange		TRINITY_DN13473_c0_g1_i1	AT1G17230	Down	Down	Down	Down	-0.600621	-0.787806	-0.943651	-0.873555	darkolivegreen		6
AT1G17240	NC	Up	Up	Up	0.501541	-1.48671	-1.28578	-1.68647	darkgrey		TRINITY_DN41436_c0_g1_i1	AT1G17240	Up	NC	NC	NC	-0.351309	-0.06174	0.202125	0.151052	darkmagenta		5
AT1G17240	NC	Down	Down	Down	0.501541	-1.48671	-1.28578	-1.68647	darkred		TRINITY_DN41436_c0_g1_i1	AT1G17240	NC	NC	Down	NC	0.0971249	-0.877723	-1.06483	-0.64804	darkolivegreen		6
AT1G17260	Up	NC	NC	Up	0.335369	0.0928967	0.0317011	-0.351217	lightgreen		isotig14502	AT1G17260	Up	NC	NC	NC	-0.694747	0.244267	0.0740929	0.482234	yellow		5
AT1G17260	Down	NC	NC	Down	0.335369	0.0928967	0.0317011	-0.351217	orange		isotig14502	AT1G17260	NC	NC	Down	NC	0.0958353	-0.400639	-1.62435	-0.845866	skyblue1		6
AT1G17270	Up	Up	Up	Up	0.282482	-0.166061	-0.212933	-0.179176	darkgrey		TRINITY_DN20553_c0_g1_i1	AT1G17270	Up	NC	NC	NC	1.00992	0.342769	0.0579071	0.306112	lightyellow		5
AT1G17270	Down	Down	Down	Down	0.282482	-0.166061	-0.212933	-0.179176	floralwhite		TRINITY_DN20553_c0_g1_i1	AT1G17270	Down	NC	NC	NC	0.589679	-0.240787	0.181333	-0.184472	darkolivegreen		6
AT1G17275	Down	Down	NC	NC	0	0	-0.0560383	0	orange		isotig30217	AT1G17275	NC	Down	Down	NC	0.184448	-0.430393	-0.766539	-0.657411	darkolivegreen		6
AT1G17290	NC	Down	Down	Down	-0.226339	0.59565	0.940916	0.73489	orange		isotig22097	AT1G17290	NC	NC	NC	NC	-0.349208	-0.0277571	0.126322	-0.0488958	darkred		4
AT1G17370	Up	Up	Up	Up	-0.564066	-0.598022	-0.496932	-0.670053	lightsteelblue1		isotig10659	AT1G17370	Up	NC	Up	NC	0.381394	0.00376356	-0.294598	0.0824149	plum2		5
AT1G17410	NC	Up	NC	Up	-0.0863003	-0.560952	-0.0436755	-0.433321	lightsteelblue1		isotig18954	AT1G17410	Up	NC	Up	NC	-1.1295	-0.463606	-0.902904	-0.458277	white		5
AT1G17410	NC	Down	NC	Down	-0.0863003	-0.560952	-0.0436755	-0.433321	black		isotig18954	AT1G17410	NC	NC	Down	Down	-0.31218	0.363545	0.755869	0.390173	skyblue1		6
AT1G17420	NC	Up	Up	Up	-0.296631	-1.02048	-1.73956	-1.22167	darkgrey		TRINITY_DN12104_c0_g1_i1	AT1G17420	Up	Up	Up	Up	-2.33862	-1.40767	-2.2998	-2.08979	black		5
AT1G17420	NC	Down	Down	Down	-0.296631	-1.02048	-1.73956	-1.22167	floralwhite		TRINITY_DN12104_c0_g1_i1	AT1G17420	Down	Down	Down	Down	-2.33862	-1.40767	-2.2998	-2.08979	honeydew1		6
AT1G17470	Up	Up	Up	Up	-0.530202	-0.861503	-0.756715	-1.08128	lightsteelblue1		isotig24158	AT1G17470	Up	Up	Up	Up	-0.324912	-0.573593	-0.307915	-0.616882	darkmagenta		5
AT1G17480	Up	NC	NC	NC	1.22643	-0.0712465	-0.0239629	0.0712353	darkgrey		TRINITY_DN20188_c4_g2_i1	AT1G17480	Up	Up	Up	Up	0.968033	0.929527	0.944601	0.844855	yellow		5
AT1G17480	Down	NC	NC	NC	1.22643	-0.0712465	-0.0239629	0.0712353	orange		TRINITY_DN20188_c4_g2_i1	AT1G17480	Down	Down	Down	Down	0.968033	0.929527	0.944601	0.844855	darkolivegreen		6
AT1G17490	NC	NC	NC	NC	0.0519383	-0.131028	0.032779	-0.116302	cyan		isotig30594	AT1G17490	NC	NC	NC	NC	-0.477433	-0.861296	0.498039	-0.0270184	coral2		14
AT1G17520	NC	Up	Up	Up	-0.175486	-0.630421	-0.501963	-0.605437	lightsteelblue1		isotig04080	AT1G17520	NC	Up	Up	Up	0.286062	-0.281624	-0.298951	-0.302392	darkmagenta		5
AT1G17520	NC	Down	Down	Down	-0.175486	-0.630421	-0.501963	-0.605437	floralwhite		isotig04080	AT1G17520	NC	Down	NC	Down	0.199316	0.201042	0.10903	0.232584	darkolivegreen		6
AT1G17530	Up	Up	Up	Up	-0.641063	-0.678847	-0.633394	-0.675607	lightsteelblue1		isotig31031	AT1G17530	NC	NC	NC	Up	0.0776742	0.549302	-0.195819	1.41043	black		5
AT1G17540	NC	NC	NC	NC	0.577881	-1.11146	-0.720271	-0.843175	darkgrey		TRINITY_DN31311_c0_g1_i1	AT1G17540	NC	NC	NC	NC	-0.0845112	-0.506672	-0.456028	-0.116302	coral2		13
AT1G17540	Up	Up	Up	Up	0.577881	-1.11146	-0.720271	-0.843175	darkgrey		TRINITY_DN31311_c0_g1_i1	AT1G17540	NC	NC	NC	Up	0.527152	0.205643	0.167385	0.505052	black		5
AT1G17540	Down	Down	Down	Down	0.577881	-1.11146	-0.720271	-0.843175	darkorange2		TRINITY_DN31311_c0_g1_i1	AT1G17540	NC	Down	Down	Down	-0.0828275	-0.536352	-0.642373	-0.639339	darkolivegreen		6
AT1G17550	Down	NC	Down	NC	0.300965	-0.0824369	-0.25464	-0.0532224	black		isotig06878	AT1G17550	NC	NC	NC	NC	-0.106251	-0.304735	-0.828789	-0.339751	darkgreen		4
AT1G17580	NC	Up	NC	Up	-0.0221041	-0.176694	-0.051534	-0.234704	lightsteelblue1		isotig20367	AT1G17580	Up	Up	Up	Up	0.469634	-0.178563	-0.475846	-0.269331	black		5
AT1G17580	NC	Down	NC	Down	-0.0221041	-0.176694	-0.051534	-0.234704	floralwhite		isotig20367	AT1G17580	NC	Down	Down	Down	-0.545531	-0.258298	-0.278557	-0.302255	skyblue1		6
AT1G17590	Up	Up	Up	Up	-0.481708	-0.400227	-0.477176	-0.530537	lightsteelblue1		isotig25378	AT1G17590	Up	NC	NC	NC	-0.594363	-0.0814829	0.104905	-0.181373	darkmagenta		5
AT1G17600	NC	NC	NC	NC	0.306656	0.142424	-0.100896	0.131916	cyan		TRINITY_DN686_c0_g1_i1	AT1G17600	NC	NC	NC	NC	1.05895	-0.552576	-0.411847	-0.626304	darkred		14
AT1G17630	NC	Up	Up	Up	0.339949	-1.17099	-1.10495	-1.24506	darkgrey		TRINITY_DN10628_c1_g1_i1	AT1G17630	NC	Up	Up	Up	0.475908	-1.70661	-1.64779	-1.51137	lightyellow		5
AT1G17630	NC	Down	Down	Down	0.339949	-1.17099	-1.10495	-1.24506	orange		TRINITY_DN10628_c1_g1_i1	AT1G17630	NC	Down	Down	Down	0.475908	-1.70661	-1.64779	-1.51137	darkolivegreen		6
AT1G17640	NC	Up	Up	Up	0.16707	-0.714594	-0.820528	-0.724211	darkgrey		isotig24835	AT1G17640	Up	NC	NC	NC	-1.90459	-0.0356606	0.225439	0.111394	darkmagenta		5
AT1G17640	NC	Down	Down	Down	0.16707	-0.714594	-0.820528	-0.724211	floralwhite		isotig24835	AT1G17640	Down	NC	NC	NC	0.429578	0.203395	-0.156799	0.150251	honeydew1		6
AT1G17680	NC	Up	Up	Up	-0.0512998	-0.776806	-0.630347	-0.74098	darkgrey		isotig13259	AT1G17680	NC	Up	Up	NC	-0.235445	-0.590237	-0.535905	-0.328633	black		5
AT1G17680	NC	Down	Down	Down	-0.0512998	-0.776806	-0.630347	-0.74098	orange		isotig13259	AT1G17680	Down	NC	Down	NC	1.03131	0.256873	0.499376	0.363044	darkolivegreen		6
AT1G17720	Down	NC	NC	NC	0.612973	0.154627	0.105702	0.0979904	darkred		TRINITY_DN23852_c5_g4_i1	AT1G17720	NC	NC	NC	NC	-0.111456	-0.0403127	-0.170794	-0.143076	maroon		4
AT1G17760	NC	Up	Up	Up	0.266629	-0.499086	-0.561471	-0.701203	darkgrey		isotig27010	AT1G17760	NC	Up	Up	Up	-0.903158	-0.777612	-0.815789	-0.727379	plum2		5
AT1G17760	NC	Down	Down	Down	0.266629	-0.499086	-0.561471	-0.701203	orange		isotig27010	AT1G17760	NC	Down	Down	Down	-0.0833685	-0.667221	-0.918817	-0.786295	darkolivegreen		6
AT1G17790	Up	Up	Up	NC	-0.436375	-0.41965	-0.431372	-0.170306	lightsteelblue1		isotig22504	AT1G17790	NC	Up	NC	Up	-0.205177	0.155364	0.174272	0.143872	darkmagenta		5
AT1G17810	Down	NC	NC	NC	-1.55489	-0.0398972	-0.376965	0.409368	orange		isotig29076	AT1G17810	Down	NC	NC	NC	-2.37398	0.307244	-0.948007	0.371048	darkolivegreen		6
AT1G17820	NC	Up	Up	Up	-0.225962	-0.431713	-0.378654	-0.259142	lightsteelblue1		isotig06790	AT1G17820	Up	NC	NC	Up	0.829664	0.0872297	0.0948302	0.261608	black		5
AT1G17820	NC	Down	Down	Down	-0.225962	-0.431713	-0.378654	-0.259142	orange		isotig06790	AT1G17820	NC	Down	NC	Down	-0.0615011	-0.290312	-0.124829	-0.263832	skyblue1		6
AT1G17850	NC	NC	NC	Up	-0.0880606	-0.092528	-0.222015	-0.264087	darkgrey		TRINITY_DN19114_c0_g4_i1	AT1G17850	Up	Up	Up	Up	-0.453335	-0.680979	-0.631831	-0.676771	plum2		5
AT1G17850	NC	NC	NC	Down	-0.0880606	-0.092528	-0.222015	-0.264087	black		TRINITY_DN19114_c0_g4_i1	AT1G17850	Down	Down	Down	Down	-0.453335	-0.680979	-0.631831	-0.676771	darkolivegreen		6
AT1G17860	Up	NC	NC	NC	-1.37989	0.0201884	-0.111417	0.0621199	thistle1		isotig32358	AT1G17860	NC	Up	Up	Up	-0.397808	-1.38237	-1.01393	-1.90366	darkmagenta		5
AT1G17870	Up	Up	Up	Up	-7.71964	-2.03387	-2.13915	-2.14755	thistle1		isotig22148	AT1G17870	Up	Up	Up	Up	-7.29742	-1.43073	-1.28699	-1.60868	black		5
AT1G17930	NC	Up	Up	Up	0.0320456	-0.412156	-0.373103	-0.235812	darkgrey		isotig23502	AT1G17930	Up	NC	NC	NC	0.267636	0.0424222	-0.00238674	0.0691403	plum2		5
AT1G17930	NC	Down	Down	Down	0.0320456	-0.412156	-0.373103	-0.235812	orange		isotig23502	AT1G17930	NC	Down	NC	NC	0.174695	0.298189	0.0242872	0.095612	darkolivegreen		6
AT1G17950	NC	NC	Up	NC	0.414973	-0.826427	-1.0853	-0.298573	lightsteelblue1		isotig28997	AT1G17950	NC	Up	NC	NC	-0.102068	-0.245509	-0.110313	-0.206686	darkmagenta		5
AT1G17950	NC	NC	Down	NC	0.414973	-0.826427	-1.0853	-0.298573	floralwhite		isotig28997	AT1G17950	NC	NC	NC	Down	-0.987428	-0.734846	-0.774813	-1.4831	skyblue1		6
AT1G17980	Up	NC	NC	Up	-0.369801	-0.13968	-0.153881	-0.270204	darkgrey		isotig22227	AT1G17980	Up	NC	NC	NC	-0.799398	-0.258719	-0.0129643	0.0667439	black		5
AT1G18030	NC	NC	NC	NC	-0.112266	-0.166382	-0.165848	-0.154169	cyan		isotig26272	AT1G18030	NC	NC	NC	NC	-0.247806	-0.18522	-0.0350019	0.0540594	darkred		15
AT1G18030	NC	Up	Up	Up	0.0155044	0.0976047	-0.244129	-0.262799	palevioletred3		isotig26272	AT1G18030	NC	NC	NC	NC	-0.247806	-0.18522	-0.0350019	0.0540594	brown		7
AT1G18030	NC	NC	NC	Down	-0.112266	0.536982	-0.165848	-0.154169	orange		isotig26272	AT1G18030	NC	NC	NC	NC	-0.247806	-0.18522	-0.0350019	0.0540594	darkred		8
AT1G18040	Up	Up	Up	Up	-0.300137	-0.678859	-0.56811	-0.608705	darkgrey		TRINITY_DN20205_c1_g1_i1	AT1G18040	Up	NC	Up	NC	-1.12749	-0.317449	-0.665118	-0.178391	darkmagenta		5
AT1G18040	Down	Down	Down	Down	-0.300137	-0.678859	-0.56811	-0.608705	darkred		TRINITY_DN20205_c1_g1_i1	AT1G18040	Down	Down	NC	NC	0.545612	0.302601	0.167271	0.126097	darkolivegreen		6
AT1G18090	NC	NC	NC	NC	0.293045	0.134857	0.0437953	0.0198459	darkgrey		TRINITY_DN22738_c0_g2_i11	AT1G18090	Down	NC	NC	NC	0.591536	0.123639	-0.128411	0.0605232	darkolivegreen		10
AT1G18090	Down	Down	NC	NC	0.293045	0.23917	0.0437953	0.0198459	floralwhite		TRINITY_DN22738_c0_g2_i11	AT1G18090	Down	NC	NC	NC	0.591536	0.123639	-0.128411	0.0605232	darkolivegreen		6
AT1G18160	Up	Up	Up	Up	-0.244672	-0.716177	-0.339882	-0.332466	lightsteelblue1		TRINITY_DN22817_c0_g3_i4	AT1G18160	Up	Up	Up	Up	1.03953	0.351275	0.285403	0.654579	darkmagenta		5
AT1G18160	Down	Down	Down	Down	-0.244672	-0.716177	-0.339882	-0.332466	black		TRINITY_DN22817_c0_g3_i4	AT1G18160	Down	Down	Down	Down	1.03953	0.351275	0.285403	0.654579	darkolivegreen		6
AT1G18180	Up	NC	Up	Up	-0.234289	-0.0773162	-0.165296	-0.310507	thistle1		isotig25639	AT1G18180	Up	NC	NC	NC	0.503247	0.0718571	-0.200296	-0.159905	black		5
AT1G18180	Down	NC	Down	Down	-0.234289	-0.0773162	-0.165296	-0.310507	orange		isotig25639	AT1G18180	Down	NC	NC	NC	-0.393734	0.131804	-0.115936	-0.184269	skyblue1		6
AT1G18210	Down	Down	Down	Down	0.680713	1.29838	0.6452	1.30973	orange		isotig31863	AT1G18210	Up	Up	Up	Up	-2.21699	-1.03162	-0.946053	-0.920043	darkmagenta		12
AT1G18260	Up	Up	Up	Up	-1.72821	-1.4116	-1.00159	-1.11276	lightsteelblue1		isotig21402	AT1G18260	Up	Up	Up	Up	-2.09015	-1.15311	-0.42178	-0.455535	black		5
AT1G18260	Up	Up	Up	Up	-1.72821	4.78615e-64	-1.00159	-1.11276	lightsteelblue1		isotig21402	AT1G18260	NC	NC	NC	NC	-0.0299998	0.102089	0.167356	0.0472856	darkred		7
AT1G18300	Up	Up	Up	Up	-1.07453	-1.76123	-2.92764	-1.11987	red		isotig27442	AT1G18300	Up	Up	Up	Up	-1.69833	-1.80112	-1.74623	-1.66009	darkmagenta		5
AT1G18340	Up	NC	Up	NC	0.274006	0.12417	0.19363	0.0357895	darkgrey		isotig17188	AT1G18340	Up	NC	NC	NC	-0.536699	-0.164473	-0.140223	0.0344667	black		5
AT1G18340	Down	NC	Down	NC	0.274006	0.12417	0.19363	0.0357895	orange		isotig17188	AT1G18340	Down	NC	NC	NC	-3.40377	0.0665725	0.0338912	0.051675	honeydew1		6
AT1G18420	Up	NC	NC	NC	-4.1462	0.294083	-0.116297	0.487591	thistle1		isotig15926	AT1G18420	Up	NC	Up	NC	0.99661	0.250027	0.381113	0.236533	darkmagenta		5
AT1G18420	Down	NC	NC	NC	-4.1462	0.294083	-0.116297	0.487591	orange		isotig15926	AT1G18420	NC	Down	Down	NC	-0.292033	-0.496853	-0.51386	-0.477281	darkolivegreen		6
AT1G18450	Up	Up	Up	Up	-0.440418	-0.569039	-0.295676	-0.596855	lightsteelblue1		isotig23460	AT1G18450	Up	Up	Up	Up	0.621007	0.468193	0.388276	0.358522	plum2		5
AT1G18485	NC	NC	NC	NC	0.277705	0.106583	-0.0662692	0.135632	brown		isotig13336	AT1G18485	NC	NC	NC	NC	-0.019914	-0.185371	-0.0435534	-0.137173	darkred		13
AT1G18570	NC	NC	NC	NC	-0.0781498	0.537263	-0.261459	0.270177	cyan		isotig16124	AT1G18570	NC	NC	NC	NC	-0.3932	-0.0687089	0.395055	-0.353318	darkred		14
AT1G18570	NC	Up	NC	NC	-0.0781498	0.537263	-0.261459	0.270177	red		isotig16124	AT1G18570	NC	Up	Up	Up	-0.599122	0.163229	-0.0943309	-0.0676816	darkmagenta		5
AT1G18570	NC	Down	NC	NC	-0.0781498	0.537263	-0.261459	0.270177	orange		isotig16124	AT1G18570	NC	Down	Down	NC	-0.106688	-0.612677	-0.637043	-0.405227	darkolivegreen		6
AT1G18590	Up	NC	Up	Up	2.01309	-0.119246	-1.09465	-0.438854	darkgrey		isotig26107	AT1G18590	Up	Up	Up	Up	0.768465	-0.566185	-0.980229	-0.723234	darkmagenta		5
AT1G18590	Down	NC	Down	Down	2.01309	-0.119246	-1.09465	-0.438854	darkorange2		isotig26107	AT1G18590	Down	Down	Down	Down	0.768465	-0.566185	-0.980229	-0.723234	skyblue1		6
AT1G18660	Down	NC	NC	NC	0.544079	0.121057	0.104234	-0.00493664	black		isotig07850	AT1G18660	Up	NC	NC	NC	1.48491	-0.165952	-0.313751	-0.35853	black		12
AT1G18680	Up	Up	Up	Up	-0.681445	-0.812379	-0.451571	-0.728816	lightsteelblue1		isotig31012	AT1G18680	Up	NC	Up	NC	-0.51403	-0.277922	-0.378536	-0.220046	black		5
AT1G18690	Up	NC	Up	Up	0.951152	-0.330965	-0.502044	-0.86035	darkgrey		TRINITY_DN1095_c0_g1_i1	AT1G18690	Up	Up	Up	Up	-1.13736	-0.871659	-1.5611	-0.933372	darkmagenta		5
AT1G18690	Down	NC	Down	Down	0.951152	-0.330965	-0.502044	-0.86035	floralwhite		TRINITY_DN1095_c0_g1_i1	AT1G18690	Down	Down	Down	Down	-1.13736	-0.871659	-1.5611	-0.933372	darkolivegreen		6
AT1G18700	Up	Up	Up	Up	-0.208793	-0.664641	-0.313927	-0.45889	darkgrey		isotig21348	AT1G18700	Up	NC	NC	NC	0.4577	-0.213207	-0.178522	-0.12987	plum2		5
AT1G18700	Down	Down	Down	Down	-0.208793	-0.664641	-0.313927	-0.45889	floralwhite		isotig21348	AT1G18700	Down	NC	NC	NC	-0.490627	-0.0130465	-0.0251803	0.0550414	darkolivegreen		6
AT1G18740	Up	Up	Up	NC	-1.106	-0.586693	-1.26655	0.25571	red		isotig08028	AT1G18740	Up	Up	Up	Up	-1.47699	-1.12741	-1.75689	-1.44594	darkmagenta		5
AT1G18745	NC	NC	Up	NC	0.551598	-0.380851	-0.65345	-0.216519	lightsteelblue1		isotig18243	AT1G18745	Up	NC	NC	NC	-0.194343	-0.07621	0.029248	0.135179	yellow		5
AT1G18745	NC	NC	Down	NC	0.551598	-0.380851	-0.65345	-0.216519	orange		isotig18243	AT1G18745	NC	NC	Down	NC	0.415051	-0.352632	-1.1207	-0.684812	darkolivegreen		6
AT1G18800	NC	Up	Up	Up	0.134892	-0.634572	-0.372647	-0.515215	darkgrey		isotig10331	AT1G18800	Up	Up	Up	Up	1.82786	1.56413	1.58792	1.53848	floralwhite		5
AT1G18800	NC	Down	Down	Down	0.134892	-0.634572	-0.372647	-0.515215	black		isotig10331	AT1G18800	Down	Down	Down	Down	1.82786	1.56413	1.58792	1.53848	darkolivegreen		6
AT1G18835	NC	NC	NC	NC	-0.165493	0.189189	-0.0575192	-0.662881	cyan		isotig34037	AT1G18835	NC	NC	NC	NC	-0.796967	-0.372148	0.160316	0.0573574	darkred		14
AT1G18835	NC	NC	NC	Up	-0.165493	0.189189	-0.0575192	-0.662881	lightgreen		isotig34037	AT1G18835	NC	NC	NC	Up	0.16911	1.102	1.07757	1.78291	black		5
AT1G18835	NC	NC	NC	Down	-0.165493	0.189189	-0.0575192	-0.662881	darkorange2		isotig34037	AT1G18835	NC	NC	NC	Down	0.531587	0.177809	0.218771	0.421924	lavenderblush3		6
AT1G18850	Up	Up	NC	Up	1.00504	-0.357878	-0.207702	-0.369542	darkgrey		isotig24461	AT1G18850	Up	NC	NC	NC	1.30665	0.339063	-0.0296637	-0.206354	black		5
AT1G18850	Down	Down	NC	Down	1.00504	-0.357878	-0.207702	-0.369542	black		isotig24461	AT1G18850	Down	NC	NC	NC	1.41655	0.0851046	0.211978	0.24247	darkolivegreen		6
AT1G18860	NC	NC	NC	NC	-0.615181	0.875397	0.238664	-0.145906	cyan		TRINITY_DN36517_c0_g1_i1	AT1G18860	NC	NC	NC	NC	-0.0821184	-1.05828	-0.898797	-0.93215	coral2		13
AT1G18950	NC	Up	Up	Up	-0.150957	-0.618148	-0.502218	-0.457149	lightsteelblue1		isotig22420	AT1G18950	NC	Up	Up	Up	-0.164228	-0.923463	-1.36993	-0.862745	darkmagenta		5
AT1G18950	NC	Down	Down	Down	-0.150957	-0.618148	-0.502218	-0.457149	orange		isotig22420	AT1G18950	NC	Down	Down	Down	-0.164228	-0.923463	-1.36993	-0.862745	darkolivegreen		6
AT1G18980	NC	NC	NC	NC	-0.203187	-0.590097	0.371021	-0.664882	cyan		isotig32178	AT1G18980	NC	NC	NC	NC	0.672007	0.265686	0.121495	0.166825	coral2		13
AT1G18990	Up	Up	Up	Up	-1.44012	-1.71979	-1.77452	-1.21206	lightsteelblue1		TRINITY_DN34137_c0_g1_i1	AT1G18990	Up	NC	NC	NC	0.964166	0.28652	0.388855	0.180619	darkmagenta		5
AT1G19010	NC	NC	Up	NC	-0.245474	-0.245302	-0.334023	-0.193325	lightsteelblue1		isotig03422	AT1G19010	Up	Up	Up	NC	-0.767487	-0.361142	-0.394213	0.0240602	black		5
AT1G19010	NC	NC	Down	NC	-0.245474	-0.245302	-0.334023	-0.193325	floralwhite		isotig03422	AT1G19010	Down	Down	Down	NC	-0.767487	-0.361142	-0.394213	0.0240602	darkolivegreen		6
AT1G19020	Up	NC	NC	NC	-1.44914	0.325139	-0.548645	0.4987	thistle1		isotig34568	AT1G19020	Up	NC	NC	NC	-1.1366	-0.0951805	-0.0988966	-0.00700611	black		5
AT1G19020	Down	NC	NC	NC	-1.44914	0.325139	-0.548645	0.4987	floralwhite		isotig34568	AT1G19020	Down	NC	NC	NC	-0.787898	-0.395978	-0.351733	-0.181902	darkolivegreen		6
AT1G19025	NC	NC	NC	NC	-0.0855067	-0.248019	-0.24328	0.0562741	darkgrey		TRINITY_DN9012_c0_g1_i1	AT1G19025	Down	Down	NC	NC	-0.824024	-0.453321	-0.253345	0.02474	honeydew1		2
AT1G19025	NC	Up	Up	NC	-0.0855067	-0.248019	-0.24328	0.0562741	darkgrey		TRINITY_DN9012_c0_g1_i1	AT1G19025	NC	Up	Up	Up	0.17878	-0.334243	-0.374447	-0.318607	black		5
AT1G19025	NC	Down	Down	NC	-0.0855067	-0.248019	-0.24328	0.0562741	black		TRINITY_DN9012_c0_g1_i1	AT1G19025	Down	Down	NC	NC	-0.824024	-0.453321	-0.253345	0.02474	skyblue1		6
AT1G19100	Up	NC	NC	Up	0.37641	-0.150567	-0.0649378	-0.281713	darkgrey		isotig06140	AT1G19100	NC	Up	Up	Up	-0.0411398	0.289378	0.501843	0.465767	floralwhite		5
AT1G19100	Down	NC	NC	Down	0.37641	-0.150567	-0.0649378	-0.281713	orange		isotig06140	AT1G19100	NC	NC	Down	NC	0.168561	-0.358581	-0.412834	-0.210435	darkolivegreen		6
AT1G19110	Up	Up	Up	NC	-0.388034	-0.278408	-0.219329	-0.117412	lightsteelblue1		isotig11616	AT1G19110	Up	NC	NC	Up	0.783085	0.209814	0.219678	0.299119	darkmagenta		5
AT1G19150	Up	Up	Up	Up	-0.431253	0.247689	0.380148	0.38202	palevioletred3		isotig27322	AT1G19150	NC	Down	Down	NC	0.102155	0.563483	0.516421	0.186659	skyblue1		11
AT1G19200	Down	Down	NC	NC	1.90739	1.12725	0.538293	0.171467	floralwhite		isotig36196	AT1G19200	NC	NC	NC	NC	0.196112	0.099156	0.646529	0.62297	brown		4
AT1G19210	NC	Up	Up	Up	-0.957571	-1.46304	-2.38313	-1.32764	red		TRINITY_DN39548_c0_g1_i1	AT1G19210	NC	NC	NC	Up	-0.570334	-0.291502	-0.0310022	-0.586757	plum2		5
AT1G19230	Up	Up	Up	Up	-4.39611	-1.703	-1.18329	-1.92236	thistle1		isotig23600	AT1G19230	NC	NC	Up	NC	-0.0851081	-0.0610175	0.276764	0.19009	lightyellow		5
AT1G19290	Up	Up	Up	Up	-0.568146	-1.00652	-1.1368	-1.29452	darkgrey		TRINITY_DN16586_c0_g1_i1	AT1G19290	NC	Up	Up	Up	-0.172743	-0.692652	-0.697087	-0.496225	darkmagenta		5
AT1G19330	Down	Down	Down	Down	1.55106	1.13953	0.973324	1.5637	darkred		isotig06621	AT1G19330	NC	NC	NC	NC	-0.580729	-0.190623	-0.630698	0.33147	darkgreen		4
AT1G19340	Up	Up	NC	NC	2.0593	-0.525433	-0.382681	-0.250182	darkgrey		isotig23437	AT1G19340	Up	Up	NC	NC	-0.511467	-0.4714	-0.22659	-0.220183	darkmagenta		5
AT1G19340	Down	Down	NC	NC	2.0593	-0.525433	-0.382681	-0.250182	black		isotig23437	AT1G19340	NC	Down	Down	NC	0.195566	-0.414683	-0.923238	-0.330062	darkolivegreen		6
AT1G19380	NC	NC	Up	NC	0.336444	-0.93361	-1.77647	-0.112741	red		isotig30181	AT1G19380	Up	Up	Up	Up	-1.93714	-0.924092	-0.772811	-0.739456	black		5
AT1G19380	NC	NC	Down	NC	0.336444	-0.93361	-1.77647	-0.112741	floralwhite		isotig30181	AT1G19380	Down	Down	Down	Down	-1.93714	-0.924092	-0.772811	-0.739456	darkolivegreen		6
AT1G19397	NC	Up	Up	Up	0.395996	-1.85713	-1.6539	-1.81298	darkgrey		isotig05597	AT1G19397	Up	Up	Up	Up	-0.959586	-2.06188	-2.1489	-2.30258	darkmagenta		5
AT1G19397	NC	Down	Down	Down	0.395996	-1.85713	-1.6539	-1.81298	black		isotig05597	AT1G19397	Down	Down	Down	Down	-0.959586	-2.06188	-2.1489	-2.30258	darkolivegreen		6
AT1G19400	Up	Up	NC	NC	-1.09158	0.536602	-0.0490377	0.0344988	thistle1		isotig09539	AT1G19400	NC	Up	Up	Up	-0.827961	-1.89545	-2.20013	-1.24805	plum2		5
AT1G19400	Down	Down	NC	NC	-1.09158	0.536602	-0.0490377	0.0344988	orange		isotig09539	AT1G19400	NC	Down	Down	Down	-0.827961	-1.89545	-2.20013	-1.24805	darkolivegreen		6
AT1G19430	NC	Up	Up	Up	0.000469495	-0.374239	-0.360107	-0.520821	darkgrey		isotig21029	AT1G19430	NC	NC	Up	Up	0.128927	-0.115237	-0.233262	-0.133793	plum2		5
AT1G19430	NC	Down	Down	Down	0.000469495	-0.374239	-0.360107	-0.520821	floralwhite		isotig21029	AT1G19430	NC	Down	NC	Down	-0.284076	-0.0950967	0.114385	0.0392971	darkolivegreen		6
AT1G19485	NC	Up	Up	Up	0.164832	-0.656104	-0.486744	-0.552478	lightsteelblue1		isotig21101	AT1G19485	Up	NC	NC	NC	0.589679	-0.240787	0.181333	-0.184472	plum2		5
AT1G19485	NC	Down	Down	Down	0.164832	-0.656104	-0.486744	-0.552478	orange		isotig21101	AT1G19485	Down	NC	NC	NC	0.466405	0.0507166	-0.0489389	0.152834	darkolivegreen		6
AT1G19600	NC	Up	Up	Up	-0.192483	-0.884762	-0.742525	-1.14253	darkgrey		isotig25303	AT1G19600	Down	NC	Down	Down	-0.273842	0.141839	1.35793	1.12999	honeydew1		11
AT1G19600	NC	Up	Up	Up	-0.192483	-0.884762	-0.742525	-1.14253	darkgrey		isotig25303	AT1G19600	Up	NC	Up	Up	-0.273842	0.141839	1.35793	1.12999	darkmagenta		5
AT1G19600	NC	Down	Down	Down	-0.192483	-0.884762	-0.742525	-1.14253	floralwhite		isotig25303	AT1G19600	Down	NC	Down	Down	-0.273842	0.141839	1.35793	1.12999	honeydew1		6
AT1G19610	Up	NC	Up	Up	-2.04738	-1.22858	-1.58463	-1.79697	lightsteelblue1		isotig35507	AT1G19610	Up	Up	Up	Up	-1.55678	-3.15266	-3.09182	-2.91257	darkmagenta		5
AT1G19630	NC	Down	Down	Down	0.578847	-1.54678	-1.48094	-1.64421	floralwhite		isotig33147	AT1G19630	NC	NC	NC	NC	0	-0.303535	-0.0799266	0.689534	darkred		4
AT1G19630	NC	Up	Up	Up	0.578847	-1.54678	-1.48094	-1.64421	darkgrey		isotig33147	AT1G19630	NC	Up	Up	Up	-0.0435554	0.227494	0.391179	0.262902	black		5
AT1G19630	NC	Down	Down	Down	0.578847	-1.54678	-1.48094	-1.64421	orange		isotig33147	AT1G19630	NC	Down	Down	Down	0.264998	0.280918	0.375077	0.21785	darkolivegreen		6
AT1G19660	Up	Up	Up	Up	-1.53774	-0.98051	-0.506573	-0.505403	lightsteelblue1		isotig05455	AT1G19660	NC	Up	Up	Up	-0.244198	0.255074	0.111024	0.116572	black		5
AT1G19690	Down	NC	Down	Down	0.307604	0.0451684	0.578598	0.710053	darkred		isotig34569	AT1G19690	NC	NC	NC	NC	0.219411	0.132226	-0.00649515	0.012698	maroon		4
AT1G19720	NC	NC	Up	Up	0.0556663	-0.399621	-1.06123	-1.00617	lightsteelblue1		isotig07667	AT1G19720	Up	Up	Up	Up	-0.462161	-0.566511	-0.687648	-0.469201	darkmagenta		5
AT1G19720	NC	NC	Down	Down	0.0556663	-0.399621	-1.06123	-1.00617	black		isotig07667	AT1G19720	Down	Down	Down	Down	-0.462161	-0.566511	-0.687648	-0.469201	skyblue1		6
AT1G19770	NC	NC	Up	NC	-0.497325	-0.244531	-0.976818	-0.485413	red		isotig17480	AT1G19770	NC	Up	NC	NC	0.130563	0.218277	0.122813	0.0627291	plum2		5
AT1G19835	NC	Down	Down	Down	-0.00645329	0.190022	0.418084	0.331345	orange		isotig13391	AT1G19835	NC	NC	NC	NC	-0.234145	-1.08181	-0.989608	-1.00263	darkgreen		4
AT1G19860	Up	Up	Up	Up	0.490338	-0.294768	-0.449251	-0.39505	lightsteelblue1		isotig12529	AT1G19860	Up	Up	Up	Up	0.445928	0.878223	0.72688	1.13816	darkmagenta		5
AT1G19860	Down	Down	Down	Down	0.490338	-0.294768	-0.449251	-0.39505	orange		isotig12529	AT1G19860	Down	Down	Down	Down	0.445928	0.878223	0.72688	1.13816	darkolivegreen		6
AT1G19870	NC	Up	Up	Up	0.0819292	-0.598415	-0.365706	-0.463269	darkgrey		isotig07756	AT1G19870	NC	Up	Up	Up	-0.447937	-1.51138	-1.66514	-1.43963	darkmagenta		5
AT1G19870	NC	Down	Down	Down	0.0819292	-0.598415	-0.365706	-0.463269	orange		isotig07756	AT1G19870	NC	Down	Down	Down	-0.447937	-1.51138	-1.66514	-1.43963	darkolivegreen		6
AT1G19940	Down	Down	Down	Down	1.9389	2.07202	1.64872	1.96345	darkred		TRINITY_DN9912_c0_g1_i1	AT1G19940	Up	Up	Up	Up	1.02515	-0.808007	-0.705564	-1.31841	lightyellow		12
AT1G19980	Up	Up	Up	Up	-0.926107	-1.17062	-1.09913	-1.256	lightsteelblue1		isotig25572	AT1G19980	NC	Up	Up	Up	-0.298228	-0.45851	-0.737362	-0.369572	darkmagenta		5
AT1G20070	NC	NC	NC	Up	-0.10266	-0.478427	-0.226061	-0.903596	darkgrey		isotig26666	AT1G20070	NC	NC	Up	NC	0.188061	-1.2604	-1.81446	-1.27965	darkmagenta		5
AT1G20070	NC	NC	NC	Down	-0.10266	-0.478427	-0.226061	-0.903596	orange		isotig26666	AT1G20070	NC	NC	NC	Down	-0.0918645	0.410245	0.186986	0.570777	skyblue1		6
AT1G20100	Up	NC	Up	NC	0.737535	-0.237325	-0.499608	-0.0509982	lightsteelblue1		isotig15279	AT1G20100	NC	NC	Up	NC	-0.470683	0.192785	-0.991531	0.343321	black		5
AT1G20100	Down	NC	Down	NC	0.737535	-0.237325	-0.499608	-0.0509982	black		isotig15279	AT1G20100	Down	NC	NC	NC	-0.397113	-0.222844	-0.316034	-0.202143	darkolivegreen		6
AT1G20160	NC	Up	Up	Up	-0.345611	-1.73285	-2.0085	-2.39378	darkgrey		isotig13727	AT1G20160	NC	Up	Up	Up	-0.702239	-0.363844	-0.288026	-0.261236	plum2		5
AT1G20200	Down	Down	Down	Down	-0.403134	0.371686	0.62282	0.475131	orange		isotig09280	AT1G20200	Up	Up	Up	Up	-0.269252	0.485198	0.699238	0.533924	black		12
AT1G20225	Up	Up	Up	Up	-0.287184	-0.487348	-0.422078	-0.573317	lightsteelblue1		isotig28415	AT1G20225	NC	NC	NC	Up	0.0507989	-0.139795	-0.0357799	-0.0382006	yellow		5
AT1G20225	Down	Down	Down	Down	-0.287184	-0.487348	-0.422078	-0.573317	black		isotig28415	AT1G20225	NC	Down	Down	Down	-0.633181	-0.558589	-0.651023	-0.541872	darkolivegreen		6
AT1G20270	Up	Up	Up	Up	-0.433888	-0.479024	-0.501884	-0.513707	lightsteelblue1		isotig16255	AT1G20270	Up	Up	Up	Up	-0.398965	-0.84512	-1.05601	-0.934046	plum2		5
AT1G20300	Up	Up	Up	NC	0.289103	-0.156885	-0.1106	0.043066	darkgrey		TRINITY_DN16231_c0_g1_i1	AT1G20300	NC	Up	NC	NC	-0.773652	-1.12264	-0.783942	-0.562869	black		5
AT1G20300	Down	Down	Down	NC	0.289103	-0.156885	-0.1106	0.043066	floralwhite		TRINITY_DN16231_c0_g1_i1	AT1G20300	Down	NC	NC	NC	0.600334	-0.0356995	0.182795	0.207781	darkolivegreen		6
AT1G20310	NC	NC	Up	NC	-0.806905	-0.392829	-1.76914	-0.745545	red		TRINITY_DN6833_c0_g1_i1	AT1G20310	NC	NC	Up	Up	0.0895639	0.155728	0.373455	0.193676	plum2		5
AT1G20350	Up	Up	Up	Up	-2.48311	-2.8896	-3.174	-3.17991	lightsteelblue1		TRINITY_DN41231_c0_g1_i1	AT1G20350	NC	NC	Up	Up	-0.172319	-0.615723	-0.903346	-0.629972	plum2		5
AT1G20370	Up	NC	NC	NC	0.418713	-0.104585	-0.0545005	-0.171598	darkgrey		TRINITY_DN14641_c0_g1_i2	AT1G20370	NC	NC	NC	Up	-0.456809	-0.406307	-0.477199	-0.297965	darkmagenta		5
AT1G20370	Down	NC	NC	NC	0.418713	-0.104585	-0.0545005	-0.171598	orange		TRINITY_DN14641_c0_g1_i2	AT1G20370	Down	NC	NC	NC	0.757483	-0.0894741	-0.0166221	0.0265113	darkolivegreen		6
AT1G20380	NC	Down	Down	Down	-0.00666714	-0.803675	-0.537105	-0.559674	floralwhite		TRINITY_DN18833_c0_g1_i1	AT1G20380	NC	NC	NC	NC	0.314164	0.0257248	-0.0688794	0.0226059	darkred		4
AT1G20380	NC	Up	Up	Up	-0.00666714	-0.803675	-0.537105	-0.559674	darkgrey		TRINITY_DN18833_c0_g1_i1	AT1G20380	NC	NC	NC	Up	-0.163348	-0.110339	-0.0370773	-0.226877	black		5
AT1G20380	NC	Down	Down	Down	-0.00666714	-0.803675	-0.537105	-0.559674	black		TRINITY_DN18833_c0_g1_i1	AT1G20380	NC	Down	Down	NC	-0.491154	-0.403981	-0.418424	-0.292334	darkolivegreen		6
AT1G20460	Up	Up	Up	Up	-0.723618	-0.446583	-0.605016	-0.539704	lightsteelblue1		isotig30889	AT1G20460	Up	NC	NC	NC	0.728358	0.217505	0.291878	0.262332	black		5
AT1G20530	NC	Up	Up	NC	0.178513	-0.375593	-0.571371	-0.0520287	darkgrey		TRINITY_DN11249_c0_g1_i1	AT1G20530	Up	NC	Up	NC	-0.310708	-0.259882	-0.340657	-0.210132	black		5
AT1G20530	NC	Down	Down	NC	0.178513	-0.375593	-0.571371	-0.0520287	orange		TRINITY_DN11249_c0_g1_i1	AT1G20530	Down	Down	NC	NC	-0.739184	-0.552671	-0.269218	-0.303901	darkolivegreen		6
AT1G20540	Up	Up	NC	Up	-0.504131	-0.611058	-0.144321	-0.410934	lightsteelblue1		isotig16152	AT1G20540	Up	NC	NC	Up	-1.32913	-0.620849	-0.569751	-1.02561	darkmagenta		5
AT1G20550	Down	NC	NC	Down	0.566472	0.274742	0.116003	0.562572	darkred		TRINITY_DN1538_c0_g1_i1	AT1G20550	NC	NC	NC	NC	-0.422649	-0.0123545	-0.619353	-0.294539	darkviolet		4
AT1G20560	NC	Up	Up	Up	-0.188777	-0.348163	-0.391546	-0.515117	darkgrey		isotig11390	AT1G20560	Up	Up	Up	Up	-0.179327	-1.42909	-1.32967	-1.50937	darkmagenta		5
AT1G20560	NC	Down	Down	Down	-0.188777	-0.348163	-0.391546	-0.515117	floralwhite		isotig11390	AT1G20560	Down	Down	Down	Down	-0.179327	-1.42909	-1.32967	-1.50937	darkolivegreen		6
AT1G20575	Up	Up	Up	Up	-0.554814	-0.586758	-0.27008	-0.476014	lightsteelblue1		isotig26396	AT1G20575	NC	NC	Up	NC	0.147452	-0.1278	-0.647761	0.0814473	black		5
AT1G20610	NC	Up	Up	Up	-0.177119	-0.84377	-0.603836	-0.731783	darkgrey		TRINITY_DN16223_c0_g2_i1	AT1G20610	NC	Up	Up	Up	0.244884	0.557223	0.597358	0.844917	black		5
AT1G20610	NC	Down	Down	Down	-0.177119	-0.84377	-0.603836	-0.731783	darkorange2		TRINITY_DN16223_c0_g2_i1	AT1G20610	NC	Down	Down	Down	0.244884	0.557223	0.597358	0.844917	skyblue1		6
AT1G20640	Up	NC	NC	NC	-3.19424	-0.137287	0.128345	0.121321	thistle1		isotig13225	AT1G20640	NC	Up	Up	Up	0.0551144	0.208527	0.195879	0.346534	black		5
AT1G20670	Up	NC	NC	Up	-0.31978	-0.0864483	-0.0081036	0.283405	thistle1		isotig19950	AT1G20670	NC	NC	NC	Up	0.0678053	-0.0401643	0.0388745	-0.058497	black		5
AT1G20690	Up	Up	NC	Up	1.28104	-1.31577	-0.964	-1.35797	darkgrey		isotig34795	AT1G20690	Up	Up	Up	Up	1.2129	-0.679004	-0.964793	-1.13219	plum2		5
AT1G20690	Down	Down	NC	Down	1.28104	-1.31577	-0.964	-1.35797	orange		isotig34795	AT1G20690	Down	Down	Down	Down	1.2129	-0.679004	-0.964793	-1.13219	darkolivegreen		6
AT1G20780	Down	Down	NC	NC	1.2667	0.455203	0.159534	0.331416	darkred		isotig20786	AT1G20780	Up	Up	NC	Up	-1.45809	-0.543074	-0.369212	-0.657391	black		12
AT1G20780	Down	Down	NC	NC	1.2667	0.455203	0.159534	0.331416	darkred		isotig20786	AT1G20780	Up	Up	NC	Up	-1.45809	-0.543074	-0.369212	-0.657391	black		12
AT1G20816	NC	Up	Up	Up	-0.0685379	-0.620221	-0.429967	-0.539926	lightsteelblue1		isotig32189	AT1G20816	Up	Up	Up	Up	-0.486872	-0.352749	-0.439581	-0.540848	darkmagenta		5
AT1G20816	NC	Down	Down	Down	-0.0685379	-0.620221	-0.429967	-0.539926	orange		isotig32189	AT1G20816	Down	Down	Down	Down	-0.486872	-0.352749	-0.439581	-0.540848	darkolivegreen		6
AT1G20823	Up	Up	NC	NC	-0.395131	-0.444058	-0.208715	-0.115809	thistle1		isotig31062	AT1G20823	NC	NC	Up	Up	-0.212475	-0.199649	-0.238667	-0.239606	plum2		5
AT1G20850	Up	NC	Up	Up	-1.12701	-0.766877	-1.29191	-1.19773	darkgrey		isotig16236	AT1G20850	Up	Up	NC	Up	-1.26324	-0.611052	-0.443867	-1.07617	darkmagenta		5
AT1G20880	Up	Up	Up	Up	-0.532647	-0.817335	-0.782595	-0.668981	lightsteelblue1		isotig22826	AT1G20880	Up	Up	NC	NC	-3.44994	-1.29958	-0.699008	-0.850686	black		5
AT1G20890	NC	Up	Up	Up	-0.0223555	-1.00598	-1.18024	-1.10167	darkgrey		isotig02597	AT1G20890	NC	NC	NC	Up	0.484298	-0.0518053	-0.0852053	0.0635864	black		5
AT1G20890	NC	Down	Down	Down	-0.0223555	-1.00598	-1.18024	-1.10167	darkred		isotig02597	AT1G20890	NC	Down	Down	Down	0.139509	-0.636818	-0.717436	-0.509106	darkolivegreen		6
AT1G20900	NC	NC	NC	NC	-0.516142	-0.0193115	-0.273286	-0.510415	lightcyan		isotig28944	AT1G20900	NC	NC	NC	NC	0.880216	-0.718816	-0.654027	-0.460724	darkgreen		13
AT1G20910	NC	NC	NC	NC	-0.0772071	0.643106	0.00678079	-0.0895579	darkgrey		isotig09256	AT1G20910	Down	Down	Down	Down	1.17273	0.723591	0.76936	0.652492	darkolivegreen		10
AT1G20910	NC	NC	NC	NC	-0.0772071	-0.184432	0.00678079	-0.0895579	lightcyan		isotig09256	AT1G20910	Down	Down	Down	Down	1.17273	0.723591	0.76936	0.652492	darkolivegreen		2
AT1G20910	NC	Up	NC	NC	-0.0772071	-0.184432	0.00678079	-0.0895579	lightsteelblue1		isotig09256	AT1G20910	Up	Up	Up	Up	1.17273	0.723591	0.76936	0.652492	black		5
AT1G20910	NC	Down	NC	NC	-0.0772071	-0.184432	0.00678079	-0.0895579	orange		isotig09256	AT1G20910	Down	Down	Down	Down	1.17273	0.723591	0.76936	0.652492	darkolivegreen		6
AT1G20910	NC	NC	NC	NC	-0.0772071	0.643106	0.00678079	-0.0895579	brown		isotig09256	AT1G20910	Up	Up	Up	Up	1.17273	0.723591	0.76936	0.652492	darkmagenta		9
AT1G20920	Up	Up	Up	Up	-0.560545	-1.54727	-1.51743	-1.59521	lightsteelblue1		isotig04690	AT1G20920	Up	Up	Up	Up	-0.691084	-0.703256	-0.868746	-0.675804	darkmagenta		5
AT1G20960	NC	Up	NC	NC	0.13122	-0.173494	0.0514268	-0.142297	darkgrey		isotig18960	AT1G20960	NC	Up	Up	Up	0.097923	-0.157857	-0.0409085	-0.102203	darkmagenta		5
AT1G20960	NC	Down	NC	NC	0.13122	-0.173494	0.0514268	-0.142297	orange		isotig18960	AT1G20960	Down	NC	NC	NC	-0.463934	-0.0637618	0.10079	0.133898	skyblue1		6
AT1G21010	Up	NC	NC	NC	-1.41015	0.453101	-0.432358	0.158836	lightsteelblue1		isotig10457	AT1G21010	Up	NC	Up	NC	1.94413	-0.365026	-1.3552	-0.189502	darkmagenta		5
AT1G21090	NC	NC	NC	NC	-0.220532	-0.148069	0.320983	0.212127	cyan		isotig27613	AT1G21090	NC	NC	NC	NC	0.668031	0.482193	0.499271	0.256999	darkred		15
AT1G21090	NC	Up	Up	Up	-0.0482719	0.130873	-0.137706	-0.0914261	darkgrey		isotig27613	AT1G21090	NC	NC	NC	NC	0.0624825	0.0145103	-0.0158205	0.0189278	darkred		7
AT1G21090	NC	NC	NC	Down	-0.220532	0.468762	0.320983	0.212127	floralwhite		isotig27613	AT1G21090	NC	NC	NC	NC	0.0301798	-0.060478	-0.0953069	0.0195256	darkred		8
AT1G21200	Up	Up	Up	Up	0.369077	-0.355322	-0.418264	-0.37624	darkgrey		isotig23236	AT1G21200	Up	NC	Up	NC	0.447211	-0.160699	-0.281221	-0.128386	darkmagenta		5
AT1G21200	Down	Down	Down	Down	0.369077	-0.355322	-0.418264	-0.37624	orange		isotig23236	AT1G21200	NC	Down	Down	NC	0.0221981	-0.468403	-0.411534	-0.188433	skyblue1		6
AT1G21210	Up	Up	NC	Up	-0.757387	-0.667523	-0.00904241	-0.812478	lightsteelblue1		TRINITY_DN7008_c0_g1_i1	AT1G21210	Up	NC	NC	Up	0.617372	-0.0317357	-0.062393	0.383139	darkmagenta		5
AT1G21250	NC	NC	NC	NC	0.787572	-0.052309	0.000385306	-0.266683	cyan		TRINITY_DN38256_c0_g1_i1	AT1G21250	NC	NC	NC	NC	0.340736	-0.51854	0.732256	0.602514	darkred		14
AT1G21280	Up	Up	Up	Up	-0.412667	-0.432841	-0.534858	-0.366334	lightsteelblue1		isotig30464	AT1G21280	Up	NC	NC	NC	0.591897	0.136784	0.0724466	0.219669	black		5
AT1G21320	NC	NC	NC	NC	0.372446	0.721399	0.434607	0.461365	brown		isotig23409	AT1G21320	NC	NC	NC	NC	0.794189	0.00580559	-0.146513	-0.137838	maroon		13
AT1G21340	Up	Up	Up	Up	-2.3873	-2.32208	-2.04986	-1.97745	lightsteelblue1		TRINITY_DN10819_c0_g1_i1	AT1G21340	NC	NC	NC	NC	-0.0925608	0.207472	-0.371226	0.161554	brown		3
AT1G21340	Up	Up	Up	Up	-2.3873	-2.32208	-2.04986	-1.97745	lightsteelblue1		TRINITY_DN10819_c0_g1_i1	AT1G21340	NC	NC	NC	Up	1.36659	0.0141073	-0.0828949	0.0977935	yellow		5
AT1G21350	Up	Up	Up	Up	-1.80353	-1.14061	-1.1217	-0.992121	lightsteelblue1		isotig28352	AT1G21350	Up	NC	NC	Up	0.9778	-0.253378	-0.31585	-0.417247	darkmagenta		5
AT1G21360	NC	NC	NC	NC	-0.970475	-0.115548	-0.197013	0.421759	darkgreen		isotig29885	AT1G21360	NC	NC	NC	NC	-0.170666	0.524141	0.228496	-0.280746	darkgreen		13
AT1G21370	Up	Up	Up	Up	-0.368448	-0.346849	-0.538777	-0.393766	lightsteelblue1		isotig24337	AT1G21370	Up	NC	Up	NC	0.625361	-0.235258	-0.339441	-0.214022	black		5
AT1G21390	Up	Up	Up	NC	1.22732	-0.361492	-0.58196	-0.231896	darkgrey		isotig27365	AT1G21390	NC	Up	Up	Up	-0.301591	0.773574	0.526239	0.932875	black		5
AT1G21390	Down	Down	Down	NC	1.22732	-0.361492	-0.58196	-0.231896	black		isotig27365	AT1G21390	NC	Down	Down	Down	-0.301591	0.773574	0.526239	0.932875	skyblue1		6
AT1G21410	Up	Up	Up	Up	-1.33199	-0.609727	-0.896761	-1.15226	thistle1		isotig24526	AT1G21410	Up	Up	Up	Up	-0.422722	-0.923665	-1.10149	-1.1876	darkmagenta		5
AT1G21450	NC	Up	Up	Up	-0.175061	-0.247504	-0.715254	-0.39418	lightsteelblue1		isotig14119	AT1G21450	Up	Up	Up	Up	-0.484114	-0.374399	-0.85353	-0.364016	darkmagenta		5
AT1G21450	NC	Down	Down	Down	-0.175061	-0.247504	-0.715254	-0.39418	orange		isotig14119	AT1G21450	Down	Down	Down	Down	-0.484114	-0.374399	-0.85353	-0.364016	honeydew1		6
AT1G21460	Up	Up	Up	Up	-1.95328	-1.24113	-0.78299	-1.02556	lightsteelblue1		isotig13005	AT1G21460	Up	Up	Up	Up	0.376782	0.46499	0.564086	0.497735	darkmagenta		5
AT1G21480	Up	Up	Up	Up	-1.13259	-0.366949	-0.35864	-0.404711	lightsteelblue1		isotig23887	AT1G21480	Up	NC	NC	Up	0.426771	-0.195473	-0.202891	-0.26897	black		5
AT1G21510	NC	NC	Up	Up	0.356758	-0.370121	-1.19002	-0.687125	darkgrey		TRINITY_DN36511_c0_g1_i1	AT1G21510	NC	Up	NC	Up	0.329192	0.133302	0.124764	0.230908	white		5
AT1G21510	NC	NC	Down	Down	0.356758	-0.370121	-1.19002	-0.687125	black		TRINITY_DN36511_c0_g1_i1	AT1G21510	NC	NC	Down	NC	0.0316336	-0.919141	-0.960885	-0.685625	darkolivegreen		6
AT1G21510	NC	Up	Up	Up	0.356758	0.459907	-1.19002	-0.687125	darkgrey		TRINITY_DN36511_c0_g1_i1	AT1G21510	NC	NC	NC	NC	-0.0246738	0.350211	-0.0986693	-0.208895	brown		7
AT1G21510	NC	NC	Down	Down	0.356758	0.459907	-1.19002	-0.687125	floralwhite		TRINITY_DN36511_c0_g1_i1	AT1G21510	NC	NC	NC	NC	-0.0246738	0.350211	-0.0986693	-0.208895	brown		8
AT1G21550	Up	Up	Up	Up	-8.02239	-1.68924	-1.75269	-1.96942	thistle1		isotig29896	AT1G21550	Up	Up	NC	NC	0.545612	0.302601	0.167271	0.126097	black		5
AT1G21560	Up	NC	NC	NC	-1.14155	0.0654594	0.151799	0.168687	thistle1		isotig24737	AT1G21560	Up	NC	NC	NC	0.78111	0.0615259	-0.12078	-0.00468892	darkmagenta		5
AT1G21580	NC	Up	Up	Up	0.0340359	-1.76297	-1.79503	-1.87176	darkgrey		contig09453	AT1G21580	NC	Up	Up	Up	-0.155816	-0.755474	-0.942649	-0.730183	darkmagenta		5
AT1G21580	NC	Down	Down	Down	0.0340359	-1.76297	-1.79503	-1.87176	darkorange2		contig09453	AT1G21580	NC	Down	Down	Down	-0.155816	-0.755474	-0.942649	-0.730183	honeydew1		6
AT1G21640	Up	NC	NC	NC	-0.392817	0.0317027	-0.000433817	-0.0818464	thistle1		isotig20554	AT1G21640	Up	NC	Up	Up	0.331565	-0.161612	-0.528232	-0.433426	plum2		5
AT1G21650	Up	Up	Up	Up	-0.579102	-1.1282	-0.918959	-1.26287	lightgreen		isotig22149	AT1G21650	NC	NC	NC	NC	-0.591525	-0.404315	-0.60563	-0.604515	darkviolet		3
AT1G21650	Up	Up	Up	Up	-0.579102	-1.1282	-0.918959	-1.26287	darkgrey		isotig22149	AT1G21650	NC	Up	Up	Up	-0.376829	0.252943	0.065722	0.12577	black		5
AT1G21651	NC	Up	NC	NC	0.346513	-0.675075	0.107985	-0.129482	ivory		isotig12719	AT1G21651	NC	Up	Up	Up	-0.201256	-0.682075	-0.68461	-0.609956	black		5
AT1G21651	NC	Down	NC	NC	0.346513	-0.675075	0.107985	-0.129482	orange		isotig12719	AT1G21651	NC	NC	NC	Down	-0.0750777	-0.0394188	0.195478	0.0987272	lavenderblush3		6
AT1G21660	Down	Down	Down	Down	0.266573	0.258016	0.311058	0.321222	orange		isotig13634	AT1G21660	Up	Up	Up	Up	-0.329759	-0.327099	-0.388602	-0.406605	black		12
AT1G21700	NC	Down	NC	NC	0.000303481	1	0.235511	0.0740244	orange		isotig08653	AT1G21700	NC	NC	NC	NC	0.0243236	0.056275	-0.125943	-0.000371886	maroon		8
AT1G21740	Up	NC	NC	NC	-1.62992	-0.242829	-0.0976491	-0.0344608	thistle1		isotig32895	AT1G21740	Up	NC	NC	NC	0.517668	-0.0647919	-0.0210131	-0.0535405	black		5
AT1G21760	Up	Up	Up	Up	-0.444062	-0.33537	-0.259376	-0.393958	lightsteelblue1		isotig25645	AT1G21760	Up	Up	Up	Up	-0.733156	-0.260087	-0.390664	-0.313785	black		5
AT1G21770	NC	NC	NC	NC	-0.106649	-0.149615	0.133064	0.13896	cyan		isotig19520	AT1G21770	NC	NC	NC	NC	-0.246976	0.257618	-0.150888	0.247805	darkred		14
AT1G21840	Up	NC	NC	NC	0.592418	-0.0658102	0.0591392	-0.231159	darkgrey		isotig17352	AT1G21840	NC	NC	NC	Up	0.0684212	0.52793	0.428467	0.895656	black		5
AT1G21840	Down	NC	NC	NC	0.592418	-0.0658102	0.0591392	-0.231159	orange		isotig17352	AT1G21840	NC	NC	Down	NC	0.179619	-1.11758	-1.3045	-1.30767	darkolivegreen		6
AT1G21900	Up	Up	Up	Up	-0.478136	-1.12132	-0.919883	-0.816546	lightsteelblue1		isotig27845	AT1G21900	Up	NC	Up	NC	0.362883	-0.160021	-0.353931	-0.179672	black		5
AT1G21910	NC	NC	NC	NC	-1.11055	-0.956128	-0.631689	-0.816812	honeydew1		isotig07061	AT1G21910	Up	NC	Up	Up	-1.78108	-0.979931	-1.23486	-1.47234	plum2		1
AT1G21910	Up	Up	Up	Up	-1.11055	-0.956128	-0.631689	-0.816812	lightsteelblue1		isotig07061	AT1G21910	Up	NC	Up	Up	-1.78108	-0.979931	-1.23486	-1.47234	black		5
AT1G21930	NC	Up	Up	Up	-0.055571	0.683873	0.949944	0.655171	turquoise		isotig33612	AT1G21930	NC	Down	Down	Down	0.160107	0.863434	1.61952	1.05017	skyblue1		11
AT1G21930	NC	Up	Up	Up	-0.055571	0.683873	0.949944	0.655171	turquoise		isotig33612	AT1G21930	NC	Down	Down	Down	0.160107	0.863434	1.61952	1.05017	skyblue1		11
AT1G22020	Up	NC	Up	Up	-0.354206	0.00330636	-0.271544	-0.214435	thistle1		isotig02683	AT1G22020	NC	Up	Up	Up	-0.260107	-0.462174	-0.607816	-0.4026	darkmagenta		5
AT1G22040	Up	Up	Up	Up	-1.34541	-0.622376	-0.943777	-1.01128	lightsteelblue1		isotig22582	AT1G22040	Up	Up	Up	Up	-0.238419	-0.538005	-0.591865	-0.617932	darkmagenta		5
AT1G22110	Up	NC	NC	NC	-5.34817	-0.171485	0.36505	-0.0520174	thistle1		isotig30946	AT1G22110	Up	NC	NC	NC	-0.86217	0.137185	-0.0501242	0.210775	plum2		5
AT1G22160	Up	Up	Up	Up	0.518237	-0.823568	-1.20403	-1.26012	darkgrey		TRINITY_DN35742_c0_g1_i1	AT1G22160	Up	NC	NC	NC	0.942953	0.170999	0.111008	-0.086725	darkmagenta		5
AT1G22160	Down	Down	Down	Down	0.518237	-0.823568	-1.20403	-1.26012	floralwhite		TRINITY_DN35742_c0_g1_i1	AT1G22160	NC	NC	NC	Down	0.3395	-0.00251146	-0.152623	0.0484733	darkolivegreen		6
AT1G22180	Down	Down	Down	Down	1.29666	1.19463	0.683807	0.65031	darkred		isotig26256	AT1G22180	NC	NC	Up	NC	0.0890164	0.136847	-0.907345	-0.256044	yellow		12
AT1G22190	Up	Up	Up	Up	-1.40843	-1.35339	-2.37851	-1.18671	lightsteelblue1		isotig14829	AT1G22190	NC	Up	NC	Up	0.441176	-0.250278	-0.306506	-0.224965	yellow		5
AT1G22200	Up	NC	Up	Up	0.198706	-0.153012	-0.246054	-0.211248	lightsteelblue1		isotig11497	AT1G22200	NC	Up	Up	Up	0.208905	-0.610807	-0.705218	-0.4791	plum2		5
AT1G22200	Down	NC	Down	Down	0.198706	-0.153012	-0.246054	-0.211248	floralwhite		isotig11497	AT1G22200	NC	Down	Down	Down	0.208905	-0.610807	-0.705218	-0.4791	darkolivegreen		6
AT1G22260	NC	NC	NC	NC	0.900204	0.470546	0.0779657	0.0475707	darkgrey		isotig36849	AT1G22260	NC	Up	NC	NC	-1.27297	-0.160432	-0.5387	0.087582	darkmagenta		1
AT1G22260	Up	Up	NC	NC	0.900204	0.470546	0.0779657	0.0475707	darkgrey		isotig36849	AT1G22260	NC	NC	NC	Up	-0.425105	-0.44549	-0.736085	-0.647404	darkmagenta		5
AT1G22260	Down	Down	NC	NC	0.900204	0.470546	0.0779657	0.0475707	orange		isotig36849	AT1G22260	Down	NC	NC	NC	0.408056	0.0569925	-0.0922799	0.0699236	darkolivegreen		6
AT1G22275	NC	Up	Up	Up	0.0280309	-0.609746	-0.691347	-1.0488	darkgrey		TRINITY_DN7328_c0_g1_i1	AT1G22275	NC	NC	Up	NC	-0.31765	-0.183068	-0.748321	-0.711226	darkmagenta		5
AT1G22275	NC	Down	Down	Down	0.0280309	-0.609746	-0.691347	-1.0488	black		TRINITY_DN7328_c0_g1_i1	AT1G22275	NC	NC	NC	Down	-1.23528	-0.911971	-0.961324	-1.52973	darkolivegreen		6
AT1G22370	Up	Up	Up	Up	-1.512	-1.01985	-1.1547	-1.33843	darkgrey		TRINITY_DN31850_c0_g1_i1	AT1G22370	Up	NC	Up	Up	1.49972	-0.335346	-2.51603	-1.57895	yellow		5
AT1G22380	Up	Up	Up	Up	-1.08278	-1.98598	-2.15704	-2.2833	darkgrey		TRINITY_DN13991_c0_g1_i1	AT1G22380	Up	Up	NC	Up	1.62373	0.848608	0.603083	1.14347	darkmagenta		5
AT1G22400	NC	NC	Up	Up	0.52212	0.0575499	-0.621122	-1.23204	lightgreen		isotig12443	AT1G22400	Up	Up	Up	Up	1.53671	0.33318	0.51655	0.578052	plum2		5
AT1G22400	NC	NC	Down	Down	0.52212	0.0575499	-0.621122	-1.23204	black		isotig12443	AT1G22400	Down	Down	Down	Down	1.53671	0.33318	0.51655	0.578052	darkolivegreen		6
AT1G22430	Up	NC	Up	NC	0.568133	-0.016519	-0.281051	0.0129866	lightsteelblue1		TRINITY_DN24337_c3_g6_i1	AT1G22430	NC	Up	Up	Up	0.140651	-1.53282	-1.91977	-1.58235	darkmagenta		5
AT1G22430	Down	NC	Down	NC	0.568133	-0.016519	-0.281051	0.0129866	black		TRINITY_DN24337_c3_g6_i1	AT1G22430	NC	Down	Down	Down	0.140651	-1.53282	-1.91977	-1.58235	darkolivegreen		6
AT1G22440	Up	NC	NC	NC	-1.01691	-0.0172584	0.000167783	0.0997988	thistle1		isotig32976	AT1G22440	Up	NC	NC	NC	0.697126	0.121911	0.228047	0.104256	floralwhite		5
AT1G22560	Up	Up	Up	Up	-0.99512	-1.25711	-1.14107	-0.887762	lightsteelblue1		isotig22267	AT1G22560	NC	Up	Up	Up	-0.565415	-1.44908	-1.70993	-1.44659	darkmagenta		5
AT1G22650	Up	NC	Up	NC	1.15731	-0.0136842	-1.31459	-0.19552	lavenderblush3		isotig22918	AT1G22650	NC	NC	Up	NC	-0.211839	-0.0541678	0.372668	0.117913	plum2		5
AT1G22650	Down	NC	Down	NC	1.15731	-0.0136842	-1.31459	-0.19552	darkorange2		isotig22918	AT1G22650	Down	NC	NC	NC	-0.449733	0.174609	-0.24518	0.198812	darkolivegreen		6
AT1G22660	Up	Up	Up	Up	-0.340586	-0.570834	-0.386389	-0.354908	darkgrey		isotig08191	AT1G22660	Up	Up	Up	Up	-3.10095	-1.80242	-1.72641	-1.71257	black		5
AT1G22690	Up	Up	NC	NC	-0.765159	0.800434	0.341672	-0.221818	lightgreen		isotig33967	AT1G22690	NC	Up	NC	Up	-0.735417	-1.49908	-0.807325	-1.68852	white		5
AT1G22690	Down	Down	NC	NC	-0.765159	0.800434	0.341672	-0.221818	orange		isotig33967	AT1G22690	Down	NC	NC	Down	-0.632292	-0.183199	-0.26658	-0.897822	darkolivegreen		6
AT1G22730	NC	NC	NC	NC	0.116472	-0.128255	0.0199152	-0.0536195	cyan		isotig14895	AT1G22730	NC	NC	NC	NC	-0.181126	-1.53317	-2.51952	-1.37825	darkred		14
AT1G22730	Up	Up	NC	NC	0.116472	-0.128255	0.0199152	-0.0536195	lightsteelblue1		isotig14895	AT1G22730	Up	Up	NC	NC	-1.47587	-0.410285	-0.200002	-0.262431	darkmagenta		5
AT1G22730	Down	Down	NC	NC	0.116472	-0.128255	0.0199152	-0.0536195	orange		isotig14895	AT1G22730	NC	Down	Down	NC	-0.181126	-1.53317	-2.51952	-1.37825	skyblue1		6
AT1G22750	Up	NC	Up	NC	-0.857738	0.194699	0.325836	-0.0590906	thistle1		isotig12567	AT1G22750	NC	Up	Up	Up	0.0367735	0.7583	0.694474	0.380929	darkmagenta		5
AT1G22830	NC	Up	Up	Up	0.153291	-1.02671	-1.14321	-0.709284	lightgreen		isotig29771	AT1G22830	NC	NC	NC	NC	-0.744604	-0.329924	-0.859017	-0.579259	darkgreen		3
AT1G22830	NC	Up	Up	Up	0.153291	-1.02671	-1.14321	-0.709284	darkgrey		isotig29771	AT1G22830	NC	Up	NC	Up	-0.68386	-0.428663	-0.448804	-0.383014	darkmagenta		5
AT1G22830	NC	Down	Down	Down	0.153291	-1.02671	-1.14321	-0.709284	floralwhite		isotig29771	AT1G22830	NC	Down	Down	NC	-0.169618	0.339156	0.334849	0.586588	darkolivegreen		6
AT1G22850	Up	Up	Up	Up	-0.50288	-0.618439	-0.642918	-0.667359	lightsteelblue1		isotig22283	AT1G22850	NC	Up	Up	Up	0.172046	0.939437	1.17105	0.817458	darkmagenta		5
AT1G22860	Up	Up	NC	Up	-0.535795	-0.580239	-0.201183	-0.345797	lightsteelblue1		isotig17848	AT1G22860	NC	Up	NC	Up	-0.0227094	-0.867268	-0.31294	-0.694785	darkmagenta		5
AT1G22870	NC	NC	Up	NC	-0.032405	-0.298183	-0.35498	-0.217327	lightsteelblue1		isotig25904	AT1G22870	NC	Up	Up	Up	0.715132	0.206036	0.445315	0.361568	yellow		5
AT1G22870	NC	NC	Down	NC	-0.032405	-0.298183	-0.35498	-0.217327	orange		isotig25904	AT1G22870	NC	NC	Down	NC	0.293838	-0.45697	-0.652905	-0.0140828	darkolivegreen		6
AT1G22880	NC	Up	Up	NC	0.205143	-0.609833	-0.475817	-0.210186	darkgrey		TRINITY_DN19978_c0_g1_i1	AT1G22880	Up	Up	Up	NC	0.524955	-0.344036	-0.397421	-0.218134	plum2		5
AT1G22880	NC	Down	Down	NC	0.205143	-0.609833	-0.475817	-0.210186	darkorange2		TRINITY_DN19978_c0_g1_i1	AT1G22880	Down	Down	Down	NC	0.524955	-0.344036	-0.397421	-0.218134	lavenderblush3		6
AT1G22930	NC	Up	Up	Up	-0.242171	-0.888149	-0.873416	-0.923276	lightsteelblue1		isotig20414	AT1G22930	Up	Up	NC	NC	-0.358437	0.183827	0.119241	0.0850834	black		5
AT1G22930	NC	Down	Down	Down	-0.242171	-0.888149	-0.873416	-0.923276	orange		isotig20414	AT1G22930	Down	NC	Down	NC	-0.652544	-0.226823	-0.528085	-0.335287	honeydew1		6
AT1G22950	Up	Up	Up	Up	0.273929	-0.606351	-0.373704	-0.383287	darkgrey		isotig11418	AT1G22950	NC	Up	Up	Up	-0.00149943	0.675133	0.362118	0.530726	black		5
AT1G22950	Down	Down	Down	Down	0.273929	-0.606351	-0.373704	-0.383287	black		isotig11418	AT1G22950	NC	NC	Down	Down	0.0727443	-0.184469	0.0845235	0.0545709	darkolivegreen		6
AT1G22960	Up	NC	Up	Up	-0.552424	-0.2456	-0.649841	-0.534698	lightsteelblue1		isotig28207	AT1G22960	Up	Up	NC	Up	-1.16263	-0.658408	-0.141188	-0.475585	darkmagenta		5
AT1G22970	Up	Up	NC	Up	0.39399	-0.313191	-0.0418384	-0.363873	darkgrey		isotig26259	AT1G22970	Up	Up	NC	NC	0.648668	-0.303668	-0.195661	-0.210066	black		5
AT1G22970	Down	Down	NC	Down	0.39399	-0.313191	-0.0418384	-0.363873	darkred		isotig26259	AT1G22970	Down	NC	Down	NC	0.625361	-0.235258	-0.339441	-0.214022	skyblue1		6
AT1G22985	Up	Up	Up	Up	-1.35426	-0.94984	-0.740702	-0.806927	lightsteelblue1		isotig29042	AT1G22985	Up	NC	NC	NC	-0.34984	0.0590868	0.117258	-0.17072	darkmagenta		5
AT1G23020	NC	Up	NC	NC	0.0629168	-0.519631	0.275533	0.118483	lightsteelblue1		TRINITY_DN20599_c0_g1_i2	AT1G23020	Up	Up	Up	Up	-0.76196	-0.790924	-0.575217	-0.69314	black		5
AT1G23020	NC	Down	NC	NC	0.0629168	-0.519631	0.275533	0.118483	orange		TRINITY_DN20599_c0_g1_i2	AT1G23020	Down	Down	Down	Down	-0.76196	-0.790924	-0.575217	-0.69314	lavenderblush3		6
AT1G23040	Up	NC	NC	Up	-0.699699	-0.305279	-0.189276	-0.764432	thistle1		isotig32326	AT1G23040	NC	Up	NC	Up	-0.167674	-0.361001	-0.167631	-0.409748	black		5
AT1G23090	Up	Up	Up	Up	-1.6286	-0.597716	-0.726058	-0.69081	thistle1		isotig33023	AT1G23090	Up	Up	Up	Up	0.972714	0.617067	0.98505	0.587529	darkmagenta		5
AT1G23120	NC	NC	NC	NC	-0.248204	0.197463	-0.42344	-0.687605	darkgrey		isotig34130	AT1G23120	NC	NC	NC	NC	0.352155	-0.554868	-0.27188	-0.634014	darkgreen		13
AT1G23120	NC	NC	Up	Up	-0.248204	0.197463	-0.42344	-0.687605	darkgrey		isotig34130	AT1G23120	Up	Up	Up	Up	-0.0418851	-0.603573	-0.50444	-0.266153	darkmagenta		5
AT1G23120	NC	NC	Down	Down	-0.248204	0.197463	-0.42344	-0.687605	floralwhite		isotig34130	AT1G23120	NC	Down	Down	Down	-0.230298	-0.446672	-0.370416	-0.420056	skyblue1		6
AT1G23130	Up	NC	Up	Up	-0.732516	-0.189389	-0.479505	-0.537814	lightsteelblue1		TRINITY_DN7319_c0_g1_i2	AT1G23130	NC	Up	Up	Up	0.280372	-0.82699	-1.27267	-1.20965	lightyellow		5
AT1G23180	Up	Up	NC	Up	-3.57912	-0.391687	-0.230318	-0.35353	thistle1		TRINITY_DN24829_c0_g2_i1	AT1G23180	Up	NC	Up	NC	0.514581	-0.218768	-0.520426	-0.272038	black		5
AT1G23280	NC	Up	NC	Up	0.285592	-0.459894	-0.155559	-0.357814	darkgrey		isotig05677	AT1G23280	Up	Up	Up	Up	0.990312	0.890695	1.16897	1.13597	darkmagenta		5
AT1G23280	NC	Down	NC	Down	0.285592	-0.459894	-0.155559	-0.357814	darkred		isotig05677	AT1G23280	Down	Down	Down	Down	0.990312	0.890695	1.16897	1.13597	darkolivegreen		6
AT1G23310	Up	Up	Up	Up	-0.499418	-0.474494	-0.684872	-0.841023	lightsteelblue1		isotig14434	AT1G23310	Up	NC	NC	NC	-0.282018	0.0783269	-0.0807888	0.119482	darkmagenta		5
AT1G23330	Up	NC	Up	Up	-1.90115	-0.258059	-0.5117	-0.550295	thistle1		isotig22517	AT1G23330	Up	Up	Up	Up	-3.61813	-1.10842	-0.566689	-0.75071	black		5
AT1G23400	Up	Up	Up	Up	-0.610691	-0.469231	-0.544267	-0.584853	darkgrey		TRINITY_DN19324_c0_g1_i2	AT1G23400	NC	NC	Up	Up	-0.0128568	0.2391	0.313961	0.342728	darkmagenta		5
AT1G23460	Up	NC	Up	Up	-0.776425	-0.433906	-0.542787	-0.826606	darkgrey		isotig15470	AT1G23460	NC	Up	Up	Up	0.102368	0.166962	0.288555	0.22423	plum2		5
AT1G23480	NC	Down	Down	Down	-0.0951118	1.19625	0.449031	0.460915	orange		isotig22551	AT1G23480	NC	Up	Up	Up	-0.0374309	-1.0547	-1.53447	-1.54521	lightyellow		12
AT1G23530	NC	Down	NC	Down	0.560716	0.11909	0.484668	0.994944	orange		isotig28861	AT1G23530	NC	NC	NC	NC	-0.103497	-0.106518	-0.141511	-0.118253	brown		8
AT1G23540	Up	NC	NC	NC	0.121795	-0.414706	-0.321233	-0.131284	lightsteelblue1		isotig11426	AT1G23540	Up	NC	Up	Up	1.58358	-0.590796	-1.15993	-1.26199	lightyellow		5
AT1G23540	NC	NC	Down	NC	0.121795	-0.414706	-0.321233	-0.131284	orange		isotig11426	AT1G23540	Down	NC	Down	Down	1.58358	-0.590796	-1.15993	-1.26199	darkolivegreen		6
AT1G23710	NC	Up	Up	Up	-0.78098	-1.60683	-2.82313	-1.21341	red		isotig26688	AT1G23710	Up	NC	NC	NC	0.697366	0.363273	-0.0312873	-0.0690044	plum2		5
AT1G23740	Up	Up	Up	Up	-1.58726	-0.434344	-0.740587	-0.71704	thistle1		isotig21121	AT1G23740	NC	Up	NC	Up	-0.163505	-0.353104	-0.111639	-0.412344	darkmagenta		5
AT1G23750	NC	Up	Up	Up	-0.202691	-0.32519	-0.654738	-0.931748	darkgrey		isotig32906	AT1G23750	Up	NC	NC	NC	0.276293	0.0749292	0.136502	-0.158353	darkmagenta		5
AT1G23750	NC	Down	Down	Down	-0.202691	-0.32519	-0.654738	-0.931748	black		isotig32906	AT1G23750	NC	NC	Down	NC	0.146396	-0.0120937	0.145155	0.232929	darkolivegreen		6
AT1G23780	Up	Up	Up	Up	-0.234045	-0.443198	-0.424021	-0.469159	lightsteelblue1		isotig23272	AT1G23780	Up	NC	NC	NC	0.173236	0.0857956	0.129428	0.0580635	black		5
AT1G23780	Down	Down	Down	Down	-0.234045	-0.443198	-0.424021	-0.469159	black		isotig23272	AT1G23780	Down	NC	NC	NC	-0.33975	-0.0269193	0.0685637	0.0997041	darkolivegreen		6
AT1G23790	Down	Down	Down	Down	1.51338	1.12303	0.883612	1.34841	floralwhite		TRINITY_DN7015_c1_g1_i1	AT1G23790	NC	NC	NC	NC	0.799672	0.111847	0.0561428	-0.162923	darkred		4
AT1G23860	Up	Up	Up	Up	-0.578885	-1.19057	-0.703548	-0.817376	lightsteelblue1		isotig24283	AT1G23860	NC	NC	NC	NC	0.142932	0.00706089	0.159466	-0.0101769	darkred		3
AT1G23860	Up	Up	Up	Up	-0.578885	-1.19057	-0.703548	-0.817376	lightsteelblue1		isotig24283	AT1G23860	NC	NC	NC	Up	0.154529	-0.140561	-0.120316	-0.234559	darkmagenta		5
AT1G23870	Up	NC	Up	NC	-1.10629	-0.0340368	-1.18929	-0.0732398	red		isotig20658	AT1G23870	Up	NC	NC	NC	-1.09539	-0.0668322	-0.0519071	0.135727	darkmagenta		5
AT1G23950	NC	Up	Up	Up	0.00539396	-0.318582	-0.276029	-0.47657	darkgrey		TRINITY_DN21391_c0_g1_i2	AT1G23950	Up	NC	NC	NC	-0.651619	0.0703238	0.133361	0.0173396	plum2		5
AT1G23950	NC	Down	Down	Down	0.00539396	-0.318582	-0.276029	-0.47657	floralwhite		TRINITY_DN21391_c0_g1_i2	AT1G23950	NC	Down	Down	Down	0.0602872	-0.165155	-0.247701	-0.176485	skyblue1		6
AT1G23980	Up	NC	Up	Up	-1.17403	-0.179142	-0.751348	-0.482215	thistle1		isotig24288	AT1G23980	Up	Up	Up	Up	-0.571233	-0.450403	-0.3938	-0.334203	black		5
AT1G24030	Up	Up	Up	Up	-0.843766	-1.50185	-1.47499	-1.74569	darkgrey		isotig31608	AT1G24030	Up	NC	NC	NC	-0.210811	-0.120064	-0.0274236	-0.0777303	black		5
AT1G24040	Up	Up	Up	Up	-0.460695	-0.560765	-0.611641	-0.746933	lightsteelblue1		isotig15397	AT1G24040	NC	NC	Up	Up	0.493214	-0.0287675	0.158669	0.0340017	plum2		5
AT1G24050	NC	Down	Down	Down	0.0341838	0.282647	0.462686	0.306019	orange		isotig29711	AT1G24050	Up	Up	Up	Up	0.282988	0.574684	0.937261	0.824947	black		12
AT1G24090	Up	Up	Up	Up	0.847992	-0.853523	-1.14113	-1.36613	darkgrey		isotig23968	AT1G24090	Up	Up	Up	Up	1.14929	0.945388	1.06153	1.05093	darkmagenta		5
AT1G24090	Down	Down	Down	Down	0.847992	-0.853523	-1.14113	-1.36613	orange		isotig23968	AT1G24090	Down	Down	Down	Down	1.14929	0.945388	1.06153	1.05093	darkolivegreen		6
AT1G24095	Up	Up	Up	Up	-0.892913	-2.72282	-2.31005	-2.5919	darkgrey		isotig31646	AT1G24095	Up	Up	Up	Up	-3.30201	-1.25324	-1.09826	-1.31641	black		5
AT1G24100	Up	Up	Up	Up	0.671237	-0.877326	-1.02206	-0.709792	darkgrey		isotig23946	AT1G24100	Up	Up	Up	Up	0.731898	-0.975882	-0.826307	-0.987193	darkmagenta		5
AT1G24100	Down	Down	Down	Down	0.671237	-0.877326	-1.02206	-0.709792	floralwhite		isotig23946	AT1G24100	Down	Down	Down	Down	0.731898	-0.975882	-0.826307	-0.987193	lavenderblush3		6
AT1G24130	NC	NC	NC	NC	0.588963	0.41123	-0.46855	0.537647	brown		isotig25348	AT1G24130	NC	NC	NC	NC	0.111855	-0.0900368	0.2915	-0.0934764	darkred		13
AT1G24130	Up	NC	Up	Up	0.588963	0.41123	-0.46855	0.537647	red		isotig25348	AT1G24130	NC	NC	NC	Up	-0.0937766	-0.0378164	0.220386	0.108932	white		5
AT1G24130	Down	NC	Down	Down	0.588963	0.41123	-0.46855	0.537647	orange		isotig25348	AT1G24130	NC	NC	NC	Down	0.0452652	0.0224619	-0.105659	0.227995	skyblue1		6
AT1G24148	Up	NC	Up	Up	1.2814	-0.21203	-0.879465	-0.697763	darkgrey		TRINITY_DN19581_c0_g1_i2	AT1G24148	NC	Up	Up	NC	-0.131259	0.570836	0.405021	-0.0320127	darkmagenta		5
AT1G24148	Down	NC	Down	Down	1.2814	-0.21203	-0.879465	-0.697763	orange		TRINITY_DN19581_c0_g1_i2	AT1G24148	Down	NC	Down	NC	1.45235	0.58586	0.982055	0.180825	darkolivegreen		6
AT1G24150	Down	NC	NC	NC	1.11665	0.217755	-0.0372453	0.350093	orange		TRINITY_DN22066_c0_g1_i1	AT1G24150	NC	Up	Up	Up	-0.380507	-1.0728	-1.42254	-0.731156	darkmagenta		12
AT1G24160	NC	Down	NC	Down	0.171189	0.242712	0.175533	0.581119	orange		TRINITY_DN12155_c0_g3_i1	AT1G24160	NC	NC	NC	NC	0.0489065	-0.0781745	-0.086713	0.101732	maroon		8
AT1G24210	NC	Up	Up	Up	0.0377317	-0.826506	-1.33726	-1.28229	darkgrey		TRINITY_DN18403_c0_g1_i3	AT1G24210	Up	Up	Up	Up	-0.847116	-1.03812	-1.30268	-1.18344	darkmagenta		5
AT1G24210	NC	Down	Down	Down	0.0377317	-0.826506	-1.33726	-1.28229	floralwhite		TRINITY_DN18403_c0_g1_i3	AT1G24210	Down	Down	Down	Down	-0.847116	-1.03812	-1.30268	-1.18344	darkolivegreen		6
AT1G24220	NC	NC	NC	NC	0	-0.00276141	-0.877269	-0.686017	darkgrey		isotig09369	AT1G24220	NC	NC	NC	NC	-0.535245	-0.386355	0.409077	0.821732	darkviolet		13
AT1G24230	NC	NC	NC	NC	0.258742	0.0240487	0.334236	0.290175	cyan		isotig09368	AT1G24230	NC	NC	NC	NC	-0.0484588	-0.153489	-0.207275	-0.0435139	indianred4		13
AT1G24260	NC	NC	NC	NC	-0.54764	-0.252605	0.419982	-1.01253	cyan		isotig30400	AT1G24260	NC	NC	NC	NC	-0.670476	-0.991994	0.0328098	-0.672011	darkgreen		14
AT1G24267	Up	Up	Up	Up	-0.472015	-0.602819	-0.392736	-0.481968	lightsteelblue1		isotig23675	AT1G24267	NC	Down	Down	Down	0.13972	0.34966	0.315726	0.346178	skyblue1		11
AT1G24267	Up	Up	Up	Up	-0.472015	-0.602819	-0.392736	-0.481968	lightsteelblue1		isotig23675	AT1G24267	NC	Up	Up	Up	0.13972	0.34966	0.315726	0.346178	black		5
AT1G24280	Up	NC	Up	NC	0.57368	0.277771	-1.2716	0.00911196	red		isotig14300	AT1G24280	Up	Up	Up	Up	-0.645194	-1.13745	-1.74847	-1.31671	darkmagenta		5
AT1G24280	Down	NC	Down	NC	0.57368	0.277771	-1.2716	0.00911196	orange		isotig14300	AT1G24280	Down	Down	Down	Down	-0.645194	-1.13745	-1.74847	-1.31671	darkolivegreen		6
AT1G24330	NC	Up	Up	Up	-0.0265656	-0.651321	-1.22039	-0.587081	red		isotig21024	AT1G24330	NC	Up	Up	Up	0.151065	-0.68328	-0.861965	-0.614333	white		5
AT1G24330	NC	Down	Down	Down	-0.0265656	-0.651321	-1.22039	-0.587081	orange		isotig21024	AT1G24330	NC	Down	Down	Down	0.151065	-0.68328	-0.861965	-0.614333	darkolivegreen		6
AT1G24340	Up	Up	Up	Up	-0.704071	-0.524691	-0.615393	-0.836927	lightsteelblue1		isotig21535	AT1G24340	Up	Up	Up	Up	0.464648	-0.288888	-0.298346	-0.380037	darkmagenta		5
AT1G24380	NC	Up	Up	Up	-0.634313	-1.40191	-1.49937	-2.51342	royalblue		TRINITY_DN14653_c0_g1_i1	AT1G24380	NC	NC	NC	NC	0.0449348	-0.149813	-0.308951	-0.408743	navajowhite2		3
AT1G24460	NC	Up	Up	Up	-0.123124	-0.673222	-0.679176	-0.49972	darkgrey		isotig25324	AT1G24460	NC	Up	Up	Up	0.521755	0.484212	0.572149	0.584341	plum2		5
AT1G24460	NC	Down	Down	Down	-0.123124	-0.673222	-0.679176	-0.49972	floralwhite		isotig25324	AT1G24460	NC	Down	NC	Down	0.359993	0.348679	0.391819	0.44169	darkolivegreen		6
AT1G24490	Up	NC	NC	NC	0.282739	-0.142476	-0.158503	0.113856	darkgrey		isotig22516	AT1G24490	Up	Up	Up	Up	0.763816	0.72915	0.490029	0.481956	darkmagenta		5
AT1G24490	Down	NC	NC	NC	0.282739	-0.142476	-0.158503	0.113856	orange		isotig22516	AT1G24490	Down	Down	Down	Down	0.763816	0.72915	0.490029	0.481956	darkolivegreen		6
AT1G24600	NC	Up	Up	Up	-0.533135	-2.32234	-1.88559	-2.48276	darkgrey		isotig36449	AT1G24600	NC	NC	NC	Up	-0.0110067	-0.309466	-0.62536	-0.892311	white		5
AT1G24620	NC	NC	NC	NC	0.196805	0.151456	0.414665	0.00894756	darkgrey		isotig28942	AT1G24620	NC	NC	NC	NC	0.847914	0.461779	0.199014	0.341614	darkred		13
AT1G24620	NC	NC	Up	Up	0.196805	0.151456	0.414665	0.00894756	darkgrey		isotig28942	AT1G24620	Up	Up	NC	Up	0.847914	0.461779	0.199014	0.341614	black		5
AT1G24620	NC	Down	Down	NC	0.196805	0.151456	0.414665	0.00894756	orange		isotig28942	AT1G24620	Down	Down	NC	Down	0.847914	0.461779	0.199014	0.341614	honeydew1		6
AT1G24706	NC	Up	NC	NC	-0.0724447	-0.344365	-0.119708	-0.195323	lightsteelblue1		isotig18400	AT1G24706	NC	Up	Up	Up	-0.14453	-1.0783	-1.73759	-1.67465	darkmagenta		5
AT1G24706	NC	Down	NC	NC	-0.0724447	-0.344365	-0.119708	-0.195323	black		isotig18400	AT1G24706	NC	Down	Down	Down	-0.14453	-1.0783	-1.73759	-1.67465	darkolivegreen		6
AT1G24880	NC	Up	Up	Up	-0.659023	-1.99987	-2.22593	-2.38448	darkgrey		TRINITY_DN21316_c0_g2_i4	AT1G24880	NC	Up	Up	Up	0.0899512	-0.520991	-0.801912	-0.720202	black		5
AT1G25290	NC	NC	Down	NC	-0.217	0.0801416	0.248673	0.0847864	orange		isotig11881	AT1G25290	NC	NC	NC	NC	-0.34368	0.0210099	0.0894159	-0.145352	maroon		8
AT1G25350	NC	Up	NC	NC	0.0135835	-0.195018	-0.0463281	-0.145609	lightsteelblue1		isotig21119	AT1G25350	Up	Up	NC	NC	-0.244908	-0.224623	-0.0814597	-0.0960198	darkmagenta		5
AT1G25350	NC	Down	NC	NC	0.0135835	-0.195018	-0.0463281	-0.145609	floralwhite		isotig21119	AT1G25350	Down	NC	Down	NC	0.622499	0.198634	0.295892	0.127085	darkolivegreen		6
AT1G25360	Up	Up	Up	Up	0.834842	-0.800843	-1.31493	-0.968581	darkgrey		TRINITY_DN1173_c0_g1_i1	AT1G25360	NC	Up	Up	NC	-0.052259	-0.593277	-0.507369	-0.419927	black		5
AT1G25360	Down	Down	Down	Down	0.834842	-0.800843	-1.31493	-0.968581	orange		TRINITY_DN1173_c0_g1_i1	AT1G25360	NC	Down	Down	NC	-0.00530251	-1.45986	-1.63378	-1.16241	honeydew1		6
AT1G25370	Up	Up	Up	Up	0.703712	-0.746565	-0.924293	-0.767167	darkgrey		isotig10162	AT1G25370	Up	NC	NC	NC	-0.33354	-0.0523526	0.1114	-0.0351596	black		5
AT1G25370	Down	Down	Down	Down	0.703712	-0.746565	-0.924293	-0.767167	orange		isotig10162	AT1G25370	Down	NC	NC	NC	1.06754	0.133392	-0.412116	0.18916	honeydew1		6
AT1G25380	NC	NC	Down	Down	0.0698363	0.14917	0.193015	0.247134	orange		isotig23443	AT1G25380	NC	NC	NC	NC	-0.0994009	-0.216182	-0.32611	-0.162649	maroon		4
AT1G25440	NC	NC	NC	NC	-0.250467	-0.247844	0.12703	0.184848	cyan		isotig12464	AT1G25440	NC	NC	NC	NC	0.597972	0.408222	0.343167	0.629913	darkred		14
AT1G25540	Up	Up	NC	Up	-0.511934	-0.323857	-0.194112	-0.421569	lightsteelblue1		isotig11851	AT1G25540	Up	Up	Up	Up	-2.07604	0.235897	0.474356	0.316908	black		5
AT1G25570	Down	NC	NC	NC	0.333233	0.0315112	-0.0792002	0.0403617	darkred		isotig21554	AT1G25570	NC	Up	Up	Up	0.140523	-0.349696	-0.20104	-0.371567	darkmagenta		12
AT1G25682	Up	NC	Up	NC	-0.483078	-0.216137	-0.260883	0.0211658	thistle1		isotig17512	AT1G25682	NC	Up	Up	Up	-0.049155	0.411072	0.466304	0.297432	floralwhite		5
AT1G26130	Up	NC	NC	NC	0.447262	-0.183179	-0.119973	-0.0296358	darkgrey		isotig13362	AT1G26130	NC	NC	Up	Up	0.0622261	-0.665222	-0.966538	-0.598757	plum2		5
AT1G26130	Down	NC	NC	NC	0.447262	-0.183179	-0.119973	-0.0296358	orange		isotig13362	AT1G26130	NC	NC	NC	Down	-0.257173	-0.400475	-0.667379	-0.508569	darkolivegreen		6
AT1G26130	Up	Up	Up	Up	0.447262	0.0132774	-0.119973	-0.0296358	darkgrey		isotig13362	AT1G26130	NC	NC	NC	NC	-0.234457	-0.534856	-0.944954	-0.837216	darkred		7
AT1G26130	Down	NC	NC	NC	0.447262	0.0132774	-0.119973	-0.0296358	orange		isotig13362	AT1G26130	NC	NC	NC	NC	-0.234457	-0.534856	-0.944954	-0.837216	brown		8
AT1G26160	Down	Down	Down	Down	0.405448	0.636063	0.981197	1.06432	orange		isotig16833	AT1G26160	Up	Up	Up	Up	-0.371744	0.140289	0.160417	0.128574	black		12
AT1G26170	Up	NC	Up	NC	0.494058	0.183422	0.235679	-0.0626938	darkgrey		isotig20593	AT1G26170	Up	NC	Up	NC	-1.28107	0.434361	1.07825	0.967201	yellow		5
AT1G26170	Down	NC	Down	NC	0.494058	0.183422	0.235679	-0.0626938	darkorange2		isotig20593	AT1G26170	Down	NC	NC	Down	0.552998	0.195933	0.174684	0.201702	darkolivegreen		6
AT1G26180	Up	NC	NC	NC	0.370534	0.01446	0.00620635	-0.113976	lightsteelblue1		isotig26236	AT1G26180	NC	Up	Up	NC	0.196358	0.632346	0.40473	0.154585	darkmagenta		5
AT1G26180	Down	NC	NC	NC	0.370534	0.01446	0.00620635	-0.113976	black		isotig26236	AT1G26180	NC	Down	Down	NC	0.176112	0.248625	0.264386	0.134105	honeydew1		6
AT1G26230	NC	Up	Up	Up	0.0447872	-0.56093	-0.624094	-0.527667	darkgrey		isotig13751	AT1G26230	Up	Up	Up	Up	0.843679	0.412861	0.349361	0.32472	darkmagenta		5
AT1G26230	NC	Down	Down	Down	0.0447872	-0.56093	-0.624094	-0.527667	black		isotig13751	AT1G26230	Down	Down	Down	Down	0.843679	0.412861	0.349361	0.32472	darkolivegreen		6
AT1G26240	NC	NC	NC	NC	0	0	-0.0296187	-0.199402	brown		isotig31181	AT1G26240	NC	NC	NC	NC	-0.403404	-0.239072	-0.341706	-0.26731	lightblush3		13
AT1G26270	Up	NC	NC	NC	-0.718009	-0.146669	0.117448	-0.111459	thistle1		isotig21001	AT1G26270	Up	NC	NC	NC	0.507832	-0.246488	-0.321844	-0.247933	black		5
AT1G26340	NC	Up	Up	Up	-0.0507282	-0.452072	-0.304034	-0.399565	darkgrey		isotig32841	AT1G26340	NC	Up	Up	NC	0.140898	-0.366884	-0.322086	-0.153018	darkmagenta		5
AT1G26340	NC	Down	Down	Down	-0.0507282	-0.452072	-0.304034	-0.399565	floralwhite		isotig32841	AT1G26340	Down	NC	Down	NC	0.598545	0.207992	0.480771	0.177995	darkolivegreen		6
AT1G26420	NC	NC	NC	NC	0.165553	0.780047	0.241308	-0.306954	cyan		isotig17184	AT1G26420	NC	NC	NC	NC	0.825692	-0.406291	0.0848147	-0.034035	darkred		13
AT1G26470	NC	Up	Up	Up	-0.223957	-1.04495	-0.391661	-0.869627	lightsteelblue1		isotig31786	AT1G26470	NC	Up	Up	Up	0.178874	0.359882	0.599138	0.574116	black		5
AT1G26470	NC	Down	Down	Down	-0.223957	-1.04495	-0.391661	-0.869627	orange		isotig31786	AT1G26470	NC	Down	Down	Down	0.178874	0.359882	0.599138	0.574116	honeydew1		6
AT1G26500	Up	Up	Up	Up	0.769581	-1.00341	-1.64297	-1.19873	darkgrey		TRINITY_DN2406_c0_g2_i1	AT1G26500	Up	Up	Up	NC	-0.559891	-0.588673	-0.806057	-0.42765	darkmagenta		5
AT1G26500	Down	Down	Down	Down	0.769581	-1.00341	-1.64297	-1.19873	black		TRINITY_DN2406_c0_g2_i1	AT1G26500	Down	Down	Down	NC	-0.559891	-0.588673	-0.806057	-0.42765	skyblue1		6
AT1G26520	Down	NC	Down	NC	0.812037	0.0807155	0.308228	0.29728	floralwhite		isotig25477	AT1G26520	Down	NC	NC	NC	0.315557	0.0697316	0.126646	0.0203001	darkolivegreen		6
AT1G26580	NC	Up	Up	Up	-0.155836	-1.59641	-1.22642	-1.34849	darkgrey		isotig09271	AT1G26580	Up	Up	Up	Up	-0.732159	-1.01151	-0.63548	-0.68626	darkmagenta		5
AT1G26580	NC	Down	Down	Down	-0.155836	-1.59641	-1.22642	-1.34849	darkred		isotig09271	AT1G26580	Down	Down	Down	Down	-0.732159	-1.01151	-0.63548	-0.68626	darkolivegreen		6
AT1G26600	Up	Up	NC	NC	-1.17388	-0.820981	-0.570628	-0.585236	lightsteelblue1		TRINITY_DN12989_c0_g2_i1	AT1G26600	Up	NC	NC	NC	0.26301	0.163035	0.186498	-2.61067e-05	plum2		5
AT1G26610	NC	Up	Up	Up	-0.461447	-1.18846	-1.40021	-1.67123	darkgrey		TRINITY_DN33261_c0_g1_i1	AT1G26610	NC	NC	Up	Up	0.282383	-0.201589	-0.0347957	-0.117929	black		5
AT1G26670	Up	Up	NC	Up	-0.934159	-0.344521	-0.115683	-0.555992	lightsteelblue1		isotig28373	AT1G26670	Up	Up	Up	Up	-0.296512	0.533532	0.674642	0.415966	darkmagenta		5
AT1G26680	NC	NC	NC	NC	0.06378	0.454532	-0.0588567	-0.2391	lightcyan		TRINITY_DN4056_c0_g1_i1	AT1G26680	NC	NC	NC	NC	0.147679	0.307236	0.0723096	0.536903	darkviolet		13
AT1G26690	Up	Up	Up	Up	-1.19862	-1.17315	-1.0764	-1.16967	lightsteelblue1		isotig14336	AT1G26690	Up	Up	Up	Up	-0.85853	-0.627871	-0.366966	-0.392197	darkmagenta		5
AT1G26770	NC	NC	Up	NC	0.176736	-0.258573	-0.625828	-0.465267	red		isotig16890	AT1G26770	NC	Up	NC	NC	0.0493662	-0.329597	-0.0387396	-0.23617	lightyellow		5
AT1G26770	NC	NC	Down	NC	0.176736	-0.258573	-0.625828	-0.465267	red		isotig16890	AT1G26770	Down	NC	NC	NC	1.47511	0.239775	-0.0767391	-0.434625	skyblue1		6
AT1G26800	Up	NC	Up	NC	-5.28198	0.0672582	0.868303	0.274477	thistle1		isotig30466	AT1G26800	Up	NC	Up	NC	-0.445838	-0.160892	-0.289192	-0.104586	darkmagenta		5
AT1G26800	Down	NC	Down	NC	-5.28198	0.0672582	0.868303	0.274477	floralwhite		isotig30466	AT1G26800	Down	NC	Down	NC	-1.72638	0.0370816	-0.553562	0.297658	darkolivegreen		6
AT1G26830	Up	Up	Up	Up	-0.265842	-0.546001	-0.406241	-0.5121	lightsteelblue1		isotig21147	AT1G26830	NC	Down	Down	Down	0.0856597	0.462614	0.367509	0.411599	skyblue1		11
AT1G26830	Up	Up	Up	Up	-0.265842	-0.546001	-0.406241	-0.5121	lightsteelblue1		isotig21147	AT1G26830	NC	Up	Up	Up	0.0856597	0.462614	0.367509	0.411599	plum2		5
AT1G26830	Down	Down	Down	Down	-0.265842	-0.546001	-0.406241	-0.5121	darkred		isotig21147	AT1G26830	NC	Down	Down	Down	0.0856597	0.462614	0.367509	0.411599	skyblue1		6
AT1G26900	NC	Up	Up	Up	-0.378289	-0.698597	-0.684978	-0.576448	darkgrey		TRINITY_DN19994_c0_g1_i1	AT1G26900	NC	Up	NC	Up	-0.279352	0.80814	0.117339	0.681988	black		5
AT1G26970	NC	Up	Up	Up	0.557653	-1.45166	-2.10839	-1.58813	darkgrey		TRINITY_DN10355_c0_g1_i1	AT1G26970	NC	NC	Up	NC	-0.101998	0.0382226	0.239335	0.147483	black		5
AT1G26970	NC	Down	Down	Down	0.557653	-1.45166	-2.10839	-1.58813	floralwhite		TRINITY_DN10355_c0_g1_i1	AT1G26970	NC	NC	Down	NC	-0.597803	-0.142636	-1.35296	-0.913843	darkolivegreen		6
AT1G27000	Up	Up	Up	Up	-0.275886	-0.215547	-0.27435	-0.531353	lightsteelblue1		isotig09911	AT1G27000	Up	Up	Up	Up	0.265262	0.378474	0.41797	0.331617	darkmagenta		5
AT1G27000	Down	Down	Down	Down	-0.275886	-0.215547	-0.27435	-0.531353	darkorange2		isotig09911	AT1G27000	Down	Down	Down	Down	0.265262	0.378474	0.41797	0.331617	darkolivegreen		6
AT1G27070	NC	Up	Up	Up	0.203303	-0.555199	-0.512479	-0.423915	lightsteelblue1		isotig20571	AT1G27070	NC	Up	NC	Up	-0.0623763	-0.810661	-0.755304	-0.5991	lightyellow		5
AT1G27070	NC	Down	Down	Down	0.203303	-0.555199	-0.512479	-0.423915	orange		isotig20571	AT1G27070	NC	Down	Down	NC	-0.418903	-0.495883	-0.61676	-0.411356	darkolivegreen		6
AT1G27080	Up	Up	NC	NC	-1.00871	0.697687	-0.337779	0.360031	red		TRINITY_DN11724_c0_g1_i1	AT1G27080	NC	Up	Up	Up	-0.396212	-0.784985	-1.55582	-1.02307	plum2		5
AT1G27080	Down	Down	NC	NC	-1.00871	0.697687	-0.337779	0.360031	darkred		TRINITY_DN11724_c0_g1_i1	AT1G27080	NC	Down	Down	Down	-0.396212	-0.784985	-1.55582	-1.02307	darkolivegreen		6
AT1G27090	Up	NC	NC	NC	-2.52621	-0.233268	0.253302	-0.0752825	thistle1		isotig16666	AT1G27090	Up	NC	NC	NC	-0.282967	-0.160673	-0.0742614	0.119576	darkmagenta		5
AT1G27100	NC	NC	Up	NC	-0.347528	-0.0978945	-0.917986	0.160292	red		isotig25275	AT1G27100	Up	Up	Up	Up	-2.13181	-2.01582	-2.11215	-2.15662	darkmagenta		5
AT1G27110	Up	Up	Up	Up	0.97533	-0.663208	-1.22962	-1.16174	darkgrey		isotig22619	AT1G27110	Up	NC	Up	Up	-1.99205	-1.29668	-1.55804	-1.34109	darkmagenta		5
AT1G27110	Down	Down	Down	Down	0.97533	-0.663208	-1.22962	-1.16174	floralwhite		isotig22619	AT1G27110	Down	NC	Down	Down	-1.99205	-1.29668	-1.55804	-1.34109	skyblue1		6
AT1G27170	Up	Up	Up	Up	-2.70445	-1.22692	-1.30113	-1.59138	lightsteelblue1		isotig13601	AT1G27170	NC	NC	Up	Up	0.469123	0.322189	0.450441	0.723604	black		5
AT1G27180	Up	NC	NC	NC	0.795695	-0.000657174	-0.223888	-0.0212286	darkgrey		TRINITY_DN28278_c0_g1_i1	AT1G27180	Up	NC	NC	NC	0.423972	0.321905	0.19614	0.134175	lightyellow		5
AT1G27180	Down	NC	NC	NC	0.795695	-0.000657174	-0.223888	-0.0212286	darkred		TRINITY_DN28278_c0_g1_i1	AT1G27180	NC	Down	Down	Down	-0.174697	-0.386104	-0.300832	-0.295273	darkolivegreen		6
AT1G27190	Up	NC	Up	Up	-0.451993	-0.260501	-0.530203	-0.342916	darkgrey		isotig21850	AT1G27190	Up	Up	Up	Up	-0.507123	-0.791526	-0.744813	-0.889105	darkmagenta		5
AT1G27200	NC	Up	Up	Up	0.0971801	-1.08094	-1.73649	-0.690778	darkgrey		isotig21891	AT1G27200	Up	Up	Up	Up	-1.1554	-1.15497	-1.0595	-1.20248	black		5
AT1G27200	NC	Down	Down	Down	0.0971801	-1.08094	-1.73649	-0.690778	orange		isotig21891	AT1G27200	Down	Down	Down	Down	-1.1554	-1.15497	-1.0595	-1.20248	lavenderblush3		6
AT1G27290	Up	NC	Up	NC	-1.42098	0.0816992	-1.06275	0.0302328	lightsteelblue1		isotig17602	AT1G27290	Up	Up	NC	Up	-0.869603	0.664256	0.241041	0.713179	darkmagenta		5
AT1G27300	Up	NC	NC	NC	-0.919316	0.13841	-0.0667604	0.130058	thistle1		isotig10790	AT1G27300	NC	Up	Up	Up	0.409967	0.684545	0.99126	0.721638	darkmagenta		5
AT1G27310	NC	Up	NC	NC	-0.192301	-0.303541	-0.157774	-0.180639	lightsteelblue1		isotig12114	AT1G27310	Up	Up	Up	Up	0.0593998	0.319595	0.615882	0.268005	yellow		5
AT1G27310	NC	Down	NC	NC	-0.192301	-0.303541	-0.157774	-0.180639	black		isotig12114	AT1G27310	NC	NC	Down	NC	-0.104162	-0.337044	-0.561749	-0.37092	skyblue1		6
AT1G27310	NC	Up	Up	Up	-0.192301	0.0804691	-0.157774	-0.180639	lightsteelblue1		isotig12114	AT1G27310	NC	NC	NC	NC	-0.34368	0.0210099	0.0894159	-0.145352	indianred4		7
AT1G27310	NC	Down	NC	NC	-0.192301	0.0804691	-0.157774	-0.180639	orange		isotig12114	AT1G27310	NC	NC	NC	NC	-0.276304	0.092922	0.107128	-0.0919478	maroon		8
AT1G27320	Up	Up	Up	Up	-0.45728	-0.400584	-0.411302	-0.528125	lightsteelblue1		isotig27152	AT1G27320	NC	NC	NC	Up	-0.563125	-0.502788	-0.719425	-0.750536	black		5
AT1G27330	Up	Up	Up	Up	-1.5199	-1.97631	-1.6607	-1.42404	lightsteelblue1		isotig18652	AT1G27330	Up	Up	NC	Up	-2.43768	-1.04718	-0.262034	-0.558842	black		5
AT1G27385	Up	Up	Up	Up	-1.17439	-1.05978	-0.727762	-0.855625	lightsteelblue1		isotig30006	AT1G27385	Up	Up	NC	NC	-0.378555	-0.30619	-0.235677	-0.0261862	darkmagenta		5
AT1G27410	Up	Up	Up	Up	-1.39898	-1.72736	-1.32691	-1.45525	lightsteelblue1		isotig24471	AT1G27410	Up	Up	Up	Up	-0.404197	-0.60548	-0.408608	-0.631129	darkmagenta		5
AT1G27420	Up	Up	Up	Up	-1.45716	-2.29575	-1.11427	-1.5381	lightsteelblue1		isotig26122	AT1G27420	Up	Up	NC	Up	-0.475187	-0.50895	-0.32998	-0.451902	darkmagenta		5
AT1G27440	NC	Up	Up	Up	0.175097	-0.841889	-0.891977	-0.672434	darkgrey		isotig24065	AT1G27440	NC	NC	Up	NC	-0.474299	-0.50699	-0.750459	-0.636026	darkmagenta		5
AT1G27440	NC	Down	Down	Down	0.175097	-0.841889	-0.891977	-0.672434	orange		isotig24065	AT1G27440	NC	NC	NC	Down	-0.268128	-0.273858	0.27937	-0.370131	darkolivegreen		6
AT1G27470	Up	Up	NC	NC	0.378477	-0.298724	-0.163333	-0.239117	darkgrey		TRINITY_DN23192_c0_g2_i2	AT1G27470	NC	Up	Up	Up	0.166575	0.28865	0.421972	0.367112	white		5
AT1G27470	Down	Down	NC	NC	0.378477	-0.298724	-0.163333	-0.239117	orange		TRINITY_DN23192_c0_g2_i2	AT1G27470	NC	Down	Down	Down	0.166575	0.28865	0.421972	0.367112	darkolivegreen		6
AT1G27480	Up	Up	Up	Up	0.35285	-0.328433	-0.663373	-0.441142	lightsteelblue1		isotig13873	AT1G27480	Up	Up	Up	NC	1.03534	0.614082	0.382133	0.286671	darkmagenta		5
AT1G27480	Down	Down	Down	Down	0.35285	-0.328433	-0.663373	-0.441142	orange		isotig13873	AT1G27480	Down	Down	Down	NC	1.03534	0.614082	0.382133	0.286671	darkolivegreen		6
AT1G27510	Up	Up	Up	Up	-0.858668	-0.790706	-0.786422	-0.92546	lightsteelblue1		isotig21631	AT1G27510	Up	NC	NC	NC	0.00598791	-0.0892791	-0.261379	-0.0500766	black		5
AT1G27510	Up	Up	Up	Up	-0.858668	2.75487e-28	-0.786422	-0.92546	lightsteelblue1		isotig21631	AT1G27510	NC	NC	NC	NC	0.17186	-0.128803	-0.225923	-0.240934	navajowhite2		7
AT1G27520	NC	Up	Up	Up	-0.0558149	-0.506957	-0.400834	-0.618481	lightsteelblue1		isotig06088	AT1G27520	NC	Up	Up	NC	-0.00530251	-1.45986	-1.63378	-1.16241	darkmagenta		5
AT1G27520	NC	Down	Down	Down	-0.0558149	-0.506957	-0.400834	-0.618481	orange		isotig06088	AT1G27520	NC	NC	Down	Down	0.474937	-0.795537	-1.91945	-1.19264	darkolivegreen		6
AT1G27530	Up	Up	Up	Up	-0.635221	-0.572259	-0.411566	-0.569117	lightsteelblue1		isotig30270	AT1G27530	NC	Down	Down	Down	0.130723	0.815129	1.14522	0.859058	skyblue1		11
AT1G27530	Up	Up	Up	Up	-0.635221	-0.572259	-0.411566	-0.569117	lightsteelblue1		isotig30270	AT1G27530	NC	Up	Up	Up	0.130723	0.815129	1.14522	0.859058	darkmagenta		5
AT1G27595	NC	Down	NC	NC	0.208006	0.376069	0.108478	-0.0139421	black		isotig13588	AT1G27595	NC	NC	NC	NC	0.010872	0.0623722	0.0599195	0.0478664	navajowhite2		4
AT1G27650	Up	Up	Up	Up	-0.446816	-0.644802	-0.338767	-0.324656	lightsteelblue1		isotig09769	AT1G27650	Up	Up	Up	Up	-1.94645	-0.289158	-0.299549	-0.273338	black		5
AT1G27670	NC	NC	Up	NC	-0.0663248	-0.383976	-1.48053	-0.350831	red		isotig27212	AT1G27670	Up	NC	NC	NC	-1.10599	-0.646011	-0.0616592	-0.699339	plum2		5
AT1G27670	NC	NC	Down	NC	-0.0663248	-0.383976	-1.48053	-0.350831	orange		isotig27212	AT1G27670	NC	NC	Down	NC	-0.683234	0.849317	1.43707	0.997728	skyblue1		6
AT1G27690	NC	Up	Up	Up	-0.0394012	-0.432892	-0.532374	-0.413423	lightsteelblue1		isotig15048	AT1G27690	NC	NC	Up	Up	-0.285081	-0.409717	-0.742574	-0.701729	darkmagenta		5
AT1G27690	NC	Down	Down	Down	-0.0394012	-0.432892	-0.532374	-0.413423	orange		isotig15048	AT1G27690	Down	NC	NC	NC	-0.423311	-0.0361505	-0.0309741	0.00420501	darkolivegreen		6
AT1G27710	NC	NC	Down	NC	-0.657946	0.083816	1.39517	0.0825295	darkorange2		TRINITY_DN40061_c0_g1_i1	AT1G27710	NC	NC	NC	NC	-0.180865	0.0809388	-0.417287	-0.0178628	darkgreen		4
AT1G27720	Up	NC	NC	NC	-1.11534	0.512315	-0.513191	-0.236953	thistle1		isotig21802	AT1G27720	Up	Up	Up	Up	0.98987	0.614268	0.473901	0.671897	darkmagenta		5
AT1G27720	Down	NC	NC	NC	-1.11534	0.512315	-0.513191	-0.236953	floralwhite		isotig21802	AT1G27720	Down	Down	Down	Down	0.98987	0.614268	0.473901	0.671897	darkolivegreen		6
AT1G27730	Up	Up	Up	Up	-2.23736	-1.34493	-1.72493	-1.32725	lightsteelblue1		isotig28578	AT1G27730	Up	NC	NC	NC	-1.49454	-0.798122	-1.13779	0.00615257	black		5
AT1G27752	NC	Up	NC	Up	-0.217357	-0.314641	-0.137873	-0.317394	lightsteelblue1		TRINITY_DN18473_c0_g1_i1	AT1G27752	NC	Up	Up	Up	0.00846356	-0.434453	-0.60463	-0.396439	darkmagenta		5
AT1G27752	NC	Down	NC	Down	-0.217357	-0.314641	-0.137873	-0.317394	floralwhite		TRINITY_DN18473_c0_g1_i1	AT1G27752	NC	Down	Down	Down	0.00846356	-0.434453	-0.60463	-0.396439	lavenderblush3		6
AT1G27770	NC	NC	Up	NC	-0.578619	-0.137026	-1.31186	-0.24483	red		isotig20531	AT1G27770	Up	Up	Up	Up	-2.04292	-0.751651	-1.03222	-0.818954	darkmagenta		5
AT1G27850	Up	Up	Up	Up	0.320427	0.00437892	0.0737246	0.074896	lightsteelblue1		isotig11015	AT1G27850	NC	NC	NC	NC	0.0168214	-0.00854694	-0.0685276	-0.21309	darkred		7
AT1G27850	Down	Down	NC	NC	0.320427	0.00437892	0.0737246	0.074896	orange		isotig11015	AT1G27850	NC	NC	NC	NC	0.140785	0.00251112	-0.125029	-0.0514958	darkred		8
AT1G27900	NC	Up	Up	Up	-0.170801	-0.438919	-0.427137	-0.583758	darkgrey		TRINITY_DN22015_c0_g1_i1	AT1G27900	Up	NC	NC	NC	-0.779066	-0.405551	-0.363834	-0.370301	black		5
AT1G27900	NC	Down	Down	Down	-0.170801	-0.438919	-0.427137	-0.583758	darkred		TRINITY_DN22015_c0_g1_i1	AT1G27900	NC	NC	Down	Down	0.712509	-0.383822	-0.591191	-0.479696	darkolivegreen		6
AT1G27920	Up	Up	Up	Up	0.578004	-0.676966	-0.867418	-0.937703	lightsteelblue1		isotig06448	AT1G27920	NC	NC	Up	Up	0.0979199	-0.0356431	0.218178	0.249879	plum2		5
AT1G27920	Down	Down	Down	Down	0.578004	-0.676966	-0.867418	-0.937703	orange		isotig06448	AT1G27920	NC	NC	Down	Down	0.681259	-0.253917	-1.28392	-1.35854	darkolivegreen		6
AT1G28060	NC	NC	NC	NC	0.072412	-0.136713	-0.0642071	-0.0200073	darkgrey		isotig14116	AT1G28060	Down	NC	NC	NC	0.204424	0.0779547	0.000953633	0.0862963	darkolivegreen		2
AT1G28060	NC	Up	NC	NC	0.072412	-0.136713	-0.0642071	-0.0200073	darkgrey		isotig14116	AT1G28060	Up	NC	NC	NC	-0.716235	0.37857	0.56337	0.20947	darkmagenta		5
AT1G28060	NC	Down	NC	NC	0.072412	-0.136713	-0.0642071	-0.0200073	floralwhite		isotig14116	AT1G28060	Down	NC	NC	NC	0.204424	0.0779547	0.000953633	0.0862963	darkolivegreen		6
AT1G28080	NC	NC	NC	NC	-0.635732	0.0880779	-0.808477	-0.936559	darkgrey		TRINITY_DN28970_c0_g1_i1	AT1G28080	NC	NC	NC	NC	-0.211839	-0.170684	0.455955	0.0269722	lightblush3		13
AT1G28080	Up	NC	Up	Up	-0.635732	0.0880779	-0.808477	-0.936559	darkgrey		TRINITY_DN28970_c0_g1_i1	AT1G28080	NC	NC	NC	Up	0.290382	0.0889	-0.334029	-0.427134	black		5
AT1G28120	Up	NC	NC	NC	-0.497683	0.0123303	-0.118039	-0.149886	thistle1		isotig16017	AT1G28120	Up	Up	Up	Up	0.614257	0.444149	0.366184	0.54848	black		5
AT1G28190	NC	Up	Up	Up	-0.389965	-0.919883	-1.31753	-0.741496	red		isotig28675	AT1G28190	Up	NC	NC	NC	-1.09965	-0.173914	-0.107747	-0.0224478	black		5
AT1G28210	NC	Up	Up	Up	0.0731623	-1.52208	-1.23437	-1.33133	darkgrey		TRINITY_DN23564_c0_g1_i1	AT1G28210	NC	NC	Up	Up	0.0550997	-0.178653	-0.265573	-0.278515	darkmagenta		5
AT1G28210	NC	Down	Down	Down	0.0731623	-1.52208	-1.23437	-1.33133	orange		TRINITY_DN23564_c0_g1_i1	AT1G28210	Down	NC	NC	Down	1.16757	0.00360327	0.0945801	0.363204	skyblue1		6
AT1G28310	NC	NC	NC	Up	0.091903	0.0695533	-0.116827	-0.176293	lightsteelblue1		isotig15404	AT1G28310	Up	Up	Up	Up	-0.91515	-0.477059	-0.401493	-0.645216	black		5
AT1G28310	NC	NC	NC	Down	0.091903	0.0695533	-0.116827	-0.176293	orange		isotig15404	AT1G28310	Down	Down	Down	Down	-0.91515	-0.477059	-0.401493	-0.645216	darkolivegreen		6
AT1G28360	NC	NC	NC	NC	-0.536624	-0.195138	0.202667	-0.0728771	cyan		isotig11894	AT1G28360	NC	NC	NC	NC	-1.03908	-0.438093	0.121247	-0.0679154	darkred		14
AT1G28370	NC	Up	Up	NC	-0.73033	-1.69449	-2.52381	-1.07003	red		isotig30865	AT1G28370	Up	NC	NC	NC	-0.609737	-0.013648	-0.163845	-0.309004	darkmagenta		5
AT1G28400	NC	Up	Up	Up	-0.31698	-1.31755	-1.34172	-1.31924	darkgrey		isotig16590	AT1G28400	Up	Up	Up	NC	0.495281	0.607685	0.715163	0.190263	darkmagenta		5
AT1G28410	NC	NC	NC	NC	0.17058	0.086126	-0.0561825	-0.259001	darkgrey		TRINITY_DN22050_c0_g1_i5	AT1G28410	NC	NC	NC	NC	-0.0502831	0.168666	-0.112901	0.0142494	darkred		14
AT1G28410	Up	NC	NC	Up	0.17058	0.086126	-0.0561825	-0.259001	darkgrey		TRINITY_DN22050_c0_g1_i5	AT1G28410	NC	NC	NC	Up	-0.111754	-0.175433	0.0324988	-0.503056	black		5
AT1G28410	Down	NC	NC	Down	0.17058	0.086126	-0.0561825	-0.259001	floralwhite		TRINITY_DN22050_c0_g1_i5	AT1G28410	NC	NC	NC	Down	0.0519912	0.0830172	0.146726	0.124041	honeydew1		6
AT1G28420	Up	NC	NC	NC	0.430813	-0.166908	-0.159915	-0.210207	lightsteelblue1		isotig20379	AT1G28420	Up	Up	Up	Up	-0.518675	-0.793714	-0.908268	-0.68976	darkmagenta		5
AT1G28420	Down	NC	NC	NC	0.430813	-0.166908	-0.159915	-0.210207	black		isotig20379	AT1G28420	Down	Down	Down	Down	-0.518675	-0.793714	-0.908268	-0.68976	darkolivegreen		6
AT1G28480	NC	NC	NC	NC	0.0768654	-0.00344785	-0.268772	0.0585912	cyan		isotig32484	AT1G28480	NC	NC	NC	NC	-0.0257946	0.0294659	-0.358356	0.161395	maroon		13
AT1G28530	NC	Up	NC	NC	-0.25341	-0.358899	-0.15919	-0.228644	darkgrey		TRINITY_DN22553_c0_g1_i1	AT1G28530	Up	Up	Up	Up	1.11624	0.919447	1.05127	1.16521	black		5
AT1G28530	NC	Down	NC	NC	-0.25341	-0.358899	-0.15919	-0.228644	floralwhite		TRINITY_DN22553_c0_g1_i1	AT1G28530	Down	Down	Down	Down	1.11624	0.919447	1.05127	1.16521	darkolivegreen		6
AT1G28580	NC	NC	Up	Up	0.29656	-0.247885	-0.614412	-0.70386	darkgrey		isotig06612	AT1G28580	Up	Up	Up	Up	2.25951	0.479053	0.482667	0.746949	yellow		5
AT1G28580	NC	NC	Down	Down	0.29656	-0.247885	-0.614412	-0.70386	floralwhite		isotig06612	AT1G28580	Down	Down	Down	Down	2.25951	0.479053	0.482667	0.746949	skyblue1		6
AT1G28610	Up	Up	Up	Up	0.706082	-0.573859	-0.781509	-0.695979	darkgrey		isotig06611	AT1G28610	Up	NC	NC	NC	-1.64983	-0.312841	-0.105816	-0.358681	darkmagenta		5
AT1G28610	Down	Down	Down	Down	0.706082	-0.573859	-0.781509	-0.695979	floralwhite		isotig06611	AT1G28610	NC	NC	NC	Down	0.518965	0.81838	0.760444	0.874341	skyblue1		6
AT1G28690	NC	Up	Up	Up	0.141236	-0.668986	-1.31206	-1.11412	darkgrey		TRINITY_DN20596_c0_g1_i1	AT1G28690	Up	Up	NC	NC	-0.311646	-0.25425	-0.0918291	-0.0708709	darkmagenta		5
AT1G28690	NC	Down	Down	Down	0.141236	-0.668986	-1.31206	-1.11412	floralwhite		TRINITY_DN20596_c0_g1_i1	AT1G28690	Down	NC	Down	NC	0.511971	-0.200996	-0.487043	-0.163221	darkolivegreen		6
AT1G28710	Up	NC	NC	NC	0.488256	-0.328724	0.0540776	-0.0823722	darkgrey		TRINITY_DN41792_c0_g1_i1	AT1G28710	Up	NC	NC	NC	-0.490118	-0.223569	-0.199212	-0.131821	darkmagenta		5
AT1G28710	Down	NC	NC	NC	0.488256	-0.328724	0.0540776	-0.0823722	black		TRINITY_DN41792_c0_g1_i1	AT1G28710	NC	NC	Down	NC	0.637174	0.413814	1.19409	0.551281	darkolivegreen		6
AT1G28815	Up	Up	NC	NC	0.630857	-0.333727	-0.14833	0.136952	darkgrey		isotig32657	AT1G28815	Up	Up	Up	Up	1.47131	0.930301	0.9655	0.778599	darkmagenta		5
AT1G28815	Down	Down	NC	NC	0.630857	-0.333727	-0.14833	0.136952	orange		isotig32657	AT1G28815	Down	Down	Down	Down	1.47131	0.930301	0.9655	0.778599	darkolivegreen		6
AT1G28960	NC	Up	Up	Up	-0.0623656	-0.652267	-0.537444	-0.533709	lightsteelblue1		isotig05735	AT1G28960	NC	Up	Up	Up	0.518991	0.652137	0.787239	0.776536	plum2		5
AT1G28960	NC	Down	Down	Down	-0.0623656	-0.652267	-0.537444	-0.533709	darkorange2		isotig05735	AT1G28960	NC	Down	NC	Down	-0.173349	-0.658889	-0.634841	-0.588784	darkolivegreen		6
AT1G29050	Up	NC	NC	NC	-0.579103	0.0525594	-0.0702736	-0.348108	thistle1		isotig24700	AT1G29050	NC	NC	Up	NC	-0.0207709	0.11904	0.391474	0.0441358	black		5
AT1G29120	NC	Down	Down	NC	-0.0628704	0.62997	0.278376	0.178225	floralwhite		isotig22722	AT1G29120	NC	NC	NC	NC	0.0649028	-0.0289031	-0.0316829	-0.114128	brown		8
AT1G29150	Up	NC	Up	NC	-2.65885	0.0103004	0.444238	0.023631	thistle1		isotig14983	AT1G29150	NC	Down	Down	Down	0.0556566	0.521121	0.753747	0.510566	skyblue1		11
AT1G29150	Up	NC	Up	NC	-2.65885	0.0103004	0.444238	0.023631	thistle1		isotig14983	AT1G29150	NC	Up	Up	Up	0.0556566	0.521121	0.753747	0.510566	darkmagenta		5
AT1G29200	NC	NC	Up	NC	-0.569586	-0.534853	-0.793369	-0.446286	lightsteelblue1		TRINITY_DN14659_c1_g2_i1	AT1G29200	NC	NC	NC	NC	-0.132357	-0.114278	-0.188551	-0.388088	brown		3
AT1G29200	NC	NC	Up	NC	-0.569586	-0.534853	-0.793369	-0.446286	lightsteelblue1		TRINITY_DN14659_c1_g2_i1	AT1G29200	Up	NC	NC	NC	-0.227886	-0.279807	0.0141683	-0.174295	black		5
AT1G29220	Up	NC	NC	NC	-0.451498	-0.114177	0.0476145	0.0566117	palevioletred3		TRINITY_DN16323_c0_g3_i2	AT1G29220	Down	Down	Down	Down	-0.215944	0.308083	0.212151	0.371358	skyblue1		11
AT1G29240	NC	Up	Up	Up	0.144055	-0.618367	-0.773232	-0.514543	darkgrey		isotig21892	AT1G29240	Up	Up	Up	NC	0.865246	-0.24054	-0.213579	-0.122449	darkmagenta		5
AT1G29240	NC	Down	Down	Down	0.144055	-0.618367	-0.773232	-0.514543	black		isotig21892	AT1G29240	Down	Down	Down	NC	0.865246	-0.24054	-0.213579	-0.122449	darkolivegreen		6
AT1G29260	Up	Up	Up	Up	-2.06423	-0.523542	-0.340741	-0.615472	thistle1		isotig26399	AT1G29260	Up	Up	Up	Up	-0.290043	0.378138	0.749997	0.37247	yellow		5
AT1G29280	NC	NC	NC	NC	0.258597	-0.0619591	-0.34944	0.032442	darkgreen		isotig10067	AT1G29280	NC	NC	NC	NC	-0.436037	-0.47405	-0.491399	-0.447443	coral2		14
AT1G29290	NC	NC	NC	NC	-0.397975	0.287788	-0.675583	-0.238824	lightblush3		isotig33966	AT1G29290	NC	Down	NC	NC	0.149693	-0.253235	-0.624974	-0.538516	honeydew1		2
AT1G29290	NC	NC	Up	NC	-0.397975	0.287788	-0.675583	-0.238824	red		isotig33966	AT1G29290	NC	NC	Up	Up	-0.354724	-0.823488	-0.832141	-0.759922	lightyellow		5
AT1G29300	NC	Up	Up	Up	0.0290333	-0.820373	-0.911957	-0.933557	lightsteelblue1		isotig15500	AT1G29300	Up	Up	Up	NC	-0.678304	-0.569922	-0.51073	-0.24578	plum2		5
AT1G29300	NC	Down	Down	Down	0.0290333	-0.820373	-0.911957	-0.933557	black		isotig15500	AT1G29300	Down	Down	Down	NC	-0.678304	-0.569922	-0.51073	-0.24578	darkolivegreen		6
AT1G29330	Up	Up	Up	Up	-0.533785	-0.644948	-0.718627	-0.639521	thistle1		isotig28766	AT1G29330	NC	Up	Up	Up	0.288326	0.284912	-0.0971294	0.0361276	black		5
AT1G29340	Up	Up	Up	Up	-0.430328	-0.504535	-1.08408	-0.635457	lightsteelblue1		isotig21163	AT1G29340	Up	Up	Up	Up	-1.91647	-0.991421	-1.0465	-0.998854	black		5
AT1G29350	NC	NC	NC	NC	-0.361905	-0.309262	-0.299294	-0.458978	darkgrey		isotig02239	AT1G29350	NC	NC	NC	NC	-0.464483	-0.843161	-1.18227	-0.891511	darkgreen		14
AT1G29350	Down	Down	Down	Down	-0.361905	-0.309262	-0.299294	-0.458978	floralwhite		isotig02239	AT1G29350	NC	Down	Down	Down	0.0102481	-0.0603943	-0.156973	-0.0405161	darkolivegreen		6
AT1G29418	Up	Up	Up	Up	0.973842	-0.909295	-1.51294	-0.707939	lightsteelblue1		isotig23719	AT1G29418	NC	Up	NC	Up	0.120195	0.878449	0.50689	0.86813	darkmagenta		5
AT1G29418	Down	Down	Down	Down	0.973842	-0.909295	-1.51294	-0.707939	black		isotig23719	AT1G29418	Down	NC	NC	Down	1.86749	0.543857	0.521824	0.793225	darkolivegreen		6
AT1G29470	Up	NC	Up	NC	-1.91386	0.2107	0.304613	0.034837	thistle1		isotig04408	AT1G29470	Up	Up	Up	Up	0.662225	-0.510432	-0.805612	-0.73398	darkmagenta		5
AT1G29500	Up	Up	NC	NC	-0.555554	0.539367	-0.188508	0.0526668	thistle1		isotig34518	AT1G29500	NC	Up	NC	Up	-0.018141	0.247549	0.05696	0.251377	darkmagenta		5
AT1G29500	Down	Down	NC	NC	-0.555554	0.539367	-0.188508	0.0526668	floralwhite		isotig34518	AT1G29500	NC	NC	Down	Down	-0.107121	0.0274412	-0.849409	-0.656359	skyblue1		6
AT1G29520	NC	Down	Down	Down	0.490291	1.43024	0.829814	1.68112	orange		isotig31253	AT1G29520	NC	NC	NC	NC	-0.128506	0.0451622	-0.0621223	0.240361	darkgreen		4
AT1G29540	NC	Up	Up	NC	-0.475044	-1.07518	-1.39148	-0.712609	red		isotig36573	AT1G29540	Up	NC	NC	Up	0.336034	-0.0378825	-0.139231	-0.269494	lightyellow		5
AT1G29690	NC	NC	Up	NC	-0.581459	-0.291519	-1.54889	-0.162455	red		isotig14048	AT1G29690	NC	NC	NC	NC	-1.68715	-0.948854	-1.31939	-1.01671	darkviolet		3
AT1G29690	NC	NC	Up	NC	-0.581459	-0.291519	-1.54889	-0.162455	red		isotig14048	AT1G29690	Up	Up	Up	Up	-1.68715	-0.948854	-1.31939	-1.01671	darkmagenta		5
AT1G29750	Up	NC	NC	NC	-0.572386	-0.188168	-0.149914	-0.224382	lightsteelblue1		isotig08547	AT1G29750	Up	Up	Up	Up	-0.903635	-3.52689	-3.80326	-3.58171	darkmagenta		5
AT1G29760	Up	Up	Up	Up	-0.520377	-0.449996	-0.561784	-0.478486	lightsteelblue1		isotig23086	AT1G29760	Up	Up	Up	Up	-0.447866	-0.356849	-0.350051	-0.339323	darkmagenta		5
AT1G29770	Up	Up	Up	Up	-3.07424	-1.51019	-0.839818	-1.22893	lightsteelblue1		TRINITY_DN1574_c0_g2_i1	AT1G29770	NC	Up	Up	NC	-0.525334	-1.65607	-1.43937	-0.897205	black		5
AT1G29800	Up	NC	NC	NC	-0.373281	0.205405	0.0614396	-0.056854	thistle1		isotig11335	AT1G29800	Up	Up	Up	Up	-1.06479	-0.646717	-0.478541	-0.44491	darkmagenta		5
AT1G29840	NC	NC	Up	NC	-0.0936238	-0.104098	-0.0287711	-0.00369387	darkgrey		TRINITY_DN6988_c1_g1_i1	AT1G29840	NC	Up	Up	Up	0.155891	-1.69307	-2.02038	-1.70233	darkmagenta		5
AT1G29840	NC	NC	NC	Down	-0.0936238	-0.104098	-0.0287711	-0.00369387	orange		TRINITY_DN6988_c1_g1_i1	AT1G29840	NC	Down	Down	Down	0.155891	-1.69307	-2.02038	-1.70233	darkolivegreen		6
AT1G29940	Up	Up	Up	Up	0.852207	-0.456768	-0.348341	-0.407893	darkgrey		isotig25519	AT1G29940	NC	NC	NC	Up	-0.192622	0.0564587	0.100367	0.239572	floralwhite		5
AT1G29940	Down	Down	Down	Down	0.852207	-0.456768	-0.348341	-0.407893	floralwhite		isotig25519	AT1G29940	Down	Down	Down	NC	0.61122	0.189203	0.048068	0.248374	skyblue1		6
AT1G29970	Up	NC	NC	NC	-0.904962	-0.339188	-0.0724726	-0.308551	turquoise		isotig28699	AT1G29970	Down	Down	Down	Down	-0.365919	0.296207	0.562801	0.363332	honeydew1		11
AT1G30010	NC	Up	Up	Up	0.0941942	-0.574571	-0.745249	-0.457678	darkgrey		TRINITY_DN13611_c0_g1_i1	AT1G30010	Up	NC	NC	NC	-0.445202	-0.163457	-0.284283	0.000475642	plum2		5
AT1G30010	NC	Down	Down	Down	0.0941942	-0.574571	-0.745249	-0.457678	orange		TRINITY_DN13611_c0_g1_i1	AT1G30010	NC	Down	Down	Down	-0.134816	-0.672329	-0.927232	-0.708147	darkolivegreen		6
AT1G30010	NC	Up	Up	Up	0.0941942	0.746649	-0.745249	-0.457678	darkgrey		TRINITY_DN13611_c0_g1_i1	AT1G30010	NC	NC	NC	NC	-0.0598038	-0.30203	-0.217013	-0.076951	maroon		7
AT1G30010	NC	Down	Down	Down	0.0941942	0.746649	-0.745249	-0.457678	floralwhite		TRINITY_DN13611_c0_g1_i1	AT1G30010	NC	NC	NC	NC	-0.0598038	-0.30203	-0.217013	-0.076951	navajowhite2		8
AT1G30050	NC	NC	Down	NC	0.181811	0	-0.62646	0	darkorange2		isotig25335	AT1G30050	NC	NC	Down	NC	0.263845	0.0620684	-0.113553	-0.170048	darkolivegreen		6
AT1G30070	Up	Up	Up	Up	-6.94432	-1.56088	-1.25899	-1.513	thistle1		isotig17055	AT1G30070	Up	Up	Up	Up	-3.87675	-0.785945	-0.32285	-0.841853	black		5
AT1G30080	NC	NC	NC	Up	-0.940143	-0.210296	-1.05281	-1.63543	lightgreen		isotig33630	AT1G30080	Up	NC	Up	Up	-1.58037	-0.0681465	-1.22983	-0.947409	black		5
AT1G30090	Up	NC	Up	Up	-0.508544	-0.171874	-0.372294	-0.476966	lightsteelblue1		isotig24027	AT1G30090	Up	Up	Up	Up	-0.339049	-0.300955	-0.331045	-0.331213	darkmagenta		5
AT1G30130	NC	Up	Up	Up	0.0517208	-0.398627	-0.34179	-0.395574	darkgrey		isotig25899	AT1G30130	NC	Up	NC	NC	0.2835	-0.446471	-0.335362	-0.051694	black		5
AT1G30130	NC	Down	Down	Down	0.0517208	-0.398627	-0.34179	-0.395574	floralwhite		isotig25899	AT1G30130	Down	NC	NC	NC	1.11726	0.109783	0.0701505	0.0563108	lavenderblush3		6
AT1G30135	NC	Up	Up	Up	0.032839	-1.33559	-2.26917	-1.78788	lightgreen		TRINITY_DN11086_c0_g1_i1	AT1G30135	NC	NC	NC	NC	-1.20931	1.08237	-0.372987	-0.203925	maroon		3
AT1G30135	NC	Up	Up	Up	0.032839	-1.33559	-2.26917	-1.78788	darkgrey		TRINITY_DN11086_c0_g1_i1	AT1G30135	NC	NC	NC	Up	0.119648	0.19345	-0.424328	-0.12353	white		5
AT1G30135	NC	Down	Down	Down	0.032839	-1.33559	-2.26917	-1.78788	darkred		TRINITY_DN11086_c0_g1_i1	AT1G30135	NC	Down	Down	Down	-0.132139	-1.47335	-1.47995	-1.3236	lavenderblush3		6
AT1G30190	Up	Up	Up	Up	-3.12369	-0.960926	-0.929971	-1.40363	lightsteelblue1		isotig27428	AT1G30190	Up	Up	Up	NC	-2.03279	-1.2632	-1.56832	-1.01414	black		5
AT1G30200	Up	NC	NC	NC	-1.65386	-0.0831323	0.117958	-0.149808	thistle1		isotig23730	AT1G30200	Up	Up	Up	Up	-0.340941	-0.405383	-0.265052	-0.275225	darkmagenta		5
AT1G30210	Down	Down	Down	Down	0.59387	0.687403	0.443691	0.683164	floralwhite		isotig23629	AT1G30210	NC	NC	NC	NC	0.128205	0.0141996	-0.0765465	0.113913	darkred		4
AT1G30220	Up	Up	Up	Up	-1.02418	-1.56078	-2.72327	-2.94715	darkgrey		isotig16871	AT1G30220	NC	Up	Up	Up	0.0648374	-0.440248	-0.630068	-0.545263	black		5
AT1G30230	Up	Up	Up	Up	-0.688042	-1.2652	-0.794525	-1.22911	lightsteelblue1		isotig27915	AT1G30230	Up	Up	Up	Up	0.362704	1.30412	1.62916	1.27617	darkmagenta		5
AT1G30240	Up	NC	NC	NC	-1.27685	-0.354383	-0.0613742	-0.0659962	lightsteelblue1		isotig16230	AT1G30240	NC	NC	Up	NC	-0.597803	-0.142636	-1.35296	-0.913843	floralwhite		5
AT1G30260	NC	Up	Up	Up	0.175479	-0.504109	-0.703148	-0.380598	red		isotig33216	AT1G30260	Up	NC	NC	NC	-0.334819	-0.143787	0.185962	-0.142747	darkmagenta		5
AT1G30260	NC	Down	Down	Down	0.175479	-0.504109	-0.703148	-0.380598	darkorange2		isotig33216	AT1G30260	NC	NC	Down	NC	0.144554	-0.313361	-0.902194	-0.306884	lavenderblush3		6
AT1G30270	Up	Up	Up	Up	0.875338	-0.368156	-0.747988	-0.742042	darkgrey		isotig21808	AT1G30270	NC	Up	Up	Up	0.191589	-0.320579	-0.546634	-0.272216	darkmagenta		5
AT1G30270	Down	Down	Down	Down	0.875338	-0.368156	-0.747988	-0.742042	black		isotig21808	AT1G30270	NC	Down	Down	Down	0.191589	-0.320579	-0.546634	-0.272216	skyblue1		6
AT1G30290	Up	NC	NC	NC	0.891653	0.114161	-0.153793	-0.162043	darkgrey		isotig21452	AT1G30290	Up	NC	NC	NC	-0.355456	-0.127197	-0.0261286	-0.0991388	black		5
AT1G30290	Down	NC	NC	NC	0.891653	0.114161	-0.153793	-0.162043	darkred		isotig21452	AT1G30290	NC	NC	NC	Down	-0.00988359	-0.0245283	0.0596097	0.10916	honeydew1		6
AT1G30390	NC	Up	Up	Up	-1.23907	-2.20774	-2.01486	-2.10421	lightsteelblue1		isotig28792	AT1G30390	NC	Up	Up	Up	0.305229	0.0262618	0.0675197	0.108259	plum2		5
AT1G30460	Up	Up	Up	Up	-0.801225	-0.551564	-0.256936	-0.323325	lightsteelblue1		isotig15316	AT1G30460	Up	Up	Up	Up	0.20815	0.397824	0.342178	0.376848	black		5
AT1G30475	Up	Up	Up	Up	-3.30933	-0.836542	-0.840554	-1.00904	lightsteelblue1		isotig31618	AT1G30475	Up	Up	Up	Up	-2.42484	-0.797004	-0.647142	-0.541341	darkmagenta		5
AT1G30480	Up	NC	NC	NC	-0.987013	-0.0770791	0.100108	0.0502802	thistle1		isotig27045	AT1G30480	Up	NC	NC	NC	-0.451649	-0.262813	0.0671053	-0.221649	plum2		5
AT1G30490	NC	Up	Up	Up	-0.251028	-1.24349	-0.564536	-0.789955	lightsteelblue1		isotig04760	AT1G30490	NC	Up	Up	Up	-0.0418523	-0.143919	-0.0213868	-0.165531	white		5
AT1G30490	NC	Down	Down	Down	-0.251028	-1.24349	-0.564536	-0.789955	darkred		isotig04760	AT1G30490	NC	NC	Down	Down	0.398532	-0.394224	-0.69942	-0.735816	darkolivegreen		6
AT1G30500	Up	Up	Up	Up	-0.623979	-1.28808	-1.28102	-1.27561	lightsteelblue1		isotig29709	AT1G30500	Up	NC	NC	NC	-1.19938	0.12474	-0.0915156	-0.0470044	darkmagenta		5
AT1G30500	Up	Up	Up	Up	-0.623979	1.60654e-06	-1.28102	-1.27561	lightsteelblue1		isotig29709	AT1G30500	NC	NC	NC	NC	0.317153	-0.210092	-0.326373	-0.181631	maroon		7
AT1G30550	Up	Up	NC	NC	0.407372	-0.42547	0.0256616	-0.146374	darkgrey		isotig28867	AT1G30550	Up	Up	Up	Up	0.853977	0.6154	0.656993	0.54634	black		5
AT1G30550	Down	Down	NC	NC	0.407372	-0.42547	0.0256616	-0.146374	orange		isotig28867	AT1G30550	Down	Down	Down	Down	0.853977	0.6154	0.656993	0.54634	darkolivegreen		6
AT1G30570	Up	NC	NC	Up	-0.19981	0.0479935	-0.0712392	0.171857	lightsteelblue1		isotig20723	AT1G30570	Up	NC	NC	NC	0.383536	-0.0477163	0.00207482	0.0516098	plum2		5
AT1G30570	Down	NC	NC	Down	-0.19981	0.0479935	-0.0712392	0.171857	orange		isotig20723	AT1G30570	NC	Down	NC	NC	-0.186989	-0.292238	-0.114389	-0.110819	darkolivegreen		6
AT1G30590	NC	Up	NC	Up	0.143946	-0.853667	-0.148142	-0.388773	lightsteelblue1		isotig21823	AT1G30590	Up	NC	Up	NC	0.412347	0.0985652	0.305982	0.208362	black		5
AT1G30590	NC	Down	NC	Down	0.143946	-0.853667	-0.148142	-0.388773	orange		isotig21823	AT1G30590	Down	NC	Down	NC	0.99661	0.250027	0.381113	0.236533	darkolivegreen		6
AT1G30610	Down	NC	NC	NC	0.468727	0.215814	0.215297	0.183763	black		isotig20868	AT1G30610	Down	Down	Down	Down	1.23455	0.529708	0.407368	0.665548	skyblue1		6
AT1G30640	NC	Up	Up	Up	0.0606005	-0.617268	-0.659999	-0.569921	darkgrey		isotig13927	AT1G30640	NC	Up	Up	Up	0.528826	0.0226708	0.0326959	0.104603	plum2		5
AT1G30640	NC	Down	Down	Down	0.0606005	-0.617268	-0.659999	-0.569921	orange		isotig13927	AT1G30640	NC	NC	Down	Down	-0.530658	-0.654037	-0.57774	-0.664155	darkolivegreen		6
AT1G30680	NC	NC	Up	Up	-0.298715	-0.191085	-0.287559	-0.399774	darkgrey		isotig21274	AT1G30680	Up	Up	Up	Up	0.716835	0.39186	0.37359	0.418472	black		5
AT1G30680	NC	NC	Down	Down	-0.298715	-0.191085	-0.287559	-0.399774	floralwhite		isotig21274	AT1G30680	Down	Down	Down	Down	0.716835	0.39186	0.37359	0.418472	darkolivegreen		6
AT1G30755	Down	Down	Down	Down	0.43458	-0.617988	-0.637478	-0.58449	floralwhite		TRINITY_DN22237_c0_g1_i3	AT1G30755	NC	NC	NC	NC	-0.150413	-0.373961	-0.601622	-0.149215	darkgreen		4
AT1G30755	Up	Up	Up	Up	0.43458	-0.617988	-0.637478	-0.58449	darkgrey		TRINITY_DN22237_c0_g1_i3	AT1G30755	Up	NC	NC	NC	-0.689982	-0.234834	-0.0978401	-0.192129	darkmagenta		5
AT1G30755	Down	Down	Down	Down	0.43458	-0.617988	-0.637478	-0.58449	orange		TRINITY_DN22237_c0_g1_i3	AT1G30755	NC	Down	Down	NC	0.155817	-0.380385	-0.350572	-0.192782	darkolivegreen		6
AT1G30810	Up	NC	NC	NC	-0.32478	0.0157852	-0.0988326	0.18238	lightsteelblue1		isotig14226	AT1G30810	Up	NC	NC	NC	-0.374946	-0.14458	0.0522742	0.00929771	black		5
AT1G30810	Down	NC	NC	NC	-0.32478	0.0157852	-0.0988326	0.18238	orange		isotig14226	AT1G30810	Down	NC	NC	NC	-0.873689	-0.0780474	-0.118339	-0.0264227	darkolivegreen		6
AT1G30814	NC	NC	NC	NC	-0.367689	-0.698087	0.198345	-0.403461	cyan		TRINITY_DN45113_c0_g1_i1	AT1G30814	NC	NC	NC	NC	-1.22602	0.00666784	-0.506454	-0.524684	darkred		13
AT1G30840	Up	NC	NC	NC	1.09574	-0.0245819	-0.10744	-0.159544	darkgrey		isotig27992	AT1G30840	Up	NC	NC	NC	-0.719122	-0.0910691	0.0126648	0.00648826	darkmagenta		5
AT1G30840	Down	NC	NC	NC	1.09574	-0.0245819	-0.10744	-0.159544	orange		isotig27992	AT1G30840	Down	NC	NC	NC	-1.39056	-0.0039257	0.216065	0.0630746	darkolivegreen		6
AT1G30860	NC	NC	Up	Up	0.372342	-0.37492	-1.04379	-0.597029	darkgrey		isotig11344	AT1G30860	Up	Up	Up	Up	0.308673	0.777715	1.05083	1.01162	darkmagenta		5
AT1G30860	NC	NC	Down	Down	0.372342	-0.37492	-1.04379	-0.597029	darkred		isotig11344	AT1G30860	Down	Down	Down	Down	0.308673	0.777715	1.05083	1.01162	skyblue1		6
AT1G30960	Up	Up	Up	Up	0.580846	-0.696033	-0.619137	-0.712255	darkgrey		isotig24409	AT1G30960	Up	Up	Up	Up	1.44299	0.44811	0.506069	0.606862	darkmagenta		5
AT1G30960	Down	Down	Down	Down	0.580846	-0.696033	-0.619137	-0.712255	darkred		isotig24409	AT1G30960	Down	Down	Down	Down	1.44299	0.44811	0.506069	0.606862	darkolivegreen		6
AT1G30970	NC	Up	Up	Up	-0.0938722	-1.19719	-1.06932	-1.17298	darkgrey		isotig14629	AT1G30970	NC	Up	Up	Up	0.215793	-0.482347	-0.686415	-0.632847	plum2		5
AT1G30970	NC	Down	Down	Down	-0.0938722	-1.19719	-1.06932	-1.17298	black		isotig14629	AT1G30970	NC	Down	Down	Down	0.215793	-0.482347	-0.686415	-0.632847	darkolivegreen		6
AT1G31010	NC	Up	Up	Up	0.184667	-0.481144	-0.471811	-0.370007	darkgrey		TRINITY_DN20985_c0_g4_i1	AT1G31010	Up	Up	Up	Up	1.02122	0.87573	0.92822	1.01335	black		5
AT1G31010	NC	Down	Down	Down	0.184667	-0.481144	-0.471811	-0.370007	black		TRINITY_DN20985_c0_g4_i1	AT1G31010	Down	Down	Down	Down	1.02122	0.87573	0.92822	1.01335	darkolivegreen		6
AT1G31070	NC	Up	Up	Up	0.186735	-0.697667	-0.652668	-0.728624	darkgrey		isotig23120	AT1G31070	NC	Up	NC	Up	0.596007	0.258795	0.241963	0.192105	lightyellow		5
AT1G31070	NC	Down	Down	Down	0.186735	-0.697667	-0.652668	-0.728624	floralwhite		isotig23120	AT1G31070	Down	Down	NC	NC	0.827541	0.272734	0.0189432	0.0230891	darkolivegreen		6
AT1G31120	NC	Up	Up	Up	0.105403	-0.390453	-0.347545	-0.479532	darkgrey		isotig31829	AT1G31120	NC	Up	NC	NC	-0.504889	-0.825195	-0.4973	-0.533986	darkmagenta		5
AT1G31120	NC	Down	Down	Down	0.105403	-0.390453	-0.347545	-0.479532	black		isotig31829	AT1G31120	NC	NC	NC	Down	0.290382	0.0889	-0.334029	-0.427134	honeydew1		6
AT1G31130	Up	Up	Up	Up	-1.41904	-0.533932	-1.05548	-0.831207	lightsteelblue1		isotig16218	AT1G31130	Up	Up	Up	Up	-1.84165	-0.906366	-1.00141	-1.02132	black		5
AT1G31175	Up	Up	Up	Up	0.64434	-1.8116	-0.822562	-0.770439	darkgrey		isotig30566	AT1G31175	Up	Up	NC	Up	-0.44535	-0.419508	0.223317	-0.578972	floralwhite		5
AT1G31175	Down	Down	Down	Down	0.64434	-1.8116	-0.822562	-0.770439	black		isotig30566	AT1G31175	Down	Down	NC	Down	-0.44535	-0.419508	0.223317	-0.578972	skyblue1		6
AT1G31220	NC	NC	NC	NC	-0.0818892	-0.120341	-0.183733	-0.14093	sienna3		TRINITY_DN17527_c0_g2_i1	AT1G31220	Down	NC	NC	NC	0.503247	0.0718571	-0.200296	-0.159905	darkolivegreen		2
AT1G31220	NC	NC	Up	Up	-0.0818892	-0.120341	-0.183733	-0.14093	lightsteelblue1		TRINITY_DN17527_c0_g2_i1	AT1G31220	Up	NC	NC	NC	-1.54349	-0.512992	0.670485	-0.476739	darkmagenta		5
AT1G31220	NC	NC	Down	Down	-0.0818892	-0.120341	-0.183733	-0.14093	black		TRINITY_DN17527_c0_g2_i1	AT1G31220	Down	NC	NC	NC	0.503247	0.0718571	-0.200296	-0.159905	darkolivegreen		6
AT1G31280	Up	Up	Up	Up	-2.83592	-1.29424	-0.799843	-0.985437	thistle1		isotig20840	AT1G31280	Up	NC	NC	NC	0.760566	0.171179	0.174618	-0.03516	black		5
AT1G31335	Up	Up	Up	Up	-3.40348	-0.807357	-0.484201	-0.598767	thistle1		isotig35273	AT1G31335	NC	Up	Up	Up	0.570293	0.659651	0.975393	0.687068	black		5
AT1G31350	NC	Up	Up	Up	-0.205079	-1.05829	-1.43424	-1.08816	lightsteelblue1		TRINITY_DN44068_c0_g1_i1	AT1G31350	NC	NC	Up	NC	0.0746421	-0.0426183	-0.260755	-0.084154	black		5
AT1G31350	NC	Down	Down	Down	-0.205079	-1.05829	-1.43424	-1.08816	darkorange2		TRINITY_DN44068_c0_g1_i1	AT1G31350	Down	NC	NC	NC	-0.436906	-0.0466182	-0.341597	-0.162583	honeydew1		6
AT1G31360	Up	Up	Up	Up	0.406857	-0.580817	-0.369192	-0.514133	darkgrey		TRINITY_DN24287_c0_g1_i13	AT1G31360	Up	NC	NC	Up	0.837182	0.2498	0.219039	0.68173	darkmagenta		5
AT1G31360	Down	Down	Down	Down	0.406857	-0.580817	-0.369192	-0.514133	orange		TRINITY_DN24287_c0_g1_i13	AT1G31360	Down	NC	NC	Down	0.392717	0.170289	0.176243	0.411109	darkolivegreen		6
AT1G31430	Down	NC	Down	Down	1.05525	-0.449346	-0.88473	-0.574185	floralwhite		TRINITY_DN10774_c0_g1_i1	AT1G31430	NC	NC	NC	NC	0.773687	0.523538	0.641577	0.129772	darkred		4
AT1G31430	Up	NC	Up	Up	1.05525	-0.449346	-0.88473	-0.574185	darkgrey		TRINITY_DN10774_c0_g1_i1	AT1G31430	NC	NC	NC	Up	0.281615	-0.197103	-0.439062	-0.239557	black		5
AT1G31430	Down	NC	Down	Down	1.05525	-0.449346	-0.88473	-0.574185	orange		TRINITY_DN10774_c0_g1_i1	AT1G31430	NC	Down	Down	Down	0.382033	0.00817533	0.0987321	-0.00757481	darkolivegreen		6
AT1G31460	NC	NC	Up	NC	-0.170547	-0.181566	-0.567474	-0.358122	red		isotig27480	AT1G31460	Up	Up	NC	Up	-0.841345	-0.563522	-0.329979	-0.605145	black		5
AT1G31460	NC	NC	Down	NC	-0.170547	-0.181566	-0.567474	-0.358122	orange		isotig27480	AT1G31460	Down	Down	NC	Down	-0.841345	-0.563522	-0.329979	-0.605145	darkolivegreen		6
AT1G31480	Up	Up	NC	Up	-0.650166	-0.352502	-0.176879	-0.437787	thistle1		isotig20693	AT1G31480	NC	Up	Up	Up	0.0680147	-0.473106	-0.577864	-0.337724	darkmagenta		5
AT1G31540	NC	Up	Up	Up	0.106104	-0.890766	-1.20018	-0.872859	lightsteelblue1		TRINITY_DN28060_c0_g1_i1	AT1G31540	NC	NC	Up	NC	0.532291	0.194676	0.774948	0.251715	darkmagenta		5
AT1G31540	NC	Down	Down	Down	0.106104	-0.890766	-1.20018	-0.872859	orange		TRINITY_DN28060_c0_g1_i1	AT1G31540	NC	NC	Down	NC	-0.270435	-1.00842	-1.45291	-0.735138	darkolivegreen		6
AT1G31600	NC	Up	Up	Up	0.17621	-1.32476	-0.932784	-0.778641	lightsteelblue1		isotig27331	AT1G31600	Up	Up	Up	Up	1.2002	-0.488057	-0.489818	-0.588424	lightyellow		5
AT1G31600	NC	Down	Down	Down	0.17621	-1.32476	-0.932784	-0.778641	lightsteelblue1		isotig27331	AT1G31600	Down	Down	Down	Down	1.2002	-0.488057	-0.489818	-0.588424	honeydew1		6
AT1G31650	NC	NC	NC	NC	-0.110036	-0.0468824	0.105977	0.0844519	lightcyan		isotig15644	AT1G31650	NC	NC	NC	NC	0.478114	-0.0801341	-0.139056	-0.0963083	maroon		15
AT1G31660	Up	NC	NC	NC	0.509143	-0.247277	0.0501236	-0.186546	darkgrey		isotig23731	AT1G31660	Up	Up	Up	Up	0.806155	0.286292	0.600541	0.475815	black		5
AT1G31660	Down	NC	NC	NC	0.509143	-0.247277	0.0501236	-0.186546	darkred		isotig23731	AT1G31660	Down	Down	Down	Down	0.806155	0.286292	0.600541	0.475815	darkolivegreen		6
AT1G31720	NC	NC	NC	Up	-0.392776	0.118692	-0.0463144	-0.517879	lightgreen		isotig36068	AT1G31720	NC	NC	Up	NC	0.254499	0.0760806	-1.63419	-0.963343	yellow		5
AT1G31750	NC	Up	Up	Up	0.492668	0.249351	0.163442	-0.439643	darkgrey		TRINITY_DN44223_c0_g1_i1	AT1G31750	NC	NC	NC	NC	-0.552407	-0.421139	-0.62713	-0.419422	darkred		7
AT1G31750	NC	Down	NC	NC	0.492668	0.249351	0.163442	-0.439643	orange		TRINITY_DN44223_c0_g1_i1	AT1G31750	NC	NC	NC	NC	-0.552407	-0.421139	-0.62713	-0.419422	maroon		8
AT1G31760	NC	Up	Up	Up	0.258376	-0.799064	-0.960827	-0.885208	darkgrey		isotig33813	AT1G31760	NC	NC	Up	Up	-0.41429	-0.780633	-1.88786	-1.47779	darkmagenta		5
AT1G31760	NC	Down	Down	Down	0.258376	-0.799064	-0.960827	-0.885208	orange		isotig33813	AT1G31760	NC	NC	Down	Down	0.0247427	0.257939	0.812172	0.449298	darkolivegreen		6
AT1G31800	Up	NC	NC	NC	-0.475605	0.100968	0.086498	0.0276295	thistle1		isotig14198	AT1G31800	Up	Up	Up	Up	0.690553	1.09364	0.922373	0.881581	darkmagenta		5
AT1G31814	NC	Up	Up	Up	-0.220158	-1.32677	-1.79324	-1.81864	lightsteelblue1		TRINITY_DN19618_c0_g1_i1	AT1G31814	Up	Up	Up	Up	-0.670001	-0.652928	-0.408384	-0.569343	darkmagenta		5
AT1G31814	NC	Down	Down	Down	-0.220158	-1.32677	-1.79324	-1.81864	floralwhite		TRINITY_DN19618_c0_g1_i1	AT1G31814	Down	Down	Down	Down	-0.670001	-0.652928	-0.408384	-0.569343	darkolivegreen		6
AT1G31817	Down	NC	Down	NC	-0.17163	-0.0781606	0.173304	0.0606054	orange		isotig26282	AT1G31817	NC	Down	NC	Down	-0.291948	-0.554718	-0.603416	-0.604112	darkolivegreen		6
AT1G31840	NC	NC	Up	Up	0.193144	-0.461217	-1.17368	-0.932484	darkgrey		isotig34508	AT1G31840	NC	Up	Up	Up	-0.136099	0.601934	0.460398	0.494214	black		5
AT1G31840	NC	NC	Down	Down	0.193144	-0.461217	-1.17368	-0.932484	floralwhite		isotig34508	AT1G31840	Down	NC	NC	NC	0.523462	-0.038853	0.084102	0.0614525	darkolivegreen		6
AT1G31880	Up	NC	NC	NC	-0.707009	-0.232731	0.151609	0.054241	lightsteelblue1		TRINITY_DN17314_c0_g2_i1	AT1G31880	Up	NC	Up	NC	-0.458458	-0.32902	-0.461944	-0.183471	black		5
AT1G31910	NC	NC	NC	Up	0.0868976	-0.123552	-0.100458	-0.385456	darkgrey		isotig22744	AT1G31910	Up	NC	NC	NC	0.305424	-0.024707	0.141718	0.160645	black		5
AT1G31910	NC	NC	NC	Down	0.0868976	-0.123552	-0.100458	-0.385456	orange		isotig22744	AT1G31910	NC	NC	Down	NC	-0.101998	0.0382226	0.239335	0.147483	darkolivegreen		6
AT1G31920	Up	NC	Up	Up	-0.266588	-0.189973	-0.549559	-0.569805	lightsteelblue1		isotig22058	AT1G31920	Up	NC	NC	NC	-0.320075	-0.128741	0.0109926	-0.00545071	plum2		5
AT1G31920	Down	NC	Down	Down	-0.266588	-0.189973	-0.549559	-0.569805	darkred		isotig22058	AT1G31920	NC	Down	Down	Down	0.0389668	0.227144	-0.0410107	-0.0720765	darkolivegreen		6
AT1G31930	Up	Up	NC	NC	0.099199	0.107392	0.0358084	0.0105146	darkgrey		isotig13758	AT1G31930	Up	Up	Up	Up	-0.574594	-0.860433	-0.953792	-0.897331	darkmagenta		5
AT1G31930	Down	Down	NC	NC	0.099199	0.107392	0.0358084	0.0105146	floralwhite		isotig13758	AT1G31930	Down	Down	Down	Down	-0.574594	-0.860433	-0.953792	-0.897331	lavenderblush3		6
AT1G32050	Up	NC	NC	NC	-0.442125	-0.095098	-0.0273487	-0.168874	thistle1		isotig26593	AT1G32050	NC	Up	Up	Up	0.125422	-1.05439	-1.16389	-0.877958	plum2		5
AT1G32090	Up	Up	Up	Up	-3.11947	-0.885984	-0.618859	-0.880261	lightsteelblue1		TRINITY_DN22382_c0_g1_i4	AT1G32090	Up	Up	Up	Up	-0.817321	-0.554427	-0.470422	-0.544447	black		5
AT1G32120	NC	NC	NC	NC	0.217029	0.0689359	-0.259965	-0.147079	lightcyan		isotig07692	AT1G32120	NC	NC	NC	NC	-0.293	-1.09718	-1.21765	-1.0933	darkgreen		14
AT1G32120	NC	NC	Down	NC	0.217029	0.0689359	-0.259965	-0.147079	black		isotig07692	AT1G32120	NC	NC	NC	NC	-0.293	-1.09718	-1.21765	-1.0933	darkgreen		4
AT1G32170	Up	NC	Up	NC	-0.675021	0.251279	-0.479428	-0.191858	red		isotig26400	AT1G32170	NC	Up	Up	Up	-0.0272101	-1.42433	-1.50263	-1.34875	darkmagenta		5
AT1G32220	Up	NC	Up	Up	-0.88376	0.244225	0.326664	0.34507	turquoise		TRINITY_DN36675_c0_g1_i1	AT1G32220	Down	Down	Down	NC	-0.488644	0.460899	0.614459	0.188459	skyblue1		11
AT1G32230	Down	Down	Down	Down	0.776467	3.03397e-18	0.276355	0.285782	darkred		isotig11117	AT1G32230	NC	NC	NC	NC	-0.0951523	-0.105878	-0.111185	-0.0665708	darkgreen		8
AT1G32260	Up	Up	Up	Up	-0.588963	-1.13591	-0.721591	-0.768816	lightsteelblue1		isotig12007	AT1G32260	NC	Up	Up	NC	-0.132711	-1.32098	-1.921	-1.17516	black		5
AT1G32330	Up	Up	Up	Up	-1.36118	-0.780373	-0.586673	-0.608499	lightsteelblue1		isotig12490	AT1G32330	NC	Up	Up	Up	-0.100678	-0.621145	-0.874513	-0.753287	black		5
AT1G32360	NC	Down	NC	Down	-0.133418	0.426072	-0.0986373	0.30813	orange		isotig24421	AT1G32360	NC	NC	NC	NC	0.132499	0.607515	0.20873	0.698742	darkred		4
AT1G32360	NC	Up	NC	Up	-0.133418	0.426072	-0.0986373	0.30813	red		isotig24421	AT1G32360	Up	NC	NC	Up	0.908998	0.251948	-0.132029	0.492279	black		5
AT1G32360	NC	Down	NC	Down	-0.133418	0.426072	-0.0986373	0.30813	orange		isotig24421	AT1G32360	NC	Down	NC	Down	0.132499	0.607515	0.20873	0.698742	honeydew1		6
AT1G32370	NC	NC	NC	NC	0.0657604	-0.27431	0.0812323	-0.0309617	cyan		isotig17876	AT1G32370	NC	NC	NC	NC	0.903237	-1.00349	-0.680968	-0.774767	darkred		14
AT1G32375	Up	NC	Up	Up	-1.41793	-1.09105	-1.65935	-1.68047	lightsteelblue1		TRINITY_DN1003_c1_g1_i1	AT1G32375	NC	NC	Up	Up	0.577347	-0.0609989	-0.222445	0.0509714	darkmagenta		5
AT1G32400	Up	NC	NC	NC	-0.966513	0.0866995	0.105042	-0.0346293	thistle1		isotig12855	AT1G32400	Up	Up	Up	Up	-1.98518	-0.642118	-0.459014	-0.627166	black		5
AT1G32415	NC	Up	Up	Up	0.412015	-0.44017	-0.847572	-0.636955	darkgrey		TRINITY_DN21560_c1_g1_i1	AT1G32415	Up	Up	Up	Up	0.605112	-0.506488	-0.666023	-0.641919	lightyellow		5
AT1G32415	NC	Down	Down	Down	0.412015	-0.44017	-0.847572	-0.636955	floralwhite		TRINITY_DN21560_c1_g1_i1	AT1G32415	Down	Down	Down	Down	0.605112	-0.506488	-0.666023	-0.641919	darkolivegreen		6
AT1G32470	Up	Up	Up	Up	-0.34078	0.553177	0.828552	0.911567	turquoise		isotig26044	AT1G32470	Down	Down	Down	Down	0.42173	0.594389	1.19502	0.870829	honeydew1		11
AT1G32490	Up	Up	Up	Up	-0.556773	-0.456615	-0.317213	-0.568048	lightsteelblue1		isotig20489	AT1G32490	Up	Up	Up	Up	-0.302265	-0.402825	-0.52143	-0.438796	darkmagenta		5
AT1G32630	Up	NC	NC	NC	-0.506063	-0.0873035	-0.249672	-0.168294	lightsteelblue1		isotig33418	AT1G32630	Up	Up	Up	Up	-0.889334	-0.441273	-0.454134	-0.43565	darkmagenta		5
AT1G32640	NC	Up	Up	Up	-0.034182	-1.62256	-1.58576	-0.862067	red		isotig21677	AT1G32640	Up	Up	NC	NC	-0.811984	-0.24703	0.112323	0.173873	black		5
AT1G32640	NC	Down	Down	Down	-0.034182	-1.62256	-1.58576	-0.862067	orange		isotig21677	AT1G32640	Down	NC	Down	NC	-0.409463	-0.115131	-0.569032	-0.243565	skyblue1		6
AT1G32690	NC	NC	NC	NC	-0.268044	-0.236385	-0.336593	-0.239587	darkgreen		isotig29536	AT1G32690	Up	Up	Up	Up	-1.76517	-1.37062	-1.44903	-1.34349	darkmagenta		1
AT1G32690	Up	Up	Up	Up	-0.268044	-0.236385	-0.336593	-0.239587	lightsteelblue1		isotig29536	AT1G32690	Up	Up	Up	Up	-1.76517	-1.37062	-1.44903	-1.34349	darkmagenta		5
AT1G32690	NC	NC	NC	NC	-0.268044	0.385899	-0.336593	-0.239587	brown		isotig29536	AT1G32690	Up	Up	Up	Up	-1.76517	-1.37062	-1.44903	-1.34349	darkmagenta		9
AT1G32750	NC	Up	Up	Up	0.0324505	-0.459941	-0.310988	-0.325689	lightsteelblue1		TRINITY_DN24602_c4_g1_i4	AT1G32750	Up	NC	NC	NC	-0.589629	-0.0991088	-0.130792	0.00752981	plum2		5
AT1G32750	NC	Down	Down	Down	0.0324505	-0.459941	-0.310988	-0.325689	orange		TRINITY_DN24602_c4_g1_i4	AT1G32750	NC	NC	Down	Down	0.198204	0.00311799	0.0114286	-0.0263121	darkolivegreen		6
AT1G32750	NC	Up	Up	Up	0.0324505	0.896707	-0.310988	-0.325689	lightsteelblue1		TRINITY_DN24602_c4_g1_i4	AT1G32750	NC	NC	NC	NC	0.112922	-0.133563	-0.126764	0.0755842	maroon		7
AT1G32750	NC	Down	Down	Down	0.0324505	0.896707	-0.310988	-0.325689	floralwhite		TRINITY_DN24602_c4_g1_i4	AT1G32750	NC	NC	NC	NC	0.112922	-0.133563	-0.126764	0.0755842	darkred		8
AT1G32790	Down	Down	Down	Down	-0.622272	0.315504	0.523086	0.27384	orange		isotig15344	AT1G32790	Up	Up	Up	Up	-0.570945	-0.743949	-0.585219	-0.661543	darkmagenta		12
AT1G32790	Down	Down	Down	Down	-0.622272	0.315504	0.523086	0.27384	orange		isotig15344	AT1G32790	Up	Up	Up	Up	-0.570945	-0.743949	-0.585219	-0.661543	darkmagenta		12
AT1G32790	Down	Down	Down	Down	-0.622272	0.315504	0.523086	0.27384	orange		isotig15344	AT1G32790	Up	Up	Up	Up	-0.570945	-0.743949	-0.585219	-0.661543	darkmagenta		12
AT1G32810	NC	NC	NC	NC	-0.0635498	-0.235374	-0.198879	-0.0687464	cyan		isotig20429	AT1G32810	NC	NC	NC	NC	0.15859	0.0964678	-0.0416943	0.195858	maroon		13
AT1G32810	NC	Up	Up	NC	-0.0635498	-0.235374	-0.198879	-0.0687464	lightsteelblue1		isotig20429	AT1G32810	NC	Up	Up	Up	0.092611	-0.00374041	-0.13089	-0.0985117	plum2		5
AT1G32810	NC	Down	Down	NC	-0.0635498	-0.235374	-0.198879	-0.0687464	black		isotig20429	AT1G32810	NC	NC	Down	NC	0.531205	-0.320798	-0.353922	-0.237669	darkolivegreen		6
AT1G32870	Up	Up	Up	Up	-1.03489	-1.36779	-1.16378	-1.26211	thistle1		isotig22682	AT1G32870	Up	NC	NC	NC	0.708933	-0.349102	-0.358588	-0.40316	black		5
AT1G32920	Up	Up	Up	NC	-1.96885	-1.09469	-1.78326	-0.711194	red		isotig35063	AT1G32920	Up	NC	NC	NC	0.345905	0.0124172	0.144971	0.161396	plum2		5
AT1G32928	Up	Up	Up	Up	-2.13362	-1.094	-1.65002	-0.848523	red		isotig28745	AT1G32928	Up	NC	NC	NC	0.313785	0.0035939	-0.121212	-0.0990394	black		5
AT1G32930	Up	Up	Up	Up	-0.771755	-0.667208	-0.533352	-0.719983	lightsteelblue1		isotig22135	AT1G32930	NC	Up	Up	Up	0.0205603	-0.345146	-0.386719	-0.417509	darkmagenta		5
AT1G33055	Up	Up	NC	NC	-3.56665	-1.39469	-0.803134	-0.539172	thistle1		isotig33849	AT1G33055	Up	NC	Up	NC	0.539739	-0.22057	-0.389938	-0.139221	plum2		5
AT1G33060	Up	Up	Up	Up	0.27794	-0.726845	-0.695092	-0.671347	darkgrey		isotig21879	AT1G33060	NC	Up	Up	Up	0.224049	-0.450625	-0.654473	-0.457322	plum2		5
AT1G33060	Down	Down	Down	Down	0.27794	-0.726845	-0.695092	-0.671347	orange		isotig21879	AT1G33060	NC	Down	Down	Down	0.224049	-0.450625	-0.654473	-0.457322	darkolivegreen		6
AT1G33170	Up	NC	Up	Up	-0.525678	0.163412	-0.338981	-0.338897	darkgrey		isotig09937	AT1G33170	NC	NC	NC	Up	0.358042	0.102263	0.37339	0.527973	black		5
AT1G33230	Up	Up	Up	Up	-0.574027	-0.423893	-0.271935	-0.347696	lightsteelblue1		isotig29261	AT1G33230	Up	Up	Up	Up	-0.710385	-0.617198	-0.631943	-0.592877	black		5
AT1G33290	Up	Up	Up	Up	-0.48194	-0.803416	-0.66324	-0.863516	lightsteelblue1		TRINITY_DN17346_c0_g1_i1	AT1G33290	NC	NC	Up	NC	0.186283	-0.126817	-0.435516	-0.298833	lightyellow		5
AT1G33360	NC	NC	Up	NC	0.2143	-0.239773	-0.298713	-0.149808	lightsteelblue1		isotig13477	AT1G33360	Up	NC	NC	NC	-1.63011	-0.0433543	0.225609	-0.0889176	darkmagenta		5
AT1G33360	NC	NC	Down	NC	0.2143	-0.239773	-0.298713	-0.149808	darkred		isotig13477	AT1G33360	NC	NC	Down	NC	0.433502	0.0483028	-0.0467889	0.141145	skyblue1		6
AT1G33390	Up	Up	NC	NC	0.633661	-0.355443	-0.18793	-0.221251	lightsteelblue1		isotig29080	AT1G33390	NC	Up	Up	Up	-0.20883	-0.13898	-0.0204138	0.0637458	floralwhite		5
AT1G33390	Down	Down	NC	NC	0.633661	-0.355443	-0.18793	-0.221251	darkred		isotig29080	AT1G33390	NC	NC	Down	NC	-0.0814867	-0.668624	-0.96582	-0.714389	darkolivegreen		6
AT1G33400	NC	NC	NC	NC	0.226533	0.0936912	0.0288449	0.00996814	darkgrey		isotig26800	AT1G33400	NC	NC	Down	NC	-0.0709985	0.265516	0.732412	0.252736	lavenderblush3		10
AT1G33400	Up	Up	NC	NC	0.226533	-0.121424	0.0288449	0.00996814	darkgrey		isotig26800	AT1G33400	NC	NC	Up	NC	0.0562389	0.0658803	0.33847	0.132644	darkmagenta		5
AT1G33400	Down	Down	NC	NC	0.226533	-0.121424	0.0288449	0.00996814	black		isotig26800	AT1G33400	NC	NC	Down	NC	-0.0709985	0.265516	0.732412	0.252736	lavenderblush3		6
AT1G33400	NC	NC	NC	NC	0.226533	0.0936912	0.0288449	0.00996814	darkgrey		isotig26800	AT1G33400	NC	NC	Up	NC	-0.0709985	0.265516	0.732412	0.252736	lightyellow		9
AT1G33410	Up	Up	Up	Up	-0.408701	-1.29015	-1.02171	-1.34858	darkgrey		isotig20200	AT1G33410	NC	NC	Up	NC	-0.296935	-0.0920391	-0.746888	-0.235101	darkmagenta		5
AT1G33470	NC	Up	Up	Up	0.0712964	-0.658253	-0.329873	-0.623573	darkgrey		TRINITY_DN20187_c0_g2_i1	AT1G33470	Up	Up	Up	Up	0.44918	-0.523585	-0.381149	-0.416299	plum2		5
AT1G33470	NC	Down	Down	Down	0.0712964	-0.658253	-0.329873	-0.623573	floralwhite		TRINITY_DN20187_c0_g2_i1	AT1G33470	Down	Down	Down	Down	0.44918	-0.523585	-0.381149	-0.416299	darkolivegreen		6
AT1G33500	Up	Up	Up	Up	-4.32608	-2.83281	-3.21228	-3.14477	lightsteelblue1		TRINITY_DN19166_c0_g1_i4	AT1G33500	Up	Up	Up	Up	0.768808	0.922939	1.25438	1.10778	plum2		5
AT1G33520	Up	Up	Up	Up	-0.507826	-0.377152	-0.517448	-0.597422	lightsteelblue1		isotig14905	AT1G33520	NC	Up	Up	Up	0.13184	-0.336079	-0.414691	-0.237406	darkmagenta		5
AT1G33680	Up	NC	NC	NC	-0.284386	-0.210207	-0.231842	-0.256456	thistle1		isotig20637	AT1G33680	NC	Up	Up	Up	0.0502158	-0.412296	-0.45543	-0.358689	darkmagenta		5
AT1G33680	Down	NC	NC	NC	-0.284386	-0.210207	-0.231842	-0.256456	orange		isotig20637	AT1G33680	NC	Down	Down	Down	0.0502158	-0.412296	-0.45543	-0.358689	darkolivegreen		6
AT1G33770	Up	NC	NC	NC	-2.76189	-0.386535	-0.360395	0.042061	thistle1		TRINITY_DN34332_c0_g1_i1	AT1G33770	Up	NC	NC	NC	0.6568	0.118802	-0.0187413	0.167842	plum2		5
AT1G33780	Up	Up	Up	Up	-0.824885	-0.492299	-0.268922	-0.445152	lightsteelblue1		isotig25586	AT1G33780	Up	NC	NC	NC	0.61372	0.0659243	-0.182403	-0.135092	plum2		5
AT1G33811	Up	NC	Up	Up	-0.849023	-0.40384	-0.666211	-0.920329	lightsteelblue1		isotig12497	AT1G33811	NC	Up	Up	Up	0.108605	-0.260043	-0.13078	-0.189507	plum2		5
AT1G33980	NC	Up	NC	NC	0.17608	-0.184603	-0.007814	0.0119336	darkgrey		isotig05167	AT1G33980	Up	Up	Up	Up	0.0274915	0.198697	0.430365	0.123784	yellow		5
AT1G33980	NC	Down	NC	NC	0.17608	-0.184603	-0.007814	0.0119336	floralwhite		isotig05167	AT1G33980	NC	NC	Down	NC	-0.31119	-0.378472	-0.377376	-0.258954	darkolivegreen		6
AT1G34065	Up	Up	NC	Up	0.219551	-0.188492	-0.0177957	-0.216081	darkgrey		isotig26835	AT1G34065	NC	Up	NC	Up	-0.319469	-0.643985	-0.538276	-0.753205	darkmagenta		5
AT1G34065	Down	Down	NC	Down	0.219551	-0.188492	-0.0177957	-0.216081	darkorange2		isotig26835	AT1G34065	NC	NC	Down	Down	-0.129086	0.274554	0.522613	0.494679	lavenderblush3		6
AT1G34130	Up	NC	NC	NC	-0.661734	-0.0222367	0.00470739	-0.10381	darkgrey		isotig21271	AT1G34130	Up	NC	NC	NC	-0.377894	-0.160185	0.0126851	-0.0684927	white		5
AT1G34150	NC	Up	Up	Up	-0.256171	-1.19222	-0.811927	-0.917179	lightsteelblue1		TRINITY_DN23965_c0_g1_i2	AT1G34150	Up	Up	Up	Up	-0.256014	-0.574035	-0.587341	-0.616343	darkmagenta		5
AT1G34150	NC	Down	Down	Down	-0.256171	-1.19222	-0.811927	-0.917179	darkorange2		TRINITY_DN23965_c0_g1_i2	AT1G34150	Down	Down	Down	Down	-0.256014	-0.574035	-0.587341	-0.616343	darkolivegreen		6
AT1G34160	NC	Up	Up	Up	0.394011	-1.51954	-1.45825	-1.46367	darkgrey		TRINITY_DN20124_c0_g1_i2	AT1G34160	Up	Up	Up	Up	1.36935	0.492104	0.476948	0.797499	plum2		5
AT1G34160	NC	Down	Down	Down	0.394011	-1.51954	-1.45825	-1.46367	floralwhite		TRINITY_DN20124_c0_g1_i2	AT1G34160	Down	Down	Down	Down	1.36935	0.492104	0.476948	0.797499	honeydew1		6
AT1G34245	Up	NC	NC	NC	-1.46756	-0.190774	0.000981095	0.168849	thistle1		TRINITY_DN32726_c0_g1_i1	AT1G34245	NC	Up	Up	Up	0.194722	-0.252134	-0.251861	-0.0807334	plum2		5
AT1G34355	NC	NC	NC	Down	0.0245488	0.0144886	0.264121	0.524882	black		isotig21793	AT1G34355	NC	Down	Down	Down	-0.222497	-0.905579	-1.10779	-0.930428	darkolivegreen		6
AT1G34360	NC	NC	NC	NC	0.222716	-0.199072	-0.207368	-0.0573629	darkgrey		TRINITY_DN17952_c0_g1_i2	AT1G34360	Down	Down	Down	Down	0.329328	0.45658	0.523189	0.380158	darkolivegreen		2
AT1G34360	Up	Up	Up	NC	0.222716	-0.199072	-0.207368	-0.0573629	darkgrey		TRINITY_DN17952_c0_g1_i2	AT1G34360	Up	Up	Up	Up	0.329328	0.45658	0.523189	0.380158	darkmagenta		5
AT1G34360	Down	Down	Down	NC	0.222716	-0.199072	-0.207368	-0.0573629	orange		TRINITY_DN17952_c0_g1_i2	AT1G34360	Down	Down	Down	Down	0.329328	0.45658	0.523189	0.380158	darkolivegreen		6
AT1G34370	NC	Up	Up	NC	0.0893503	-0.466926	-0.649921	-0.237623	darkgrey		isotig22445	AT1G34370	Up	Up	NC	NC	0.780878	0.687205	0.1288	0.0765431	darkmagenta		5
AT1G34370	NC	Down	Down	NC	0.0893503	-0.466926	-0.649921	-0.237623	black		isotig22445	AT1G34370	Down	NC	Down	NC	-0.288348	-0.154751	-0.36629	-0.0801268	honeydew1		6
AT1G34470	NC	Up	NC	NC	-0.0271116	-0.00960063	0.0497025	-0.0373217	lightsteelblue1		isotig09399	AT1G34470	Up	NC	NC	NC	1.0715	-0.326785	-0.235341	-0.303371	yellow		5
AT1G34470	Down	NC	NC	NC	-0.0271116	-0.00960063	0.0497025	-0.0373217	floralwhite		isotig09399	AT1G34470	NC	NC	Down	NC	0.0619035	0.0797532	-0.719731	-0.386895	darkolivegreen		6
AT1G34480	NC	NC	Up	NC	-0.277586	0.431439	-0.801349	-0.0503	red		TRINITY_DN18122_c0_g1_i1	AT1G34480	Up	Up	Up	NC	-1.11662	-1.05763	-1.17642	-0.835579	darkmagenta		5
AT1G34480	NC	NC	Down	NC	-0.277586	0.431439	-0.801349	-0.0503	orange		TRINITY_DN18122_c0_g1_i1	AT1G34480	Down	Down	Down	NC	-1.11662	-1.05763	-1.17642	-0.835579	darkolivegreen		6
AT1G34630	NC	NC	NC	NC	-0.226935	-0.23306	0.158022	-0.0155466	darkgrey		isotig14573	AT1G34630	Down	Down	Down	Down	-0.660199	-1.1118	-0.742173	-0.861903	darkolivegreen		2
AT1G34630	Up	Up	Up	NC	-0.226935	-0.23306	0.158022	-0.0155466	thistle1		isotig14573	AT1G34630	Up	Up	Up	Up	-0.660199	-1.1118	-0.742173	-0.861903	darkmagenta		5
AT1G34630	Down	Down	Down	NC	-0.226935	-0.23306	0.158022	-0.0155466	orange		isotig14573	AT1G34630	Down	Down	Down	Down	-0.660199	-1.1118	-0.742173	-0.861903	lavenderblush3		6
AT1G34640	NC	NC	Down	NC	0.388762	0.084196	0.455517	0.155211	black		isotig33610	AT1G34640	NC	NC	NC	NC	0.459513	0.226508	0.21925	0.115206	maroon		4
AT1G34770	NC	Up	NC	NC	0.179126	-0.43548	0.0639905	-0.232619	darkgrey		isotig29011	AT1G34770	Up	Up	Up	Up	0.728586	0.736318	0.841064	0.48	black		5
AT1G34770	NC	Down	NC	NC	0.179126	-0.43548	0.0639905	-0.232619	orange		isotig29011	AT1G34770	Down	Down	Down	Down	0.728586	0.736318	0.841064	0.48	darkolivegreen		6
AT1G34904	Up	NC	Up	NC	-0.0430252	0	-0.06149	0	thistle1		isotig13356	AT1G34904	NC	NC	Up	Up	0.124234	-0.268248	-0.453015	-0.267819	darkmagenta		5
AT1G34904	Down	Down	Down	NC	-0.0430252	0	-0.06149	0	darkorange2		isotig13356	AT1G34904	Down	NC	NC	NC	-1.2607	0.042361	-0.465804	0.0355155	skyblue1		6
AT1G35180	NC	Up	Up	NC	-0.295418	-0.416512	-0.482106	-0.309991	lightsteelblue1		isotig25024	AT1G35180	NC	Up	NC	Up	0.411639	0.347139	0.266737	0.259359	lightyellow		5
AT1G35190	NC	Up	Up	Up	0.0802041	-0.380901	-0.582139	-0.608454	lightsteelblue1		TRINITY_DN18118_c0_g2_i2	AT1G35190	Up	Up	Up	Up	0.537275	0.611544	0.823606	0.677864	black		5
AT1G35190	NC	Down	Down	Down	0.0802041	-0.380901	-0.582139	-0.608454	orange		TRINITY_DN18118_c0_g2_i2	AT1G35190	Down	Down	Down	Down	0.537275	0.611544	0.823606	0.677864	darkolivegreen		6
AT1G35220	Down	NC	NC	NC	0.425047	0.139685	0.159521	0.165853	floralwhite		isotig32314	AT1G35220	Down	NC	NC	NC	-0.882062	-0.321328	-0.689954	-0.230629	darkolivegreen		6
AT1G35340	Up	Up	Up	Up	-0.271829	0.210813	0.349445	0.253867	palevioletred3		TRINITY_DN12164_c0_g1_i1	AT1G35340	NC	Down	Down	Down	-0.197157	0.76968	0.783909	0.564367	skyblue1		11
AT1G35465	NC	Down	NC	NC	0.0469156	-0.0664405	-0.14491	0	orange		isotig36516	AT1G35465	NC	Down	Down	Down	-0.141057	-0.763374	-1.08668	-0.768526	darkolivegreen		6
AT1G35470	Up	NC	NC	Up	-0.339358	-0.0884256	-0.138507	-0.26796	lightsteelblue1		isotig22973	AT1G35470	Up	NC	NC	NC	0.30363	-0.000711877	0.00844628	0.050518	plum2		5
AT1G35660	Up	Up	Up	Up	-4.11632	-2.22065	-1.91908	-1.99113	lightsteelblue1		TRINITY_DN23822_c0_g1_i4	AT1G35660	Up	Up	Up	Up	-1.90053	-0.942419	-0.937308	-0.803035	black		5
AT1G36280	Up	Up	NC	NC	-0.196638	-0.148148	0.0805676	-0.104363	darkgrey		isotig13862	AT1G36280	Up	Up	Up	Up	-0.501043	-0.292058	-0.491227	-0.458833	black		5
AT1G36280	Down	Down	NC	NC	-0.196638	-0.148148	0.0805676	-0.104363	black		isotig13862	AT1G36280	Down	Down	Down	Down	-0.501043	-0.292058	-0.491227	-0.458833	darkolivegreen		6
AT1G36370	NC	NC	NC	NC	0.100973	0.164254	-0.335988	-0.286975	lightcyan		isotig29514	AT1G36370	NC	NC	NC	NC	0.115846	0.0150922	-0.345296	-0.039829	darkgreen		14
AT1G36630	Up	Up	Up	Up	-1.55211	-5.45356	-6.80776	-7.41172	darkgrey		isotig32862	AT1G36630	NC	Up	Up	Up	0.0453649	-0.0374789	-0.18612	-0.0602811	black		5
AT1G36980	Up	Up	NC	Up	-0.424241	-0.630412	-0.208644	-0.414035	lightsteelblue1		isotig31659	AT1G36980	Up	Up	Up	Up	0.451754	0.19941	0.339988	0.259038	darkmagenta		5
AT1G38131	NC	NC	Up	NC	-0.406722	-0.157294	-0.969174	-0.744842	lightsteelblue1		isotig15060	AT1G38131	NC	NC	Up	Up	0.075721	-0.792692	-0.810752	-0.728443	floralwhite		5
AT1G42440	NC	Up	Up	Up	0.0825974	-0.523913	-0.249849	-0.45997	darkgrey		isotig07305	AT1G42440	Up	NC	NC	NC	0.401087	0.0928997	-0.224661	0.184499	lightyellow		5
AT1G42440	NC	Down	Down	Down	0.0825974	-0.523913	-0.249849	-0.45997	floralwhite		isotig07305	AT1G42440	Down	NC	NC	NC	0.507832	-0.246488	-0.321844	-0.247933	darkolivegreen		6
AT1G42470	NC	Up	Up	Up	0.336472	-0.357961	-0.610981	-0.653682	darkgrey		isotig13578	AT1G42470	NC	Up	Up	Up	-0.205455	-0.703559	-0.913248	-0.842353	darkmagenta		5
AT1G42470	NC	Down	Down	Down	0.336472	-0.357961	-0.610981	-0.653682	floralwhite		isotig13578	AT1G42470	NC	Down	Down	Down	-0.205455	-0.703559	-0.913248	-0.842353	skyblue1		6
AT1G42540	Up	Up	Up	Up	-0.299265	-0.214702	-0.224586	-0.33417	lightsteelblue1		isotig08572	AT1G42540	NC	Up	Up	Up	-0.0192894	-1.65911	-1.81391	-1.75369	darkmagenta		5
AT1G42540	Down	Down	Down	Down	-0.299265	-0.214702	-0.224586	-0.33417	orange		isotig08572	AT1G42540	NC	Down	Down	Down	-0.0192894	-1.65911	-1.81391	-1.75369	darkolivegreen		6
AT1G42990	NC	NC	Up	NC	-0.11066	-0.470623	-1.03834	-0.0593951	red		isotig27757	AT1G42990	Up	Up	Up	Up	-1.36892	-0.629325	-0.885649	-0.542475	black		5
AT1G42990	NC	NC	Down	NC	-0.11066	-0.470623	-1.03834	-0.0593951	darkred		isotig27757	AT1G42990	Down	Down	Down	Down	-1.36892	-0.629325	-0.885649	-0.542475	darkolivegreen		6
AT1G43245	NC	Up	Up	Up	0.13509	-1.06055	-0.433489	-0.501701	darkgrey		isotig16119	AT1G43245	Up	NC	NC	NC	-0.447243	0.000527311	0.12619	0.0219408	plum2		5
AT1G43245	NC	Down	Down	Down	0.13509	-1.06055	-0.433489	-0.501701	orange		isotig16119	AT1G43245	Down	NC	NC	NC	0.517668	-0.0647919	-0.0210131	-0.0535405	skyblue1		6
AT1G43580	Up	Up	Up	Up	-0.446053	-0.699434	-0.575055	-0.805668	lightsteelblue1		isotig17522	AT1G43580	Up	NC	NC	NC	-1.07363	0.137111	0.0279801	0.0797861	black		5
AT1G43590	NC	Up	NC	NC	-0.462353	-1.07907	-0.653238	-0.914603	lightsteelblue1		isotig18865	AT1G43590	NC	NC	NC	Up	-0.164234	-1.12463	-1.04513	-1.47431	yellow		5
AT1G43600	NC	NC	NC	Down	0	0	-0.0544124	-0.15287	darkred		TRINITY_DN9621_c0_g1_i1	AT1G43600	Down	Down	Down	Down	-1.48828	-1.98924	-2.03139	-1.97139	darkolivegreen		6
AT1G43640	NC	Up	Up	NC	-0.348596	0.602568	0.510823	-0.103758	lightgreen		TRINITY_DN36847_c0_g1_i1	AT1G43640	Up	NC	NC	Up	-0.372475	-0.0126192	-0.0640653	-0.291454	darkmagenta		5
AT1G43640	NC	Down	Down	NC	-0.348596	0.602568	0.510823	-0.103758	darkorange2		TRINITY_DN36847_c0_g1_i1	AT1G43640	NC	Down	NC	Down	0.16043	1.67214	0.809533	1.336	darkolivegreen		6
AT1G43650	NC	NC	NC	NC	0.327587	0.0122063	0.333567	0.0483737	cyan		isotig19533	AT1G43650	NC	NC	NC	NC	0.157591	0.349445	0.779882	0.555947	darkred		14
AT1G43690	Up	Up	Up	Up	-0.166037	0.0226829	0.22448	0.017614	turquoise		isotig21896	AT1G43690	NC	NC	NC	NC	-0.0223701	0.0502949	0.0904487	-0.109443	brown		7
AT1G43690	Down	NC	Down	NC	-0.166037	0.0226829	0.22448	0.017614	floralwhite		isotig21896	AT1G43690	NC	NC	NC	NC	-0.0223701	0.0502949	0.0904487	-0.109443	brown		8
AT1G43700	Up	Up	Up	Up	-0.324932	-0.485876	-0.622726	-0.766547	lightsteelblue1		isotig25570	AT1G43700	Up	NC	Up	NC	0.778051	0.207697	0.334004	0.245161	black		5
AT1G43770	Up	Up	Up	Up	0.39692	-0.349194	-0.552267	-0.307302	lightsteelblue1		TRINITY_DN21087_c0_g1_i3	AT1G43770	NC	Up	Up	Up	-0.15433	-0.84515	-0.844835	-0.759118	lightyellow		5
AT1G43770	Down	Down	Down	Down	0.39692	-0.349194	-0.552267	-0.307302	orange		TRINITY_DN21087_c0_g1_i3	AT1G43770	NC	Down	Down	Down	-0.15433	-0.84515	-0.844835	-0.759118	darkolivegreen		6
AT1G43850	NC	NC	NC	NC	0.0670711	0.0152168	-0.129557	-0.0923648	lightcyan		isotig07688	AT1G43850	NC	NC	NC	NC	-1.13923	-1.08797	-1.54021	-1.09218	darkviolet		14
AT1G43980	Up	Up	Up	Up	0.735951	-0.783587	-1.5472	-1.09373	darkgrey		TRINITY_DN5544_c0_g1_i1	AT1G43980	NC	NC	Up	Up	-0.50203	-0.669663	-0.765014	-0.787574	lightyellow		5
AT1G43980	Down	Down	Down	Down	0.735951	-0.783587	-1.5472	-1.09373	orange		TRINITY_DN5544_c0_g1_i1	AT1G43980	NC	Down	Down	Down	0.0353685	-1.12388	-1.44692	-1.20905	skyblue1		6
AT1G44120	NC	NC	NC	Up	0.363613	-0.446969	-0.274905	-0.750971	darkgrey		TRINITY_DN33608_c0_g1_i1	AT1G44120	Up	Up	Up	Up	-2.4908	-2.99025	-3.62114	-3.47078	darkmagenta		5
AT1G44120	NC	NC	NC	Down	0.363613	-0.446969	-0.274905	-0.750971	floralwhite		TRINITY_DN33608_c0_g1_i1	AT1G44120	Down	Down	Down	Down	-2.4908	-2.99025	-3.62114	-3.47078	darkolivegreen		6
AT1G44224	NC	NC	NC	NC	0	-0.193784	0	-0.534605	cyan		isotig33230	AT1G44224	NC	NC	NC	NC	-0.909211	-0.428976	0.0742224	0.42954	navajowhite2		13
AT1G44414	Up	Up	Up	Up	-7.80691	-1.927	-1.34333	-2.12504	thistle1		isotig33836	AT1G44414	Up	Up	Up	Up	-2.90421	-0.618507	-0.605293	-0.805634	black		5
AT1G44750	Up	Up	Up	Up	0.443427	-0.610842	-0.460891	-0.424266	darkgrey		isotig24910	AT1G44750	NC	Up	Up	Up	0.169077	-0.528627	-0.54328	-0.511633	white		5
AT1G44750	Down	Down	Down	Down	0.443427	-0.610842	-0.460891	-0.424266	orange		isotig24910	AT1G44750	NC	Down	Down	Down	-0.0374203	-0.823755	-0.962208	-0.827626	honeydew1		6
AT1G44770	Up	NC	NC	NC	-0.847455	-0.135829	0.139474	-0.15431	lightsteelblue1		isotig27463	AT1G44770	Up	Up	Up	Up	-0.243793	0.452571	0.460124	0.516516	lightyellow		5
AT1G44790	Up	Up	NC	NC	-0.44277	-0.411075	-0.215134	-0.126759	lightsteelblue1		isotig08435	AT1G44790	Up	NC	NC	NC	0.35766	0.0997061	-0.00349865	0.165775	yellow		5
AT1G44800	NC	NC	NC	NC	-0.00458605	0.0184346	0.296008	0.261481	cyan		isotig09638	AT1G44800	NC	NC	NC	NC	0.208082	0.0892967	0.243829	0.222171	maroon		15
AT1G44800	NC	NC	NC	Down	-0.00458605	1	0.296008	0.261481	orange		isotig09638	AT1G44800	NC	NC	NC	NC	0.208082	0.0892967	0.243829	0.222171	darkred		8
AT1G44890	NC	Up	Up	Up	-0.081266	-1.10811	-1.24679	-1.01782	lightgreen		isotig17976	AT1G44890	NC	NC	NC	NC	-0.00657548	-0.583478	-0.771802	-0.455179	indianred4		3
AT1G44890	NC	Up	Up	Up	-0.081266	-1.10811	-1.24679	-1.01782	darkgrey		isotig17976	AT1G44890	NC	Up	Up	Up	-0.00657548	-0.583478	-0.771802	-0.455179	darkmagenta		5
AT1G44890	NC	Down	Down	Down	-0.081266	-1.10811	-1.24679	-1.01782	darkorange2		isotig17976	AT1G44890	NC	Down	Down	Down	-0.00657548	-0.583478	-0.771802	-0.455179	skyblue1		6
AT1G44910	NC	NC	NC	NC	0.242432	0.0513469	-0.0710379	-0.141031	darkgrey		isotig20609	AT1G44910	NC	Down	NC	Down	0.227351	0.240665	0.0638841	0.384087	skyblue1		10
AT1G44910	NC	NC	NC	NC	0.242432	-0.226824	-0.0710379	-0.141031	darkgrey		isotig20609	AT1G44910	NC	Down	NC	Down	0.227351	0.240665	0.0638841	0.384087	darkolivegreen		2
AT1G44910	Up	Up	NC	Up	0.242432	-0.226824	-0.0710379	-0.141031	darkgrey		isotig20609	AT1G44910	NC	NC	Up	Up	0.100611	0.375251	0.481945	0.52895	darkmagenta		5
AT1G44910	Down	Down	NC	Down	0.242432	-0.226824	-0.0710379	-0.141031	floralwhite		isotig20609	AT1G44910	NC	Down	NC	Down	0.227351	0.240665	0.0638841	0.384087	darkolivegreen		6
AT1G44910	NC	NC	NC	NC	0.242432	0.0513469	-0.0710379	-0.141031	darkgrey		isotig20609	AT1G44910	NC	Up	NC	Up	0.227351	0.240665	0.0638841	0.384087	darkmagenta		9
AT1G44960	Up	NC	NC	NC	0.326754	-0.212435	-0.240393	-0.0878027	darkgrey		isotig27810	AT1G44960	NC	Up	Up	Up	-0.183585	0.382501	0.525378	0.333719	darkmagenta		5
AT1G44960	Down	NC	NC	NC	0.326754	-0.212435	-0.240393	-0.0878027	orange		isotig27810	AT1G44960	NC	Down	Down	Down	-0.183585	0.382501	0.525378	0.333719	darkolivegreen		6
AT1G45063	NC	NC	Up	NC	-0.332009	-0.759018	-1.55181	-0.972553	darkgrey		isotig34467	AT1G45063	Up	NC	NC	NC	0.727541	-0.301719	0.213177	-0.0047653	black		5
AT1G45110	NC	Up	Up	Up	0.211399	-0.667119	-0.367327	-0.49792	darkgrey		isotig17448	AT1G45110	Up	NC	Up	NC	0.598545	0.207992	0.480771	0.177995	darkmagenta		5
AT1G45110	NC	Down	Down	Down	0.211399	-0.667119	-0.367327	-0.49792	black		isotig17448	AT1G45110	Down	Down	NC	NC	0.372396	0.24235	0.178329	0.155523	darkolivegreen		6
AT1G45150	Up	NC	NC	NC	0.334558	-0.248295	-0.0837797	-0.24862	darkgrey		isotig21515	AT1G45150	Up	NC	NC	NC	0.435331	0.132911	0.0685646	0.0751165	black		5
AT1G45150	Down	NC	NC	NC	0.334558	-0.248295	-0.0837797	-0.24862	black		isotig21515	AT1G45150	Down	NC	NC	NC	-0.535977	0.138374	0.0847225	0.100439	darkolivegreen		6
AT1G45160	Up	NC	NC	Up	0.201129	-0.0161806	0.0143217	-0.154802	lightsteelblue1		TRINITY_DN23947_c1_g1_i5	AT1G45160	NC	Up	Up	Up	-0.0424112	-0.580726	-0.711419	-0.661299	darkmagenta		5
AT1G45160	Down	NC	NC	Down	0.201129	-0.0161806	0.0143217	-0.154802	darkred		TRINITY_DN23947_c1_g1_i5	AT1G45160	NC	Down	Down	Down	-0.0424112	-0.580726	-0.711419	-0.661299	darkolivegreen		6
AT1G45201	NC	Up	Up	Up	-0.342474	-1.2643	-1.28569	-1.40206	darkgrey		isotig23382	AT1G45201	NC	NC	Up	Up	-0.111691	0.31355	3.26092	1.69685	darkmagenta		5
AT1G45231	NC	Up	Up	Up	0.226698	-0.964703	-0.588098	-0.698954	darkgrey		isotig14439	AT1G45231	Up	Up	Up	Up	0.452745	-0.304914	-0.351814	-0.25795	plum2		5
AT1G45231	NC	Down	Down	Down	0.226698	-0.964703	-0.588098	-0.698954	orange		isotig14439	AT1G45231	Down	Down	Down	Down	0.452745	-0.304914	-0.351814	-0.25795	skyblue1		6
AT1G45233	NC	NC	NC	NC	0.198429	0.138012	-0.0286635	0.217749	cyan		isotig15244	AT1G45233	NC	NC	NC	NC	-0.0677194	-0.181833	-0.41776	0.0425956	darkred		13
AT1G45248	NC	Up	Up	NC	0.147701	-0.19294	-0.206918	-0.156728	darkgrey		isotig17445	AT1G45248	Up	Up	Up	Up	0.606506	0.488864	0.490407	0.625458	darkmagenta		5
AT1G45248	NC	Down	Down	NC	0.147701	-0.19294	-0.206918	-0.156728	floralwhite		isotig17445	AT1G45248	Down	Down	Down	Down	0.606506	0.488864	0.490407	0.625458	darkolivegreen		6
AT1G45976	Up	Up	Up	Up	-0.682985	-0.804303	-0.723256	-0.741849	lightsteelblue1		isotig18332	AT1G45976	Up	NC	Up	Up	-0.524958	0.162545	0.247807	0.260528	black		5
AT1G46264	Up	Up	Up	Up	-1.56454	-0.781032	-0.611671	-0.788975	lightsteelblue1		isotig34085	AT1G46264	NC	Up	Up	Up	-0.20591	-0.0571918	-0.0851088	-0.0654363	black		5
AT1G47056	Up	NC	NC	NC	-0.384323	-0.144524	-0.0822589	-0.146265	thistle1		isotig22739	AT1G47056	Up	NC	NC	NC	-1.16527	-0.103012	0.501486	-0.564168	black		5
AT1G47128	Up	Up	Up	Up	-0.590887	-0.519517	-0.601481	-0.815407	lightsteelblue1		isotig15530	AT1G47128	Up	Up	Up	Up	0.899445	1.69046	1.43434	2.20052	darkmagenta		5
AT1G47278	Up	Up	Up	Up	-0.619091	-0.93249	-0.575442	-0.530143	lightsteelblue1		isotig33277	AT1G47278	Up	NC	Up	NC	-1.71089	-0.214756	-0.279205	-0.250158	white		5
AT1G47290	NC	Down	NC	NC	-0.0190299	0.355626	-0.0067811	-0.0342442	black		isotig09267	AT1G47290	NC	NC	NC	NC	-0.467755	-0.944241	-0.827659	-0.774645	darkgreen		4
AT1G47400	Up	NC	NC	NC	1.3785	-0.114279	0.0124221	0.410747	lightsteelblue1		isotig35505	AT1G47400	Up	NC	NC	Up	0.423572	0.115743	-0.00231482	0.315175	darkmagenta		5
AT1G47400	Down	NC	NC	NC	1.3785	-0.114279	0.0124221	0.410747	orange		isotig35505	AT1G47400	NC	NC	Down	Down	-0.111691	0.31355	3.26092	1.69685	skyblue1		6
AT1G47420	Up	Up	Up	NC	-0.547159	0.239226	0.282537	0.159825	turquoise		isotig23162	AT1G47420	NC	Down	Down	Down	0.0234775	0.775313	1.07167	0.847747	skyblue1		11
AT1G47570	NC	NC	NC	NC	0.0666738	-0.0661633	0.0797911	-0.053183	darkgrey		isotig06530	AT1G47570	NC	NC	NC	NC	-0.232378	-1.97929	-2.58458	-2.04067	indianred4		14
AT1G47570	NC	NC	Up	NC	0.0666738	-0.0661633	0.0797911	-0.053183	darkgrey		isotig06530	AT1G47570	NC	Up	Up	Up	-0.232378	-1.97929	-2.58458	-2.04067	darkmagenta		5
AT1G47570	NC	NC	Down	NC	0.0666738	-0.0661633	0.0797911	-0.053183	orange		isotig06530	AT1G47570	NC	Down	Down	Down	-0.232378	-1.97929	-2.58458	-2.04067	skyblue1		6
AT1G47580	Up	Up	Up	Up	-0.458701	-0.72792	-0.942255	-0.875189	lightsteelblue1		isotig29578	AT1G47580	NC	NC	Up	Up	0.258587	-0.575705	-0.684061	-1.06256	black		5
AT1G47655	NC	Up	NC	NC	-0.176398	-0.58152	-0.415233	-0.287022	lightsteelblue1		isotig28210	AT1G47655	NC	NC	NC	Up	-0.268128	-0.273858	0.27937	-0.370131	plum2		5
AT1G47655	NC	Down	NC	NC	-0.176398	-0.58152	-0.415233	-0.287022	orange		isotig28210	AT1G47655	NC	Down	Down	Down	0.274016	-0.345721	-0.409897	-0.31918	darkolivegreen		6
AT1G47720	Up	NC	NC	NC	1.4868	-0.234632	-0.0915794	-0.17854	darkgrey		isotig26255	AT1G47720	NC	NC	Up	Up	0.210066	-0.0722362	-0.373178	-0.142888	darkmagenta		5
AT1G47720	Down	NC	NC	NC	1.4868	-0.234632	-0.0915794	-0.17854	darkgrey		isotig26255	AT1G47720	NC	Down	Down	Down	-0.00492759	-0.857166	-1.14339	-0.956819	darkolivegreen		6
AT1G47820	NC	NC	NC	NC	0.091893	0.0277628	-0.0611947	-0.237403	cyan		isotig33408	AT1G47820	NC	NC	NC	NC	0.0487936	0.229889	0.234689	0.0122442	coral2		13
AT1G47870	Down	NC	Down	NC	0.690931	-0.238986	-0.352649	-0.154194	floralwhite		isotig16220	AT1G47870	NC	NC	NC	NC	-0.990459	-0.891365	-0.868656	-0.789121	brown		4
AT1G47870	Up	NC	Up	NC	0.690931	-0.238986	-0.352649	-0.154194	darkgrey		isotig16220	AT1G47870	Up	Up	Up	Up	-0.990459	-0.891365	-0.868656	-0.789121	plum2		5
AT1G47870	Down	NC	Down	NC	0.690931	-0.238986	-0.352649	-0.154194	darkorange2		isotig16220	AT1G47870	Down	Down	Down	Down	-0.990459	-0.891365	-0.868656	-0.789121	darkolivegreen		6
AT1G47900	Down	Down	Down	Down	0.409844	0.000232569	0.35858	0.536357	orange		isotig20501	AT1G47900	NC	NC	NC	NC	-0.106549	-0.131804	0.0981761	0.141605	coral2		8
AT1G47960	Up	NC	Up	Up	0.240721	0.0430245	-0.322841	-0.351561	darkgrey		isotig31406	AT1G47960	Up	NC	NC	NC	0.749488	0.390791	-0.154348	-0.160934	darkmagenta		5
AT1G47960	Down	NC	Down	Down	0.240721	0.0430245	-0.322841	-0.351561	orange		isotig31406	AT1G47960	Down	NC	NC	NC	0.842643	0.176237	0.161983	0.202678	darkolivegreen		6
AT1G48030	Up	NC	NC	NC	-0.473635	0.211333	-0.12529	-0.114683	thistle1		isotig14395	AT1G48030	Up	Up	Up	Up	0.537301	0.771125	0.640194	0.483506	darkmagenta		5
AT1G48040	NC	Up	Up	Up	-0.102214	-0.572111	-0.44572	-0.622511	lightsteelblue1		TRINITY_DN5841_c0_g2_i1	AT1G48040	NC	Up	Up	Up	-0.0216776	-0.462593	-0.487078	-0.654615	darkmagenta		5
AT1G48040	NC	Down	Down	Down	-0.102214	-0.572111	-0.44572	-0.622511	orange		TRINITY_DN5841_c0_g2_i1	AT1G48040	NC	Down	Down	Down	-0.0216776	-0.462593	-0.487078	-0.654615	skyblue1		6
AT1G48050	NC	Up	NC	Up	-0.162938	-0.268491	-0.0787019	-0.216085	lightsteelblue1		isotig21571	AT1G48050	Up	Up	Up	NC	-0.521207	-0.464114	-0.315635	-0.228524	darkmagenta		5
AT1G48050	NC	Down	NC	Down	-0.162938	-0.268491	-0.0787019	-0.216085	orange		isotig21571	AT1G48050	Down	Down	Down	NC	-0.521207	-0.464114	-0.315635	-0.228524	darkolivegreen		6
AT1G48160	Up	NC	Up	Up	-0.367844	0.227375	0.662251	0.485281	turquoise		isotig15377	AT1G48160	NC	Down	Down	Down	-0.0875751	0.529612	0.739285	0.478707	skyblue1		11
AT1G48200	Up	Up	NC	Up	-0.784549	-0.684151	-0.153234	-0.329588	lightsteelblue1		isotig32129	AT1G48200	Up	Up	Up	Up	-0.516529	0.635609	0.716743	0.683718	darkmagenta		5
AT1G48260	NC	NC	Up	Up	0.202194	-0.336406	-1.13437	-1.19411	lightsteelblue1		isotig23398	AT1G48260	Up	Up	Up	Up	0.473266	1.1484	0.678608	0.986161	darkmagenta		5
AT1G48260	NC	NC	Down	Down	0.202194	-0.336406	-1.13437	-1.19411	orange		isotig23398	AT1G48260	Down	Down	Down	Down	0.473266	1.1484	0.678608	0.986161	skyblue1		6
AT1G48270	NC	NC	NC	NC	-0.0681646	-0.202484	-0.0754633	-0.0298178	brown		isotig15513	AT1G48270	NC	Down	Down	Down	0.231573	0.460142	0.508551	0.511539	honeydew1		2
AT1G48270	NC	Up	NC	NC	-0.0681646	-0.202484	-0.0754633	-0.0298178	ivory		isotig15513	AT1G48270	NC	Up	Up	Up	0.231573	0.460142	0.508551	0.511539	darkmagenta		5
AT1G48270	NC	Down	NC	NC	-0.0681646	-0.202484	-0.0754633	-0.0298178	darkorange2		isotig15513	AT1G48270	NC	Down	Down	Down	0.231573	0.460142	0.508551	0.511539	skyblue1		6
AT1G48310	Down	NC	NC	NC	0.94617	0.0211153	0.188816	0.150669	black		isotig20453	AT1G48310	Down	NC	Down	NC	-0.249026	-0.0545901	0.404595	0.0747285	skyblue1		6
AT1G48360	Up	Up	Up	Up	0.47561	-0.672585	-0.408132	-0.310798	darkgrey		TRINITY_DN19801_c0_g1_i1	AT1G48360	Up	Up	Up	Up	1.09859	0.557197	0.326477	0.740775	darkmagenta		5
AT1G48360	Down	Down	Down	Down	0.47561	-0.672585	-0.408132	-0.310798	darkorange2		TRINITY_DN19801_c0_g1_i1	AT1G48360	Down	Down	Down	Down	1.09859	0.557197	0.326477	0.740775	darkolivegreen		6
AT1G48410	Up	NC	NC	NC	-1.66495	-0.303353	0.0635111	-0.304273	thistle1		isotig20504	AT1G48410	NC	Up	Up	Up	-0.137152	0.211013	0.361537	0.2646	plum2		5
AT1G48420	Up	Up	Up	Up	-0.821274	-1.06169	-0.803673	-0.965895	lightsteelblue1		isotig24163	AT1G48420	NC	Up	Up	Up	0.105688	0.681575	1.22093	1.15896	darkmagenta		5
AT1G48430	NC	Up	Up	Up	0.0600995	-1.24654	-0.875814	-1.1054	lightsteelblue1		isotig14097	AT1G48430	NC	Up	NC	NC	0.0719057	-0.478232	-0.443135	-0.385855	plum2		5
AT1G48430	NC	Down	Down	Down	0.0600995	-1.24654	-0.875814	-1.1054	orange		isotig14097	AT1G48430	Down	NC	NC	NC	-0.600414	0.058767	0.102624	0.17175	darkolivegreen		6
AT1G48450	Up	Up	Up	Up	-1.02199	-0.640009	-0.378372	-0.598057	lightsteelblue1		isotig12739	AT1G48450	NC	Up	Up	Up	0.0366833	0.461808	0.67483	0.740724	darkmagenta		5
AT1G48460	NC	Up	NC	Up	-0.315281	-0.555546	-0.270551	-0.372984	darkgrey		isotig24324	AT1G48460	Up	Up	Up	Up	0.502681	0.3336	0.536565	0.333686	floralwhite		5
AT1G48460	NC	Down	NC	Down	-0.315281	-0.555546	-0.270551	-0.372984	darkred		isotig24324	AT1G48460	Down	Down	Down	Down	0.502681	0.3336	0.536565	0.333686	honeydew1		6
AT1G48490	NC	Up	Up	Up	-0.0812332	-0.465993	-0.418767	-0.649397	lightsteelblue1		isotig24533	AT1G48490	Up	Up	NC	NC	-0.427459	0.447841	0.234834	0.248797	darkmagenta		5
AT1G48490	NC	Down	Down	Down	-0.0812332	-0.465993	-0.418767	-0.649397	orange		isotig24533	AT1G48490	NC	Down	Down	NC	0.0250275	-0.776909	-1.13734	-0.608937	honeydew1		6
AT1G48520	Up	NC	NC	NC	-0.734011	-0.00857908	0.153172	-0.108826	lightsteelblue1		isotig22185	AT1G48520	NC	Up	Up	Up	-0.466437	-1.34286	-1.43964	-1.16894	black		5
AT1G48520	Up	Up	Up	Up	-0.734011	5.27399e-10	0.153172	-0.108826	lightsteelblue1		isotig22185	AT1G48520	NC	NC	NC	NC	-0.0160496	0.208944	0.236055	0.116914	lightblush3		7
AT1G48550	NC	Down	NC	Down	0.153758	-0.471419	-0.0718069	-0.328511	floralwhite		isotig01110	AT1G48550	NC	NC	NC	NC	0.0412535	-1.17494	-1.47991	-1.4367	darkgreen		4
AT1G48550	NC	Up	NC	Up	0.153758	-0.471419	-0.0718069	-0.328511	darkgrey		isotig01110	AT1G48550	NC	Up	Up	Up	0.0412535	-1.17494	-1.47991	-1.4367	darkmagenta		5
AT1G48550	NC	Down	NC	Down	0.153758	-0.471419	-0.0718069	-0.328511	orange		isotig01110	AT1G48550	NC	Down	Down	Down	0.0412535	-1.17494	-1.47991	-1.4367	skyblue1		6
AT1G48560	Up	Up	Up	Up	-1.0452	-0.391453	-0.57274	-0.505145	lightsteelblue1		isotig22033	AT1G48560	Up	NC	NC	NC	-0.0699557	0.00961061	0.0136561	-0.00157134	black		5
AT1G48570	Up	Up	NC	NC	-0.44219	-0.440068	-0.0613492	-0.116533	darkgrey		isotig16974	AT1G48570	Up	Up	Up	Up	1.76233	1.57727	2.07813	1.85442	darkmagenta		5
AT1G48580	Up	NC	NC	NC	1.01173	-0.246528	-0.267388	-0.040918	darkgrey		isotig23761	AT1G48580	Up	NC	NC	Up	-1.07067	-0.328312	-0.12482	-0.707441	darkmagenta		5
AT1G48580	Down	NC	NC	NC	1.01173	-0.246528	-0.267388	-0.040918	orange		isotig23761	AT1G48580	NC	NC	Down	Down	0.100611	0.375251	0.481945	0.52895	darkolivegreen		6
AT1G48720	Up	NC	NC	Up	-0.337874	-0.322181	0	-0.29254	lightsteelblue1		isotig25563	AT1G48720	NC	Up	Up	Up	0.060777	-0.711016	-0.847231	-0.577844	black		5
AT1G48720	Down	NC	NC	Down	-0.337874	-0.322181	0	-0.29254	darkred		isotig25563	AT1G48720	Down	Down	NC	NC	-3.17537	-1.38291	-0.235159	0.0539258	darkolivegreen		6
AT1G48760	Up	NC	NC	Up	-0.455	-0.134044	-0.165353	-0.238906	lightsteelblue1		isotig21076	AT1G48760	Up	Up	NC	NC	0.233178	0.264492	0.131076	-0.0750898	plum2		5
AT1G48770	Up	Up	Up	Up	-0.458831	-0.394308	-0.913499	-0.631186	lightsteelblue1		isotig29842	AT1G48770	Up	NC	NC	NC	-0.406384	-0.142231	-0.104979	-0.0341151	darkmagenta		5
AT1G48790	Up	Up	NC	NC	-0.361522	0.168098	0.0624531	-0.0856815	thistle1		isotig06293	AT1G48790	Up	NC	NC	NC	0.262285	-0.0171263	-0.0555685	0.0196394	darkmagenta		5
AT1G48840	Up	Up	Up	Up	-0.800169	-0.722222	-0.578702	-0.648746	lightsteelblue1		isotig04099	AT1G48840	Up	Up	Up	Up	-1.68406	-1.81041	-1.77104	-1.38077	darkmagenta		5
AT1G48870	NC	NC	NC	NC	0.0861114	0.167126	0.199132	0.47005	cyan		TRINITY_DN17152_c0_g3_i1	AT1G48870	NC	NC	NC	NC	0.145471	-0.323465	-0.285384	-0.223575	darkred		13
AT1G48880	NC	NC	Up	NC	0.134853	-0.21605	-0.433364	-0.143624	darkgrey		isotig22331	AT1G48880	Up	Up	NC	Up	-1.11875	-0.545171	-0.317403	-0.724097	black		5
AT1G48880	NC	NC	Down	NC	0.134853	-0.21605	-0.433364	-0.143624	orange		isotig22331	AT1G48880	Down	Down	NC	Down	-1.11875	-0.545171	-0.317403	-0.724097	darkolivegreen		6
AT1G48970	Up	Up	Up	Up	-0.556121	-1.19559	-0.897079	-0.970065	lightsteelblue1		TRINITY_DN22732_c0_g1_i1	AT1G48970	NC	Up	Up	Up	0.1226	-0.3395	-0.467242	-0.270481	lightyellow		5
AT1G49170	Up	Up	Up	Up	-0.738638	-0.945772	-0.575411	-0.971604	lightsteelblue1		isotig31078	AT1G49170	NC	Up	Up	Up	-0.21357	-1.0151	-0.737046	-0.97752	darkmagenta		5
AT1G49200	Up	Up	NC	Up	-2.02126	-0.586781	-0.45261	-1.1726	thistle1		isotig24940	AT1G49200	Up	NC	Up	NC	-1.63037	-0.0592157	0.334415	0.0585542	plum2		5
AT1G49245	NC	Up	Up	Up	0.0224186	-0.653104	-0.766324	-0.802646	darkgrey		isotig34893	AT1G49245	Up	Up	Up	Up	1.00617	1.35973	1.32197	1.26108	white		5
AT1G49245	NC	Down	Down	Down	0.0224186	-0.653104	-0.766324	-0.802646	orange		isotig34893	AT1G49245	Down	Down	Down	Down	1.00617	1.35973	1.32197	1.26108	darkolivegreen		6
AT1G49400	NC	NC	Up	Up	-0.104982	-0.269164	-0.328303	-0.382305	lightsteelblue1		isotig18428	AT1G49400	Up	Up	Up	Up	0.563982	0.594085	1.04325	0.601747	darkmagenta		5
AT1G49400	NC	NC	Down	Down	-0.104982	-0.269164	-0.328303	-0.382305	floralwhite		isotig18428	AT1G49400	Down	Down	Down	Down	0.563982	0.594085	1.04325	0.601747	darkolivegreen		6
AT1G49405	NC	Up	Up	Up	-0.598516	-2.78745	-2.06756	-2.29011	lightsteelblue1		TRINITY_DN15602_c0_g1_i1	AT1G49405	Up	NC	NC	NC	-1.09501	-0.165909	-0.330889	-0.31072	black		5
AT1G49430	Down	Down	NC	NC	0.908937	0.637032	0.171666	0.240749	darkred		TRINITY_DN16069_c0_g3_i1	AT1G49430	Up	NC	NC	NC	1.18007	0.261815	-0.0794844	0.206687	plum2		12
AT1G49480	Up	NC	NC	NC	-0.393575	0.09563	-0.160906	0.0203951	thistle1		isotig25307	AT1G49480	NC	NC	NC	Up	0.303143	-0.0359724	-0.101662	-0.0773142	plum2		5
AT1G49500	NC	NC	NC	NC	-0.487856	0.153265	-0.526153	0.541349	darkgreen		isotig17963	AT1G49500	NC	NC	NC	NC	-0.135957	-0.094778	0.308534	0.590779	darkred		14
AT1G49520	NC	Up	Up	Up	-0.013891	-0.463268	-0.580746	-0.445233	lightsteelblue1		isotig24516	AT1G49520	NC	Up	Up	Up	-0.333187	-0.600736	-0.609064	-0.6287	white		5
AT1G49520	NC	Down	Down	Down	-0.013891	-0.463268	-0.580746	-0.445233	orange		isotig24516	AT1G49520	NC	Down	Down	Down	-0.189123	-0.533901	-0.585471	-0.396394	honeydew1		6
AT1G49540	NC	Up	Up	Up	0.00224312	-0.559346	-0.237061	-0.332895	darkgrey		TRINITY_DN18842_c0_g3_i1	AT1G49540	Up	NC	Up	Up	0.394231	0.0627471	0.25704	0.342376	plum2		5
AT1G49540	NC	Down	Down	Down	0.00224312	-0.559346	-0.237061	-0.332895	black		TRINITY_DN18842_c0_g3_i1	AT1G49540	Down	NC	Down	Down	0.394231	0.0627471	0.25704	0.342376	darkolivegreen		6
AT1G49560	Up	NC	NC	NC	-2.32401	0.22998	0.338329	0.203876	thistle1		isotig27983	AT1G49560	Up	NC	Up	NC	0.357367	0.0562348	-0.20403	0.0664779	black		5
AT1G49620	Up	Up	Up	Up	-0.846368	-1.28499	-0.887142	-0.557294	lightsteelblue1		TRINITY_DN1951_c0_g1_i1	AT1G49620	NC	NC	NC	Up	0.520615	0.0460052	-0.102223	0.102234	black		5
AT1G49710	Up	Up	Up	Up	-2.30871	-0.674271	-0.487773	-0.682309	lightsteelblue1		isotig03583	AT1G49710	NC	Up	Up	Up	-0.105717	0.115728	0.030666	0.00250022	black		5
AT1G49740	NC	Up	Up	Up	0.0147867	-0.721664	-1.00655	-0.964544	lightsteelblue1		isotig25186	AT1G49740	Up	NC	NC	NC	-0.196389	-0.0758524	-0.121196	0.0413135	yellow		5
AT1G49740	NC	Down	Down	Down	0.0147867	-0.721664	-1.00655	-0.964544	orange		isotig25186	AT1G49740	Down	NC	NC	NC	0.697077	0.0099128	-0.0934024	-0.065821	skyblue1		6
AT1G49780	Up	NC	Up	NC	-0.49919	-0.237166	-0.834354	-0.225793	thistle1		TRINITY_DN19043_c0_g2_i1	AT1G49780	NC	Up	Up	NC	0.0234311	-1.27387	-1.99481	-1.0104	plum2		5
AT1G49790	Up	NC	NC	NC	-0.999272	-0.331854	-0.597669	-0.412549	lightsteelblue1		isotig24046	AT1G49790	Up	Up	Up	Up	0.225726	0.255825	0.43046	0.188402	plum2		5
AT1G49820	Up	Up	Up	Up	-0.708387	-0.366822	-0.555402	-0.715501	darkgrey		isotig24832	AT1G49820	Up	NC	NC	NC	-1.57614	0.0615407	0.135199	0.173309	black		5
AT1G49840	Up	Up	Up	NC	-1.26472	-0.688599	-1.13101	-0.312372	lightsteelblue1		TRINITY_DN45100_c0_g1_i1	AT1G49840	NC	Up	Up	Up	0.205637	-1.10141	-0.939255	-1.08849	darkmagenta		5
AT1G49850	Up	NC	Up	NC	-0.166886	-0.0312682	-0.18038	0.0186443	red		isotig03355	AT1G49850	Up	Up	Up	Up	-1.10635	-0.495968	-0.456675	-0.573	darkmagenta		5
AT1G49850	Down	NC	Down	NC	-0.166886	-0.0312682	-0.18038	0.0186443	orange		isotig03355	AT1G49850	Down	Down	Down	Down	-1.10635	-0.495968	-0.456675	-0.573	honeydew1		6
AT1G49950	Up	NC	Up	NC	-0.283113	-0.0679979	-0.267915	-0.180289	lightsteelblue1		isotig15979	AT1G49950	NC	NC	Up	NC	-0.252506	-0.0219971	-0.311709	-0.219234	plum2		5
AT1G49950	Down	NC	Down	NC	-0.283113	-0.0679979	-0.267915	-0.180289	orange		isotig15979	AT1G49950	Down	NC	NC	NC	0.349156	0.146591	0.264719	0.242342	skyblue1		6
AT1G49950	Up	Up	Up	Up	-0.283113	0.00586545	-0.267915	-0.180289	lightsteelblue1		isotig15979	AT1G49950	NC	NC	NC	NC	0.349156	0.146591	0.264719	0.242342	indianred4		7
AT1G49950	Down	NC	Down	NC	-0.283113	0.00586545	-0.267915	-0.180289	black		isotig15979	AT1G49950	NC	NC	NC	NC	0.349156	0.146591	0.264719	0.242342	indianred4		8
AT1G49960	Up	Up	NC	NC	-0.673911	-0.611729	-0.119137	-0.201112	thistle1		isotig08767	AT1G49960	NC	Up	Up	Up	0.27272	1.01818	1.32529	0.983652	plum2		5
AT1G50030	Up	Up	NC	Up	-0.640909	-0.383729	-0.237338	-0.496692	lightsteelblue1		isotig11008	AT1G50030	Up	Up	Up	Up	-0.636773	-0.611013	-0.474844	-0.481522	darkmagenta		5
AT1G50055	Up	NC	Up	NC	1.10526	-0.226961	-0.687604	-0.381199	lightsteelblue1		isotig34056	AT1G50055	NC	Up	NC	Up	-0.371445	0.0216536	0.285066	0.0110546	darkmagenta		5
AT1G50055	Down	NC	Down	NC	1.10526	-0.226961	-0.687604	-0.381199	floralwhite		isotig34056	AT1G50055	NC	NC	Down	Down	-0.049402	-0.117941	-0.534059	-0.388821	honeydew1		6
AT1G50120	Up	NC	NC	NC	-0.281679	-0.0644437	-0.0540019	-0.073041	lightsteelblue1		isotig21427	AT1G50120	Up	NC	NC	NC	-0.271859	0.00306789	0.10901	0.0300022	black		5
AT1G50120	Down	NC	NC	NC	-0.281679	-0.0644437	-0.0540019	-0.073041	orange		isotig21427	AT1G50120	NC	NC	Down	NC	-0.288956	-0.359819	-0.572115	-0.426103	darkolivegreen		6
AT1G50140	Up	Up	Up	Up	-0.408001	-1.35606	-0.990214	-1.14784	lightsteelblue1		TRINITY_DN23596_c0_g2_i1	AT1G50140	Up	NC	NC	NC	1.10752	0.0893422	-0.0749537	-0.0704467	black		5
AT1G50190	NC	Up	NC	NC	0.256223	0.359681	0.219578	-0.496009	lightgreen		isotig25078	AT1G50190	Up	Up	Up	Up	0.542152	-0.460182	-0.847638	-1.08088	black		5
AT1G50190	NC	NC	NC	Down	0.256223	0.359681	0.219578	-0.496009	orange		isotig25078	AT1G50190	Down	Down	Down	Down	0.542152	-0.460182	-0.847638	-1.08088	darkolivegreen		6
AT1G50200	Up	NC	Up	Up	-0.216431	-0.124291	-0.167242	-0.253206	lightsteelblue1		isotig20649	AT1G50200	Up	Up	Up	Up	0.364302	0.40348	0.311823	0.228736	darkmagenta		5
AT1G50200	Down	NC	Down	Down	-0.216431	-0.124291	-0.167242	-0.253206	black		isotig20649	AT1G50200	Down	Down	Down	Down	0.364302	0.40348	0.311823	0.228736	darkolivegreen		6
AT1G50260	NC	Up	Up	Up	-0.00384918	-0.972926	-0.784369	-0.873782	lightsteelblue1		TRINITY_DN21552_c0_g1_i1	AT1G50260	Up	NC	NC	NC	-0.606651	0.162301	0.211984	0.125535	black		5
AT1G50260	NC	Down	Down	Down	-0.00384918	-0.972926	-0.784369	-0.873782	floralwhite		TRINITY_DN21552_c0_g1_i1	AT1G50260	Down	NC	NC	NC	-1.83826	-0.117783	-0.0782531	-0.60176	darkolivegreen		6
AT1G50280	Up	NC	Up	NC	-0.806003	-0.35533	-0.571276	-0.119285	lightsteelblue1		TRINITY_DN19512_c0_g2_i1	AT1G50280	Up	Up	Up	NC	0.916253	-0.522321	-0.906037	-0.436561	plum2		5
AT1G50300	NC	Up	Up	Up	0.102376	-0.68631	-0.353346	-0.351813	darkgrey		isotig24370	AT1G50300	NC	NC	Up	Up	0.272522	0.189994	0.302275	0.320818	plum2		5
AT1G50300	NC	Down	Down	Down	0.102376	-0.68631	-0.353346	-0.351813	orange		isotig24370	AT1G50300	Down	NC	NC	Down	0.333939	0.195595	0.208179	0.311089	darkolivegreen		6
AT1G50360	Up	Up	NC	NC	0.267833	-0.124237	-0.01509	-0.0788619	darkgrey		isotig06011	AT1G50360	NC	NC	Up	Up	0.572701	0.562625	2.03694	1.64725	darkmagenta		5
AT1G50360	Down	Down	NC	NC	0.267833	-0.124237	-0.01509	-0.0788619	black		isotig06011	AT1G50360	Down	NC	NC	Down	0.319069	-0.098687	-0.185087	-0.437287	skyblue1		6
AT1G50370	Up	NC	NC	Up	-0.2487	0.0107462	-0.0106514	-0.239609	lightsteelblue1		isotig15487	AT1G50370	Up	Up	Up	Up	0.315191	0.595842	0.563895	0.7326	darkmagenta		5
AT1G50370	Down	NC	NC	Down	-0.2487	0.0107462	-0.0106514	-0.239609	darkred		isotig15487	AT1G50370	Down	Down	Down	Down	0.315191	0.595842	0.563895	0.7326	skyblue1		6
AT1G50380	NC	Up	Up	Up	-0.141623	-0.361234	-0.381535	-0.499658	lightsteelblue1		isotig21431	AT1G50380	Up	NC	NC	NC	-1.00793	-0.0436046	0.0388756	-0.0805819	yellow		5
AT1G50380	NC	Down	Down	Down	-0.141623	-0.361234	-0.381535	-0.499658	darkorange2		isotig21431	AT1G50380	Down	NC	NC	NC	0.432175	0.085415	0.0752254	0.0666423	darkolivegreen		6
AT1G50410	Up	Up	NC	Up	0.432602	-0.387764	-0.274715	-0.285799	lightsteelblue1		isotig11714	AT1G50410	Up	Up	Up	Up	0.222041	-0.217399	-0.096678	-0.1304	black		5
AT1G50410	Down	Down	NC	Down	0.432602	-0.387764	-0.274715	-0.285799	orange		isotig11714	AT1G50410	NC	Down	Down	Down	-0.163562	-0.338855	-0.741514	-0.415465	darkolivegreen		6
AT1G50460	NC	Up	Up	Up	-0.0906531	-0.370097	-0.565477	-0.642581	lightsteelblue1		isotig14103	AT1G50460	Up	Up	NC	Up	-2.17912	-0.619235	0.123491	-0.306524	black		5
AT1G50460	NC	Down	Down	Down	-0.0906531	-0.370097	-0.565477	-0.642581	floralwhite		isotig14103	AT1G50460	Down	Down	NC	Down	-2.17912	-0.619235	0.123491	-0.306524	darkolivegreen		6
AT1G50500	Up	Up	NC	Up	-0.334454	-0.302775	0.0156723	-0.264501	darkgrey		isotig07730	AT1G50500	Up	NC	NC	NC	-1.26198	0.766211	0.906785	0.613521	darkmagenta		5
AT1G50520	Up	Up	Up	Up	-0.617835	-0.842072	-0.613458	-1.12505	lightsteelblue1		TRINITY_DN38689_c0_g1_i1	AT1G50520	NC	NC	Up	Up	-0.124685	-0.119801	-0.17167	-0.140613	yellow		5
AT1G50520	Up	Up	Up	Up	-0.617835	0.0166976	-0.613458	-1.12505	lightsteelblue1		TRINITY_DN38689_c0_g1_i1	AT1G50520	NC	NC	NC	NC	-0.411492	0.355167	-0.385121	0.171793	coral2		7
AT1G50600	NC	NC	Up	NC	-0.237104	-0.138793	-0.616071	-0.228189	lightsteelblue1		isotig06943	AT1G50600	NC	Up	Up	Up	-0.342715	-0.585264	-1.11359	-0.577635	darkmagenta		5
AT1G50600	NC	NC	Down	NC	-0.237104	-0.138793	-0.616071	-0.228189	orange		isotig06943	AT1G50600	NC	Down	Down	Down	-0.342715	-0.585264	-1.11359	-0.577635	darkolivegreen		6
AT1G50620	NC	Up	Up	Up	-0.0458037	-0.381962	-0.301881	-0.252129	lightsteelblue1		isotig21716	AT1G50620	Up	Up	Up	Up	-0.625766	-0.872697	-1.20939	-0.853261	darkmagenta		5
AT1G50620	NC	Down	Down	Down	-0.0458037	-0.381962	-0.301881	-0.252129	floralwhite		isotig21716	AT1G50620	Down	Down	Down	Down	-0.625766	-0.872697	-1.20939	-0.853261	darkolivegreen		6
AT1G50640	Up	Up	Up	Up	-0.707776	-0.485831	-0.674553	-0.254114	lightsteelblue1		isotig17128	AT1G50640	Up	NC	NC	NC	0.302267	0.101455	0.369022	0.0795856	darkmagenta		5
AT1G50640	Up	Up	Up	Up	-0.707776	4.5344e-12	-0.674553	-0.254114	lightsteelblue1		isotig17128	AT1G50640	NC	NC	NC	NC	0.0705335	-0.123432	-0.105297	-0.118805	darkred		7
AT1G50670	Up	NC	NC	NC	-0.250563	0.0413674	0.040563	0.0903621	thistle1		isotig28688	AT1G50670	Up	Up	NC	NC	0.611441	0.335855	0.140529	0.0950964	black		5
AT1G50670	Down	NC	NC	NC	-0.250563	0.0413674	0.040563	0.0903621	darkorange2		isotig28688	AT1G50670	Down	NC	Down	NC	-0.427063	-0.0831661	-0.373361	-0.134732	darkolivegreen		6
AT1G50730	NC	Up	NC	Up	-0.094946	-0.435381	-0.252318	-0.434761	lightsteelblue1		isotig11789	AT1G50730	Up	Up	NC	NC	-1.71503	-0.551067	-0.460557	-0.386435	lightyellow		5
AT1G50730	NC	Down	NC	Down	-0.094946	-0.435381	-0.252318	-0.434761	orange		isotig11789	AT1G50730	Down	NC	Down	NC	0.787085	-0.00843935	-0.514573	-0.340998	darkolivegreen		6
AT1G50732	NC	NC	NC	NC	0.109366	-0.283985	-0.103881	-0.167367	cyan		isotig19077	AT1G50732	NC	NC	NC	NC	0.428497	-0.739716	-0.961864	-0.595406	darkred		14
AT1G50830	Down	NC	NC	NC	0.933645	0.0828364	0.11832	0.318445	orange		TRINITY_DN11945_c0_g2_i1	AT1G50830	NC	NC	NC	Down	-0.512974	-0.47183	-0.400131	-0.617	darkolivegreen		6
AT1G50840	Up	Up	NC	Up	-0.413361	-0.201912	-0.0311574	-0.271214	thistle1		isotig16609	AT1G50840	NC	Up	Up	Up	-0.301027	-1.28783	-2.00192	-0.986463	darkmagenta		5
AT1G50910	NC	Up	Up	NC	0.394391	-0.380402	-0.443456	-0.20522	darkgrey		isotig35966	AT1G50910	NC	Up	Up	Up	-0.539564	-0.616324	-0.630472	-0.462558	floralwhite		5
AT1G50910	NC	Down	Down	NC	0.394391	-0.380402	-0.443456	-0.20522	orange		isotig35966	AT1G50910	Down	NC	NC	NC	0.81625	0.0407851	-0.113834	-0.0328836	darkolivegreen		6
AT1G50950	Up	NC	Up	NC	0.875227	-0.318811	-0.435262	-0.425392	darkgrey		isotig03882	AT1G50950	Up	Up	Up	Up	-0.828368	-0.541176	-0.605967	-0.997243	darkmagenta		5
AT1G50950	Down	NC	Down	NC	0.875227	-0.318811	-0.435262	-0.425392	orange		isotig03882	AT1G50950	Down	Down	Down	Down	-0.828368	-0.541176	-0.605967	-0.997243	darkolivegreen		6
AT1G51080	Up	Up	NC	NC	0.471598	0.498389	0.152296	-0.00864006	darkgrey		TRINITY_DN28711_c0_g1_i1	AT1G51080	Up	NC	NC	NC	-0.453722	0.0406571	0.0634752	0.0661569	yellow		5
AT1G51080	Down	Down	NC	NC	0.471598	0.498389	0.152296	-0.00864006	orange		TRINITY_DN28711_c0_g1_i1	AT1G51080	Down	NC	NC	NC	0.753427	0.254616	0.325841	0.108742	darkolivegreen		6
AT1G51130	NC	Up	Up	Up	0.382144	-0.618031	-0.316926	-0.408651	darkgrey		isotig24304	AT1G51130	Up	NC	NC	Up	0.988305	0.133203	0.0666955	0.33158	darkmagenta		5
AT1G51130	NC	Down	Down	Down	0.382144	-0.618031	-0.316926	-0.408651	black		isotig24304	AT1G51130	Down	NC	NC	Down	0.423572	0.115743	-0.00231482	0.315175	honeydew1		6
AT1G51160	NC	Up	Up	Up	-0.187742	0.324556	0.510252	0.36414	turquoise		isotig30981	AT1G51160	Down	Down	Down	Down	-0.351459	0.287512	0.737203	0.344632	skyblue1		11
AT1G51200	Up	Up	Up	Up	-0.621924	-1.29786	-1.19151	-1.55271	lightsteelblue1		isotig27513	AT1G51200	Up	NC	NC	NC	0.36572	0.179142	0.0460641	0.180121	darkmagenta		5
AT1G51340	Up	NC	Up	Up	-3.19596	0.0353066	-0.500201	-0.480588	thistle1		TRINITY_DN24092_c0_g2_i2	AT1G51340	NC	Up	Up	Up	-0.326963	-0.883155	-0.823261	-0.835079	yellow		5
AT1G51360	Up	NC	NC	NC	-0.859379	-0.188538	-0.145614	-0.187511	lightsteelblue1		isotig29436	AT1G51360	NC	Up	Up	Up	-0.075439	0.636428	0.980048	1.19004	darkmagenta		5
AT1G51370	NC	Up	NC	Up	0.125838	-0.449237	-0.254943	-0.393581	lightsteelblue1		isotig29017	AT1G51370	NC	Up	Up	Up	-0.3294	-0.722198	-0.611399	-0.561141	darkmagenta		5
AT1G51370	NC	Down	NC	Down	0.125838	-0.449237	-0.254943	-0.393581	darkorange2		isotig29017	AT1G51370	NC	Down	Down	Down	-0.3294	-0.722198	-0.611399	-0.561141	darkolivegreen		6
AT1G51380	NC	Up	Up	Up	-0.248355	-1.72572	-1.63539	-1.75958	darkgrey		TRINITY_DN22371_c0_g2_i2	AT1G51380	NC	NC	Up	Up	0.444336	0.477569	0.957769	1.04291	black		5
AT1G51380	NC	Down	Down	Down	-0.248355	-1.72572	-1.63539	-1.75958	floralwhite		TRINITY_DN22371_c0_g2_i2	AT1G51380	NC	Down	Down	Down	0.0689673	-0.397688	-0.501275	-0.421899	darkolivegreen		6
AT1G51405	NC	Down	NC	Down	0.323978	0.255255	0.236327	1.04717	floralwhite		isotig15738	AT1G51405	NC	NC	NC	NC	0.427148	0.0674827	-0.215355	0.279664	maroon		8
AT1G51440	Up	Up	Up	Up	0.548054	-1.06592	-0.908883	-1.36917	lightsteelblue1		TRINITY_DN16603_c0_g1_i1	AT1G51440	NC	Up	Up	Up	0.084286	-1.23401	-1.49535	-1.70805	darkmagenta		5
AT1G51440	Down	Down	Down	Down	0.548054	-1.06592	-0.908883	-1.36917	darkorange2		TRINITY_DN16603_c0_g1_i1	AT1G51440	NC	Down	Down	Down	0.084286	-1.23401	-1.49535	-1.70805	skyblue1		6
AT1G51450	NC	Up	Up	Up	-0.174172	-0.314485	-0.248578	-0.22152	lightsteelblue1		isotig36695	AT1G51450	Up	Up	NC	Up	-0.00132626	0.0404301	0.209876	-0.0446714	plum2		5
AT1G51450	NC	Down	Down	Down	-0.174172	-0.314485	-0.248578	-0.22152	floralwhite		isotig36695	AT1G51450	NC	NC	Down	Down	-0.0956072	-0.707953	-0.670278	-0.685132	lavenderblush3		6
AT1G51500	Down	Down	Down	Down	0.423968	0.566673	0.470957	0.434901	orange		isotig13945	AT1G51500	NC	NC	NC	NC	-0.0502379	-0.104867	-0.246764	0.068353	navajowhite2		4
AT1G51538	NC	NC	Up	Up	0.911807	-0.746754	-0.922094	-0.761607	darkgrey		TRINITY_DN45776_c0_g1_i1	AT1G51538	NC	NC	NC	Up	0.459565	0.12516	0.508503	0.602506	yellow		5
AT1G51538	NC	NC	Down	Down	0.911807	-0.746754	-0.922094	-0.761607	floralwhite		TRINITY_DN45776_c0_g1_i1	AT1G51538	NC	Down	Down	NC	-0.138139	-1.0197	-1.14137	-0.851211	darkolivegreen		6
AT1G51580	NC	NC	NC	NC	-0.271649	0.115195	0.169225	0.0968551	lightcyan		TRINITY_DN22461_c0_g1_i1	AT1G51580	NC	NC	NC	NC	-0.208359	-0.102763	0.0033518	-0.0122222	lightblush3		14
AT1G51640	NC	NC	NC	NC	0.775278	-0.63487	-0.651961	-0.250994	darkgrey		TRINITY_DN13952_c0_g1_i1	AT1G51640	NC	NC	NC	NC	0.023347	-0.273762	-0.432743	-0.478408	lightblush3		14
AT1G51640	NC	NC	Down	NC	0.775278	-0.63487	-0.651961	-0.250994	floralwhite		TRINITY_DN13952_c0_g1_i1	AT1G51640	NC	NC	NC	NC	0.023347	-0.273762	-0.432743	-0.478408	darkgreen		4
AT1G51640	Up	Up	Up	NC	0.775278	-0.63487	-0.651961	-0.250994	darkgrey		TRINITY_DN13952_c0_g1_i1	AT1G51640	NC	NC	NC	Up	0.359631	0.215052	0.13443	0.220464	darkmagenta		5
AT1G51640	Down	Down	Down	NC	0.775278	-0.63487	-0.651961	-0.250994	floralwhite		TRINITY_DN13952_c0_g1_i1	AT1G51640	NC	NC	Down	Down	-0.165696	-0.576281	-0.558363	-0.427062	skyblue1		6
AT1G51720	NC	NC	NC	NC	0.0156616	-0.00706032	-0.0106727	-0.167196	darkgrey		isotig21491	AT1G51720	NC	NC	Down	Down	0.106807	-0.140709	-0.152096	-0.254173	darkolivegreen		2
AT1G51720	NC	NC	NC	Up	0.0156616	-0.00706032	-0.0106727	-0.167196	darkgrey		isotig21491	AT1G51720	NC	NC	Up	Up	0.539899	-0.474239	-1.00136	-1.11083	plum2		5
AT1G51720	NC	NC	NC	Down	0.0156616	-0.00706032	-0.0106727	-0.167196	orange		isotig21491	AT1G51720	NC	NC	Down	Down	0.106807	-0.140709	-0.152096	-0.254173	skyblue1		6
AT1G51740	Up	NC	NC	NC	-0.359318	-0.0397568	-0.103181	0.152162	thistle1		isotig16930	AT1G51740	Up	NC	NC	NC	1.54753	-0.365298	-0.249477	-0.0974819	black		5
AT1G51745	NC	Up	Up	Up	0.0531671	-0.390077	-0.495245	-0.320857	lightsteelblue1		isotig08482	AT1G51745	NC	Up	Up	Up	0.173887	-0.381233	-0.306749	-0.325238	darkmagenta		5
AT1G51745	NC	Down	Down	Down	0.0531671	-0.390077	-0.495245	-0.320857	orange		isotig08482	AT1G51745	NC	Down	Down	Down	0.173887	-0.381233	-0.306749	-0.325238	honeydew1		6
AT1G51760	NC	Up	NC	Up	-0.457098	-0.842955	-0.81074	-0.86036	lightsteelblue1		isotig04554	AT1G51760	NC	Up	Up	Up	-0.76259	-1.64035	-1.5288	-1.28257	darkmagenta		5
AT1G51820	NC	NC	Up	Up	0.651485	-0.0610303	-2.06623	-1.1744	lavenderblush3		TRINITY_DN12770_c0_g1_i1	AT1G51820	NC	Up	Up	Up	0.953631	-1.57749	-1.65795	-1.74138	darkmagenta		5
AT1G51820	NC	NC	Down	Down	0.651485	-0.0610303	-2.06623	-1.1744	floralwhite		TRINITY_DN12770_c0_g1_i1	AT1G51820	NC	Down	Down	Down	0.953631	-1.57749	-1.65795	-1.74138	darkolivegreen		6
AT1G51965	NC	NC	NC	NC	0.354454	-0.194608	-0.277741	-0.0241494	darkgrey		isotig14230	AT1G51965	NC	NC	NC	NC	0.0065664	-0.773621	-0.224732	-0.95752	navajowhite2		14
AT1G51965	Up	Up	Up	NC	0.354454	-0.194608	-0.277741	-0.0241494	darkgrey		isotig14230	AT1G51965	NC	NC	Up	Up	0.282383	-0.201589	-0.0347957	-0.117929	darkmagenta		5
AT1G51965	Down	Down	Down	NC	0.354454	-0.194608	-0.277741	-0.0241494	darkorange2		isotig14230	AT1G51965	NC	NC	Down	Down	-0.524081	-1.00714	-0.951283	-0.919075	skyblue1		6
AT1G52000	NC	Up	Up	Up	-0.423026	-1.25389	-1.72042	-1.60056	darkgrey		TRINITY_DN6948_c1_g1_i1	AT1G52000	Up	Up	Up	Up	-0.864405	-2.77284	-3.55003	-3.50237	lightyellow		5
AT1G52150	Up	NC	NC	Up	-0.689943	-0.143437	-0.0947864	-0.387384	thistle1		isotig23644	AT1G52150	NC	Up	Up	Up	-0.636628	-0.621157	-0.510331	-0.452581	floralwhite		5
AT1G52155	NC	NC	Up	Up	0.0115725	-0.0746776	-0.381118	-0.332948	lightsteelblue1		isotig16168	AT1G52155	Up	NC	NC	NC	-0.372479	-0.284264	-0.0291545	-0.272716	black		5
AT1G52155	NC	NC	Down	Down	0.0115725	-0.0746776	-0.381118	-0.332948	black		isotig16168	AT1G52155	NC	NC	Down	NC	-0.0994985	-0.306052	-0.476802	-0.282042	skyblue1		6
AT1G52190	NC	NC	NC	NC	-0.0997012	-0.128464	-0.148897	-0.4741	darkgrey		isotig08971	AT1G52190	Up	NC	Up	Up	0.836016	-0.065689	-0.574222	-1.04948	brown		1
AT1G52190	NC	NC	NC	Up	-0.0997012	-0.128464	-0.148897	-0.4741	darkgrey		isotig08971	AT1G52190	Up	NC	Up	Up	0.836016	-0.065689	-0.574222	-1.04948	darkmagenta		5
AT1G52190	NC	NC	NC	Down	-0.0997012	-0.128464	-0.148897	-0.4741	orange		isotig08971	AT1G52190	Down	NC	Down	Down	0.836016	-0.065689	-0.574222	-1.04948	lavenderblush3		6
AT1G52260	Up	Up	Up	Up	-0.375495	-0.39632	-0.373989	-0.444049	darkgrey		isotig20970	AT1G52260	NC	Up	Up	Up	0.125821	0.257005	0.250053	0.207134	black		5
AT1G52310	NC	Up	NC	NC	0.10547	-0.386622	-0.0767832	-0.176995	lightsteelblue1		TRINITY_DN22198_c0_g1_i1	AT1G52310	NC	Up	Up	NC	-0.603167	1.53874	1.55961	0.789842	darkmagenta		5
AT1G52310	NC	Down	NC	NC	0.10547	-0.386622	-0.0767832	-0.176995	floralwhite		TRINITY_DN22198_c0_g1_i1	AT1G52310	Down	Down	NC	NC	0.287342	-0.260595	-0.135425	-0.153008	darkolivegreen		6
AT1G52315	Down	Down	Down	Down	1.33507	1.86576	0.96622	0.947451	orange		TRINITY_DN25612_c0_g1_i1	AT1G52315	NC	NC	NC	NC	-0.194166	-0.378046	-0.181862	0.0804974	darkgreen		4
AT1G52320	Up	Up	Up	Up	-0.291081	-0.444425	-0.326645	-0.313963	lightsteelblue1		isotig13735	AT1G52320	NC	NC	Up	Up	0.08842	-0.394769	-0.544178	-0.332973	black		5
AT1G52320	Down	Down	Down	Down	-0.291081	-0.444425	-0.326645	-0.313963	floralwhite		isotig13735	AT1G52320	Down	NC	NC	NC	-0.539126	-0.108994	-0.0937927	-0.00297564	lavenderblush3		6
AT1G52330	NC	NC	NC	NC	0.514771	-0.35241	0.0133226	-0.297406	darkgrey		isotig32617	AT1G52330	NC	NC	NC	NC	0.276775	-0.167578	0.523048	0.277614	navajowhite2		13
AT1G52330	NC	Up	NC	NC	0.514771	-0.35241	0.0133226	-0.297406	darkgrey		isotig32617	AT1G52330	NC	Up	Up	Up	0.0880542	-0.51103	-0.5871	-0.432574	black		5
AT1G52330	NC	Down	NC	NC	0.514771	-0.35241	0.0133226	-0.297406	darkorange2		isotig32617	AT1G52330	Down	NC	NC	NC	-0.32148	0.125545	0.0976138	0.109781	darkolivegreen		6
AT1G52420	Up	NC	NC	NC	-0.492061	-0.0104099	-0.0630824	-0.0504574	thistle1		isotig13807	AT1G52420	Up	Up	NC	NC	-1.73294	0.294867	0.14922	0.0109195	plum2		5
AT1G52450	Up	Up	NC	NC	1.95195	0.974324	-0.18673	0.217549	darkgrey		TRINITY_DN20062_c0_g1_i2	AT1G52450	Up	NC	NC	NC	-0.412461	-0.129661	0.00846656	-0.153069	black		5
AT1G52450	Down	Down	NC	NC	1.95195	0.974324	-0.18673	0.217549	orange		TRINITY_DN20062_c0_g1_i2	AT1G52450	Down	NC	NC	NC	-1.26198	0.766211	0.906785	0.613521	darkolivegreen		6
AT1G52520	NC	Up	Up	Up	-0.0197243	-0.799956	-0.936754	-0.819359	lightsteelblue1		TRINITY_DN14791_c1_g1_i1	AT1G52520	Up	Up	Up	Up	-0.818456	-0.779625	-0.496897	-0.698058	black		5
AT1G52520	NC	Down	Down	Down	-0.0197243	-0.799956	-0.936754	-0.819359	orange		TRINITY_DN14791_c1_g1_i1	AT1G52520	Down	Down	Down	Down	-0.818456	-0.779625	-0.496897	-0.698058	skyblue1		6
AT1G52530	Down	Down	Down	Down	1.99079	4.74663e-07	1.52189	1.5792	darkred		TRINITY_DN12171_c0_g3_i1	AT1G52530	NC	NC	NC	NC	-0.29984	0.625151	0.33545	0.418702	coral2		8
AT1G52560	Up	Up	NC	NC	-9.8517	-1.18997	-0.562146	-0.669372	thistle1		isotig29871	AT1G52560	Up	Up	Up	Up	-10.1925	-2.18342	-1.76295	-1.75319	black		5
AT1G52570	Up	Up	Up	Up	0.73585	-1.35707	-1.29764	-1.42929	darkgrey		TRINITY_DN14787_c1_g1_i1	AT1G52570	NC	Up	Up	Up	-0.122226	-1.43866	-1.84751	-1.3446	darkmagenta		5
AT1G52570	Down	Down	Down	Down	0.73585	-1.35707	-1.29764	-1.42929	orange		TRINITY_DN14787_c1_g1_i1	AT1G52570	NC	Down	Down	Down	-0.122226	-1.43866	-1.84751	-1.3446	darkolivegreen		6
AT1G52590	Up	Up	Up	Up	-0.337676	-0.631618	-0.884147	-0.689982	lightsteelblue1		isotig31774	AT1G52590	NC	NC	Up	Up	-0.13572	-0.372353	-0.438398	-0.34474	darkmagenta		5
AT1G52600	Up	Up	Up	Up	-0.620969	-0.742887	-0.602576	-0.625493	lightsteelblue1		isotig30455	AT1G52600	NC	Up	NC	Up	0.108638	0.285021	0.401901	0.230213	black		5
AT1G52620	NC	NC	Up	Up	0.0267784	-0.281922	-0.465356	-0.406505	darkgrey		TRINITY_DN19584_c0_g1_i1	AT1G52620	NC	NC	Up	Up	0.630874	-0.203337	-0.0455282	-0.163857	black		5
AT1G52620	NC	NC	Down	Down	0.0267784	-0.281922	-0.465356	-0.406505	orange		TRINITY_DN19584_c0_g1_i1	AT1G52620	Down	NC	NC	NC	0.444265	-0.102297	-0.0420058	0.000966037	darkolivegreen		6
AT1G52640	NC	Up	Up	Up	0.423106	-0.780909	-1.4063	-1.02233	darkgrey		TRINITY_DN14122_c0_g1_i1	AT1G52640	Up	NC	NC	NC	0.588164	0.0934076	-0.0294549	0.0460539	black		5
AT1G52640	NC	Down	Down	Down	0.423106	-0.780909	-1.4063	-1.02233	floralwhite		TRINITY_DN14122_c0_g1_i1	AT1G52640	Down	NC	NC	NC	-0.941429	-0.409574	-0.241582	-0.146171	darkolivegreen		6
AT1G52730	Down	Down	Down	Down	0.311956	0.43855	0.666095	0.574707	orange		isotig23813	AT1G52730	Up	Up	Up	Up	-0.922653	0.240917	0.280947	0.24606	black		12
AT1G52740	Down	Down	Down	Down	-0.331909	0.509811	0.605293	0.656538	orange		isotig03790	AT1G52740	Up	Up	Up	Up	-0.443965	0.59637	0.771521	0.483253	black		12
AT1G52740	Down	Down	Down	Down	-0.331909	0.0019351	0.605293	0.656538	orange		isotig03790	AT1G52740	NC	NC	NC	NC	0.199236	0.0870863	0.0624331	0.084087	maroon		8
AT1G52820	Up	Up	Up	Up	-1.31821	-0.686417	-0.932482	-1.1717	lightsteelblue1		isotig27775	AT1G52820	Up	NC	NC	NC	-0.296035	-0.0207684	-0.108103	0.00528479	lightyellow		5
AT1G52870	Up	Up	Up	Up	-2.94482	-1.43972	-1.21952	-1.33237	lightsteelblue1		isotig24281	AT1G52870	Up	NC	Up	Up	0.321075	-0.0832625	-0.497609	-0.695404	darkmagenta		5
AT1G52920	Up	Up	Up	Up	0.924023	-0.988047	-0.839788	-0.726109	darkgrey		TRINITY_DN19549_c0_g1_i1	AT1G52920	Up	NC	NC	NC	-0.415689	-0.0224131	0.0820351	-0.0182547	darkmagenta		5
AT1G52920	Down	Down	Down	Down	0.924023	-0.988047	-0.839788	-0.726109	floralwhite		TRINITY_DN19549_c0_g1_i1	AT1G52920	NC	NC	Down	Down	0.00014069	-0.32076	-0.224361	-0.213833	darkolivegreen		6
AT1G52930	Up	NC	NC	NC	0.44219	-0.263836	-0.0903928	-0.274133	darkgrey		isotig07903	AT1G52930	NC	NC	Up	NC	0.0958353	-0.400639	-1.62435	-0.845866	darkmagenta		5
AT1G52930	Down	NC	NC	NC	0.44219	-0.263836	-0.0903928	-0.274133	black		isotig07903	AT1G52930	NC	NC	NC	Down	-0.316899	0.198496	-0.108079	0.480202	darkolivegreen		6
AT1G52980	Up	Up	NC	Up	0.368191	-0.377414	-0.00305852	-0.245852	lightsteelblue1		isotig22753	AT1G52980	Up	Up	Up	Up	1.49131	0.562347	0.806512	0.785284	darkmagenta		5
AT1G52980	Down	Down	NC	Down	0.368191	-0.377414	-0.00305852	-0.245852	floralwhite		isotig22753	AT1G52980	Down	Down	Down	Down	1.49131	0.562347	0.806512	0.785284	darkolivegreen		6
AT1G52990	NC	Up	Up	Up	0.157946	-1.73198	-2.13169	-1.91946	lightsteelblue1		TRINITY_DN46464_c0_g1_i1	AT1G52990	Up	NC	NC	NC	-0.433333	0.0814166	-0.0447058	0.255281	darkmagenta		5
AT1G52990	NC	Down	Down	Down	0.157946	-1.73198	-2.13169	-1.91946	black		TRINITY_DN46464_c0_g1_i1	AT1G52990	NC	NC	Down	NC	-0.984376	-0.501087	-1.4867	-0.927388	darkolivegreen		6
AT1G53025	Up	Up	Up	Up	0.568376	-0.576961	-0.78183	-0.570044	darkgrey		isotig25255	AT1G53025	Up	NC	Up	NC	0.797	0.143496	-0.387693	-0.329041	lightyellow		5
AT1G53025	Down	Down	Down	Down	0.568376	-0.576961	-0.78183	-0.570044	darkred		isotig25255	AT1G53025	NC	Down	Down	NC	-0.052259	-0.593277	-0.507369	-0.419927	darkolivegreen		6
AT1G53163	Up	NC	NC	NC	-1.45923	0.533953	-0.0167229	0.639029	thistle1		TRINITY_DN11813_c0_g1_i1	AT1G53163	Up	NC	NC	NC	-0.411753	-0.0484904	-0.0395741	-0.111318	black		5
AT1G53163	Down	NC	NC	NC	-1.45923	0.533953	-0.0167229	0.639029	orange		TRINITY_DN11813_c0_g1_i1	AT1G53163	Down	NC	NC	NC	-1.69148	-0.180283	-0.528805	-0.588871	darkolivegreen		6
AT1G53165	Up	Up	Up	Up	-0.509726	-0.354671	-0.304651	-0.289571	lightsteelblue1		isotig11200	AT1G53165	Up	NC	Up	Up	0.466814	0.296514	0.325588	0.464769	darkmagenta		5
AT1G53165	Up	Up	Up	Up	-0.509726	1.3571e-10	-0.304651	-0.289571	lightsteelblue1		isotig11200	AT1G53165	NC	NC	NC	NC	0.0322549	-0.0354452	0.0165525	0.0340354	darkgreen		7
AT1G53170	Up	Up	Up	NC	0.627492	-0.752715	-1.16605	-0.478897	lightsteelblue1		isotig30926	AT1G53170	Up	Up	Up	NC	-1.55316	-0.819686	-1.27127	-0.692791	darkmagenta		5
AT1G53170	Down	Down	Down	NC	0.627492	-0.752715	-1.16605	-0.478897	orange		isotig30926	AT1G53170	Down	Down	Down	NC	-1.55316	-0.819686	-1.27127	-0.692791	skyblue1		6
AT1G53200	Up	Up	Up	Up	0.610574	-0.726906	-0.731553	-0.529445	darkgrey		TRINITY_DN21483_c0_g1_i1	AT1G53200	Up	Up	Up	Up	1.02369	0.653887	0.572869	0.682356	darkmagenta		5
AT1G53200	Down	Down	Down	Down	0.610574	-0.726906	-0.731553	-0.529445	floralwhite		TRINITY_DN21483_c0_g1_i1	AT1G53200	Down	Down	Down	Down	1.02369	0.653887	0.572869	0.682356	darkolivegreen		6
AT1G53210	Up	NC	NC	NC	-0.818805	-0.320324	-0.119698	0.0443928	thistle1		isotig22101	AT1G53210	Up	Up	Up	Up	-0.689472	-0.680383	-0.796359	-0.559408	plum2		5
AT1G53250	NC	NC	NC	NC	0.27636	0.209531	-0.0831781	-0.0431724	darkgrey		TRINITY_DN13911_c0_g2_i1	AT1G53250	NC	NC	Down	Down	0.272522	0.189994	0.302275	0.320818	darkolivegreen		10
AT1G53250	NC	NC	NC	NC	0.27636	-0.300508	-0.0831781	-0.0431724	darkgrey		TRINITY_DN13911_c0_g2_i1	AT1G53250	NC	NC	Down	Down	0.272522	0.189994	0.302275	0.320818	darkolivegreen		2
AT1G53250	Up	Up	NC	NC	0.27636	-0.300508	-0.0831781	-0.0431724	darkgrey		TRINITY_DN13911_c0_g2_i1	AT1G53250	NC	Up	NC	Up	-0.958793	-0.904632	-0.552175	-0.90038	white		5
AT1G53250	Down	Down	NC	NC	0.27636	-0.300508	-0.0831781	-0.0431724	orange		TRINITY_DN13911_c0_g2_i1	AT1G53250	NC	NC	Down	Down	0.272522	0.189994	0.302275	0.320818	darkolivegreen		6
AT1G53250	NC	NC	NC	NC	0.27636	0.209531	-0.0831781	-0.0431724	darkgrey		TRINITY_DN13911_c0_g2_i1	AT1G53250	NC	NC	Up	Up	0.272522	0.189994	0.302275	0.320818	darkmagenta		9
AT1G53280	Up	Up	Up	Up	-0.777569	-1.3142	-0.98456	-1.02715	lightsteelblue1		isotig16760	AT1G53280	NC	Up	NC	NC	0.483438	-0.590587	-0.0695102	0.0800738	black		5
AT1G53330	NC	Up	Up	Up	0.872611	-1.56753	-2.02208	-1.77242	darkgrey		TRINITY_DN21976_c0_g1_i1	AT1G53330	Up	Up	Up	Up	-1.17572	-1.22083	-1.70132	-1.08609	plum2		5
AT1G53330	NC	Down	Down	Down	0.872611	-1.56753	-2.02208	-1.77242	orange		TRINITY_DN21976_c0_g1_i1	AT1G53330	Down	Down	Down	Down	-1.17572	-1.22083	-1.70132	-1.08609	darkolivegreen		6
AT1G53345	NC	Up	Up	Up	0.453224	-0.521545	-0.911374	-0.977604	darkgrey		isotig25926	AT1G53345	NC	NC	Up	Up	0.0392209	-0.201983	-0.444333	-0.511714	darkmagenta		5
AT1G53345	NC	Down	Down	Down	0.453224	-0.521545	-0.911374	-0.977604	orange		isotig25926	AT1G53345	NC	Down	Down	Down	0.550689	0.292868	0.357038	0.383502	darkolivegreen		6
AT1G53380	Up	Up	Up	Up	-0.717524	-0.57297	-0.363516	-0.331781	lightsteelblue1		isotig09107	AT1G53380	NC	Up	Up	Up	0.351606	-1.7488	-2.11329	-1.48342	lightyellow		5
AT1G53390	Up	Up	NC	Up	0.128989	0.202464	0.0166498	-0.141213	darkgrey		isotig20487	AT1G53390	Up	Up	Up	Up	0.824986	-0.488809	-0.489279	-0.421186	darkmagenta		5
AT1G53390	Down	Down	NC	Down	0.128989	0.202464	0.0166498	-0.141213	orange		isotig20487	AT1G53390	Down	Down	Down	Down	0.824986	-0.488809	-0.489279	-0.421186	darkolivegreen		6
AT1G53420	NC	NC	NC	NC	0.54985	-0.538897	-0.603399	-0.337104	cyan		TRINITY_DN29261_c0_g1_i1	AT1G53420	NC	NC	NC	NC	0.544	0.0598951	0.131904	0.834292	darkgreen		13
AT1G53450	NC	NC	Up	Up	0.261517	0.00913364	-0.683885	-0.610602	darkgrey		isotig11129	AT1G53450	NC	NC	Up	Up	0.574679	0.098863	0.197071	0.117508	darkmagenta		5
AT1G53450	NC	NC	Down	Down	0.261517	0.00913364	-0.683885	-0.610602	darkred		isotig11129	AT1G53450	Down	NC	NC	NC	0.400472	0.200738	-0.0204389	-0.0256452	skyblue1		6
AT1G53460	Up	Up	Up	Up	-0.406421	-0.668221	-0.888942	-1.07741	darkgrey		isotig27980	AT1G53460	NC	NC	Up	Up	0.290705	-0.34891	-1.4395	-1.29567	plum2		5
AT1G53520	Up	NC	NC	NC	-1.20542	0.0219051	0.267775	0.0921506	thistle1		isotig27766	AT1G53520	Up	NC	NC	Up	-0.767435	-0.440751	-0.337673	-0.646705	black		5
AT1G53530	Up	Up	Up	Up	-1.03395	-0.61859	-0.35897	-0.481671	lightsteelblue1		isotig30111	AT1G53530	NC	NC	Up	NC	-0.0709985	0.265516	0.732412	0.252736	black		5
AT1G53590	Up	NC	NC	NC	-1.73226	-0.206481	-0.136897	-0.171625	thistle1		TRINITY_DN17205_c0_g2_i2	AT1G53590	NC	Up	NC	Up	0.0505803	0.557046	0.315382	0.563722	darkmagenta		5
AT1G53600	NC	Up	Up	Up	0.571984	-1.59772	-2.26853	-1.96233	darkgrey		TRINITY_DN9462_c0_g2_i1	AT1G53600	NC	Up	Up	Up	-0.287648	-1.41432	-1.21818	-1.30723	plum2		5
AT1G53600	NC	Down	Down	Down	0.571984	-1.59772	-2.26853	-1.96233	orange		TRINITY_DN9462_c0_g2_i1	AT1G53600	NC	Down	Down	Down	-0.287648	-1.41432	-1.21818	-1.30723	skyblue1		6
AT1G53635	NC	Down	Down	Down	-0.239884	0.140004	-0.220013	-0.20529	orange		isotig36501	AT1G53635	Down	NC	NC	NC	-0.0820698	-0.0545094	-0.209365	-0.0635486	darkolivegreen		6
AT1G53650	NC	NC	Up	Up	0.000541864	-0.172262	-0.31601	-0.362062	darkgrey		isotig11672	AT1G53650	Up	Up	Up	Up	0.441509	0.790003	1.2175	1.06029	black		5
AT1G53650	NC	NC	Down	Down	0.000541864	-0.172262	-0.31601	-0.362062	orange		isotig11672	AT1G53650	Down	Down	Down	Down	0.441509	0.790003	1.2175	1.06029	skyblue1		6
AT1G53710	Up	Up	Up	Up	-0.537037	-0.973432	-0.832265	-1.12822	darkgrey		isotig21811	AT1G53710	Up	Up	Up	Up	-0.326513	-0.511076	-0.415338	-0.281091	plum2		5
AT1G53720	Up	Up	Up	Up	-0.276973	-0.813418	-0.540368	-0.75119	lightsteelblue1		isotig09738	AT1G53720	Up	NC	NC	NC	-0.526401	0.0167398	-0.00600577	-0.178516	black		5
AT1G53720	Down	Down	Down	Down	-0.276973	-0.813418	-0.540368	-0.75119	black		isotig09738	AT1G53720	NC	Down	Down	Down	-0.240513	0.0349655	0.101624	0.122589	darkolivegreen		6
AT1G53720	Up	Up	Up	Up	-0.276973	0.0217511	-0.540368	-0.75119	lightsteelblue1		isotig09738	AT1G53720	NC	NC	NC	NC	-0.160856	0.176756	0.0955258	0.161512	coral2		7
AT1G53720	Down	Down	Down	Down	-0.276973	0.0217511	-0.540368	-0.75119	floralwhite		isotig09738	AT1G53720	NC	NC	NC	NC	-0.160856	0.176756	0.0955258	0.161512	darkred		8
AT1G53730	Up	Up	Up	Up	-3.11907	-1.11981	-0.871008	-1.07669	lightsteelblue1		TRINITY_DN23734_c3_g1_i3	AT1G53730	Up	Up	Up	Up	-0.692348	-0.220189	-0.391731	-0.397697	black		5
AT1G53760	Down	Down	Down	NC	0.622287	0.000184931	0.327766	0.308836	darkred		isotig25676	AT1G53760	NC	NC	NC	NC	-0.125696	-0.181856	-0.04448	-0.226091	maroon		8
AT1G53790	NC	Up	Up	Up	0.0650444	-0.978115	-1.1635	-1.60789	darkgrey		TRINITY_DN14637_c0_g1_i1	AT1G53790	Up	Up	Up	Up	-1.09811	-0.559006	-0.967092	-0.867456	darkmagenta		5
AT1G53790	NC	Down	Down	Down	0.0650444	-0.978115	-1.1635	-1.60789	orange		TRINITY_DN14637_c0_g1_i1	AT1G53790	Down	Down	Down	Down	-1.09811	-0.559006	-0.967092	-0.867456	skyblue1		6
AT1G53950	Down	NC	NC	NC	0.228067	-0.13157	-0.182676	0	orange		TRINITY_DN2270_c0_g1_i1	AT1G53950	NC	Down	Down	Down	0.0954747	-0.437938	-0.548379	-0.484232	darkolivegreen		6
AT1G53990	NC	NC	NC	NC	-0.521879	0.293573	0.176788	-0.548137	cyan		TRINITY_DN22547_c0_g1_i2	AT1G53990	NC	NC	NC	NC	1.26297	0.464975	0.452611	0.417931	coral2		13
AT1G53990	NC	NC	NC	Up	-0.521879	0.293573	0.176788	-0.548137	lightgreen		TRINITY_DN22547_c0_g1_i2	AT1G53990	Up	NC	NC	NC	-0.814051	-0.0967672	-0.236289	-0.0546628	darkmagenta		5
AT1G53990	NC	NC	NC	Down	-0.521879	0.293573	0.176788	-0.548137	orange		TRINITY_DN22547_c0_g1_i2	AT1G53990	NC	Down	Down	Down	-0.297213	0.309655	0.266684	0.313826	darkolivegreen		6
AT1G54030	NC	NC	NC	NC	-0.240209	-0.0991037	0.162974	-0.0313084	cyan		isotig24372	AT1G54030	NC	NC	NC	NC	0.0548868	-0.320401	0.0625054	-0.117228	darkred		13
AT1G54050	Up	Up	Up	Up	-8.07474	-1.53796	-0.685367	-0.87226	thistle1		isotig31778	AT1G54050	Up	Up	Up	Up	-10.2717	-3.40514	-3.18258	-3.66511	black		5
AT1G54060	Up	Up	Up	Up	-0.600632	-0.322607	-0.397531	-0.492964	lightsteelblue1		isotig24803	AT1G54060	Up	Up	Up	Up	-0.579264	0.233257	0.276021	0.320441	black		5
AT1G54080	NC	NC	Up	Up	-0.13945	-0.150404	-0.478874	-0.489171	darkgrey		isotig06190	AT1G54080	NC	Up	Up	Up	0.206812	0.626481	0.897544	0.765505	yellow		5
AT1G54080	NC	NC	Down	Down	-0.13945	-0.150404	-0.478874	-0.489171	darkorange2		isotig06190	AT1G54080	NC	Down	Down	Down	0.206812	0.626481	0.897544	0.765505	darkolivegreen		6
AT1G54095	Up	NC	NC	NC	-1.36747	0.191312	0.05166	-0.429613	thistle1		isotig17264	AT1G54095	NC	NC	NC	Up	0.0643976	-0.289738	-0.811976	-0.523658	yellow		5
AT1G54095	Down	NC	NC	NC	-1.36747	0.191312	0.05166	-0.429613	orange		isotig17264	AT1G54095	NC	NC	Down	NC	-0.101774	-0.816676	-0.819231	-0.63636	darkolivegreen		6
AT1G54120	Up	Up	Up	Up	1.11812	-0.90243	-1.10238	-0.983442	darkgrey		isotig19176	AT1G54120	Up	Up	Up	NC	-1.0046	-0.50237	-0.59931	-0.241083	darkmagenta		5
AT1G54120	Down	Down	Down	Down	1.11812	-0.90243	-1.10238	-0.983442	black		isotig19176	AT1G54120	Down	Down	Down	NC	-1.0046	-0.50237	-0.59931	-0.241083	honeydew1		6
AT1G54150	Up	Up	Up	Up	-0.742501	-0.689743	-0.362438	-0.7829	lightsteelblue1		isotig13707	AT1G54150	Up	NC	NC	NC	-0.177474	0.103644	-0.0902571	0.00152588	plum2		5
AT1G54150	Up	Up	Up	Up	-0.742501	4.56804e-11	-0.362438	-0.7829	lightsteelblue1		isotig13707	AT1G54150	NC	NC	NC	NC	-0.0264313	0.0715413	0.191273	0.0642594	coral2		7
AT1G54170	Up	Up	NC	NC	0.157511	-0.0932854	-0.0192277	-0.0783271	darkgrey		TRINITY_DN21500_c1_g1_i1	AT1G54170	Up	Up	Up	NC	-0.909349	-0.707698	-0.836646	-0.525622	darkmagenta		5
AT1G54170	Down	Down	NC	NC	0.157511	-0.0932854	-0.0192277	-0.0783271	black		TRINITY_DN21500_c1_g1_i1	AT1G54170	Down	Down	Down	NC	-0.909349	-0.707698	-0.836646	-0.525622	darkolivegreen		6
AT1G54200	Up	Up	NC	Up	-0.600007	-0.615165	-0.117015	-0.701776	thistle1		isotig26431	AT1G54200	Up	NC	NC	Up	-0.829682	-0.0365742	0.000877134	0.486712	black		5
AT1G54260	Up	Up	NC	NC	0.589892	-0.44552	-0.307378	-0.0862385	lightsteelblue1		TRINITY_DN11301_c0_g1_i1	AT1G54260	Up	Up	NC	Up	0.893601	0.654916	0.373155	0.783232	white		5
AT1G54260	Down	Down	NC	NC	0.589892	-0.44552	-0.307378	-0.0862385	orange		TRINITY_DN11301_c0_g1_i1	AT1G54260	Down	Down	NC	Down	0.893601	0.654916	0.373155	0.783232	darkolivegreen		6
AT1G54310	NC	Up	NC	Up	-0.308938	-0.760399	-0.250866	-0.623251	darkgrey		isotig15529	AT1G54310	NC	Up	Up	Up	0.0575824	0.328602	0.57386	0.328561	white		5
AT1G54310	NC	Down	NC	Down	-0.308938	-0.760399	-0.250866	-0.623251	orange		isotig15529	AT1G54310	NC	Down	Down	Down	0.0575824	0.328602	0.57386	0.328561	skyblue1		6
AT1G54340	Up	Up	Up	Up	-0.388587	-0.695509	-0.495584	-0.594969	lightsteelblue1		isotig24340	AT1G54340	NC	Up	Up	Up	-0.097828	0.324394	0.589553	0.476479	darkmagenta		5
AT1G54380	Up	Up	Up	Up	0.364211	-0.841274	-0.658676	-0.791568	darkgrey		isotig11479	AT1G54380	Up	Up	NC	NC	-9.50362	-0.716256	-0.332753	-0.294154	darkmagenta		5
AT1G54380	Down	Down	Down	Down	0.364211	-0.841274	-0.658676	-0.791568	black		isotig11479	AT1G54380	Down	NC	Down	NC	0.397987	-0.000159893	-0.204462	-0.151561	darkolivegreen		6
AT1G54390	NC	NC	NC	NC	0.0546995	0.669171	0.0789889	0.0707945	darkgrey		isotig06425	AT1G54390	NC	NC	NC	NC	0.123416	0.169415	0.170424	0.248318	skyblue1		10
AT1G54390	NC	NC	NC	NC	0.0546995	-0.153247	0.0789889	0.0707945	cyan		isotig06425	AT1G54390	NC	NC	NC	NC	0.123416	0.169415	0.170424	0.248318	maroon		15
AT1G54390	NC	NC	NC	NC	0.0546995	-0.153247	0.0789889	0.0707945	lightcyan		isotig06425	AT1G54390	NC	NC	NC	Down	0.123416	0.169415	0.170424	0.248318	honeydew1		2
AT1G54390	NC	Up	Up	Up	0.0546995	-0.153247	0.0789889	0.0707945	lightsteelblue1		isotig06425	AT1G54390	Up	NC	NC	NC	-0.34095	-0.0942312	-0.0326883	-0.0715376	darkmagenta		5
AT1G54390	NC	Down	Down	Down	0.0546995	-0.153247	0.0789889	0.0707945	orange		isotig06425	AT1G54390	Down	NC	NC	NC	0.158379	-0.0270809	0.238205	0.210314	skyblue1		6
AT1G54390	NC	Up	Up	Up	0.0853514	0.131701	-0.147006	-0.0813165	lightsteelblue1		isotig06425	AT1G54390	NC	NC	NC	NC	0.123416	0.169415	0.170424	0.248318	brown		7
AT1G54390	NC	NC	NC	Down	0.0546995	0.669171	0.0789889	0.0707945	orange		isotig06425	AT1G54390	NC	NC	NC	NC	0.123416	0.169415	0.170424	0.248318	darkred		8
AT1G54390	NC	NC	NC	NC	0.0546995	0.669171	0.0789889	0.0707945	brown		isotig06425	AT1G54390	NC	NC	NC	NC	0.123416	0.169415	0.170424	0.248318	white		9
AT1G54400	NC	NC	NC	NC	1.12512	0.575106	0.00520014	0.470222	darkgrey		TRINITY_DN41485_c0_g1_i1	AT1G54400	NC	NC	NC	NC	0.356292	0.665226	0.499089	0.543751	darkred		13
[truncated: 9,895 more rows]

## Sheet: Dataset S4
Dataset S4. Early heat-response modules (rlog expression data)
A. thaliana module Thistle1	CM	CN	HW1M	HW1N	HW2N	HW3N	R1N	R2N	CR2N		A. thaliana module Ivory	CM	CN	HW1M	HW1N	HW2N	HW3N	R1N	R2N	CR2N		A. hierochuntica module Black	CM	CN	HW1M	HW1N	HW2N	HW3N	R1N	R2N	CR2N		A. hierochuntica module Floralwhite	CM	CN	HW1M	HW1N	HW2N	HW3N	R1N	R2N	CR2N
AT1G01510	9.85	9.85929	10.0084	9.94226	9.81866	9.89045	9.98292	9.84289	9.84143		AT1G02020	9.1476	9.128	9.28885	9.38148	9.16273	9.14566	9.12903	9.2273	9.00612		contig03531	4.53866	3.83737	7.52648	5.16077	5.12983	5.17775	4.4244	4.09558	4.22873		isotig00032	-2.31859	-2.37266	-2.32554	-2.23176	-2.35539	-2.38137	-2.3297	-2.37607	-2.37895
AT1G01760	6.13805	6.17491	6.3708	6.06913	6.0033	6.17694	6.22635	5.68172	5.90344		AT1G05615	-3.65142	-3.65054	-3.64671	-3.57246	-3.65302	-3.65132	-3.65174	-3.62326	-3.65076		contig03532	-1.27704	-1.27018	-0.632882	-1.16069	-1.29754	-1.29194	-1.27812	-1.2785	-1.28576		isotig00161	-4.23808	-4.23688	-4.23836	-4.22585	-4.24206	-4.24089	-4.23827	-4.23834	-4.23967
AT1G01800	10.8506	10.7791	11.1859	10.8384	10.8639	10.9701	10.8103	10.9553	10.9536		AT1G06930	-2.20382	-2.20318	-2.2006	-2.14268	-2.20578	-2.20363	-2.20424	-2.20234	-2.17141		isotig00148	3.47134	3.42286	4.95794	3.57519	4.19162	4.01868	3.40627	3.13483	3.20009		isotig00174	-4.50958	-4.50885	-4.50975	-4.50212	-4.51204	-4.51129	-4.5097	-4.50974	-4.51055
AT1G01830	9.76953	9.46712	11.0163	9.18122	8.96861	9.10536	9.45164	9.58685	9.52622		AT1G07680	-3.95093	-3.93093	-3.94719	-3.93079	-3.95282	-3.95057	-3.95121	-3.94903	-3.95016		isotig00152	9.46875	9.62918	10.3899	9.57534	9.53354	9.62148	9.62078	9.60417	9.39815		isotig00667	-2.26202	-2.25958	-2.26257	-2.23667	-2.26873	-2.26698	-2.26239	-2.26253	-2.22971
AT1G02510	0.88256	1.01796	1.79167	1.0207	0.942888	0.917789	1.06887	1.17793	1.05179		AT1G10455	0.220485	0.102029	0.176844	0.357876	0.184022	0.069504	0.115634	0.112818	0.134549		isotig00214	0.279091	0.364531	0.47978	0.279355	0.331225	0.463631	0.3286	0.279854	0.356837		isotig01951	-2.58284	-2.62404	-2.62741	-2.48611	-2.58399	-2.63106	-2.62726	-2.62738	-2.6294
AT1G02590	-4.50212	-4.50153	-4.48764	-4.50144	-4.50401	-4.5019	-4.5025	-4.50091	-4.50163		AT1G11145	-2.68366	-2.68318	-2.68051	-2.65537	-2.68512	-2.68352	-2.68397	-2.68256	-2.68327		isotig00439	12.0648	11.0846	12.4474	11.2694	11.3136	11.1244	11.1814	10.9927	11.3272		isotig04050	-4.50964	-4.50906	-4.50978	-4.5037	-4.5116	-4.511	-4.50974	-4.50977	-4.51041
AT1G02640	8.3628	8.26879	9.54486	8.22848	8.11204	8.43615	8.40105	8.30764	8.23289		AT1G11770	-1.66369	-1.68403	-1.6805	-1.56465	-1.65314	-1.6315	-1.68549	-1.62512	-1.62569		isotig00497	7.42129	7.33509	7.7519	7.42626	7.38562	7.43313	7.4129	7.29228	7.43224		isotig04055	3.38742	3.39953	3.39325	3.8946	3.55426	3.52447	3.24423	3.51313	3.39059
AT1G02700	5.5584	5.14271	7.48149	5.55048	5.40822	5.35162	5.286	4.96503	4.77997		AT1G13607	-3.48607	-3.48564	-3.48176	-3.40762	-3.48743	-3.462	-3.47002	-3.4843	-3.48586		isotig00508	4.39601	4.10149	5.26991	4.98588	4.72355	4.7188	4.32299	4.52014	4.74574		isotig04301	0.138218	0.128978	0.0486246	0.153396	0.0242075	0.159014	0.133859	0.0493719	0.133122
AT1G03040	10.6288	10.3691	10.6933	10.5853	10.4416	10.4406	10.4573	10.4633	10.3883		AT1G14440	8.59616	8.98499	8.83172	8.9487	8.65769	8.72401	8.78058	8.7581	8.73702		isotig00511	4.23061	4.53879	4.87387	4.4441	4.35529	4.54075	4.23943	4.14855	4.3543		isotig04639	-3.73534	-3.73311	-3.73585	-3.68542	-3.72141	-3.74014	-3.73569	-3.73581	-3.73828
AT1G03070	4.97475	5.50961	14.8686	6.65992	6.90415	7.12716	5.83137	5.1468	4.94345		AT1G14710	10.7666	10.9909	10.8901	11.0712	10.7728	10.795	10.9411	10.8494	10.8168		isotig00535	9.74628	9.53702	9.65924	9.52694	9.53859	9.49876	9.35912	9.44431	9.61941		isotig05530	4.33834	4.07044	4.40659	5.06652	4.13827	5.02307	4.27157	4.05004	4.31746
AT1G04570	6.91264	7.30977	8.11241	7.0564	7.48492	7.69116	7.74279	7.42039	7.05345		AT1G16430	7.759	7.82767	7.76189	7.88235	7.67844	7.74793	7.62643	7.82513	7.70961		isotig00685	-4.23851	-4.23687	-4.21899	-4.22183	-4.24393	-4.24233	-4.23877	-4.23885	-4.24067		isotig06368	-4.50958	-4.50885	-4.50975	-4.50212	-4.51204	-4.51129	-4.5097	-4.50974	-4.51055
AT1G05090	0.899501	0.94826	1.11765	0.999722	0.957031	1.01021	1.08701	0.990059	0.992915		AT1G18510	-3.08956	-3.08934	-3.08532	-3.05801	-3.0907	-3.08957	-3.08989	-3.08838	-3.0894		isotig00787	5.98575	5.3902	7.57714	5.9726	6.06906	6.00735	5.43701	5.46331	5.42857		isotig06648	-1.54241	-1.53805	-1.54341	-1.45319	-1.55465	-1.46943	-1.49109	-1.49453	-1.54777
AT1G05280	-3.95093	-3.94994	-3.92662	-3.94979	-3.95293	-3.95055	-3.95123	-3.94891	-3.92979		AT1G19373	-4.23327	-4.23272	-4.23106	-4.21006	-4.23494	-4.23306	-4.23362	-4.23215	-4.23282		isotig00792	8.06633	7.61477	9.25257	7.82934	7.87854	7.75124	7.58358	7.75241	7.52005		isotig06888	-2.90559	-2.902	-2.90656	-2.81301	-2.884	-2.90933	-2.90603	-2.90653	-2.90807
AT1G05700	2.48175	2.01408	4.45793	2.2244	2.50283	2.1654	2.54603	2.1689	2.04935		AT1G20000	-3.03963	-3.03932	-3.03562	-2.98052	-3.0234	-3.03955	-3.03986	-3.03856	-3.03939		isotig00855	12.4956	12.1162	12.6282	12.4048	12.3239	12.4887	12.3855	12.2611	12.2813		isotig07048	-4.50958	-4.50885	-4.50975	-4.50212	-4.51204	-4.51129	-4.5097	-4.50974	-4.51055
AT1G06030	2.77686	2.9982	9.07727	4.17736	4.06681	4.06274	3.70919	3.0777	2.94693		AT1G21651	5.03559	4.71469	4.85046	5.07964	4.68938	4.80218	4.74348	4.75197	4.75844		isotig00929	3.39203	3.31603	4.30127	3.81044	3.53241	3.54796	3.15865	3.03655	3.10627		isotig07057	8.62357	8.77559	8.7693	8.87889	8.64075	8.87505	8.75955	8.72726	8.67866
AT1G06070	9.00575	8.82924	9.38767	8.98032	8.87501	8.88151	8.83611	8.7806	8.85868		AT1G21950	-2.66642	-2.66599	-2.66361	-2.5559	-2.63629	-2.64096	-2.64934	-2.66543	-2.66608		isotig00932	5.78428	6.22541	6.55428	6.33698	6.30532	6.3792	5.92861	6.19509	5.90363		isotig07134	2.14317	2.16985	2.04774	2.6553	2.06277	2.59276	2.20979	2.16848	2.30939
AT1G06120	-3.65536	-3.65429	-3.61905	-3.65408	-3.65739	-3.65523	-3.65576	-3.65274	-3.65456		AT1G23300	-4.50171	-4.50132	-4.50014	-4.49329	-4.50295	-4.50156	-4.50196	-4.50091	-4.50139		isotig00959	-4.23838	-4.23687	-4.22041	-4.24134	-4.22506	-4.2419	-4.23862	-4.2387	-4.24038		isotig07202	-3.69185	-3.68923	-3.69244	-3.63786	-3.69784	-3.6973	-3.69227	-3.66066	-3.6953
AT1G06290	9.60114	9.58181	10.2088	9.62198	9.66001	9.80122	9.84008	9.46994	9.85031		AT1G23610	-0.658692	-0.717938	-0.663512	-0.568167	-0.691989	-0.661896	-0.721065	-0.525742	-0.606998		isotig01067	7.53577	6.41988	8.31769	7.20019	7.12041	7.16703	6.71433	6.6049	6.45523		isotig07366	-2.83045	-2.82673	-2.83115	-2.6755	-2.78713	-2.83436	-2.8309	-2.83112	-2.8329
AT1G06400	10.8433	10.5494	11.2914	10.6851	10.732	10.6944	10.4054	10.8568	10.656		AT1G24256	-3.11477	-3.11461	-3.11069	-3.05702	-3.08501	-3.11483	-3.11512	-3.11363	-3.11468		isotig01101	10.0565	10.3389	10.9354	10.1664	10.0539	10.1818	10.3578	10.2787	10.3507		isotig07427	-3.32604	-3.3228	-3.32678	-3.26667	-3.33137	-3.33064	-3.32655	-3.32672	-3.32944
AT1G06820	10.5518	10.3491	10.7176	10.3799	10.4178	10.553	10.31	10.2541	10.3542		AT1G27280	-1.30847	-1.30716	-1.30203	-1.18339	-1.31241	-1.27866	-1.2728	-1.3055	-1.25188		isotig01102	9.86884	10.2952	10.4608	10.0958	10.025	10.1388	10.27	10.1751	10.2955		isotig07982	0.292683	0.282561	0.290259	0.589925	0.267126	0.422415	0.20494	0.152608	0.257909
AT1G07330	4.26455	3.59687	6.7832	4.25015	4.11571	4.0574	3.67101	3.82435	3.56809		AT1G27560	-4.5015	-4.50121	-4.50034	-4.49527	-4.50242	-4.50139	-4.50168	-4.50091	-4.50126		isotig01311	-1.03004	-1.02202	-0.432633	-1.04484	-1.05396	-1.04744	-1.0313	-1.03175	-1.04023		isotig07992	8.3432	8.31046	8.28445	8.55519	8.34639	8.49575	8.26162	8.39997	8.36459
AT1G07400	8.08709	8.10988	19.7003	10.6422	9.68076	10.3337	7.65637	7.5948	7.48104		AT1G28323	-4.23362	-4.23297	-4.23103	-4.20648	-4.23557	-4.23337	-4.23403	-4.2323	-4.23309		isotig01312	4.32968	4.55589	4.94506	4.37849	4.37165	4.43111	4.39929	4.74241	4.01035		isotig08070	-3.51864	-3.51585	-3.51928	-3.4968	-3.52415	-3.52357	-3.51909	-3.51923	-3.52224
AT1G07410	5.37411	5.75639	8.57755	5.77002	5.52647	5.62846	5.86038	5.85892	5.75806		AT1G31670	-2.01404	-2.03807	-2.03531	-1.97888	-2.0231	-2.03856	-2.03921	-2.00063	-2.00704		isotig01314	-4.50946	-4.50843	-4.49716	-4.51148	-4.51292	-4.51187	-4.50962	-4.50968	-4.51082		isotig08261	6.05466	6.13282	6.07274	6.33962	6.03816	6.28533	6.22601	6.26572	6.04852
AT1G07490	6.16435	5.88583	7.09021	5.56111	5.61918	5.77438	5.93379	5.96549	5.73129		AT1G32600	-3.00133	-3.02546	-3.02176	-2.96183	-3.02684	-2.99663	-3.02603	-3.02474	-3.02553		isotig01315	-3.95228	-3.94987	-3.92355	-3.95701	-3.95913	-3.95786	-3.95267	-3.95279	-3.95547		isotig08399	-2.52223	-2.62463	-2.58018	-2.56042	-2.63345	-2.63192	-2.62795	-2.62807	-2.63018
AT1G07500	1.04588	1.01304	2.65338	1.31608	1.13938	1.27393	1.2123	1.0797	1.09193		AT1G32970	-1.21455	-1.21328	-1.20824	-1.09645	-1.21838	-1.16024	-1.13698	-1.21166	-1.21354		isotig01552	0.52128	0.548585	1.94912	0.468039	0.471085	0.618822	0.51688	0.668274	0.75817		isotig08431	-3.44643	-3.44345	-3.44711	-3.41824	-3.45198	-3.45133	-3.4469	-3.44706	-3.45002
AT1G07510	10.391	9.9229	10.8097	10.1748	10.1243	10.0963	9.97631	10.0763	9.95758		AT1G33220	-1.86219	-1.86122	-1.85744	-1.60419	-1.84671	-1.8619	-1.86282	-1.7517	-1.86141		isotig01855	8.74826	7.8452	9.5	8.69136	8.77569	8.80002	8.38214	8.11239	8.44905		isotig08480	8.6188	8.58083	8.64954	8.84964	8.54596	8.7036	8.5051	8.58116	8.42784
AT1G07530	10.0214	9.77865	10.6749	9.95054	10.0499	9.90624	9.89079	9.96152	9.78357		AT1G33640	-2.47948	-2.47899	-2.47688	-2.37102	-2.43538	-2.45056	-2.41654	-2.47836	-2.47909		isotig01952	5.28392	5.03057	5.65764	5.09673	5.1075	5.16198	4.94222	5.23496	5.06188		isotig09049	8.68305	8.40389	8.62751	8.9132	8.47667	8.70859	8.89556	8.69924	8.89857
AT1G07890	13.6979	13.6513	15.1827	13.6543	13.4816	13.689	14.2	14.222	13.9443		AT1G33890	-3.64954	-3.64879	-3.64552	-3.6264	-3.65087	-3.64946	-3.6498	-3.64766	-3.64898		isotig02025	6.62308	6.64077	7.06145	6.4998	6.43156	6.44341	6.46557	6.61567	6.50371		isotig09195	1.92471	1.84841	2.10388	2.26435	1.83335	2.13257	2.19513	2.12214	1.80143
AT1G08180	7.63368	7.32242	7.64772	7.49389	7.3266	7.34714	7.1868	7.47378	7.20188		AT1G34140	-4.23363	-4.23298	-4.23103	-4.21962	-4.23559	-4.23338	-4.23405	-4.23231	-4.2331		isotig02035	2.56491	3.17306	3.0956	2.41716	2.19876	2.36473	2.4931	2.38524	2.58438		isotig09369	0.205212	0.336556	0.312158	0.45374	0.235614	0.155875	0.284364	0.278082	0.219056
AT1G08460	9.6918	9.46259	11.2729	9.80401	9.75925	10.078	9.6128	9.72276	9.5769		AT1G34545	-2.52777	-2.55362	-2.55111	-2.42934	-2.55584	-2.55401	-2.55453	-2.55291	-2.55373		isotig02041	11.4005	11.3916	11.9007	11.5197	11.5509	11.4388	11.205	11.5497	11.6883		isotig09587	-4.50964	-4.50906	-4.50978	-4.5037	-4.5116	-4.511	-4.50974	-4.50977	-4.51041
AT1G08670	-3.65572	-3.65463	-3.58751	-3.65441	-3.65779	-3.65558	-3.65613	-3.62179	-3.6549		AT1G35170	-3.63508	-3.65772	-3.65417	-3.63343	-3.66003	-3.65845	-3.65884	-3.6565	-3.65793		isotig02103	8.68618	7.70307	9.30346	8.22335	8.39851	8.30305	7.72984	7.684	7.58034		isotig09705	6.29683	6.49663	6.39091	6.50347	6.31665	6.32689	6.2949	6.46546	6.27753
AT1G09176	-0.157129	-0.210386	-0.0697834	-0.239284	-0.181343	-0.139878	-0.140894	-0.143501	-0.240222		AT1G35610	-2.41388	-2.41768	-2.44516	-2.32819	-2.43197	-2.39438	-2.44818	-2.44666	-2.44744		isotig02105	7.36189	7.26425	8.56454	7.56116	7.71306	7.53277	7.10946	6.91282	7.35085		isotig10084	-2.85488	-2.90203	-2.90665	-2.84329	-2.91068	-2.90953	-2.90614	-2.90663	-2.90822
AT1G09570	10.6663	10.8179	11.4141	10.8935	10.648	10.8643	10.636	10.6596	10.6862		AT1G35617	-3.46235	-3.46189	-3.45739	-3.40659	-3.46397	-3.46265	-3.46302	-3.46034	-3.46215		isotig02123	3.74367	3.84716	4.52352	3.93139	3.8187	3.76525	3.54873	3.543	3.97165		isotig10172	-3.51685	-3.51386	-3.51753	-3.49339	-3.52284	-3.49067	-3.51733	-3.51748	-3.52071
AT1G09740	7.9074	7.71944	8.42127	7.32115	7.97972	8.06734	7.96674	7.82982	7.84917		AT1G36922	-1.11909	-1.14319	-1.09527	-1.04778	-1.09757	-1.11562	-1.09396	-1.14144	-1.11146		isotig02126	1.30041	1.15198	1.45337	1.18918	1.15764	1.25281	1.18397	1.20996	1.19142		isotig10228	0.546582	0.686414	0.498207	0.865706	0.619769	0.588317	0.591793	0.709354	0.632084
AT1G10380	7.8658	7.59924	8.96998	7.87336	7.59005	7.62585	7.39219	7.46051	7.26624		AT1G37037	-4.5015	-4.50121	-4.50034	-4.49527	-4.50242	-4.50139	-4.50168	-4.50091	-4.50126		isotig02128	3.01588	2.64352	3.63436	2.98491	3.02113	2.81172	2.65605	2.77749	2.72278		isotig10268	-2.8652	-2.86143	-2.86606	-2.79836	-2.87052	-2.86925	-2.86569	-2.86603	-2.86779
AT1G10970	7.58966	7.60441	9.99659	7.94159	7.61456	7.77908	7.5829	7.88937	7.91214		AT1G40078	-4.23351	-4.23289	-4.23104	-4.22019	-4.23538	-4.23328	-4.23391	-4.23226	-4.233		isotig02132	-4.50945	-4.50841	-4.497	-4.5115	-4.51296	-4.51189	-4.50962	-4.50967	-4.51084		isotig10796	-4.23839	-4.23687	-4.23874	-4.22294	-4.24341	-4.24193	-4.23863	-4.23871	-4.24039
AT1G11340	6.02456	6.08488	6.50077	5.91371	6.02367	6.18982	6.16398	5.88184	6.14558		AT1G40089	-4.50163	-4.50127	-4.50022	-4.49408	-4.50274	-4.50149	-4.50185	-4.50091	-4.50134		isotig02180	4.99063	4.78415	5.08996	5.03914	4.65625	4.87468	4.8958	4.57444	4.88041		isotig10841	-4.23825	-4.23688	-4.23857	-4.20756	-4.2428	-4.24146	-4.23847	-4.23854	-4.24007
AT1G11400	9.69623	9.36888	9.73668	9.50998	9.42105	9.49271	9.19509	9.38714	9.23803		AT1G41820	-4.23327	-4.23272	-4.23106	-4.21006	-4.23494	-4.23306	-4.23362	-4.23215	-4.23282		isotig02340	12.1552	11.9592	12.4326	11.9579	11.9068	11.996	11.4505	11.8633	11.8817		isotig11085	0.436011	0.402411	0.469839	0.697183	0.550302	0.606898	0.474505	0.430344	0.502347
AT1G11410	10.069	9.57262	10.4429	9.87164	9.80209	9.94951	9.87182	9.54687	9.57388		AT1G43680	-2.75114	-2.75069	-2.74793	-2.71883	-2.75248	-2.751	-2.73327	-2.75012	-2.75078		isotig02343	9.10778	9.34982	10.6907	9.68345	9.60051	9.5693	9.61668	9.7589	9.51042		isotig11351	3.17549	3.22951	3.14638	3.56249	3.21065	3.46848	3.11748	3.37603	3.33368
AT1G11590	0.595014	0.720415	0.823478	0.724618	0.76521	0.680475	0.657969	0.809354	0.689642		AT1G44941	-4.50163	-4.50127	-4.50022	-4.49408	-4.50274	-4.50149	-4.50185	-4.50091	-4.50134		isotig02401	-3.00032	-2.9963	-2.86981	-3.00443	-3.00624	-3.00495	-3.0008	-3.00154	-3.00349		isotig11658	0.664291	0.490708	0.41632	0.789923	0.564155	0.625559	0.417544	0.588755	0.618929
AT1G11660	10.0444	10.2689	11.7519	10.5744	10.4497	10.5796	10.4573	10.222	10.2625		AT1G48268	-1.85225	-1.87251	-1.86946	-1.78249	-1.8593	-1.87304	-1.846	-1.87152	-1.87266		isotig02592	1.25027	1.44832	1.57788	1.36832	1.33761	1.40318	1.56435	1.23873	1.44046		isotig11799	2.42461	2.32889	2.39924	2.85848	2.60098	2.58952	2.41784	2.63617	2.44463
AT1G11980	-3.45092	-3.45051	-3.41438	-3.45019	-3.45257	-3.45126	-3.45165	-3.44891	-3.45078		AT1G48270	7.77825	7.713	7.81978	7.84456	7.76558	7.73615	7.7495	7.76136	7.75155		isotig02689	5.7401	5.67436	6.18648	5.92502	5.88365	5.76637	5.51209	5.72911	5.59482		isotig12014	3.76987	3.81721	3.9684	4.01754	3.83246	4.0148	3.77229	3.72393	3.83024
AT1G12060	7.69447	7.58931	9.89572	7.6059	7.44552	7.57181	7.6662	7.64945	7.60253		AT1G48340	-3.11904	-3.14426	-3.14	-3.08355	-3.14562	-3.1445	-3.14482	-3.14312	-3.11238		isotig02946	10.1297	9.9395	11.22	9.98805	10.1247	10.0467	10.0635	10.0754	9.95968		isotig12186	-3.67948	-3.71387	-3.71766	-3.68518	-3.72439	-3.7236	-3.71745	-3.71761	-3.72103
AT1G12064	1.60743	1.66574	3.46442	1.85917	1.85279	2.22417	2.20916	1.64764	1.66369		AT1G49100	-4.5015	-4.50121	-4.50034	-4.49527	-4.50242	-4.50139	-4.50168	-4.50091	-4.50126		isotig02962	7.28694	7.39505	7.61061	7.4664	7.33837	7.57005	7.57579	7.42902	7.37875		isotig12359	-4.23826	-4.23688	-4.23857	-4.20746	-4.24282	-4.24147	-4.23848	-4.23855	-4.24008
AT1G12244	9.21816	8.96644	9.52971	9.21735	9.07984	8.97701	8.75031	8.92891	8.87706		AT1G50350	-3.30452	-3.27832	-3.30043	-3.27539	-3.3057	-3.30488	-3.30511	-3.3032	-3.3046		isotig02992	8.24881	8.04714	9.8385	8.26842	8.85194	7.94003	6.86234	7.79235	8.04181		isotig12378	1.42917	1.58611	1.63341	1.80757	1.36296	1.52774	1.45769	1.44551	1.59681
AT1G12330	9.67031	9.47149	9.84639	9.69457	9.40289	9.49778	9.51251	9.40199	9.34183		AT1G50690	-2.51259	-2.51208	-2.47057	-2.46058	-2.51412	-2.51244	-2.48436	-2.51143	-2.51219		isotig03028	8.79018	8.3217	9.20834	8.54489	8.58594	8.566	8.92163	8.63233	8.61826		isotig12423	-0.183954	-0.224268	-0.190468	0.19489	-0.0447604	-0.227753	-0.139028	-0.237529	-0.248725
AT1G12360	10.2215	10.2215	10.4108	10.183	10.1509	10.1617	10.1598	10.2205	10.3241		AT1G51960	3.40687	3.4504	3.54781	3.97277	3.43525	3.50012	3.30673	3.56345	3.42199		isotig03036	3.37489	3.37332	3.7401	3.44442	3.45059	3.32889	3.41857	3.35613	2.93374		isotig12449	-4.50964	-4.50906	-4.50978	-4.5037	-4.5116	-4.511	-4.50974	-4.50977	-4.51041
AT1G12665	-2.83539	-2.83495	-2.79069	-2.83486	-2.81944	-2.80836	-2.83567	-2.80277	-2.80639		AT1G54035	-3.64953	-3.64878	-3.64551	-3.60419	-3.65086	-3.62724	-3.64979	-3.64766	-3.64897		isotig03106	1.72634	1.54987	2.29229	1.67968	1.41484	1.60924	1.39094	1.59968	1.54008		isotig12485	-0.181968	-0.0635562	-0.237417	-0.0458781	-0.166993	-0.188725	-0.236611	-0.237238	-0.16403
AT1G13080	11.2317	9.96277	12.5249	10.6188	10.6115	10.839	10.3848	9.81306	9.95468		AT1G54970	-3.68595	-3.68525	-3.68232	-3.62545	-3.6872	-3.68585	-3.68618	-3.68424	-3.68542		isotig03114	8.84926	8.70777	11.2992	9.46125	9.18131	9.52069	8.78711	8.52215	8.98115		isotig12541	-3.64168	-3.63933	-3.64221	-3.61739	-3.64679	-3.62371	-3.64205	-3.64217	-3.64478
AT1G13195	7.56335	7.36096	8.47332	7.42531	7.7958	7.46524	7.26583	7.5821	7.39396		AT1G55590	8.97647	9.02698	9.01271	9.25827	9.02573	8.93481	8.80961	9.06247	8.95407		isotig03186	-1.26573	-1.25981	-0.905032	-1.27639	-1.28278	-1.27823	-1.26665	-1.21664	-1.2731		isotig12810	-0.583987	-0.548551	-0.668302	-0.444965	-0.662938	-0.471554	-0.625836	-0.668176	-0.603369
AT1G13245	10.7143	10.7749	11.2133	10.4501	10.8688	10.8618	10.6553	10.5799	10.4989		AT1G60480	-3.75674	-3.75595	-3.75303	-3.73598	-3.74374	-3.75655	-3.75697	-3.75494	-3.75612		isotig03190	0.743846	0.498677	1.07837	0.698505	0.750022	0.785849	0.520953	0.47692	0.540664		isotig13016	-3.20942	-3.20593	-3.21022	-3.18485	-3.21459	-3.21376	-3.20994	-3.21016	-3.21265
AT1G13600	6.63648	5.58334	7.86208	6.3309	5.9836	6.40539	6.31056	6.09837	6.10693		AT1G60986	-3.95093	-3.94994	-3.94698	-3.90958	-3.95291	-3.95056	-3.93111	-3.94893	-3.95012		isotig03195	-1.53448	-1.64376	-1.35537	-1.59078	-1.66271	-1.62057	-1.64935	-1.64962	-1.65467		isotig13255	4.3864	4.91775	4.44516	5.15313	4.56841	4.55612	4.599	4.46709	5.42715
AT1G13640	10.7768	10.0654	11.667	10.6445	10.3786	10.5143	9.91324	10.085	10.0449		AT1G62090	0.327861	0.2552	0.327893	0.388513	0.264155	0.358466	0.301871	0.298675	0.335587		isotig03205	2.93375	2.84173	3.26796	2.96672	2.97831	2.77486	2.76068	2.7458	2.8714		isotig14181	1.40885	1.21894	1.35107	1.51579	1.14876	1.29223	1.20299	1.35684	1.28954
AT1G14210	8.55558	8.73382	10.0936	8.66107	8.68183	8.596	8.30718	8.62007	8.65074		AT1G62160	-3.11384	-3.11368	-3.10966	-3.06309	-3.11496	-3.1139	-3.0862	-3.11266	-3.11374		isotig03215	-0.456989	-0.334855	-0.239084	-0.362565	-0.407281	-0.358777	-0.458432	-0.245213	-0.359858		isotig14257	3.02784	2.66297	2.65069	3.47075	3.13183	3.07349	3.23644	2.88004	3.02138
AT1G14270	11.1784	11.1596	11.7237	11.3113	10.9867	11.176	11.0049	11.0021	11.0292		AT1G62181	-4.23329	-4.23273	-4.23105	-4.22124	-4.23498	-4.23308	-4.23365	-4.23216	-4.23283		isotig03219	-0.495908	-0.538814	-0.254281	-0.464577	-0.443946	-0.439989	-0.452855	-0.549712	-0.486596		isotig14889	-1.98037	-1.97692	-1.98116	-1.81201	-1.99019	-1.92061	-1.98091	-1.98111	-1.98464
AT1G14280	11.139	10.5344	11.588	10.8549	10.6927	10.8501	10.7129	10.3344	10.2734		AT1G63030	-3.03731	-3.03696	-3.0331	-3.00994	-3.02171	-3.03722	-3.03755	-3.03616	-3.03704		isotig03228	-1.66986	-1.80939	-1.58476	-1.82049	-1.6912	-1.74929	-1.81398	-1.7176	-1.8183		isotig15043	-2.59848	-2.5955	-2.599	-2.56974	-2.60496	-2.60324	-2.59884	-2.59897	-2.6013
AT1G14518	-2.26363	-2.29689	-2.21059	-2.2704	-2.29917	-2.24459	-2.29783	-2.29616	-2.297		AT1G63105	-2.72126	-2.72082	-2.7182	-2.68943	-2.70596	-2.72113	-2.72155	-2.72025	-2.72091		isotig03232	6.25448	5.10317	6.75837	5.53227	5.3665	5.63072	4.84708	4.91177	4.78845		isotig15203	3.95723	4.08818	4.09299	4.46168	3.91553	4.35039	4.00963	4.01519	3.98745
AT1G14910	9.54616	9.8736	10.4823	9.96304	9.77455	9.8849	9.92266	9.94491	9.88669		AT1G64020	-0.544211	-0.479971	-0.49207	-0.404354	-0.482133	-0.489177	-0.488227	-0.413715	-0.514716		isotig03240	4.27556	3.74475	6.24848	3.95279	3.7921	3.32833	3.63754	3.88065	3.41597		isotig15355	-3.95221	-3.95041	-3.95262	-3.93388	-3.95734	-3.93453	-3.9525	-3.95259	-3.95459
AT1G15410	10.0455	9.43001	11.3943	9.20237	9.4609	9.42638	9.34889	9.43619	9.18411		AT1G66420	-2.74953	-2.74912	-2.74647	-2.69048	-2.70183	-2.724	-2.7498	-2.74858	-2.7492		isotig03258	0.442028	0.369957	0.693686	0.603252	0.469099	0.388593	0.343708	0.33981	0.394217		isotig15395	3.54373	3.22658	3.49422	3.69428	3.35774	3.6505	3.45299	3.49284	3.5678
AT1G15970	9.36617	9.13319	10.2129	9.21296	9.20565	9.25947	9.20219	9.21147	9.09665		AT1G67148	-1.81781	-1.81697	-1.77415	-1.74209	-1.82034	-1.78932	-1.76326	-1.78513	-1.75989		isotig03287	7.13434	6.92729	7.36787	6.96797	7.05338	6.97029	6.62259	6.95143	6.79549		isotig15457	0.635723	0.725099	0.498395	0.808152	0.552753	0.643315	0.531465	0.544749	0.569653
AT1G15980	13.0817	13.0795	13.658	12.6892	12.8065	12.844	13.0678	12.9716	13.0052		AT1G67150	-0.768527	-0.866769	-0.859681	-0.747689	-0.854844	-0.836689	-0.792834	-0.793411	-0.867133		isotig03294	1.24243	1.22483	3.34419	1.61181	1.45476	1.84251	1.17264	1.17035	1.11989		isotig15921	-3.24171	-3.2384	-3.24246	-3.21819	-3.2467	-3.24595	-3.24224	-3.24241	-3.24488
AT1G16030	8.43958	8.94089	18.0712	9.40758	9.14223	9.39893	8.60947	8.76957	8.60058		AT1G71250	0.307114	0.302227	0.376729	0.511563	0.38355	0.319368	0.401784	0.413584	0.303146		isotig03305	-2.62048	-2.61746	-2.52148	-2.52054	-2.60016	-2.58994	-2.62081	-2.62094	-2.62317		isotig16278	9.3789	9.65071	9.42641	9.76652	9.56368	9.59816	9.46954	9.63475	9.45942
AT1G16040	8.44476	8.59272	10.7313	9.0798	9.01603	9.05589	8.77201	8.75149	8.67395		AT1G71920	-2.96718	-2.96684	-2.96378	-2.93672	-2.95232	-2.96708	-2.9674	-2.9664	-2.96691		isotig03335	-1.33366	-1.32712	-0.690206	-1.34572	-1.22286	-1.34784	-1.33469	-1.28067	-1.34196		isotig16297	-3.12678	-3.12323	-3.12762	-3.07673	-3.13154	-3.04864	-3.12716	-3.12756	-3.1297
AT1G16080	12.6549	12.3613	13.0732	12.6131	12.5728	12.4158	12.2999	12.4285	12.3294		AT1G73560	-1.86105	-1.86026	-1.8571	-1.76899	-1.82926	-1.83498	-1.83339	-1.85924	-1.86042		isotig03336	9.37191	8.63976	10.2679	9.37497	9.37794	9.4971	9.06303	8.75092	8.90778		isotig16616	-3.70975	-3.70751	-3.71026	-3.68664	-3.71494	-3.69205	-3.71011	-3.71023	-3.71272
AT1G16220	7.24062	7.41216	7.69446	7.34349	7.32727	7.04805	6.96098	7.08505	7.18294		AT1G74045	-3.55987	-3.55931	-3.55579	-3.51156	-3.56116	-3.56002	-3.56027	-3.5581	-3.55951		isotig03337	6.33744	5.13382	7.25238	5.8805	5.99468	5.94129	5.52341	5.33045	5.46518		isotig16911	0.614585	0.692133	0.74225	1.01567	0.836175	0.895229	0.812159	0.566179	0.584188
AT1G16380	-3.65597	-3.65487	-3.58749	-3.65465	-3.65806	-3.62445	-3.65638	-3.65328	-3.65514		AT1G76911	-3.41737	-3.41718	-3.41295	-3.35928	-3.41872	-3.41774	-3.41809	-3.41572	-3.41735		isotig03351	10.5384	9.67993	11.0185	9.89638	10.0829	9.74499	9.53058	9.45853	9.92896		isotig17131	1.3138	1.39624	1.40811	1.48527	1.2311	1.36395	1.28863	1.47048	1.39363
AT1G16980	-2.65193	-2.65141	-2.49008	-2.65131	-2.65349	-2.65177	-2.65226	-2.65075	-2.65151		AT1G77100	-1.46272	-1.50418	-1.4999	-1.34779	-1.45707	-1.47457	-1.44109	-1.40753	-1.5044		isotig03373	9.33329	9.02786	9.54359	9.23303	9.25322	9.23055	9.02548	9.14664	9.11469		isotig17479	-0.125812	-0.0483436	-0.0828282	0.0350674	-0.137335	-0.202449	-0.126935	-0.13177	-0.19237
AT1G17210	10.7491	10.2815	11.0919	10.4676	10.4426	10.449	10.4266	10.1529	10.2225		AT1G77240	-3.65364	-3.65267	-3.62019	-3.56753	-3.65546	-3.65353	-3.654	-3.65123	-3.65291		isotig03381	8.72793	8.93921	9.75959	9.33357	9.07461	9.47084	8.70346	8.71344	9.00412		isotig17660	-1.74728	-1.79424	-1.79858	-1.7043	-1.7595	-1.77588	-1.79832	-1.7505	-1.75828
AT1G17285	1.9261	1.63445	2.18337	1.81399	2.02855	2.02616	2.08715	1.88254	1.68986		AT1G77746	-4.50163	-4.50127	-4.50022	-4.49408	-4.50274	-4.50149	-4.50185	-4.50091	-4.50134		isotig03388	5.72365	5.71795	6.48071	6.26103	5.93178	6.31773	5.45667	5.83995	5.55691		isotig17690	-4.50958	-4.50885	-4.50975	-4.50212	-4.51204	-4.51129	-4.5097	-4.50974	-4.51055
AT1G17860	8.03313	8.13278	9.00733	8.1196	8.13874	8.04384	8.47219	8.56289	8.51345		AT1G77790	0.418432	0.644956	0.417937	0.623665	0.396525	0.355921	0.632766	0.39754	0.506327		isotig03398	6.11314	4.41841	6.67259	6.02126	5.50301	5.85495	5.19921	4.601	4.97735		isotig17953	3.25255	3.09189	3.38365	3.49763	3.09738	3.4797	3.27601	3.2063	3.19021
AT1G17870	9.18561	8.90286	16.4502	10.2023	10.2653	10.2771	9.81096	8.56265	8.43259		AT1G78860	5.46188	5.50665	5.17192	6.04029	5.52054	5.42904	5.26517	5.35863	5.57611		isotig03422	7.14877	7.01564	7.6491	7.2512	7.27322	7.01327	6.76772	6.7815	6.93608		isotig18158	7.11778	7.10247	7.2374	7.30022	7.05089	7.33222	7.03965	7.11368	7.14167
AT1G18180	6.8373	6.66496	6.96665	6.71089	6.75792	6.85049	6.65475	6.86618	6.6629		AT1G79730	10.158	10.2064	10.1839	10.4176	10.1594	10.179	10.1219	10.1381	10.1036		isotig03454	3.7202	3.62407	4.13095	3.67276	3.66328	3.69351	3.57223	3.48755	3.74952		isotig18594	-3.05165	-3.0897	-3.09425	-3.01794	-3.09819	-3.09727	-3.0937	-3.09418	-3.09622
AT1G18420	2.67652	2.80529	5.00919	2.68914	2.81221	2.61016	2.70927	2.78753	2.76665		AT1G79860	-2.37687	-2.40203	-2.39971	-2.36698	-2.40438	-2.40244	-2.40299	-2.40128	-2.40215		isotig03583	8.71869	8.65485	8.71275	8.65058	8.5739	8.58995	8.4033	8.55093	8.53208		isotig18617	2.14833	2.21405	2.09686	2.47009	2.18951	2.22545	2.15864	2.03706	2.21044
AT1G19020	7.71902	7.22037	9.15012	6.99672	7.68121	6.76144	7.06075	8.15679	7.76492		AT1G80090	-0.459388	-0.463157	-0.483467	-0.313196	-0.467571	-0.407694	-0.466507	-0.416976	-0.464343		isotig03595	4.48173	4.55036	5.16528	4.64979	4.75122	4.70672	4.29215	4.26473	4.4512		isotig18672	0.0495307	0.0630262	0.139195	0.354706	0.135637	0.29406	0.181749	0.143508	0.10451
AT1G19230	3.82465	3.64287	6.61888	4.42346	4.16189	4.57248	4.03218	3.83955	3.63142		AT2G02135	-2.5526	-2.65946	-2.65699	-2.59434	-2.62682	-2.65979	-2.66022	-2.65886	-2.65955		isotig03645	1.61528	1.48814	2.01226	1.61295	1.5672	1.46617	1.64065	1.87722	1.59453		isotig18722	-1.97189	-2.05542	-1.96483	-1.85968	-2.06768	-2.06528	-2.05912	-2.0593	-2.06257
AT1G19400	11.6128	10.9545	12.3938	10.6232	10.9888	10.9354	10.87	11.1874	11.0184		AT2G03030	-4.50163	-4.50127	-4.50022	-4.49408	-4.50274	-4.50149	-4.50185	-4.50091	-4.50134		isotig03692	11.242	11.2964	13.2065	12.3583	11.7295	11.8116	11.158	11.2994	11.5592		isotig18724	-1.59541	-1.53034	-1.59637	-1.46383	-1.60719	-1.43039	-1.59605	-1.50677	-1.60056
AT1G20640	10.1259	10.1078	12.4221	10.1968	10.0103	10.03	10.2085	10.0013	9.90367		AT2G03040	-1.90076	-1.90003	-1.8971	-1.83647	-1.88557	-1.87331	-1.90124	-1.86531	-1.86957		isotig03709	9.36857	9.04078	9.64755	9.26474	9.24405	9.34334	8.82463	8.97803	9.01383		isotig18783	-2.95869	-2.95498	-2.95983	-2.90453	-2.96384	-2.92944	-2.95914	-2.95981	-2.96144
AT1G20670	9.0382	9.09148	9.24889	9.14605	9.09535	8.90832	9.02891	9.0263	8.91901		AT2G03900	-4.23369	-4.23302	-4.23102	-4.20578	-4.2357	-4.23343	-4.23411	-4.23233	-4.23314		isotig03763	-4.50945	-4.50841	-4.497	-4.5115	-4.51296	-4.51189	-4.50962	-4.50967	-4.51084		isotig18796	-3.40265	-3.39964	-3.40334	-3.35527	-3.3859	-3.40734	-3.40313	-3.40329	-3.40611
AT1G20823	8.87107	8.41157	9.14316	8.70523	8.54819	8.48692	8.55482	8.70657	8.20181		AT2G04420	2.56944	2.63018	2.93666	3.0793	2.59946	2.82595	2.53646	2.6893	2.55761		isotig03767	9.79051	9.98464	10.3287	10.0133	10.0425	10.0758	9.89814	9.9398	9.92534		isotig18829	2.71575	3.03557	2.76479	3.23842	2.80049	3.12773	2.80346	3.10083	2.69873
AT1G21410	9.15191	8.38709	10.0881	8.75957	8.94447	9.10547	8.91549	8.77149	8.58615		AT2G04750	-3.95089	-3.94981	-3.94658	-3.90578	-3.95302	-3.95048	-3.9512	-3.9487	-3.95		isotig03830	9.58484	9.64165	10.8728	9.68244	9.4217	9.72001	9.72026	9.7112	9.75394		isotig18864	0.229737	0.406459	0.136002	0.375842	0.131707	0.416639	0.13988	0.0879608	0.251023
AT1G21529	1.42498	1.25572	2.64305	1.37952	1.32859	1.31673	1.87158	1.31076	1.37981		AT2G04850	8.25894	7.99393	7.8742	8.69843	8.16489	8.22811	8.26667	8.19734	8.02184		isotig03885	6.19613	6.18019	6.62652	6.38803	5.97847	6.29446	6.51945	6.23013	6.56293		isotig18946	-3.74373	-3.74119	-3.74431	-3.69639	-3.74982	-3.74923	-3.74413	-3.71345	-3.74708
AT1G21550	5.9635	6.65102	12.2098	7.74855	7.7918	7.94151	6.9432	7.00954	7.03138		AT2G05960	-2.00939	-2.00865	-2.00571	-1.9814	-2.01161	-2.00917	-2.00986	-2.0077	-2.0088		isotig03935	3.17967	3.0082	3.33851	2.89517	2.8808	2.9093	2.5322	2.59597	2.86449		isotig19026	-4.2382	-4.23688	-4.2385	-4.22478	-4.24255	-4.24127	-4.23841	-4.23847	-4.23994
AT1G21560	9.70288	9.76891	10.4742	9.72573	9.66857	9.65893	9.49574	9.5911	9.58466		AT2G06220	-4.5015	-4.50121	-4.50034	-4.49527	-4.50242	-4.50139	-4.50168	-4.50091	-4.50126		isotig03937	6.14715	5.63753	6.35761	5.99541	5.91129	5.78997	5.67355	5.96929	5.86833		isotig19095	0.239189	0.214251	0.301017	0.496288	0.323274	0.238025	0.273146	0.485529	0.210067
AT1G21640	11.3631	11.1511	11.6304	11.1333	11.1538	11.2073	11.3063	11.1203	11.1058		AT2G06906	-4.50171	-4.50132	-4.50014	-4.49329	-4.50295	-4.50156	-4.50196	-4.50091	-4.50139		isotig03963	8.58539	8.36454	9.53931	8.43119	8.20266	8.42251	8.24804	8.29592	8.08985		isotig19212	-4.50958	-4.50884	-4.50975	-4.50206	-4.51206	-4.5113	-4.5097	-4.50974	-4.51056
AT1G21740	8.11618	8.1338	9.23098	8.29429	8.20101	8.15818	8.07371	8.09386	8.04398		AT2G06920	-2.76679	-2.7663	-2.76334	-2.66827	-2.76826	-2.76664	-2.7671	-2.76568	-2.7664		isotig04011	8.64907	8.4888	8.83724	8.56067	8.46049	8.54114	8.29511	8.39061	8.28691		isotig19378	-3.71864	-3.74543	-3.74839	-3.7231	-3.75359	-3.75305	-3.74822	-3.74835	-3.75102
AT1G22020	9.59486	9.41373	9.82619	9.41193	9.59102	9.55313	9.4754	9.3411	9.45011		AT2G07695	-4.5015	-4.50121	-4.50034	-4.49527	-4.50242	-4.50139	-4.50168	-4.50091	-4.50126		isotig04026	4.87964	4.1121	9.50486	5.23536	5.12169	6.26904	5.01216	4.57677	4.10954		isotig19405	-4.50964	-4.50906	-4.50978	-4.5037	-4.5116	-4.511	-4.50974	-4.50977	-4.51041
AT1G22110	2.22034	2.6231	4.60746	2.64607	2.50257	2.63796	2.60842	2.66693	2.77167		AT2G07770	-4.5015	-4.50121	-4.50034	-4.49527	-4.50242	-4.50139	-4.50168	-4.50091	-4.50126		isotig04030	7.27185	7.12115	7.64907	7.43484	7.28057	7.44812	7.05854	6.9947	7.22652		isotig19436	-3.5537	-3.55109	-3.55429	-3.50974	-3.55896	-3.53087	-3.55411	-3.55425	-3.55714
AT1G22210	0.0562892	0.0164517	0.179473	-0.081613	-0.00797473	-0.025892	-0.0492626	0.0846351	-0.0486299		AT2G10605	0.765872	0.882243	0.762574	1.56126	0.879848	0.909572	0.687983	0.806522	0.757762		isotig04034	-3.56888	-3.56611	-3.53591	-3.57371	-3.55265	-3.57405	-3.56932	-3.56946	-3.57253		isotig19560	-4.50958	-4.50885	-4.50975	-4.50212	-4.51204	-4.51129	-4.5097	-4.50974	-4.51055
AT1G22440	3.06334	2.7913	3.52681	2.80275	2.76181	2.76418	2.92903	3.04312	2.83745		AT2G10606	-1.59317	-1.56416	-1.58847	-1.473	-1.5616	-1.5359	-1.56554	-1.56083	-1.53246		isotig04073	10.9938	11.0832	12.0749	11.3371	11.2492	11.4119	11.5109	11.4215	11.0562		isotig19601	-3.57617	-3.57358	-3.57676	-3.47306	-3.58154	-3.55685	-3.57659	-3.57672	-3.5796
AT1G22750	10.2669	10.0599	10.86	9.94151	9.856	10.1075	10.0071	9.9525	10.0829		AT2G11851	-4.50171	-4.50132	-4.50014	-4.49329	-4.50295	-4.50156	-4.50196	-4.50091	-4.50139		isotig04104	2.00867	1.74652	2.49542	2.01329	2.08946	1.80306	1.76212	1.55232	1.84249		isotig19620	-4.50958	-4.50885	-4.50975	-4.50212	-4.51204	-4.51129	-4.5097	-4.50974	-4.51055
AT1G23040	7.2507	6.66746	7.72692	6.85731	6.77706	7.141	7.01914	7.03841	6.56598		AT2G11891	2.5851	2.43216	2.55331	2.81498	2.71808	2.32856	2.35464	2.29101	2.43447		isotig04150	3.96748	4.10178	5.07836	4.01173	4.72037	4.22764	3.43431	3.90653	4.05065		isotig19687	-4.23836	-4.23687	-4.23871	-4.22318	-4.2433	-4.24184	-4.2386	-4.23868	-4.24034
AT1G23090	10.28	9.40195	11.4625	9.78055	9.86269	9.83975	9.71214	9.32674	9.42919		AT2G13422	-4.50171	-4.50132	-4.50014	-4.49329	-4.50295	-4.50156	-4.50196	-4.50091	-4.50139		isotig04198	8.73927	8.73366	9.6669	8.68548	8.43876	8.82818	8.7702	8.79061	8.53964		isotig19744	2.49148	2.45882	2.30655	2.70825	2.30457	2.59385	2.43417	2.21013	2.54229
AT1G23180	10.5384	10.6519	13.0912	10.9087	10.7994	10.8807	10.6894	10.5374	10.6124		AT2G14820	-1.00107	-0.909279	-1.01552	-0.816801	-1.02727	-1.02239	-1.00567	-0.982257	-0.968061		isotig04312	0.232308	0.341345	0.490561	0.209792	0.363016	0.268952	0.186382	0.181283	0.286211		isotig19845	-2.86685	-2.86318	-2.86769	-2.76357	-2.8719	-2.7826	-2.81792	-2.86766	-2.86933
AT1G23330	9.52741	8.98159	10.8336	9.14561	9.30701	9.3326	9.31694	9.10985	8.9566		AT2G15940	1.02734	1.24705	1.15945	1.50212	1.33709	1.15818	1.13769	1.12121	1.06424		isotig04329	8.12316	7.84136	8.30545	8.04136	8.09997	8.26231	8.04808	7.91399	7.94162		isotig19885	-0.555287	-0.489215	-0.460848	-0.328183	-0.554075	-0.414683	-0.556643	-0.509459	-0.566116
AT1G23740	13.4022	12.7552	14.5369	13.0287	13.2313	13.2149	13.1225	12.8081	12.7136		AT2G16610	-2.89281	-2.89241	-2.88906	-2.82714	-2.84273	-2.89269	-2.89306	-2.89187	-2.89249		isotig04338	0.616657	0.447398	0.9515	0.634794	0.688423	0.512178	0.508398	0.517549	0.530061		isotig20103	0.695095	0.612967	0.697168	0.844673	0.513844	0.703387	0.523176	0.616969	0.569554
AT1G23980	7.0657	6.80898	7.84099	6.92347	7.28565	7.10844	7.17133	6.73765	6.69815		AT2G18200	-3.95092	-3.92822	-3.94667	-3.92807	-3.95302	-3.95051	-3.95122	-3.94876	-3.95004		isotig04402	12.5078	12.6203	13.1157	12.9063	12.8897	12.748	12.586	12.612	12.6164		isotig20164	-1.3448	-1.22874	-1.34602	-1.10694	-1.28139	-1.17206	-1.34563	-1.29552	-1.27788
AT1G25682	9.25484	9.22034	9.57493	9.36207	9.39178	9.2098	9.18713	9.41598	9.29464		AT2G18580	-4.23316	-4.23264	-4.23106	-4.22188	-4.23474	-4.23296	-4.2335	-4.2321	-4.23273		isotig04423	6.01411	5.44848	6.14484	5.90701	5.81124	5.71719	5.40741	5.37558	5.322		isotig20988	9.04081	9.01233	9.02378	9.15013	8.82308	9.1133	8.91551	8.95906	9.0345
AT1G26140	0.697011	0.689727	1.1343	0.707753	0.731824	0.821064	0.65656	0.634146	0.685868		AT2G19080	9.69869	9.75794	9.75433	9.94656	9.78185	9.79046	9.75271	9.75176	9.75437		isotig04472	9.74344	9.83358	10.0163	9.68632	9.64447	9.66843	9.86566	9.82498	9.76664		isotig22004	11.0945	11.1367	11.1587	11.3739	11.1435	11.3089	11.261	11.2159	11.2248
AT1G26270	10.3672	10.0119	10.8681	10.1053	9.93605	10.0848	9.95988	10.1485	10.1286		AT2G19420	-4.23327	-4.23272	-4.23106	-4.21006	-4.23494	-4.23306	-4.23362	-4.23215	-4.23282		isotig04480	6.29583	5.73197	7.03645	6.36214	6.47017	6.41785	5.9985	5.79637	6.20302		isotig22041	8.54255	8.59256	8.70292	9.19276	8.86588	8.92871	8.71695	8.59602	8.52132
AT1G26800	8.26968	8.79772	12.2982	8.7437	8.2222	8.61421	7.4003	9.02768	8.69968		AT2G19440	3.43882	3.16995	3.28029	3.79204	3.43128	3.44051	3.42993	3.37077	3.54616		isotig04485	5.88128	5.66546	6.63698	6.21441	6.08121	6.12035	5.84487	5.48401	5.8654		isotig22777	1.43527	1.57836	1.56997	1.87872	1.42185	1.42617	1.32089	1.48648	1.57441
AT1G27090	11.6665	11.9395	13.4255	12.115	11.7928	12.0099	11.7839	11.916	11.9024		AT2G19755	-3.71299	-3.71223	-3.70925	-3.69181	-3.71434	-3.71285	-3.71323	-3.7112	-3.71241		isotig04511	12.3741	12.3923	12.7224	12.3397	12.0125	12.145	12.0329	12.3817	12.3533		isotig23100	11.351	11.4036	11.4267	11.4589	11.3614	11.4576	11.3508	11.3707	11.3434
AT1G27300	8.78713	8.7596	9.39309	8.66941	8.79694	8.67582	8.99273	9.03848	8.73745		AT2G20000	9.67313	9.79647	9.61635	9.78852	9.53115	9.68359	9.5616	9.61843	9.67263		isotig04514	10.1825	10.2076	11.036	10.6288	10.3306	10.3489	9.74875	9.88838	10.2895		isotig23149	-4.07388	-4.07243	-4.07421	-4.05913	-4.07827	-4.07726	-4.07411	-4.07419	-4.07579
AT1G27720	5.31304	5.14222	5.9747	4.8844	5.43184	5.26674	5.23477	4.89498	4.99226		AT2G21040	-4.23394	-4.23321	-4.231	-4.21813	-4.23616	-4.23366	-4.23441	-4.23245	-4.23334		isotig04536	6.91526	6.43032	8.06542	6.48373	6.57442	6.99573	7.22186	7.23942	6.75456		isotig23669	10.2083	10.2868	10.3802	10.4072	10.2683	10.4772	10.1755	10.279	10.1836
AT1G28120	10.0122	9.95918	10.3404	9.95076	10.0357	10.0555	10.004	9.93086	9.99504		AT2G21045	0.908121	0.667926	0.792061	0.945495	0.732803	0.823469	0.848697	0.774211	0.794882		isotig04549	11.9672	11.3552	12.0828	11.606	11.6936	11.5042	11.4079	11.4313	11.3671		isotig23674	-0.802676	-0.849713	-0.858798	-0.660793	-0.851496	-0.77095	-0.716243	-0.858676	-0.827768
AT1G28590	-2.54093	-2.54041	-2.4625	-2.54031	-2.52556	-2.54078	-2.54126	-2.53975	-2.54052		AT2G23040	-1.78523	-1.82403	-1.87588	-1.73783	-1.8644	-1.87967	-1.88044	-1.87806	-1.87927		isotig04558	9.16258	9.00383	9.6529	9.25409	9.48014	9.23521	9.14885	9.49088	9.42217		isotig23870	7.95506	7.85079	7.90584	8.48955	8.03008	8.09885	8.20698	7.92421	7.89519
AT1G29025	0.374039	0.254747	1.509	0.295939	0.220007	0.249198	0.240871	0.264244	0.253164		AT2G24617	-4.5015	-4.50121	-4.50034	-4.49527	-4.50242	-4.50139	-4.50168	-4.50091	-4.50126		isotig04569	5.94876	5.31202	6.23648	5.69487	5.56998	5.55863	4.93663	4.74049	4.92435		isotig24543	7.99042	8.02497	8.00812	8.13441	7.97965	8.08988	8.07564	8.05471	7.93755
AT1G29050	9.31131	8.96026	9.70317	8.93194	9.00999	9.18591	9.2506	9.4125	9.03532		AT2G24720	-3.26396	-3.23807	-3.25995	-3.23515	-3.26509	-3.26427	-3.23327	-3.26274	-3.26404		isotig04570	7.79539	7.16346	7.64439	7.44091	6.66447	7.06658	6.53558	6.50666	6.80209		isotig24697	-0.246231	-0.334684	-0.258192	-0.154309	-0.402178	-0.36287	-0.401999	-0.402565	-0.412627
AT1G29080	-4.23412	-4.23334	-4.21502	-4.23323	-4.23649	-4.23383	-4.23462	-4.23253	-4.23348		AT2G25100	9.16416	9.08329	9.2592	9.57198	9.19022	9.09826	9.02986	9.01474	9.00183		isotig04655	4.92775	4.42329	6.16844	5.48601	5.09701	5.10804	4.45973	4.4542	4.63136		isotig25252	-1.39754	-1.4987	-1.50434	-1.37545	-1.51624	-1.47794	-1.504	-1.45618	-1.43713
AT1G29150	11.3197	11.571	13.1856	11.5863	11.2995	11.5765	11.5368	11.6448	11.6018		AT2G25390	-4.5015	-4.50121	-4.50034	-4.49527	-4.50242	-4.50139	-4.50168	-4.50091	-4.50126		isotig04659	9.0262	9.04182	9.19332	9.01659	9.1227	9.06508	9.03674	9.04139	8.9861		isotig25328	9.21001	9.13553	9.23759	9.4478	9.22533	9.37243	9.17636	9.21588	9.18449
AT1G29260	9.39862	9.33174	10.8161	9.67494	9.55378	9.7366	9.30585	9.55156	9.53073		AT2G25482	-2.74777	-2.71711	-2.7446	-2.6609	-2.74909	-2.74764	-2.70161	-2.74677	-2.74742		isotig04743	3.19789	3.0687	3.62217	3.41618	3.26997	3.38218	3.51086	3.06061	3.42117		isotig25519	-1.96065	-1.89424	-1.96145	-1.86061	-1.94379	-1.89979	-1.96119	-1.9121	-1.96498
AT1G29330	8.45167	7.81497	8.81862	8.21527	8.26836	8.20532	8.15474	8.19735	8.08277		AT2G26120	-0.164095	-0.276294	-0.183571	0.134774	-0.165066	-0.167599	-0.262017	-0.273029	-0.276811		isotig04746	11.0639	10.9433	11.2264	10.9591	10.9544	10.9255	10.8565	11.0019	10.7571		isotig25676	8.86474	8.87776	8.9459	8.99953	8.91272	9.03183	8.86429	8.91782	8.79915
AT1G29460	8.05071	8.45199	8.56661	7.9454	8.18146	8.24891	8.21775	8.02524	8.31896		AT2G26720	-3.00756	-2.97567	-3.00349	-2.92244	-3.00863	-3.00746	-3.00779	-3.0065	-2.9519		isotig04749	12.3391	12.7624	14.3899	12.5646	12.3467	12.5785	13.0099	12.7823	12.63		isotig25703	7.16259	7.43886	7.2342	7.59875	7.29095	7.54903	7.20513	7.37391	7.16987
AT1G29470	12.4303	12.6313	13.7166	12.4956	12.4345	12.6098	12.8443	12.6336	12.6981		AT2G27040	10.4012	10.5462	10.5419	10.7662	10.4577	10.5828	10.4105	10.4363	10.4158		isotig04766	7.89839	7.75602	9.01886	8.16544	8.39012	8.32788	7.90118	7.66941	7.66044		isotig25719	3.8206	4.44515	4.41315	4.61076	4.04829	4.07401	3.9882	4.172	4.52526
AT1G29500	8.22626	8.19142	8.59603	7.85122	8.32478	8.16218	7.94538	7.88551	7.90749		AT2G27410	-3.01889	-3.01856	-3.01492	-2.94681	-3.01989	-2.99382	-2.99183	-3.01785	-3.01863		isotig04779	8.86164	8.6481	9.67905	8.77155	8.72714	8.81404	8.51983	8.77723	8.52006		isotig25812	2.04525	2.19077	2.20115	2.35922	2.09984	2.23516	2.15928	2.29809	2.16063
AT1G29510	8.21216	8.13007	8.62009	7.89627	8.19103	8.05317	7.7435	7.82985	7.83339		AT2G28860	-4.50163	-4.50127	-4.50022	-4.49408	-4.50274	-4.50149	-4.50185	-4.50091	-4.50134		isotig04787	9.89049	9.41332	10.5551	9.60006	9.88954	9.93538	9.88352	9.39687	9.84536		isotig25849	-2.63523	-2.63243	-2.63566	-2.54644	-2.61626	-2.60683	-2.63552	-2.63563	-2.63752
AT1G29785	7.41555	7.87543	9.0343	7.81031	7.87973	7.85887	8.1271	7.78498	7.81507		AT2G29605	-4.23307	-4.23257	-4.23107	-4.22232	-4.23457	-4.23288	-4.23339	-4.23205	-4.23266		isotig04791	0.204111	0.193495	0.552603	0.291169	0.344324	0.182798	0.116627	0.247308	0.138993		isotig26642	8.27043	8.20001	8.24351	8.35845	8.28147	8.32731	8.24385	8.20301	8.05153
AT1G29800	8.19475	8.25885	8.44	8.12554	8.22037	8.29465	8.23848	8.26754	8.38348		AT2G29980	11.968	12.1072	11.8249	12.232	11.7764	11.9551	11.6455	12.0491	12.0071		isotig04816	-2.00147	-1.9983	-1.9074	-1.97	-2.01037	-2.00803	-2.00196	-1.95328	-1.92107		isotig26738	0.23461	0.321161	0.230142	0.512335	0.255127	0.29293	0.328635	0.298067	0.409241
AT1G30060	0.183464	0.191519	1.46791	0.232479	0.210156	0.224865	0.178417	0.200615	0.190012		AT2G31720	-3.1527	-3.15252	-3.14867	-3.09541	-3.15372	-3.15273	-3.15301	-3.11832	-3.15258		isotig04825	13.0807	12.4126	13.4455	12.4486	12.2778	12.6944	12.6233	12.2894	12.2822		isotig26845	7.86248	7.59027	8.04175	8.04774	7.57321	7.7253	7.65044	7.8136	7.86168
AT1G30070	9.58153	9.4767	15.6002	10.4779	10.2524	10.4438	9.52088	9.25603	9.40155		AT2G31957	-3.43106	-3.43079	-3.42688	-3.38316	-3.40295	-3.4314	-3.43168	-3.42944	-3.431		isotig04826	13.3589	13.0023	14.7447	13.0199	12.6236	13.1295	12.8809	12.8484	12.9366		isotig26879	7.80496	7.88244	7.85825	7.99018	7.88688	7.98613	7.96445	7.96985	7.82393
AT1G30200	10.1753	10.468	11.2882	10.524	10.393	10.5689	10.3202	10.4019	10.4208		AT2G33440	9.08092	9.09115	8.79716	9.13307	8.89068	8.85436	8.76592	8.95073	8.86743		isotig04884	-3.12121	-3.11735	-3.07524	-3.12523	-3.09892	-3.12566	-3.12163	-3.12206	-3.12446		isotig27244	-3.69644	-3.69372	-3.69706	-3.67299	-3.70277	-3.70218	-3.69687	-3.69701	-3.70004
AT1G30480	8.72694	8.82503	9.38037	8.87224	8.76077	8.79341	8.68972	8.86591	8.79818		AT2G33670	-3.25133	-3.2899	-3.28576	-3.20857	-3.2911	-3.26251	-3.29049	-3.28859	-3.28998		isotig04921	10.0885	9.92306	12.9765	10.1786	9.98153	10.2558	10.1111	10.0103	9.9244		isotig27328	-4.23825	-4.23688	-4.23857	-4.20756	-4.2428	-4.24146	-4.23847	-4.23854	-4.24007
AT1G31280	9.14856	8.67125	11.2132	9.5136	9.16985	9.30415	8.56171	8.81089	8.93001		AT2G35387	-3.99564	-3.97792	-3.99233	-3.97781	-3.98325	-3.99532	-3.99592	-3.99396	-3.99496		isotig04934	-1.74179	-1.73816	-1.64834	-1.66479	-1.72446	-1.74924	-1.69146	-1.74256	-1.7027		isotig27350	8.87657	8.84219	8.88291	9.14708	8.76863	9.06355	8.98686	8.82403	8.77373
AT1G31335	8.13836	8.20876	10.5296	8.73777	8.51965	8.60089	8.00082	8.30419	8.12347		AT2G38304	-4.50171	-4.50132	-4.50014	-4.49329	-4.50295	-4.50156	-4.50196	-4.50091	-4.50139		isotig04976	9.9662	10.1319	10.3734	10.0281	9.8083	9.92337	9.8	10.1272	9.80496		isotig27806	1.87767	1.97913	2.07086	2.30778	1.79121	1.93052	1.62484	2.12537	2.06926
AT1G31370	0.556151	0.481121	1.75855	0.523294	0.425364	0.588192	0.421946	0.448694	0.435973		AT2G38350	-2.77368	-2.77323	-2.7304	-2.65986	-2.77502	-2.77355	-2.77396	-2.77267	-2.77332		isotig05035	4.29624	3.79884	5.23091	4.23896	4.40857	4.21577	3.67107	3.83249	4.2335		isotig27858	5.29431	5.2735	5.15598	5.62769	5.3641	5.42803	5.03136	5.33985	5.21495
AT1G31480	8.20437	7.93126	8.64115	8.1524	8.04116	8.21269	8.04855	7.57885	7.93188		AT2G38540	14.6493	14.6579	15.0357	15.2111	14.6573	14.5868	14.5991	14.9372	14.6986		isotig05116	7.73289	7.48752	7.93267	7.48776	7.3977	7.65864	7.98708	7.34843	7.73178		isotig28116	-3.66139	-3.6589	-3.66196	-3.63559	-3.66698	-3.66649	-3.66179	-3.66192	-3.63439
AT1G31800	12.0585	12.0116	12.3739	11.9479	11.9549	11.9953	12.0771	11.7723	11.9589		AT2G40770	8.86117	8.83902	8.72359	8.97975	8.82374	8.75044	8.75645	8.67375	8.78959		isotig05133	-0.537089	-0.55237	-0.48607	-0.603245	-0.518575	-0.542857	-0.529684	-0.621508	-0.593075		isotig28242	-3.27749	-3.27357	-3.27839	-3.21856	-3.28417	-3.25097	-3.23051	-3.27832	-3.2815
AT1G32030	-2.65023	-2.64965	-2.51245	-2.64953	-2.65201	-2.61695	-2.65061	-2.61482	-2.64976		AT2G43137	-4.50171	-4.50132	-4.50014	-4.49329	-4.50295	-4.50156	-4.50196	-4.50091	-4.50139		isotig05143	9.96484	9.58759	10.6995	9.82111	9.76819	9.86373	9.4325	9.44222	9.48275		isotig28854	-4.23799	-4.23688	-4.23824	-4.21326	-4.24165	-4.24057	-4.23817	-4.23822	-4.23945
AT1G32050	11.656	11.6028	11.9499	11.6711	11.6259	11.7192	11.6495	11.6677	11.7068		AT2G44304	-4.21882	-4.23323	-4.231	-4.21797	-4.23622	-4.23369	-4.23445	-4.23246	-4.23336		isotig05150	4.31773	4.43913	4.81472	4.64482	4.3279	4.75969	4.15878	3.94387	4.07354		isotig28937	1.13285	0.806655	0.909763	1.07945	0.706927	0.867613	0.831965	0.923436	0.999756
AT1G32400	11.4997	11.3789	12.1634	11.3298	11.3154	11.409	11.3595	11.2882	11.3024		AT2G44440	8.65185	8.80192	8.71369	8.74677	8.68377	8.66293	8.7562	8.6066	8.60174		isotig05244	9.72808	10.2463	10.7052	10.1044	9.79443	9.89687	9.57492	9.86831	10.3104		isotig28964	-4.00863	-4.00686	-4.00903	-3.99063	-4.01378	-4.01275	-4.00891	-4.009	-4.01096
AT1G32870	9.57578	8.46642	10.2986	9.33242	9.19733	9.26401	8.82766	8.61072	8.56567		AT2G47280	-4.23428	-4.23344	-4.23092	-4.21621	-4.23681	-4.23396	-4.23481	-4.23257	-4.23359		isotig05299	10.5723	10.6658	10.8032	10.5509	10.5913	10.6129	10.7857	10.6594	10.6041		isotig29354	-3.95044	-3.94837	-3.95091	-3.9043	-3.95624	-3.9552	-3.95077	-3.95087	-3.95317
AT1G33055	4.13635	4.40849	6.34039	5.20506	4.81292	4.68262	4.23846	4.83157	4.72885		AT3G01572	-2.13405	-2.05286	-2.13057	-2.01046	-2.13617	-2.0767	-2.13451	-2.13246	-2.10115		isotig05307	10.5483	10.3866	10.7516	10.4044	10.3348	10.4022	10.3313	10.4054	10.3222		isotig29371	-4.50964	-4.50906	-4.50978	-4.5037	-4.5116	-4.511	-4.50974	-4.50977	-4.51041
AT1G33680	10.1612	9.95949	10.3489	10.1002	10.1124	10.1293	10.1453	9.96413	9.936		AT3G01961	-3.95064	-3.94984	-3.94745	-3.93345	-3.95226	-3.95034	-3.95088	-3.94902	-3.94998		isotig05362	8.93178	9.26917	9.50032	9.19773	9.05234	9.14852	9.11091	9.30424	9.10145		isotig29631	10.0207	10.2267	9.92764	10.3543	9.9896	10.29	10.0434	10.133	10.0739
AT1G33770	6.32284	6.58126	8.1707	6.82541	6.80141	6.55988	6.08558	6.66321	6.50059		AT3G04150	-3.16642	-3.18946	-3.18547	-3.16441	-3.19056	-3.18968	-3.17359	-3.18831	-3.18954		isotig05399	8.23077	7.46816	9.11406	8.01535	7.81935	8.19973	8.43492	8.20761	7.75588		isotig29706	-2.31168	-2.25075	-2.31228	-2.21248	-2.31912	-2.28215	-2.26068	-2.31224	-2.27718
AT1G33940	-3.55471	-3.55409	-3.52447	-3.55391	-3.55614	-3.55486	-3.55514	-3.55278	-3.55432		AT3G06437	0.538031	0.552262	0.596827	0.7628	0.640402	0.616732	0.650156	0.622961	0.580606		isotig05400	8.39686	7.84737	8.73366	7.83061	7.68591	7.80814	7.85622	7.86865	7.71196		isotig29802	-4.50964	-4.50906	-4.50978	-4.5037	-4.5116	-4.511	-4.50974	-4.50977	-4.51041
AT1G34041	-4.50197	-4.50145	-4.48927	-4.50138	-4.50363	-4.50178	-4.50231	-4.50092	-4.50155		AT3G10990	-4.5015	-4.50121	-4.50034	-4.49527	-4.50242	-4.50139	-4.50168	-4.50091	-4.50126		isotig05424	6.3371	5.92134	6.51532	6.11687	5.8228	5.92736	5.65121	5.93215	5.63896		isotig29895	-4.23806	-4.23688	-4.23833	-4.22606	-4.24196	-4.2265	-4.23825	-4.23831	-4.23962
AT1G34245	6.52807	6.62886	7.52163	6.75272	6.62369	6.51437	6.2793	6.67332	6.55945		AT3G13205	-3.68868	-3.6879	-3.68465	-3.64355	-3.69007	-3.66647	-3.68894	-3.68678	-3.68809		isotig05426	9.17365	8.91047	9.56872	8.92514	8.85747	8.88722	8.98743	8.93512	9.01141		isotig30288	-4.23825	-4.23688	-4.23857	-4.20756	-4.2428	-4.24146	-4.23847	-4.23854	-4.24007
AT1G34575	-4.23416	-4.23323	-4.19269	-4.2331	-4.23694	-4.23381	-4.23474	-4.23227	-4.23339		AT3G15860	-0.931635	-0.930128	-0.885215	-0.78578	-0.788872	-0.87598	-0.932611	-0.893748	-0.902972		isotig05481	2.47797	2.41157	2.98469	2.69185	2.49487	2.58047	2.63531	2.55863	2.21462		isotig30313	2.37996	2.47843	2.28405	2.72178	2.4277	2.39447	2.36105	2.38438	2.50942
AT1G34630	8.75174	8.53233	8.89844	8.68005	8.43217	8.54201	8.38371	8.3282	8.35343		AT3G18235	-3.36742	-3.39811	-3.39356	-3.3668	-3.39984	-3.39871	-3.39911	-3.39654	-3.39829		isotig05487	10.1497	10.3548	10.691	10.2098	9.90707	10.13	10.0523	10.3822	10.3043		isotig30324	-3.4207	-3.41751	-3.42143	-3.35956	-3.42658	-3.42583	-3.42121	-3.42137	-3.38573
AT1G34904	-2.82915	-2.85058	-2.80766	-2.8505	-2.8168	-2.85087	-2.85127	-2.85004	-2.82096		AT3G19120	9.09719	9.15033	9.10372	9.28485	9.10557	8.89695	8.99563	9.08516	9.02432		isotig05488	8.85209	8.98585	9.39466	8.89929	8.75545	8.95707	8.9624	8.92068	9.03164		isotig30389	-3.67142	-3.66888	-3.67201	-3.64516	-3.67718	-3.67667	-3.67183	-3.67196	-3.67479
AT1G34967	-4.50197	-4.50145	-4.48927	-4.50138	-4.50363	-4.50178	-4.50231	-4.50092	-4.50155		AT3G19650	9.50676	9.52086	9.40988	9.7762	9.4903	9.47535	9.27964	9.54497	9.46919		isotig05490	9.68717	10.0321	10.3651	9.91954	9.90666	9.89163	9.70051	9.89397	9.84195		isotig30542	7.50525	7.52492	7.43185	7.62258	7.51406	7.45004	7.49342	7.61314	7.32498
AT1G35140	6.16565	5.64448	7.44591	5.90688	6.83207	6.11319	7.0492	6.77284	6.28543		AT3G19663	-0.259087	-0.2437	-0.243013	0.00379097	-0.256115	-0.300497	-0.302806	-0.169991	-0.182014		isotig05506	11.4764	11.2809	12.2344	11.542	11.5662	11.692	11.7989	11.2805	11.5497		isotig30547	-4.50964	-4.50906	-4.50978	-4.5037	-4.5116	-4.511	-4.50974	-4.50977	-4.51041
AT1G35240	-3.04734	-3.04695	-3.00396	-3.04687	-3.04864	-3.01897	-3.04765	-3.04602	-3.04704		AT3G20362	-3.95093	-3.95	-3.94722	-3.93096	-3.9528	-3.95058	-3.95121	-3.93014	-3.95017		isotig05565	11.3219	11.2005	14.5677	11.7295	11.6424	11.748	11.1388	11.1608	11.2172		isotig30566	7.26516	7.42795	7.53522	7.69285	7.28679	7.80657	7.1352	7.47636	7.37775
AT1G35290	5.78763	5.18414	5.95452	5.63524	5.85098	5.77261	5.73128	6.05915	5.50313		AT3G22136	-3.95056	-3.94977	-3.94741	-3.93361	-3.95215	-3.95026	-3.9508	-3.94896	-3.94991		isotig05583	9.15988	9.2193	9.76909	9.37504	9.39118	9.31919	9.22089	9.10637	9.38845		isotig30594	1.96336	2.10989	2.11158	2.47517	1.95693	2.13474	1.70708	2.26182	1.95973
AT1G35460	9.92307	9.37177	10.3246	9.68694	9.52663	9.64963	9.34388	9.35289	9.34757		AT3G22250	-0.239816	-0.207257	-0.226259	0.247067	-0.108119	-0.179668	-0.181936	-0.233556	-0.145074		isotig05595	4.42523	4.32776	5.01463	4.30278	4.13411	4.40779	4.51524	4.54233	4.10167		isotig30709	-4.23832	-4.23687	-4.23865	-4.22362	-4.24309	-4.24168	-4.23855	-4.23862	-4.24023
AT1G37000	-2.98479	-2.98441	-2.90538	-2.98433	-2.98595	-2.98468	-2.98504	-2.98372	-2.98449		AT3G22380	11.8265	11.8821	11.8125	12.1356	12.0191	11.9245	11.8498	11.8618	11.8399		isotig05606	6.78729	5.89236	7.16624	6.21732	6.62044	6.40232	5.92527	5.50741	5.79376		isotig30719	-0.832164	-0.919976	-0.83361	-0.780461	-0.91938	-0.910522	-0.885273	-0.839764	-0.861356
AT1G37110	-3.95094	-3.94993	-3.92636	-3.94978	-3.95295	-3.95055	-3.95123	-3.94889	-3.95011		AT3G23171	-4.23369	-4.23302	-4.23102	-4.20578	-4.2357	-4.23343	-4.23411	-4.23233	-4.23314		isotig05644	7.74171	7.4768	7.97824	7.63918	7.69709	7.78788	7.54218	7.72601	7.53126		isotig30787	-3.51028	-3.50757	-3.5109	-3.45829	-3.51556	-3.49063	-3.51072	-3.51085	-3.51375
AT1G43260	-3.65724	-3.65608	-3.5854	-3.65585	-3.65947	-3.65708	-3.65768	-3.65441	-3.65636		AT3G24068	-1.78192	-1.78099	-1.77731	-1.62192	-1.74859	-1.75226	-1.75259	-1.7798	-1.75219		isotig05650	4.31819	4.17762	4.78985	4.29741	4.37517	4.27552	3.98266	3.88744	4.15534		isotig30800	-3.51366	-3.51087	-3.5143	-3.4572	-3.51916	-3.51858	-3.51411	-3.51426	-3.51726
AT1G43883	-3.65522	-3.65416	-3.58912	-3.65395	-3.65721	-3.65508	-3.65561	-3.65263	-3.65442		AT3G24150	8.82153	8.74541	8.70992	8.87413	8.64792	8.66614	8.79455	8.79384	8.74231		isotig05702	3.34951	3.23713	4.12269	3.57249	3.57516	3.36854	2.94298	3.11767	3.75496		isotig30905	0.776778	0.726033	0.675763	0.888474	0.63778	0.655899	0.635701	0.701403	0.636662
AT1G44414	3.37409	3.73634	9.27877	4.7854	4.39922	4.8982	3.76061	4.04581	3.54808		AT3G25550	-2.3556	-2.3268	-2.35281	-2.2972	-2.35729	-2.32596	-2.33826	-2.31977	-2.35516		isotig05726	-3.47507	-3.47207	-3.43943	-3.47988	-3.48082	-3.48016	-3.47555	-3.4757	-3.44533		isotig30937	-4.23825	-4.23688	-4.23857	-4.20756	-4.2428	-4.24146	-4.23847	-4.23854	-4.24007
AT1G46840	-4.23371	-4.23304	-4.21733	-4.23294	-4.23574	-4.23345	-4.23414	-4.23234	-4.23316		AT3G26250	-4.23327	-4.23272	-4.23106	-4.21006	-4.23494	-4.23306	-4.23362	-4.23215	-4.23282		isotig05758	5.9025	6.07506	6.4437	6.13694	5.94811	6.0383	5.82993	5.90372	5.98814		isotig31603	-3.20079	-3.19735	-3.20158	-3.15106	-3.20576	-3.20496	-3.20128	-3.20152	-3.20392
AT1G47056	8.55062	8.5053	8.7967	8.59422	8.55626	8.59899	8.41355	8.62453	8.50281		AT3G26742	3.6884	3.74369	3.71407	4.42213	4.00391	3.76492	3.71597	3.87912	3.78254		isotig05766	-0.807442	-0.800464	-0.674108	-0.752909	-0.801679	-0.728556	-0.715663	-0.808923	-0.815991		isotig31624	10.545	10.832	10.5555	11.099	10.5935	10.5634	10.4497	10.5597	10.7418
AT1G47430	-3.19154	-3.19144	-3.11351	-3.19112	-3.17302	-3.19172	-3.19209	-3.19005	-3.19153		AT3G28155	1.5281	1.57093	1.53521	2.23101	1.94604	1.71016	1.58723	1.62228	1.53497		isotig05781	1.81311	1.68889	2.08297	1.92556	1.72581	1.96916	1.81223	1.81452	1.88193		isotig31950	5.79242	5.66681	5.76166	6.14851	5.71694	5.73607	6.03324	5.82106	6.00607
AT1G48030	13.4779	13.2778	13.7943	13.1427	13.3612	13.3536	13.2782	13.4859	13.3978		AT3G28650	-1.47959	-1.47845	-1.47397	-1.26917	-1.37697	-1.47925	-1.48032	-1.43879	-1.47868		isotig05977	6.71753	6.46877	7.14238	6.87204	6.87321	6.92144	6.64889	6.61302	6.58069		isotig31966	-1.18252	-1.22084	-1.18093	-1.04272	-1.14461	-1.08261	-1.18507	-1.22708	-1.23228
AT1G48410	11.6633	11.786	12.8092	11.9988	11.7523	11.9945	11.9121	11.6935	11.768		AT3G29380	0.506193	0.332553	0.393828	0.677442	0.468189	0.41615	0.406505	0.458001	0.359987		isotig05981	11.6359	11.3145	11.8872	11.4053	11.2815	11.3088	11.2563	11.5526	11.5497		isotig31985	-2.73089	-2.77089	-2.7749	-2.70937	-2.77936	-2.71618	-2.77477	-2.77487	-2.77664
AT1G48790	10.3222	10.2799	10.5684	10.17	10.2381	10.3361	10.2357	10.1559	10.2276		AT3G29600	-4.23307	-4.23257	-4.23107	-4.22232	-4.23457	-4.23288	-4.23339	-4.23205	-4.23266		isotig05989	10.2681	9.66845	11.0738	9.96067	9.88573	9.98679	9.68895	9.49637	9.64762		isotig32020	-2.25616	-2.25345	-2.25678	-2.15007	-2.2379	-2.23166	-2.21313	-2.25674	-2.2595
AT1G49200	7.47788	6.57637	8.97765	6.91649	6.84728	7.31586	6.53962	6.5098	6.46906		AT3G29644	7.57092	7.63547	7.65445	7.87768	7.56722	7.64486	7.60111	7.53188	7.52875		isotig06029	9.96166	9.88697	9.99912	9.83314	9.92489	9.85857	9.78134	9.74043	9.88796		isotig32030	-3.23002	-3.22646	-3.18759	-3.13016	-3.23547	-3.23459	-3.23059	-3.23078	-3.2334
AT1G49240	12.814	12.4349	13.0864	12.7762	12.7345	12.9538	12.5063	12.7153	12.5656		AT3G31161	-2.4008	-2.40017	-2.3977	-2.30811	-2.34663	-2.40061	-2.40121	-2.39937	-2.4003		isotig06102	6.73337	6.50015	6.9267	6.78991	6.60583	6.60418	6.66126	6.86942	6.85487		isotig32036	-3.17791	-3.1744	-3.17872	-3.11704	-3.18288	-3.15126	-3.17837	-3.17866	-3.18101
AT1G49480	10.3537	10.1132	10.6206	10.0543	10.2193	10.1034	10.2016	10.2176	10.2142		AT3G31920	-3.50299	-3.50256	-3.49904	-3.4793	-3.5042	-3.50321	-3.50345	-3.50135	-3.50277		isotig06136	10.4242	10.3451	10.6107	10.4144	10.2984	10.2945	9.95589	10.1501	10.123		isotig32228	-3.51671	-3.51387	-3.51736	-3.49449	-3.52233	-3.52173	-3.51716	-3.51731	-3.48594
AT1G49560	8.26652	9.32619	9.76811	9.16904	9.08844	9.18779	9.14287	9.17509	9.25429		AT3G31993	-3.64982	-3.64905	-3.6457	-3.55779	-3.65119	-3.64974	-3.65009	-3.6479	-3.64925		isotig06154	9.40192	9.17387	10.011	9.17716	9.27426	9.25382	9.18107	9.2705	9.21709		isotig32271	5.8153	5.82485	6.0564	6.4648	6.0453	6.19122	5.9497	5.94087	6.03105
AT1G49780	9.09239	8.57844	9.43272	8.72947	9.10964	8.72072	8.59674	8.86688	8.60591		AT3G32395	-4.50163	-4.50127	-4.50022	-4.49408	-4.50274	-4.50149	-4.50185	-4.50091	-4.50134		isotig06207	3.61944	3.68669	4.71007	3.93767	4.44615	4.09484	3.84922	3.44956	3.90056		isotig32303	-3.9499	-3.94796	-3.95034	-3.88301	-3.95533	-3.95437	-3.95021	-3.95031	-3.95247
AT1G49960	2.11342	1.98411	2.3234	2.12927	2.0095	2.02982	2.10779	2.03861	2.05004		AT3G32966	-3.998	-3.99726	-3.99504	-3.98207	-3.98712	-3.99772	-3.99822	-3.9965	-3.99739		isotig06211	4.95036	5.53502	7.28952	5.39865	5.53348	5.38535	5.38552	5.43113	5.61128		isotig32467	7.7098	8.12943	7.67958	8.50643	7.50217	8.02834	7.70874	7.61807	8.07509
AT1G49970	13.1385	13.1374	13.5206	13.1931	13.0436	13.0335	13.0489	13.1726	13.1408		AT3G33530	10.5202	10.4329	10.4462	10.5898	10.3137	10.3172	10.4278	10.3701	10.3904		isotig06277	4.24068	4.11305	4.87118	4.03502	4.02518	4.08903	3.82454	4.32068	3.93527		isotig32627	-4.50958	-4.50884	-4.50975	-4.50206	-4.51206	-4.5113	-4.5097	-4.50974	-4.51056
AT1G50670	10.2831	10.2775	10.4489	10.2532	10.2525	10.2209	10.3144	10.2923	10.3277		AT3G42047	-3.65093	-3.6501	-3.6465	-3.60101	-3.65243	-3.65084	-3.62677	-3.64886	-3.65031		isotig06364	9.76944	9.84573	10.7364	10.0074	10.0409	10.0178	9.61092	9.74553	9.67033		isotig32652	6.3265	6.12805	6.42174	6.96219	6.5813	6.54465	6.38898	6.32789	6.06636
AT1G50840	10.9025	10.713	11.1758	10.8455	10.7325	10.8904	10.7307	10.5542	10.652		AT3G42432	-4.5015	-4.50121	-4.50034	-4.49527	-4.50242	-4.50139	-4.50168	-4.50091	-4.50126		isotig06420	7.06587	7.18823	7.47707	7.27288	7.3214	7.14646	7.12562	7.03086	7.41795		isotig32654	0.638391	0.836658	0.676997	0.789346	0.432646	0.6338	0.622408	0.499448	0.434573
AT1G51330	-0.0599071	-0.20497	0.234058	-0.166437	-0.123993	-0.207268	-0.109103	-0.200835	-0.145949		AT3G42715	-3.49416	-3.49374	-3.48995	-3.44329	-3.49546	-3.49441	-3.49468	-3.49244	-3.49396		isotig06449	2.37736	2.24845	2.72117	2.31815	2.43151	2.48442	2.68622	2.5004	2.27721		isotig32745	-4.23808	-4.23688	-4.23836	-4.22585	-4.24206	-4.24089	-4.23827	-4.23834	-4.23967
AT1G51340	9.1917	8.85839	11.5209	8.85092	9.18949	9.18027	9.34855	8.67936	8.75708		AT3G42993	-4.23327	-4.23272	-4.23106	-4.21006	-4.23494	-4.23306	-4.23362	-4.23215	-4.23282		isotig06471	8.2707	8.1836	9.06885	8.32876	8.28777	8.1395	7.89863	7.9558	8.46752		isotig32884	-3.2099	-3.20617	-3.21075	-3.18353	-3.21563	-3.18537	-3.21046	-3.21069	-3.21339
AT1G51740	8.52125	8.46039	8.75253	8.48653	8.5273	8.36382	8.48325	8.48679	8.5465		AT3G43444	-3.95093	-3.94988	-3.94674	-3.88557	-3.95302	-3.95053	-3.95124	-3.9488	-3.95007		isotig06484	8.99568	8.95667	9.63338	8.95411	9.07812	9.11306	9.18564	8.82263	9.04786		isotig32976	0.158054	0.0763941	0.198321	0.438185	0.197068	0.182953	0.193057	0.286251	0.0470434
AT1G51870	-1.46392	-1.52595	-1.20223	-1.5257	-1.53132	-1.49499	-1.49567	-1.52428	-1.52622		AT3G43820	-4.50163	-4.50127	-4.50022	-4.49408	-4.50274	-4.50149	-4.50185	-4.50091	-4.50134		isotig06522	3.92934	3.78024	4.19511	3.82121	3.85499	3.9636	3.67084	4.0616	3.81949		isotig32987	9.25187	9.32919	9.33544	9.44528	9.23175	9.46935	9.27771	9.29082	9.23789
AT1G51913	-0.980293	-0.971781	-0.914421	-1.00037	-0.973736	-0.973216	-0.951716	-0.963521	-0.91513		AT3G43864	-4.50171	-4.50132	-4.50014	-4.49329	-4.50295	-4.50156	-4.50196	-4.50091	-4.50139		isotig06543	6.81948	6.95318	7.35755	6.85944	6.80516	6.83784	6.53873	6.7272	6.63802		isotig33148	4.00653	3.57939	3.12966	5.31398	2.85421	2.88083	3.11369	3.6326	4.09295
AT1G52150	10.1971	10.1299	10.6629	10.2253	10.1937	10.3826	10.409	10.0723	10.2123		AT3G44460	-0.441899	-0.40878	-0.43058	-0.208733	-0.43156	-0.414475	-0.395497	-0.302154	-0.377761		isotig06577	6.89607	6.90491	8.14646	7.35609	7.35274	7.44857	6.81818	6.76132	6.70976		isotig33460	0.567229	0.655715	0.659994	0.808524	0.57482	0.635123	0.758047	0.651442	0.658347
AT1G52343	0.281949	0.288137	1.32647	0.289251	0.390263	0.390824	0.314143	0.412139	0.357486		AT3G44660	-4.23327	-4.23272	-4.23106	-4.21006	-4.23494	-4.23306	-4.23362	-4.23215	-4.23282		isotig06583	6.98452	7.0148	8.20403	7.00466	7.14897	6.8243	7.19449	7.27354	7.39268		isotig33485	-1.43907	-1.43417	-1.4402	-1.35958	-1.42654	-1.44931	-1.43983	-1.44012	-1.44514
AT1G52420	10.4836	10.4202	10.8118	10.4264	10.4631	10.4551	10.5882	10.432	10.4811		AT3G45340	-3.95192	-3.95078	-3.94733	-3.90382	-3.95424	-3.95149	-3.95227	-3.94959	-3.95098		isotig06606	10.137	8.90298	10.7131	9.26845	9.21902	9.24082	9.30677	8.92752	8.86531		isotig33538	-4.50958	-4.50885	-4.50975	-4.50212	-4.51204	-4.51129	-4.5097	-4.50974	-4.51055
AT1G52560	5.23501	5.85581	16.0779	7.39746	6.84172	6.93999	5.83462	5.38321	5.09831		AT3G46666	0.24696	0.228501	0.368771	0.558474	0.331304	0.36168	0.307242	0.300068	0.284696		isotig06629	7.6142	7.60166	8.10663	7.76119	7.68538	7.76283	7.61439	7.48169	7.69891		isotig33587	1.58972	1.53627	1.49792	1.75487	1.59017	1.58269	1.481	1.61285	1.4929
AT1G53163	3.21281	3.37337	3.78698	3.18968	3.37177	3.16361	3.46155	3.47709	3.19781		AT3G47130	0.900315	0.746827	0.765041	0.916274	0.747429	0.778373	0.696931	0.730425	0.746742		isotig06633	-3.14876	-3.14487	-3.10247	-3.15291	-3.12625	-3.15334	-3.1492	-3.14958	-3.15214		isotig33604	-1.16717	-1.10443	-1.07773	-1.02681	-1.18391	-1.11394	-1.16808	-1.11994	-1.13622
AT1G53210	12.0036	11.9597	12.5625	12.2065	12.0667	11.9614	11.9974	12.0217	12.0632		AT3G47230	-3.40279	-3.44656	-3.44267	-3.41982	-3.44813	-3.44718	-3.44747	-3.44522	-3.44678		isotig06636	3.77418	3.15695	4.23758	3.62809	4.00886	3.68319	3.70487	3.21526	3.52954		isotig33632	-4.50958	-4.50884	-4.50975	-4.50206	-4.51206	-4.5113	-4.5097	-4.50974	-4.51056
AT1G53520	10.175	10.1531	11.0175	10.1445	9.98121	10.0986	9.85207	10.1797	10.1477		AT3G47510	7.58532	7.37664	7.52552	7.73756	7.17522	7.44908	7.30776	7.49794	7.23		isotig06654	3.15273	2.75556	3.58145	3.07147	3.04136	3.27499	3.04383	2.86322	3.10074		isotig33653	-4.50964	-4.50906	-4.50978	-4.5037	-4.5116	-4.511	-4.50974	-4.50977	-4.51041
AT1G53590	9.71759	9.91411	10.8757	10.0493	10.0044	10.0262	9.92881	9.97203	9.81901		AT3G47790	1.47434	1.36617	1.31246	1.54401	1.25106	1.25401	1.25461	1.33468	1.26747		isotig06675	9.17958	9.23298	9.32271	9.31754	9.15068	9.20247	9.08283	9.16337	9.19428		isotig33702	2.49112	2.3436	2.3585	2.85032	2.5156	2.56044	2.5325	2.45549	2.52727
AT1G53610	-4.23428	-4.2334	-4.21293	-4.23328	-4.23692	-4.23394	-4.23483	-4.2325	-4.23356		AT3G48940	-2.51802	-2.61329	-2.57103	-2.52537	-2.61526	-2.58353	-2.6141	-2.61266	-2.61339		isotig06678	3.7186	3.82785	4.12886	3.97125	4.0195	3.99769	4.09286	3.98525	3.76566		isotig33737	-4.50964	-4.50906	-4.50978	-4.5037	-4.5116	-4.511	-4.50974	-4.50977	-4.51041
AT1G54050	9.83725	9.75655	17.9201	10.8178	10.2185	10.3575	9.38234	9.70996	9.62164		AT3G49660	7.72206	7.86945	7.78236	7.85743	7.68399	7.64344	7.79054	7.67314	7.73251		isotig06695	6.29286	4.96909	8.45138	5.40365	5.40572	5.44451	5.21313	5.56982	5.18035		isotig33768	0.251133	0.171299	0.24791	0.533521	0.292091	0.406045	0.454687	0.155001	0.177367
AT1G54095	0.225393	0.245359	0.505251	0.218582	0.243855	0.326122	0.310326	0.189805	0.24424		AT3G49796	-3.23872	-3.23865	-3.23408	-3.1847	-3.24011	-3.23899	-3.23931	-3.2373	-3.23876		isotig06716	-4.23843	-4.23687	-4.21984	-4.24149	-4.2436	-4.24207	-4.23868	-4.23876	-4.24049		isotig33789	-3.69952	-3.69711	-3.70007	-3.67869	-3.70506	-3.70461	-3.6999	-3.70003	-3.7027
AT1G54160	6.7396	6.85205	7.71267	7.10008	7.12828	7.04344	7.43198	7.53804	6.92771		AT3G50150	-4.50163	-4.50127	-4.50022	-4.49408	-4.50274	-4.50149	-4.50185	-4.50091	-4.50134		isotig06749	10.2975	10.2259	10.7275	10.0246	10.0661	10.0323	10.2431	10.4936	10.1237		isotig33845	1.67059	1.63315	1.4254	1.91335	1.49814	1.45677	1.62628	1.29039	1.4488
AT1G54200	8.02678	7.67139	8.42761	8.0634	7.73392	8.11828	7.94162	7.70337	7.65708		AT3G50340	8.43035	8.80018	8.49396	8.99734	8.88742	8.49267	8.39068	8.4962	8.50112		isotig06750	8.96097	8.83612	9.54873	8.72362	8.77655	8.77664	8.91388	8.9674	8.81517		isotig33945	0.204788	-0.0131417	0.108419	0.292492	0.0388254	-0.0208929	0.0643484	0.019903	0.16955
AT1G55090	10.103	10.1824	10.4641	10.2306	10.1237	10.3143	10.1574	10.1203	10.1781		AT3G52000	-1.68203	-1.67608	-1.65645	-1.64605	-1.69184	-1.70697	-1.67901	-1.70517	-1.70652		isotig06790	10.3088	9.93552	10.3504	10.1226	10.0163	10.1054	9.94585	10.0878	9.93859		isotig33949	2.25288	2.37907	2.1598	2.70161	2.4493	2.09838	2.47465	2.29285	2.39277
AT1G55300	8.12339	8.29052	9.57423	8.34817	8.10745	8.33025	8.04713	8.15842	8.16785		AT3G53200	-0.0295548	-0.070919	-0.0104066	0.0548399	-0.0111302	-0.0154456	-0.0460103	-0.0301259	-0.0150467		isotig06828	-1.49092	-1.5872	-1.42396	-1.60007	-1.605	-1.56562	-1.53817	-1.59279	-1.51141		isotig33978	-2.71542	-2.71219	-2.71582	-2.68329	-2.72024	-2.69105	-2.71569	-2.71579	-2.71755
AT1G55530	10.2478	9.82528	12.2894	10.1172	9.80475	10.0405	9.64545	9.87576	9.74034		AT3G54450	-0.0287735	-0.0169574	-0.0479075	0.0467049	0.00206377	-0.0770128	-0.00811706	-0.101473	-0.0183148		isotig06840	6.59436	6.07079	7.08767	6.55331	6.32531	6.49189	6.42429	6.18209	6.37738		isotig34034	-3.74701	-3.74474	-3.74753	-3.7042	-3.75245	-3.7252	-3.74738	-3.74749	-3.75002
AT1G55620	9.05065	9.08389	10.3454	9.0542	9.00097	9.00321	9.24342	9.05131	9.10568		AT3G54590	-1.71893	-1.73475	-1.76382	-1.67943	-1.77104	-1.73759	-1.76889	-1.72843	-1.73759		isotig06845	8.2396	8.3394	9.11499	8.44047	8.60132	8.37132	8.31735	8.29332	8.24424		isotig34042	-1.56056	-1.6533	-1.609	-1.53329	-1.66889	-1.63159	-1.65801	-1.65825	-1.66241
AT1G55805	9.95777	10.0065	10.5639	10.1183	10.0874	10.0958	9.96907	10.0739	9.96433		AT3G56670	-4.23327	-4.23272	-4.23106	-4.21006	-4.23494	-4.23306	-4.23362	-4.23215	-4.23282		isotig06851	7.78758	7.57381	9.07382	8.30209	8.22594	8.1971	7.87223	7.61388	7.90493		isotig34227	12.1044	12.1995	12.2473	12.3428	12.094	12.3347	12.1534	12.1313	11.9688
AT1G55950	2.52635	2.16245	3.27755	2.40597	2.46497	2.33829	2.3671	2.09599	2.26562		AT3G58795	0.261292	0.216904	0.270999	0.426314	0.41546	0.243177	0.276284	0.32829	0.273481		isotig06901	10.7007	10.7061	10.9827	10.8368	10.8095	10.7873	10.6143	10.7122	10.6711		isotig34343	6.46704	6.42501	6.46443	6.85319	6.35177	6.55561	6.51322	6.39614	6.32045
[truncated: 2,813 more rows]

## Sheet: Dataset S5
Dataset S5. A. thaliana early heat module (Thistle1) gene list
Gene ID	Gene name	Gene product
[truncated: 1,108 more rows]

## Sheet: Dataset S6
Dataset S6. A. thaliana late heat module (Ivory) gene list
Gene ID	Gene name	Gene product
AT1G02020		nitroreductase family protein
[truncated: 316 more rows]

## Sheet: Dataset S7
Dataset S7. A. hierochuntica early heat module (Black) gene list
[truncated: 2,672 more rows]

[truncated: 2 more sheets: Dataset S8, Dataset S9]
