# Supplementary material for: Positive selection and heat‐response transcriptomes reveal adaptive features of the Brassicaceae desert model, Anastatica hierochuntica
Source: New Phytol. 2022 Aug 26;236(3):1006–26. doi: 10.1111/nph.18411 (PMC9804903; doi:10.1111/nph.18411)
Supplement: Supplementary file 4 — Dataset S10 Difference in percent change orthologous gene expression (based on TPM) between Anastatica hierochuntica and Arabidopsis thaliana. [file NPH-236-1006-s008.xlsx]

## Sheet: Article information
New Phytologist Supporting Information
Article title: Positive selection and heat-response transcriptomes reveal adaptive features of the Brassicaceae desert model, Anastatica hierochuntica
Authors: Gil Eshel, Nick Duppen, Guannan Wang, Dong-Ha Oh, Yana Kazachkova,, Pawel Herzyk, Anna Amtmann, Michal Gordon, Vered Chalifa-Caspi, Michelle Arland Oscar, Shirli Bar-David, Amy Marshall-Colon, Maheshi Dassanayake and Simon Barak
Article acceptance date: 18 July 2022
Dataset S10. Difference in percent change orthologous gene expression (based on TPM) between A. heirochuntica and A. thaliana

## Sheet: Dataset S10
Dataset S10. Difference in percent change orthologous gene expression (based on TPM) between A. heirochuntica and A. thaliana
AGI	Difference in percent change (A. hierochuntica vs. A. thaliana)	p-value (Student's t-test)
AT1G01010	175.874	0.00512864
AT1G01030	585.455	0.00156493
AT1G01040	600.772	0.025916
AT1G01060	-57.579	0.000196374
AT1G01070	180	0.0219921
AT1G01080	-29.4295	0.00647827
AT1G01090	48.8481	0.000523259
AT1G01140	211.882	0.0339639
AT1G01180	516.667	0.00725009
AT1G01190	56.9131	0.0166688
AT1G01200	-80.5994	0.00423326
AT1G01210	38.3518	0.00225645
AT1G01220	105.156	0.00343218
AT1G01225	208.589	1.9162e-05
AT1G01230	-50.1131	0.000298372
AT1G01240	88.6479	0.00468514
AT1G01250	227.322	0.00033051
AT1G01260	41.2535	0.00606081
AT1G01300	-57.6471	0.0153196
AT1G01320	16478.3	0.0177653
AT1G01370	59.417	0.00183249
AT1G01430	125.22	0.00114248
AT1G01440	299.203	0.000242629
AT1G01480	860	0.01737
AT1G01490	229.905	0.001831
AT1G01500	110.378	0.000931608
AT1G01510	51.6442	0.00064334
AT1G01550	47.5577	0.0027624
AT1G01580	365.098	0.00803591
AT1G01600	-55.1402	0.00473604
AT1G01620	124.09	0.00050631
AT1G01630	-52.5654	0.00147429
AT1G01640	87.5282	0.00158188
AT1G01650	-28.2858	0.0211024
AT1G01680	84.1499	0.00552614
AT1G01690	346.606	0.0431455
AT1G01700	317.365	0.00465744
AT1G01720	951.194	0.00813168
AT1G01740	91.0591	0.00147861
AT1G01790	-24.1436	0.00158563
AT1G01800	74.2842	0.000958275
AT1G01810	-34.1275	0.000812659
AT1G01820	40.318	0.0112542
AT1G01830	95.9184	0.000844135
AT1G01880	71.2468	0.00320423
AT1G01910	35.4469	0.000450084
AT1G01930	65.6624	0.00646586
AT1G01960	119.286	0.00521894
AT1G01970	-34.5851	0.00184174
AT1G02010	81.0308	0.000179912
AT1G02020	664.251	0.00187322
AT1G02065	421.429	0.0288855
AT1G02070	393.091	0.00453412
AT1G02080	69.5874	0.000643753
AT1G02110	93.0153	0.00158009
AT1G02120	43.9779	0.00124138
AT1G02145	852.174	0.0123888
AT1G02150	-27.9018	0.0036678
AT1G02170	157.883	0.00266735
AT1G02260	85.0495	0.00321504
AT1G02270	162.289	0.00199168
AT1G02330	-24.3339	0.0105154
AT1G02335	297.21	0.00239699
AT1G02340	4772	0.000413994
AT1G02360	310.526	0.0160816
AT1G02400	533.333	0.00516242
AT1G02420	105.6	0.00662903
AT1G02430	2285.71	0.00258255
AT1G02450	315.704	0.003879
AT1G02460	408.04	0.00201994
AT1G02470	487.368	0.000199581
AT1G02475	80.6691	0.0136623
AT1G02500	233.054	0.00422131
AT1G02610	269.265	0.0250264
AT1G02620	-47.0939	0.0420854
AT1G02630	351.948	0.00124019
AT1G02640	86.1517	0.00714741
AT1G02660	2585.79	0.021495
AT1G02680	-27.9423	0.00359357
AT1G02700	1120	0
AT1G02710	71.0805	0.0261383
AT1G02730	-61.8785	0.0113376
AT1G02740	46.303	0.00126467
AT1G02750	44.5521	0.000961376
AT1G02820	-83.7868	0.00375528
AT1G02870	271.295	0.00431751
AT1G02880	1144.83	0.00862575
AT1G02890	132.767	0.00568192
AT1G02900	128.169	0.00261293
AT1G02910	-33.4468	3.75047e-05
AT1G02930	-84.613	0.00580076
AT1G02960	74.1935	0.00261377
AT1G02970	163.128	8.79602e-06
AT1G03000	104.083	0.00364464
AT1G03020	304.717	0.0102681
AT1G03030	74.7621	0.0055566
AT1G03060	185.044	0.000684801
AT1G03080	160.178	0.00209621
AT1G03100	81.6294	0.00367926
AT1G03110	-54.1639	0.000746107
AT1G03150	376.041	0.000192132
AT1G03160	61.1465	0.00220449
AT1G03170	124.866	0.00305546
AT1G03190	55.9826	0.000631978
AT1G03210	-42.3678	0.0164389
AT1G03250	-30.5842	0.00895783
AT1G03260	-29.7671	0.00355689
AT1G03280	76.0348	0.0015479
AT1G03290	56.7164	0.0019061
AT1G03310	93.1702	0.00127499
AT1G03340	144.765	0.0128074
AT1G03350	108.734	0.000238539
AT1G03370	130.617	0.00225523
AT1G03430	-40.1639	0.0011831
AT1G03440	253.619	0.0111223
AT1G03530	128.195	0.0128362
AT1G03540	481.25	0
AT1G03550	90	0.00995893
AT1G03560	116.649	0.00013795
AT1G03590	56.8397	0.000719681
AT1G03610	234.716	0.00633758
AT1G03620	405.147	0.0407095
AT1G03630	79.4687	0.000136999
AT1G03670	243.984	0
AT1G03680	-13.5035	0.00174976
AT1G03687	59.9705	0.0141069
AT1G03700	733.333	0.000311208
AT1G03710	-54.0765	0.00211292
AT1G03730	202.836	0.0114651
AT1G03740	-51.7798	0.00426256
AT1G03750	75.6886	0.00483556
AT1G03770	184.432	0.0255118
AT1G03780	193.561	0.0370016
AT1G03830	45.5969	6.41159e-05
AT1G03840	212	0.0312443
AT1G03850	249.794	0.0167997
AT1G03870	710.061	0.00112082
AT1G03900	41.9044	0.00182108
AT1G03910	72.1131	0.00398933
AT1G03940	159.459	0.00119118
AT1G03950	57.5872	0.000741114
AT1G03970	166.239	0.00306531
AT1G04000	224.564	0.000992206
AT1G04020	-67.2165	0.00702873
AT1G04040	-57.1751	0.00853186
AT1G04070	116.423	0.00246493
AT1G04080	151.015	0.00496444
AT1G04110	56.0961	0.0023697
AT1G04120	446.837	0.00175572
AT1G04140	150.761	0.0011058
AT1G04160	28.1526	0.00235229
AT1G04170	31.8218	0.042817
AT1G04190	66.5176	0.00346058
AT1G04200	109.176	0.00227452
AT1G04210	87.4419	0.00401597
AT1G04260	-20.323	0.0291689
AT1G04280	754.464	0.000201255
AT1G04290	-23.6591	0.00743473
AT1G04300	61.6438	0.0110234
AT1G04310	184.078	0.00225021
AT1G04330	178.797	0.00485401
AT1G04350	97.8715	0.007602
AT1G04390	350	0.0106551
AT1G04400	268.841	0.00180719
AT1G04410	-29.4748	0.00784544
AT1G04430	-50.2778	0.000312706
AT1G04480	103.43	0.00292755
AT1G04490	742.254	0.000372829
AT1G04520	-75.7985	0.0103783
AT1G04530	173.289	0.00057284
AT1G04540	282.129	0.00853762
AT1G04550	252.561	0.00372253
AT1G04555	146.794	0.0014091
AT1G04560	-100	0
AT1G04570	274.499	0.00799779
AT1G04590	162.247	0.0117608
AT1G04630	68.6821	0.00248822
AT1G04635	142.189	0.00667719
AT1G04640	-75.9219	0.00362988
AT1G04650	121.739	0.00571604
AT1G04660	332.743	0.00194166
AT1G04700	217.857	0.00756567
AT1G04750	31.9451	0.00594575
AT1G04780	75.0128	0.00563084
AT1G04800	102.893	0.000888429
AT1G04820	-56.2097	0.00212842
AT1G04830	103.962	0.00326446
AT1G04840	2675	0.0364353
AT1G04860	81.7816	0.00170476
AT1G04880	482.625	0.00760054
AT1G04910	-53.3877	0.0186926
AT1G04940	-28.5975	0.00992381
AT1G04960	64.4289	0.000126887
AT1G04970	191.968	0.00495701
AT1G04990	85.0789	0.0130998
AT1G05055	65.0249	1.80561e-05
AT1G05060	34.8229	0.000922535
AT1G05070	40.1628	0.00335913
AT1G05090	314.614	0.0276437
AT1G05140	-22.623	0.00390863
AT1G05170	329.219	0.000913569
AT1G05180	71.8076	0.000795702
AT1G05200	177.923	0.00259629
AT1G05205	-70.8249	0.00801078
AT1G05210	-38.9831	0.00244173
AT1G05230	329.964	0.0281912
AT1G05260	125.463	0.00965772
AT1G05270	-24.0224	0.00222666
AT1G05310	254.545	0.0185303
AT1G05340	369.143	0.00668545
AT1G05350	15.2439	0.00111215
AT1G05360	126.876	1.09003e-05
AT1G05370	241.899	0.00956166
AT1G05380	122.528	0.000478943
AT1G05410	-38.9147	0.000829049
AT1G05460	45.6183	0.00291727
AT1G05500	46.5733	0.00521822
AT1G05540	54.2061	0.000247982
AT1G05550	76.4981	0.0451905
AT1G05590	121.15	0.000823659
AT1G05600	58.151	0.000471898
AT1G05620	1056.99	0.000340638
AT1G05630	89.1413	0.00439401
AT1G05670	243.96	0.00126717
AT1G05690	519.231	0.0128589
AT1G05760	172.235	0.00252371
AT1G05785	65.5917	0.00172781
AT1G05790	70.087	0.000653542
AT1G05805	45.5375	0.00024068
AT1G05830	111.856	0.00217228
AT1G05860	121.041	0.00353951
AT1G05870	132.915	0.00026493
AT1G05890	32.756	0.000525049
AT1G05900	-46.7626	0.02394
AT1G05910	108.843	0.00529231
AT1G06050	59.7643	0.000861166
AT1G06060	-33.7931	0.00220551
AT1G06110	137.853	0.000226773
AT1G06130	483.923	0.00269688
AT1G06180	149.097	0.0195988
AT1G06230	107.483	0.00392549
AT1G06240	-40.1308	0.00288636
AT1G06250	26.9443	0.00264437
AT1G06260	158.904	0.00889982
AT1G06270	144.498	0.0249671
AT1G06290	68.4705	0.0108093
AT1G06320	90.7781	5.19269e-05
AT1G06380	51.4676	0.00781537
AT1G06390	30.0027	0.0311036
AT1G06410	224.556	0.00707407
AT1G06440	66.6419	0.000374562
AT1G06450	96.9022	0.00194641
AT1G06460	-54.0874	0.0369053
AT1G06475	115.589	0.00611739
AT1G06490	2750	0.00860804
AT1G06500	-49.384	0.00494881
AT1G06515	27.6481	0.00676112
AT1G06520	570.588	0.000501546
AT1G06530	55.6532	0.000422923
AT1G06540	-44.5469	0.0013147
AT1G06550	-54.2287	0.00680179
AT1G06650	186.178	0.000115974
AT1G06670	197.46	0.00375032
AT1G06680	193.343	0.0149556
AT1G06690	-26.7973	0.000190832
AT1G06700	18.5002	0.00170199
AT1G06710	296.774	0.0109441
AT1G06720	230.333	0.00420827
AT1G06750	79.4118	0.0103498
AT1G06760	111.769	0.00605215
AT1G06780	166.844	0.0027442
AT1G06800	129.952	0.00401236
AT1G06820	63.0152	0.0193221
AT1G06850	189.189	0.00166804
AT1G06870	131.394	0.000462199
AT1G06980	483.857	0.00334342
AT1G07000	249.693	0.0151727
AT1G07030	57.7302	0.00543052
AT1G07040	110.873	0.0245395
AT1G07050	-87.263	0.0120358
AT1G07080	113.578	0.00197853
AT1G07120	368.421	0.0232608
AT1G07130	46.0674	0.00944972
AT1G07135	621.681	0.00512375
AT1G07140	43.0462	0.00143867
AT1G07150	628.384	0.00279912
AT1G07180	83.0032	9.69898e-05
AT1G07200	281.203	0.0238671
AT1G07220	-31.6754	0.0219405
AT1G07240	75.7047	0.00332362
AT1G07250	-43.8511	0.000377352
AT1G07270	-63.7149	0.0227435
AT1G07290	174.603	0.00695382
AT1G07310	2040	0.00098505
AT1G07320	-23.6702	0.00125993
AT1G07340	894.406	0
AT1G07350	2054.79	0.00115674
AT1G07360	44.1011	0.00180177
AT1G07380	88.4218	0.000684792
AT1G07400	87751.1	0.00280834
AT1G07420	126.754	6.8649e-05
AT1G07450	678.125	0.00386128
AT1G07470	-49.6671	0.000367858
AT1G07530	89.9331	0.0200552
AT1G07570	174.739	0.000846598
AT1G07590	256.05	0.000700307
AT1G07600	358.238	0.0018095
AT1G07620	165.51	0.00323161
AT1G07630	227.489	0.00037488
AT1G07640	243.22	0.00396909
AT1G07650	158.435	0.000495525
AT1G07660	-82.2672	0.000291861
AT1G07700	131.581	0.00131819
AT1G07710	232.113	0.00646562
AT1G07720	131.167	0.00532558
AT1G07725	123.249	0.00802755
AT1G07740	51.0417	0.00353678
AT1G07790	-25.14	0.000949116
AT1G07810	250.221	0.00598067
AT1G07820	-66.2132	0.00108764
AT1G07870	277.486	0.0135347
AT1G07920	-34.2721	0.00759175
AT1G07940	-28.4467	0.0114244
AT1G07950	75	0.00574878
AT1G07960	52.5483	0.00349
AT1G07990	41.3664	0.00198767
AT1G08010	165.255	0.00123665
AT1G08030	124.844	0.00150505
AT1G08035	888.889	0.0221343
AT1G08050	177.273	0.000216847
AT1G08090	220.27	0.0071623
AT1G08130	-62.9156	0.0283103
AT1G08160	107.843	0.00215095
AT1G08200	139.241	0.000194495
AT1G08210	363.095	0.00690798
AT1G08220	87.9081	0.00308534
AT1G08260	70.5926	0.00335952
AT1G08280	139.332	0.000376583
AT1G08290	473.988	0.035575
AT1G08315	440.447	0.000247149
AT1G08320	302.273	0.0188868
AT1G08340	238.462	7.67782e-07
AT1G08380	-27.0938	0.000360463
AT1G08390	68.8376	0.000777328
AT1G08400	453.5	0.0037789
AT1G08410	14.8513	0.000641393
AT1G08450	652.172	0.0003722
AT1G08465	41.1037	0.0113615
AT1G08470	-54.6071	0.0235406
AT1G08490	173.61	0.00431032
AT1G08500	536.264	0.00114923
AT1G08510	23.2897	0.000938666
AT1G08520	21.3023	0.000154809
AT1G08540	-39.5955	0.00641035
AT1G08550	-48.8036	0.00149658
AT1G08620	425.832	0.00925569
AT1G08630	50.3371	0.00285194
AT1G08640	45.5405	0.00811119
AT1G08660	63.9535	0.00239842
AT1G08680	115.168	0.00887289
AT1G08700	66.5635	5.23905e-05
AT1G08720	198.927	0.00543956
AT1G08730	-53.0468	0.00742391
AT1G08750	51.5523	0.00570604
AT1G08760	149.296	0.0157161
AT1G08780	-23.4741	0.0199527
AT1G08800	159.295	0.00306205
AT1G08810	118.254	0.000347745
AT1G08820	138.623	0.000770673
AT1G08830	103.898	0.001746
AT1G08860	354.286	0.0345618
AT1G08880	-53.1652	0.00357184
AT1G08930	69.3416	0.0299829
AT1G08940	130.713	0.000665685
AT1G08960	72.3996	0.0174987
AT1G08970	-47.3142	5.79701e-05
AT1G08980	446.538	0.018297
AT1G09010	51.8668	0.0025116
AT1G09040	389.474	0.0343287
AT1G09060	69.4595	0.0259804
AT1G09070	593.608	0.0143949
AT1G09130	41.8239	0.00298786
AT1G09170	50.289	0.00428062
AT1G09180	131.937	0.000352018
AT1G09190	430.097	0.00289595
AT1G09195	149.838	1.83678e-05
AT1G09200	-73.8941	0.00762515
AT1G09210	336.395	0.00242782
AT1G09240	857.612	0.00197351
AT1G09250	258.907	0.0101352
AT1G09280	43.8472	0.00129392
AT1G09310	-61.8268	0.0110655
AT1G09330	-34.677	0.022838
AT1G09340	-24.529	0.0207186
AT1G09390	137.778	0.00127369
AT1G09400	210.145	0.00684752
AT1G09420	73.6641	0.00618178
AT1G09430	208.031	0.00860923
AT1G09440	96.7996	0.000243837
AT1G09450	43.1163	0.000585986
AT1G09520	41.4952	0.000689068
AT1G09560	163.024	0.025609
AT1G09570	109.476	0.00110146
AT1G09575	93.8298	0.0022925
AT1G09580	386.443	0.000796499
AT1G09600	282.528	0.00418671
AT1G09610	311.679	0.0288486
AT1G09630	-32.3444	0.000495533
AT1G09645	140.099	0.00780204
AT1G09680	132.692	1.28544e-06
AT1G09700	62.478	0.000190293
AT1G09730	114.547	0.000320889
AT1G09750	89.0859	0.00302857
AT1G09760	-30.8653	0.00785178
AT1G09810	120.648	0.00481686
AT1G09815	-24.3945	0.0217675
AT1G09820	52.7066	0.00804887
AT1G09840	-38.6522	0.00587662
AT1G09850	300.234	0.00234692
AT1G09870	51.866	0.00816521
AT1G09880	-68.4485	0.0497572
AT1G09890	1031.33	0.0204569
AT1G09900	28.3307	0.00197419
AT1G09910	344.045	0.00394054
AT1G09932	-80.9091	0.027475
AT1G09950	593.711	0.00222846
AT1G09960	149.173	0.0348139
AT1G09970	118.208	0.0412976
AT1G10020	135.409	6.77257e-05
AT1G10060	122.209	0.000508796
AT1G10070	1597.56	0.0461394
AT1G10090	389.417	0.00168236
AT1G10110	229.29	0.0147498
AT1G10120	92.9348	0.00331536
AT1G10140	237.139	0.0187689
AT1G10150	62.6792	0.0295018
AT1G10160	214.41	0.00148169
AT1G10170	396.94	0.00191168
AT1G10180	94.2737	0.0014135
AT1G10200	-54.3496	0.0133917
AT1G10280	129.707	0.00773789
AT1G10290	81.0897	1.01041e-05
AT1G10310	413.122	0.00712062
AT1G10320	182.785	0.000396102
AT1G10340	84.4163	0.0249943
AT1G10380	138.084	0.0258932
AT1G10385	765.909	0
AT1G10390	194.217	0.00469303
AT1G10410	193.418	0.00654029
AT1G10417	300	0.00211169
AT1G10450	1611.76	0.0298465
AT1G10470	212.412	0.000336349
AT1G10480	930.909	0.00479864
AT1G10520	184.151	0.0367333
AT1G10550	2407.34	0.0022577
AT1G10560	767.692	0.00146023
AT1G10570	307.116	0.000648493
AT1G10580	45.6026	0.00106144
AT1G10590	85.0681	0.00438671
AT1G10610	359.406	0.0124643
AT1G10640	89.1384	0.011133
AT1G10650	116.879	0.00478223
AT1G10670	-27.0584	0.0207554
AT1G10682	122.948	0.000858027
AT1G10690	240.145	0.00519726
AT1G10710	226.596	0.0349945
AT1G10720	70.5934	0.00195504
AT1G10730	42.2914	0.00145299
AT1G10740	151.416	0.000554181
AT1G10780	-71.7949	0.0493724
AT1G10800	2850	0.00402206
AT1G10820	36.1869	0.00786327
AT1G10850	54.7199	0.00429954
AT1G10865	-27.9529	0.00791233
AT1G10870	70.2037	0.000383791
AT1G10900	139.473	0.00146396
AT1G10950	197.153	0.00236325
AT1G11050	163.088	0.0120982
AT1G11060	47.0133	0.0083281
AT1G11090	63.3871	0.00136587
AT1G11112	-60.8516	0.0059321
AT1G11120	-41.3681	0.00834498
AT1G11125	160.508	0.0144112
AT1G11180	27.0561	0.00491947
AT1G11200	-54.8204	0.0206661
AT1G11280	800	0.0353094
AT1G11290	165.205	0.00335548
AT1G11300	88.5027	0.0164997
AT1G11310	682.143	0.00329529
AT1G11320	43.51	0.00412452
AT1G11330	-41.987	0.00360606
AT1G11360	199.005	0.0108523
AT1G11380	2987.5	0.0121521
AT1G11390	177.327	0.000557307
AT1G11400	51.5529	0.00045253
AT1G11440	123.432	0.0127851
AT1G11480	103.754	0.000763208
AT1G11490	315.449	0.00275796
AT1G11500	99.0909	0.0222884
AT1G11530	122.235	0.0206238
AT1G11545	94.7925	0.00498637
AT1G11560	364.674	0.00148581
AT1G11570	122.122	0.000305591
AT1G11580	259.483	0.00869106
AT1G11600	-45.2664	0.0297092
AT1G11630	130.085	0.00038556
AT1G11650	-33.5051	0.000243522
AT1G11670	-63.6364	0.0124283
AT1G11680	47.7537	0.00468234
AT1G11700	131.812	0.00472301
AT1G11710	93.3989	0.00589931
AT1G11720	60.9772	0.00400856
AT1G11740	-68.6859	0.00297676
AT1G11760	30.1829	0.0156617
AT1G11780	31.0843	0.00718833
AT1G11800	100.301	0.00224629
AT1G11820	114.935	0.00125594
AT1G11850	-46.9016	0.000416516
AT1G11870	23.2654	0.000987303
AT1G11890	-19.3667	0.000941008
AT1G11900	83.2061	0.0338658
AT1G11915	157.895	0.01732
AT1G11930	47.0894	0.00174199
AT1G11950	161.864	0.00183554
AT1G11960	1933.16	0.000207028
AT1G12010	95.2446	0.0032062
AT1G12050	-51.3437	0.0053606
AT1G12090	-88.6049	0.00145177
AT1G12120	48200	0.000538655
AT1G12200	752.555	0.00870436
AT1G12210	247.932	0.000941729
AT1G12220	596.552	0.00682584
AT1G12230	32.0591	0.0366577
AT1G12240	111.133	0.0049486
AT1G12300	61.1244	0.00234115
AT1G12310	-47.1916	0.0011661
AT1G12320	230.246	0.00190381
AT1G12330	670.803	0.000886327
AT1G12350	-19.0628	0.0162393
AT1G12360	44.4674	0.00790668
AT1G12370	-55.256	0.00781341
AT1G12380	148.204	0.00268533
AT1G12430	99.4143	0.00185017
AT1G12440	27.9232	0.00167189
AT1G12450	91.1114	0.00194149
AT1G12460	664.103	0.00647371
AT1G12500	52.6375	0.000420423
AT1G12520	154.832	0.000610413
AT1G12530	-15.7643	0.00113502
AT1G12550	-20.5551	0.0144274
AT1G12570	-76.5599	0.00680508
AT1G12580	170.973	0.00355649
AT1G12600	280.315	0.0176914
AT1G12620	263.011	0.012306
AT1G12640	43.846	0.00145949
AT1G12680	446.99	0.00393865
AT1G12720	225.399	0
AT1G12760	75.0513	0.00165705
AT1G12770	45.471	0.00591283
AT1G12775	160.762	0.00308934
AT1G12780	70.4601	0.00233272
AT1G12790	76.6221	0.0034947
AT1G12805	435.227	0.0442851
AT1G12810	158.212	0.000269208
AT1G12820	76.5184	0.00240871
AT1G12830	51.3222	0.00182201
AT1G12840	35.3579	0.0172014
AT1G12845	-51.6961	0.000485689
AT1G12860	-66.9811	0.0175478
AT1G12880	124.919	0.00489697
AT1G12900	-32.632	0.000296974
AT1G12940	239.286	0.000615578
AT1G12970	167.479	0.00479627
AT1G12990	226.823	0.00180848
AT1G13000	80.2452	0.00337003
AT1G13020	93.9335	0.000227191
AT1G13050	363.953	0.0166174
AT1G13090	165.849	0.000773849
AT1G13110	412.03	0.00619612
AT1G13120	662.742	0.00169901
AT1G13140	-80.1471	0.0197058
AT1G13170	57.6876	0.00070449
AT1G13180	70.3112	0.00299266
AT1G13190	102.936	0.0128139
AT1G13210	-75.3264	0.00300951
AT1G13245	124.473	0.00404936
AT1G13250	138.94	0.00132122
AT1G13260	292.124	0.00169488
AT1G13280	37.3106	0.000996649
AT1G13320	157.571	0.00300471
AT1G13330	37.9295	0.00833062
AT1G13340	467.901	0.00214142
AT1G13390	125.61	0.000854574
AT1G13410	82.3695	0.00528183
AT1G13440	22.7863	0.000378474
AT1G13460	97.2666	0.0180581
AT1G13470	169.118	0.0125675
AT1G13530	76.7857	0.00512025
AT1G13540	370.798	0.000373111
AT1G13560	79.2241	0.00246461
AT1G13570	623.364	0.0121964
AT1G13580	58.7227	0.00184787
AT1G13640	597.976	0.000518995
AT1G13660	302	0.0172279
AT1G13670	159.091	0.00392456
AT1G13690	141.637	0.00420189
AT1G13700	-55.7214	7.23317e-05
AT1G13710	45.9057	0.000563998
AT1G13730	-65.2605	0.0154976
AT1G13740	401.533	0.000572049
AT1G13750	-59.1923	0.00161736
AT1G13780	58.5263	0.0110426
AT1G13800	488.235	0.0158284
AT1G13870	67.3132	0.000576213
AT1G13880	220.115	0.000130026
AT1G13910	38.5669	0.025305
AT1G13920	88.006	0.00433532
AT1G13930	135.037	0.00107354
AT1G13940	92.4785	0.000788695
AT1G13960	104.159	0.000995545
AT1G13970	146.479	0.00273351
AT1G13990	179.452	0.00239165
AT1G14000	-33.3571	0.00819399
AT1G14010	139.185	0.00454253
AT1G14020	38.607	0.00209993
AT1G14030	47.5569	0.000850708
AT1G14070	86.2069	0.0461658
AT1G14140	97.1338	0.00221225
AT1G14150	14.9238	0.00468163
AT1G14170	30.4524	0.00179305
AT1G14180	80.5947	0.00205546
AT1G14190	154.766	0.000541808
AT1G14210	397.872	0.00368542
AT1G14230	201.671	0.00393588
AT1G14260	-73.1343	0.00566822
AT1G14280	141.985	0.00874377
AT1G14290	97.4498	0.000110859
AT1G14330	186.268	0.000295233
AT1G14340	34.5433	0.0123126
AT1G14345	-43.04	0.00355315
AT1G14350	129.589	0.00497085
AT1G14370	65.5616	0.0131334
AT1G14380	56.0076	0.000243349
AT1G14390	348.026	0.00136473
AT1G14430	174.707	0.00798747
AT1G14440	127.633	0.00524211
AT1G14450	-30.895	0.00613217
AT1G14460	86.6108	0.00068422
AT1G14520	161.29	0.000830802
AT1G14560	135.672	0.000541254
AT1G14580	358.624	0.000511364
AT1G14590	78.422	0.010537
AT1G14600	-73.719	0.0327424
AT1G14630	68.932	0.00741289
AT1G14660	951.765	0.00180294
AT1G14670	77.411	0.0180255
AT1G14680	55.5864	0.000647329
AT1G14685	662	0.00681511
AT1G14686	128.975	0.00158874
AT1G14688	-43.7142	0
AT1G14690	165.027	0.00464034
AT1G14710	95.677	0.0167271
AT1G14730	689.796	0.00798236
AT1G14740	167.595	0.00810325
AT1G14760	-91.8819	0.025145
AT1G14770	405.752	0.0015764
AT1G14780	410	0.00526305
AT1G14790	1255.07	0.0370418
AT1G14830	46.736	0.00767483
AT1G14850	72.9839	0.00716587
AT1G14890	298.624	0.0172104
AT1G14910	1107.5	0.00859874
AT1G14970	766.667	0.00188244
AT1G14980	982.081	0.000300497
AT1G15010	423.378	0.00390741
AT1G15020	255.989	0.00761364
AT1G15030	427.669	0.00398337
AT1G15040	200	0.0169054
AT1G15080	275.964	0.000968247
AT1G15110	285.714	0.000833317
AT1G15120	171.977	0.00124406
AT1G15130	61.2398	0.0117706
AT1G15140	-33.8985	0.000811118
AT1G15200	43.8304	0.00182502
AT1G15210	-63.6364	0.0140214
AT1G15220	-37.7266	0.000978677
AT1G15240	76.2359	0.00153678
AT1G15260	-61.0615	0.00758717
AT1G15280	198.19	0.00536909
AT1G15290	128.327	0.00112813
AT1G15320	91.6201	0.00936409
AT1G15340	88.5535	0.00801365
AT1G15370	-32.8637	0.014044
AT1G15410	137.39	0.000300408
AT1G15430	267.941	0.0494654
AT1G15470	-42.7729	0.0164741
AT1G15520	-91.6309	0.00552546
AT1G15550	764.014	0.000228024
AT1G15570	68.3932	0.0145434
AT1G15610	1550	0
AT1G15690	198.782	0.0101375
AT1G15720	63.8414	0.0119282
AT1G15740	220.059	0.0104266
AT1G15750	33.8971	0.00709779
AT1G15760	85.8852	0.00283306
AT1G15780	99.6092	0.00241534
AT1G15790	61.4205	0.00144327
AT1G15800	224.601	0.00458538
AT1G15810	-32.3534	0.0438836
AT1G15820	-25.0101	0.000689689
AT1G15830	980.782	0.00683305
AT1G15890	239.267	0.000107568
AT1G15950	170.039	0.00121479
AT1G15960	350.955	0.00277559
AT1G16010	43.4907	0.00149554
AT1G16020	358.574	0.00203712
AT1G16022	-33.3133	0.00828867
AT1G16060	120.231	0.0026281
AT1G16110	490.11	0.00291672
AT1G16160	59.9496	0.000141818
AT1G16170	150.925	0.00151278
AT1G16190	32.227	0.0101142
AT1G16210	-36.5325	0.00131329
AT1G16240	-24.2132	0.00201216
AT1G16250	163.862	0.00568778
AT1G16260	178.785	0.0193819
AT1G16270	175.802	0.00345176
AT1G16290	109.403	0.00144584
AT1G16310	-59.9163	0.00255604
AT1G16320	87.3326	0.00223549
AT1G16340	287.454	0.00507918
AT1G16410	106.099	0.00568621
AT1G16420	756.938	0.000159614
AT1G16445	-66.0247	0.00706595
AT1G16480	-63.728	0.011716
AT1G16490	627.273	0.00541068
AT1G16500	75.8682	0.000943211
AT1G16510	441.463	0.00668477
AT1G16530	1018.75	0.00396425
AT1G16540	69.3038	0.00981832
AT1G16560	57.0815	0.00122919
AT1G16610	-41.6037	0.0113744
AT1G16630	89.5015	0.0153967
AT1G16650	109.019	0.00149629
AT1G16680	388.672	0.00211746
AT1G16710	47.5124	0.0177822
AT1G16720	55.7518	0.000970081
AT1G16730	647.385	0.000481788
AT1G16740	-44.1958	0.0192863
AT1G16760	1304.83	0
AT1G16770	1490.31	0.00989568
AT1G16810	63.7071	0.0260788
AT1G16840	230.053	0.00634389
AT1G16860	110.649	7.21305e-05
AT1G16880	67.8275	0.000219961
AT1G16900	95.7669	0.00181399
AT1G16905	860.55	0
AT1G16920	82.4576	0.0159945
AT1G16930	43.7593	0.00630993
AT1G16960	231.3	0.000700216
AT1G16970	49.8604	0.00846227
AT1G17030	92.4855	0.00212822
AT1G17060	105.401	0.0050163
AT1G17070	80.8496	0.00548091
AT1G17110	201.519	0.00636177
AT1G17120	90.8197	0.00577338
AT1G17145	250.441	0.000599627
AT1G17147	245.054	0.023522
AT1G17160	122.094	0.000921773
AT1G17180	134.507	0.00234899
AT1G17190	-81.9082	0.00250857
AT1G17200	77.3402	0.00107758
AT1G17210	132.687	0.00608091
AT1G17230	214.375	0.000768664
AT1G17240	245.366	0.00773592
AT1G17260	266.887	0.00651326
AT1G17270	77.1129	0.0425946
AT1G17280	70	0.00102474
AT1G17290	45.8685	0.00510554
AT1G17330	-52.1496	0.012787
AT1G17340	88.3239	0.0123075
AT1G17345	519.78	0.000370247
AT1G17360	490.314	0.000301586
AT1G17370	255.806	0.00325645
AT1G17380	366.997	0.033292
AT1G17400	457.143	0.0344775
AT1G17410	-28.8189	0.00219778
AT1G17420	1476.92	0.0210548
AT1G17430	49.4997	0.00630253
AT1G17440	41.4066	0.0246117
AT1G17450	111.258	0.00120279
AT1G17455	306.813	4.39244e-05
AT1G17500	-52.8195	0.00367209
AT1G17540	513.636	0.0206323
AT1G17550	154.689	0.006427
AT1G17580	91	0.000583101
AT1G17590	167.016	0.00121851
AT1G17600	179.31	0.0221899
AT1G17615	188.634	0
AT1G17620	156.784	0.000311728
AT1G17630	519.78	0.018175
AT1G17650	-26.4426	0.0297656
AT1G17700	233.995	0.00546382
AT1G17710	457.143	0.0115007
AT1G17720	69.8689	0.00296824
AT1G17730	61.6925	0.00642915
AT1G17745	-75.8943	0.0346071
AT1G17750	492.341	0.00874526
AT1G17820	75.6046	0.0396417
AT1G17840	-65.3098	0.00232188
AT1G17850	134.77	0.00394925
AT1G17860	453.966	0.0109892
AT1G17890	-24.8671	0.0018156
AT1G17950	442.857	0.00303514
AT1G17970	59.6733	0.00137083
AT1G17980	148.868	0.0214369
AT1G18010	31.4303	0.0137631
AT1G18030	65.0829	0.0162926
AT1G18070	36.3672	0.00582918
AT1G18090	73.1065	0.000429726
AT1G18140	68.3794	0.00482832
AT1G18150	-59.0525	0.00472201
AT1G18170	79.1918	0.00035113
AT1G18210	410.87	0.000131622
AT1G18260	270.278	0.00594383
AT1G18265	114.61	0.00158593
AT1G18290	493.617	0.00405999
AT1G18300	437.228	0.000272069
AT1G18335	103.9	0.0152602
AT1G18340	892.478	0.0039032
AT1G18360	-58.9666	0.00130864
AT1G18400	1326.32	0.00641972
AT1G18420	143.204	0.0401119
AT1G18460	117.342	0.00485938
AT1G18470	156.106	0.00264174
AT1G18480	142.826	0.000716228
AT1G18485	69.073	0.0002137
AT1G18490	-37.9	0.01392
AT1G18550	723.881	0.00922296
AT1G18560	45.2158	0.0036585
AT1G18570	78.2427	0.000131764
AT1G18580	125.655	0.00107014
AT1G18590	208.87	0.00414058
AT1G18610	64.1621	0.0130943
AT1G18620	81.2315	0.000606731
AT1G18650	51.5105	0.00410761
AT1G18680	119.179	0.00157862
AT1G18690	401.992	0.00641579
AT1G18700	56.6766	0.000344092
AT1G18710	969.101	0.00490814
AT1G18720	103.587	0.00694747
AT1G18730	56.9917	0.000465945
AT1G18740	497.66	0.010603
AT1G18745	380	0.0231616
AT1G18810	97.6912	0.00211557
AT1G18835	152.381	0.0436846
AT1G18840	-46.6317	0.00369644
AT1G18860	313.793	0.00309852
AT1G18880	150.407	0.00312155
AT1G18890	554.906	0.0113799
AT1G18950	326.253	0.0211846
AT1G19000	137.846	0.00123422
AT1G19010	51.6149	0.00946596
AT1G19020	218.293	0.0301469
AT1G19025	103.623	0.0026047
AT1G19050	333.628	0.00117629
AT1G19100	303.166	0.00282758
AT1G19120	-54.1985	0.00210575
AT1G19130	-36.3468	0.00140124
AT1G19150	-33.3533	0.00560615
AT1G19170	121.398	0.0112041
AT1G19220	81.431	0.00243236
AT1G19270	118.902	0.00388957
AT1G19300	128.014	0.0465708
AT1G19310	49.9231	0.00198581
AT1G19330	164.706	0.0070519
AT1G19340	225.694	0.0195203
AT1G19350	-68.0717	0.0028153
AT1G19360	50.9695	7.41419e-05
AT1G19370	90.8419	0.000541563
AT1G19380	343.308	0.0166877
AT1G19390	94.9721	0
AT1G19397	518.174	0.00115186
AT1G19400	579.091	0.0063438
AT1G19440	71.9017	0.000807209
AT1G19450	285.277	0.000566508
AT1G19490	527.607	0.0108241
AT1G19510	158.931	0.00826931
AT1G19530	2704.04	0.00111119
AT1G19540	353.659	0.0390879
AT1G19580	133.613	0.000319234
AT1G19600	-52.9952	0.000541819
AT1G19610	2501.14	0.00789816
AT1G19650	61.1111	0.00411264
AT1G19690	-65.6104	0.0114293
AT1G19710	-26.0519	0.00698798
AT1G19720	136.905	0.00143567
AT1G19740	-65.7555	2.59724e-05
AT1G19770	442.466	0.0391196
AT1G19800	26.8855	0.0383622
AT1G19835	236.614	0.00211519
AT1G19840	124.546	0.0137537
AT1G19850	-51.7391	0.00678029
AT1G19870	222.855	0.000707507
AT1G19880	14.0413	0.00510097
AT1G19920	104.167	0.00465545
AT1G19940	300.885	0.00249233
AT1G19960	-80.3293	0.011776
AT1G19970	106.833	0.0148089
AT1G19990	26.8999	0.00294607
AT1G20020	-39.5843	0.000944379
AT1G20030	745.307	0.00212001
AT1G20050	-45.3218	0.000976363
AT1G20060	175.806	0.00421488
AT1G20100	87.8894	4.83678e-05
AT1G20190	129.262	0.000173076
AT1G20200	-15.4015	0.0188299
AT1G20220	-56.4855	0.00123391
AT1G20270	246.37	0.00612315
AT1G20330	-60.9886	0.000241063
AT1G20410	61.4872	0.0161946
AT1G20430	-42.5052	0.000196359
AT1G20470	302.888	0.0017582
AT1G20480	180.559	0.00502353
AT1G20510	97.2431	0.000811962
AT1G20530	118.375	0.0213807
AT1G20550	176.506	0.0126088
AT1G20560	276.59	3.84756e-06
AT1G20575	57.6837	0.00440189
AT1G20690	213.197	0.0216085
AT1G20693	135.564	0.00106197
AT1G20696	-68.1648	0.0493474
AT1G20720	1155.06	0.00378558
AT1G20750	-80.3167	0.00618476
AT1G20760	25.2084	0.0190039
AT1G20780	167.863	0.00568768
AT1G20816	105.74	0.0193221
AT1G20823	200	0.0213343
AT1G20830	-25.5418	0.00149
AT1G20840	225.137	0.0010464
AT1G20850	219.911	0.00440763
AT1G20870	70.1533	0.0379315
AT1G20880	1092.86	8.96969e-05
AT1G20920	178.358	0.000523993
AT1G20950	-56.5352	0.00481197
AT1G20980	92.7554	0.000788391
AT1G21000	366.667	0.0120646
AT1G21010	727.32	0.00812808
AT1G21050	76.4962	0.00977552
AT1G21060	56.3613	0.00175599
AT1G21070	-43.609	0.000613164
AT1G21080	99.4584	0.00951312
AT1G21130	-60.2897	0.00469539
AT1G21200	110.305	0.00148044
AT1G21250	207.238	0.0119379
AT1G21270	-86.7159	0.016925
AT1G21310	1232.47	0.000670734
AT1G21320	71.4286	0.0295974
AT1G21370	103.179	0.0357213
AT1G21380	51.0523	0.00496887
AT1G21390	42.0043	0.0027313
AT1G21400	257.592	0.00627783
AT1G21410	233.053	0.000346915
AT1G21440	108.099	0.00015561
AT1G21450	186.485	0.000868846
AT1G21500	-29.5062	7.75738e-05
AT1G21510	154.605	0.00692627
AT1G21520	-60.2151	0.0136121
AT1G21540	353.728	0.000467239
AT1G21560	69.3678	0.0038494
AT1G21580	241.655	0.000952923
AT1G21590	78.6448	0.000823479
AT1G21600	-46.987	0.0230978
AT1G21630	65.6091	0.000591548
AT1G21640	122.845	0.00240677
AT1G21660	94.9458	0.00140178
AT1G21670	922.283	0.00025283
AT1G21680	448.595	0.0041395
AT1G21695	-42.4987	0.0109906
AT1G21700	61.6987	0.00359899
AT1G21730	-75.0675	0.00119471
AT1G21750	44.617	0.0075041
AT1G21760	95.0576	0.00760085
AT1G21770	82.0047	0.0116496
AT1G21780	19.0773	0.00541333
AT1G21790	-39.0217	0.0122893
AT1G21830	88.4327	0.0164996
AT1G21880	23.8009	0.0348167
AT1G21900	78.1231	0.00294699
AT1G21910	1006.9	0.00185933
AT1G21920	175.724	9.01145e-05
AT1G21980	1501.54	0.0129088
AT1G22020	95.9004	0.0306127
AT1G22050	64.8823	0.01585
AT1G22060	107.919	0.00184056
AT1G22065	306.957	0.0157923
AT1G22070	-63.5552	0.00950671
AT1G22110	385.714	0
AT1G22140	50.8642	0.0389083
AT1G22160	695.652	0.0131057
AT1G22180	216.408	0.00214539
AT1G22200	146.196	0.000117996
AT1G22260	954.839	0.0296201
AT1G22270	-45.5452	0.000678699
AT1G22275	618.182	0
AT1G22280	156.581	0.000986359
AT1G22310	-23.3122	0.00597399
AT1G22330	-69.1882	0.00156592
AT1G22360	-82.4068	0.00648107
AT1G22410	-31.5824	0.00987684
AT1G22430	491.147	0.00129637
AT1G22450	-23.8222	0.00923196
AT1G22470	293.6	0.0235008
AT1G22490	533.333	0.0205035
AT1G22520	-58.5485	0.00448372
AT1G22540	-63.1277	0.000585172
AT1G22550	285.461	0.000172594
AT1G22620	82.0824	0.00471834
AT1G22630	173.361	0.0405218
AT1G22640	88.932	0.00153396
AT1G22650	98.4124	0.00442628
AT1G22660	834.677	0.00588333
AT1G22670	283.657	0.0288884
AT1G22690	165.002	0.00406784
AT1G22700	-23.3286	0.028728
AT1G22710	105.202	0.00277439
AT1G22740	-51.1236	0.00155998
AT1G22790	41.93	0.000107136
AT1G22830	101.059	0.000332495
AT1G22840	-22.7482	0.00184158
AT1G22870	48.6537	0.00259682
AT1G22882	495.946	0.00152949
AT1G22910	128.778	0.000294675
AT1G22920	35.4127	0.0128816
AT1G22930	136.071	0.00695384
AT1G22940	-33.039	0.000273067
AT1G22960	129.128	0.00137657
AT1G22970	86.429	0.00320681
AT1G22990	2133.58	0.0020979
AT1G23020	191.809	0.000153601
AT1G23030	360.011	0.000106104
AT1G23040	194.175	0.0119413
AT1G23050	417.708	0.0265447
AT1G23070	393.789	0
AT1G23110	415	0.00196428
AT1G23120	128.76	0.0271122
AT1G23130	271.97	0.00233851
AT1G23140	50.6849	0.0193183
AT1G23180	86.7688	0.00518728
AT1G23190	19.267	0.00832068
AT1G23200	973.077	0.0118522
AT1G23205	178.926	0.00719132
AT1G23220	-55.101	0.000474827
AT1G23260	-22.1192	0.00825642
AT1G23330	1042.26	0.00645916
AT1G23360	-42.2472	0.00226336
AT1G23390	249.593	0.000105894
AT1G23410	-68.3511	0.0108654
AT1G23440	122.053	0.0128835
AT1G23480	355.119	0.000920084
AT1G23490	69.5026	0.000385974
AT1G23520	151.887	0.000867019
AT1G23530	126.962	1.81459e-05
AT1G23540	248.649	0.0057384
AT1G23560	130.754	0.00439116
AT1G23710	237.572	0.012922
AT1G23730	158.47	0.00076627
AT1G23750	67.9727	0.0101721
AT1G23780	48.8728	0.00559685
AT1G23790	75.4325	0.0103596
AT1G23880	185.135	0.00012701
AT1G23890	84.2812	0.000595725
AT1G23900	104.814	0.00167507
AT1G23950	119.675	0.0259623
AT1G23980	104.606	0.0237707
AT1G24070	193.849	0.00331073
AT1G24095	926.19	0.001866
AT1G24100	211.553	0.0349219
AT1G24120	72.8587	0.000739448
AT1G24130	64.9502	0.0379987
AT1G24145	474.855	0.00095683
AT1G24147	124.387	0.000747532
AT1G24150	377.966	0.00798445
AT1G24160	63.5598	0.00256524
AT1G24170	385.963	0.00011931
AT1G24180	-42.9919	0.00160273
AT1G24210	379.204	0.0277122
AT1G24230	106.473	0.000343261
AT1G24280	432.357	0.00769812
AT1G24290	135.39	0.00314515
AT1G24300	369.547	0.00147301
AT1G24310	-32.9688	0.00184496
AT1G24330	168.607	0.0386432
AT1G24350	81.7748	0.00695006
AT1G24360	30.8505	0.000715196
AT1G24440	493.814	0.00399686
AT1G24450	78.2559	0.0039438
AT1G24470	-50.2917	0.00172431
AT1G24480	480	0.0292603
AT1G24510	153.97	0.000477508
AT1G24530	120.893	0.00167502
AT1G24540	-90.4306	0
AT1G24560	56.0697	0.00102305
AT1G24570	56.4417	0.00299453
AT1G24575	1200	0.0283928
AT1G24577	171.226	0.000167679
AT1G24580	1196.5	0.00962403
AT1G24620	-59.2668	0.0127424
AT1G24625	-50.9211	0.00247218
AT1G24706	230.838	0.00080924
AT1G24764	51.0783	0.035131
AT1G25230	309.762	0.000377514
AT1G25250	-63.7835	0.0298003
AT1G25275	56.1776	0.0243186
AT1G25280	108.782	3.97247e-05
AT1G25320	134.454	0.00180082
AT1G25360	826.866	0.00789918
AT1G25375	95.4522	0.00140588
AT1G25380	94.765	0.00658643
AT1G25390	137.876	0.00371942
AT1G25420	16.9943	0.019901
AT1G25422	-67.5283	0.00528563
AT1G25430	966.572	0.00414267
AT1G25450	48.2981	0.0309877
AT1G25460	424.034	0.00193272
AT1G25470	149.137	0.0020891
AT1G25480	82.115	0.0328292
AT1G25500	-29.1627	0.0098303
AT1G25530	231.364	0.00928925
AT1G25540	300.828	0.00240327
AT1G25550	132.115	0.0115816
AT1G25560	291.622	0.000439745
AT1G25570	86.3049	0.00588773
AT1G26110	37.1998	0.00405131
AT1G26120	99.9397	0.000928205
AT1G26150	676.471	0.00779115
AT1G26160	-39.658	0.0101739
AT1G26170	-46.236	0.00125816
AT1G26180	-31.8102	0.00103464
AT1G26190	79.501	0.000404775
AT1G26200	474.208	0.00510708
AT1G26210	298.444	0.00114892
AT1G26260	99.1961	0.00117301
AT1G26270	118.116	0.00168495
AT1G26330	-63.3333	0.000419338
AT1G26370	70.5696	0.0282382
AT1G26420	128.873	0.0080844
AT1G26450	63.8903	0.00398983
AT1G26460	-41.4445	0.0434561
AT1G26500	179.287	0.00639568
AT1G26520	36.0792	0.000520264
AT1G26560	487.22	0.000421217
AT1G26570	33.4822	0.0116677
AT1G26580	180.36	0.00522374
AT1G26590	690.909	0.00111915
AT1G26620	159.671	0.00237333
AT1G26650	-51.1507	0.00496199
AT1G26660	12.5594	0.00034478
AT1G26680	48.4925	0.0298965
AT1G26730	168.717	0.00217241
AT1G26761	174.266	0.00120344
AT1G26780	113.559	0.0406236
AT1G26790	1529.9	0.010354
AT1G26800	234.772	0.00408833
AT1G26810	222.63	0.000318283
AT1G26850	125.578	0.00312747
AT1G26920	794.56	0.00288861
AT1G26930	196.861	0.00603533
AT1G26940	152.724	0.00663786
AT1G26945	161.754	0.00259243
AT1G26970	405.882	0.00968405
AT1G27020	102.118	0.00475051
AT1G27040	524.255	0.00032256
AT1G27045	58.7852	0.00533282
AT1G27050	-37.6805	0.000161337
AT1G27070	55.1532	0.00163864
AT1G27080	312.346	0.0145936
AT1G27090	94.3899	0.000396273
AT1G27100	772.263	0.00174824
AT1G27120	70.2857	0.00229961
AT1G27130	259.184	0.0125635
AT1G27150	49.7916	0.00275756
AT1G27190	154.52	0.00346697
AT1G27200	230.435	0.000392515
AT1G27210	234.007	0.000391625
AT1G27330	391.78	4.94279e-05
AT1G27340	147.007	0.0049486
AT1G27360	76.5104	0.00130408
AT1G27370	99.6587	0.0101211
AT1G27380	221.622	0.0198642
AT1G27390	-29.6521	0.0177387
AT1G27430	106.637	0.0172626
AT1G27440	81.3896	0.00627256
AT1G27450	-31.4686	0.00295356
AT1G27460	65.7164	0.00022517
AT1G27470	-37.2189	0.0174386
AT1G27500	66.7617	0.00249681
AT1G27520	740.741	0.00954774
AT1G27595	53.9877	0.0038455
AT1G27600	100.065	0.000609936
AT1G27650	206.845	0.000713846
AT1G27680	108.61	0.000215531
AT1G27690	57.4636	0.00338255
AT1G27700	71.7352	0.00162177
AT1G27750	53.6016	0.00490946
AT1G27752	136.641	0.000414853
AT1G27760	38.6637	0.0039754
AT1G27770	349.694	0.00556061
AT1G27840	158.031	0.00233217
AT1G27850	112.715	0.00268691
AT1G27880	230	0.0269033
AT1G27920	254.817	0.00822259
AT1G27930	-52.0388	0.00123444
AT1G27940	268.491	0.00235292
AT1G27970	95.7966	0.00341191
AT1G27980	71.358	0.00106908
AT1G28010	-67.1463	0.0253552
AT1G28050	366.667	0.00319579
AT1G28060	46.8498	0.0262892
AT1G28090	65.4327	0.000426173
AT1G28100	-38.0998	0.00336024
AT1G28110	87.766	0.00074942
AT1G28130	3466.67	0.00511537
AT1G28140	38.3755	5.35415e-05
AT1G28200	-22.7623	0.049013
AT1G28240	122.257	4.55619e-05
AT1G28250	173.594	0.000667566
AT1G28260	220.737	0.0211425
AT1G28290	252.301	0.0444685
AT1G28310	117.931	0.0031272
AT1G28320	115.242	0.00317768
AT1G28330	130	0.0439596
AT1G28340	81.1688	0.00127769
AT1G28360	260.938	0.00810911
AT1G28370	790.116	0.0223616
AT1G28380	239.894	0.00135494
AT1G28395	-76.0274	0.00584424
AT1G28410	66.899	0.00448884
AT1G28420	200.698	0.000743589
AT1G28430	153.471	0
AT1G28440	69.9444	0.00138559
AT1G28470	112.785	0.0124567
AT1G28510	56.5517	0.000274417
AT1G28520	104.227	0.000893515
AT1G28680	-51.2068	0.000653426
AT1G28960	791.848	0.0280766
AT1G29040	-27.0179	3.09655e-05
AT1G29120	63.311	0.000582814
AT1G29230	410.403	0.0176886
AT1G29270	-86.9036	0.0128901
AT1G29300	136.386	0.000859025
AT1G29330	443.149	0.000390795
AT1G29340	286.563	0.00147885
AT1G29370	56.9675	0.010564
AT1G29380	72.7175	0.0228699
AT1G29390	67.3629	0.0200973
AT1G29400	118.473	0.000332835
AT1G29450	367.469	0.00128539
AT1G29470	96.1457	0.00619727
AT1G29500	206.937	0.00216288
AT1G29520	69.12	0.000108154
AT1G29530	-42.1251	0.00579659
AT1G29550	103.96	0.0160453
AT1G29660	-44.3934	0.00689395
AT1G29670	58.7422	0.0148419
AT1G29690	284.761	0.0017036
AT1G29700	67.5454	0.000562507
AT1G29720	75.5208	0.00275498
AT1G29750	4293.85	0.00111187
AT1G29760	93.1968	0.00356911
AT1G29790	128.497	0.00135093
AT1G29800	140.685	0.00395793
AT1G29820	104.047	0.000856956
AT1G29840	1140.3	0.0125419
AT1G29850	-37.2087	0.00566512
AT1G29860	546.154	0.00687407
AT1G29910	200.176	0.00121435
AT1G29920	-47.6901	0.0128036
AT1G29950	221.612	0.000252435
AT1G29980	59.8912	0.0073267
AT1G30000	91.2487	0.00268463
AT1G30010	84.6535	0.00836228
AT1G30040	216.454	0.0063621
AT1G30090	89.9216	0.0118401
AT1G30110	42.4315	0.000922428
AT1G30120	-14.5064	0.00444587
AT1G30190	759.091	0.00386871
AT1G30200	90.1878	5.90373e-05
AT1G30210	62.0419	0.00686263
AT1G30250	235.389	0.0014482
AT1G30270	126.381	0.00302655
AT1G30280	-82.6638	0.00780124
AT1G30290	65.8703	0.00379637
AT1G30300	149.445	0.00294291
AT1G30320	248.851	0.00647546
AT1G30330	416.901	0.00816151
AT1G30360	133.374	0.00502364
AT1G30370	535.294	0.002045
AT1G30380	-24.375	0.00821593
AT1G30400	363.21	0.00582912
AT1G30410	76.9314	0.00878831
AT1G30420	-73.9489	0.000319832
AT1G30440	95.9901	0.00185053
AT1G30450	145.749	0.00124376
AT1G30470	286.11	0.0093865
AT1G30510	137.895	0.0034928
AT1G30515	73.0769	0.0108657
AT1G30520	44.8722	0.000431522
AT1G30570	93.6765	0.0158928
AT1G30620	60.438	0.000354451
AT1G30650	93.2886	0.0232212
AT1G30690	101.515	0.000243612
AT1G30720	186.842	0.00334844
AT1G30740	756.18	0.00130995
AT1G30755	137.892	0.0270598
AT1G30760	414.355	0.00554038
AT1G30810	95.8386	0.000120425
AT1G30820	129.42	0.0164354
AT1G30825	51.7293	0.00196565
AT1G30840	153.521	0.00565468
AT1G30845	101.373	0.00785373
AT1G30860	30.9709	0.00125202
AT1G30890	31.6978	0.0384074
AT1G30900	-52.2876	0.00332173
AT1G30910	273.091	0.0163235
AT1G31020	-20.8322	0.00346902
AT1G31130	295.276	0.0310992
AT1G31160	109.234	0.000235998
AT1G31170	296.382	0.00139311
AT1G31175	109.367	0.00758692
AT1G31190	-31.5046	0.00541031
AT1G31210	811.578	0.000125437
AT1G31240	116.465	0.00142625
AT1G31300	141.018	0.00378173
AT1G31330	17.6821	0.000595889
AT1G31340	-16.9031	0.03991
AT1G31350	93.0658	0.000652918
AT1G31360	-40.195	0.00213282
AT1G31420	84.4285	0.000426903
AT1G31440	88.5184	0.00133675
AT1G31460	113.699	0.0017159
AT1G31470	174.737	0.00762229
AT1G31480	133.355	0.00847735
AT1G31490	119.231	0.00303927
AT1G31500	54.2169	0.000292023
AT1G31540	1175	0.0245411
AT1G31650	73.5941	0.00818869
AT1G31710	164.483	0.00333664
AT1G31720	1978.57	0.0317761
AT1G31730	107.768	0.00461527
AT1G31750	183.981	0.0180627
AT1G31770	74.1445	0.0308475
AT1G31780	13.9892	0.00946397
AT1G31810	622.15	0.0137938
AT1G31814	127.937	0.000261115
AT1G31830	80.3509	0.00680523
AT1G31835	120.172	0.0281008
AT1G31850	57.3171	0.0292337
AT1G31870	61.3384	0.00338266
AT1G31880	209.375	0.00501783
AT1G31885	248.837	0.00941837
AT1G31930	188.754	5.42294e-05
AT1G31940	59.8707	0.0418828
AT1G32060	-51.2086	0.00224043
AT1G32070	38.9124	0.00432902
AT1G32080	-20.7724	0.00475848
AT1G32100	213.433	0.000321456
AT1G32120	332.692	0.0232139
AT1G32130	39.2141	0.0183155
AT1G32160	-28.1977	0.000787112
AT1G32170	535	0.00821065
AT1G32190	24.8691	0.00544274
AT1G32200	90.6231	3.31331e-05
AT1G32230	-38.8233	0.000644857
AT1G32240	125.217	0.0192105
AT1G32260	309.278	0.00066005
AT1G32340	130.542	0.00727024
AT1G32370	291.617	0.00572967
AT1G32380	47.2949	0.0168197
AT1G32400	246.978	3.8647e-05
AT1G32410	27.8214	0.000458794
AT1G32450	733.91	0.00213127
AT1G32460	109.296	0.00267508
AT1G32470	-41.2174	0.00212176
AT1G32490	114.889	0.000827888
AT1G32500	-26.2051	0.00183381
AT1G32520	149.966	0.00320061
AT1G32540	88.9344	0.000387349
AT1G32550	-24.37	0.00208564
AT1G32560	534.615	0.0340851
AT1G32580	45.8231	0.000309593
AT1G32630	104.31	0.00292094
AT1G32690	379.927	0.00429503
AT1G32700	324.05	0.000152779
AT1G32750	73.0945	0.00557738
AT1G32780	139.362	0.00578323
AT1G32790	97.6709	0.0023791
AT1G32810	51.7211	0.00858559
AT1G32860	196.44	0.0125783
AT1G32870	230.121	0.00401163
AT1G32900	135.946	0.000687642
AT1G32920	333.567	0.0261286
AT1G33030	152.258	0.0186426
AT1G33050	97.0699	0.00107849
AT1G33060	144.402	0.0190964
AT1G33170	74.8622	0.0357326
AT1G33230	156.172	0.00736
AT1G33240	132.601	0.000631186
AT1G33260	310.247	0.0030309
AT1G33270	88.709	0.00444986
AT1G33330	227.985	0.00476733
AT1G33340	178.318	0.00044283
AT1G33360	49.4805	0.00559685
AT1G33400	43.4012	0.00395231
AT1G33430	120	0.00449064
AT1G33440	223.932	0.00228929
AT1G33480	74.1031	0.0115959
AT1G33590	625.176	0.0177637
AT1G33600	336.957	0
AT1G33680	112.696	0.00549055
AT1G33770	185.273	0.0026228
AT1G34000	25.6046	0.00169654
AT1G34010	36.087	0.00105422
AT1G34065	22.0016	0.00761245
AT1G34120	70.8644	0.00770668
AT1G34130	54.0885	0.00540753
AT1G34150	123.812	0.0135834
AT1G34190	66.5605	0.00460428
AT1G34220	-36.4256	0.000429751
AT1G34270	47.8719	0.00361715
AT1G34320	50	0.000899789
AT1G34340	425.996	0.00065726
AT1G34350	78.268	0.00520029
AT1G34355	258.96	0.0014422
AT1G34360	-41.0572	0.00277482
AT1G34370	104.407	0.0087032
AT1G34380	227.485	0.0113069
AT1G34430	-19.9682	0.0138628
AT1G34470	173.821	0.0274575
AT1G34480	403.817	0.00163669
AT1G34550	75.3544	0.00293292
AT1G34570	-76.4359	0.00549695
AT1G34630	219.341	2.44813e-05
AT1G34640	-54.8144	0.0201991
AT1G34780	53.2847	0.00185976
AT1G34904	234.856	0.00167051
AT1G35160	-19.9375	0.0129722
AT1G35210	352.349	0.00586875
AT1G35310	102.7	0.00990993
AT1G35330	356.522	0.0135064
AT1G35420	57.4526	0.0026631
AT1G35470	57.2268	0.0130388
AT1G35530	175.116	0.00101599
AT1G35670	271.512	5.57292e-05
AT1G35710	438.462	0.000721916
AT1G35720	-20.3995	0.00368859
AT1G36050	-40.8539	0.0159967
AT1G36160	77.907	0.000175101
AT1G36280	100.066	1.30417e-05
AT1G36310	-45.0099	0.0137285
AT1G36320	25.0422	0.0463268
AT1G36360	49.2659	0.00159759
AT1G36390	34.1667	0.00361462
AT1G36605	4470	0
AT1G41830	216.129	0.00372308
AT1G42430	-63.0764	0.00420331
AT1G42470	213.197	0.000963675
AT1G42540	616.092	0.0281879
AT1G42560	571.311	0.00632516
AT1G42990	195.927	0.00391787
AT1G43600	3581.82	0
AT1G43620	172.029	0.000127283
AT1G43670	-21.5623	1.75804e-05
AT1G43690	46.7447	0.0026971
AT1G43700	37.461	0.00227909
AT1G43710	-34.7246	0.00188479
AT1G43770	205.544	0.00331761
AT1G43780	93.9123	0
AT1G43790	50.1103	0.0226155
AT1G43850	161.632	0.0013936
AT1G43860	22.9636	0.000500229
AT1G43890	24.4343	0.00220529
AT1G43900	73.1865	0.00380612
AT1G43910	605.882	0.00268717
AT1G43980	46.3158	0.00338178
AT1G44000	-50.6037	0.000260144
AT1G44100	-53.0981	0.0012383
AT1G44110	-71.3244	0.00260307
AT1G44120	4925	0.000354463
AT1G44130	737.128	0.00143656
AT1G44160	443.75	0.00860781
AT1G44170	313.736	0
AT1G44180	67.6735	0.00115384
AT1G44350	158.02	0.0267724
AT1G44446	-49.5317	0.00126238
AT1G44750	83.5568	0.000930506
AT1G44835	-19.3081	0.00635754
AT1G44900	-70.3916	0.00791262
AT1G44910	48.7427	0.00233866
AT1G44920	-44.4943	0.00574608
AT1G44960	-10.4085	0.001227
AT1G45010	-66.0417	5.85795e-05
AT1G45050	-35.6571	0.00262843
AT1G45063	1540	0.00479485
AT1G45130	68.2201	0.00207588
AT1G45150	41.344	4.01618e-05
AT1G45160	159.336	0.004864
AT1G45207	167.206	0.00435172
AT1G45230	-59.0514	0.0059542
AT1G45233	36.866	0.0104454
AT1G45249	133.52	0.0131219
AT1G45688	106.648	0.000486943
AT1G45976	34.7686	0.00159851
AT1G46480	200	0.00862163
AT1G47056	39.2477	0.004656
AT1G47210	-58.3954	0.000185528
AT1G47230	-61.0522	0.0143831
AT1G47240	-48.2911	0.00120833
AT1G47250	-32.4185	0.0083866
AT1G47271	129.954	0.00509701
AT1G47290	172.011	2.82546e-05
AT1G47310	54.6173	0.001626
AT1G47380	267.214	0.00260239
AT1G47480	211.744	0.00172235
AT1G47485	102.174	0.0144342
AT1G47490	-30.5669	0.000403492
AT1G47510	2037.81	0.000370935
AT1G47530	-71.5793	0.000930799
AT1G47550	486.127	0.00231912
AT1G47570	1563.33	0.00270258
AT1G47603	841.918	0.000106219
AT1G47655	106.494	0.00860209
AT1G47670	67.9104	0.0116877
AT1G47710	51.5745	0.00415057
AT1G47720	48.1554	0.00262611
AT1G47740	-46.0121	0.00175778
AT1G47750	-15.2952	0.0154539
AT1G47830	31.0653	0.00373146
AT1G47870	167.939	0.00336465
AT1G47890	298.684	0.0298878
AT1G47900	60.5213	0.00260747
AT1G47920	310.417	0.00438897
AT1G47970	-62.1173	0.0215234
AT1G48040	130.645	0.00723495
AT1G48050	101.064	0.00419623
AT1G48100	98.0311	0.00567664
AT1G48110	106.178	0.00213327
AT1G48120	44.8414	0.00545089
AT1G48140	47.2778	0.00221995
AT1G48160	-18.3402	0.0499582
AT1G48175	-54.9806	0.00106938
AT1G48280	83.5261	4.52553e-05
AT1G48310	52.4557	0.000862232
AT1G48320	128.768	0.00128033
AT1G48370	317.198	0.0148153
AT1G48380	-30.3685	0.0161787
AT1G48400	74.5869	0.0122508
AT1G48430	54.1273	0.00201361
AT1G48480	51.7971	0.00253621
AT1G48490	273.931	0.0194599
AT1G48540	229.715	0.000493186
AT1G48550	291.356	0.0013308
AT1G48580	-28.5536	0.00142352
AT1G48610	-46.6579	0.0479241
AT1G48620	43.6594	7.14851e-05
AT1G48650	74.0888	0.0133468
AT1G48660	401	0.0031722
AT1G48760	106.25	0.00309365
AT1G48790	37.8245	0.014904
AT1G48840	2123.21	0.0116925
AT1G48850	-56.21	0.00500191
AT1G48860	327.803	0.000687662
AT1G48870	106.416	0.0190834
AT1G48880	134.668	0.00134095
AT1G48950	53.9735	0.00432718
AT1G48960	103.523	0.00598925
AT1G49000	336.607	0.000437415
AT1G49010	-49.8888	0.0164824
AT1G49040	36.7855	0.013125
AT1G49050	250.052	2.32246e-05
AT1G49170	197.269	0.0147422
AT1G49230	1170	0.00590149
AT1G49310	612.5	0.0109631
AT1G49320	700.994	0.00146641
AT1G49340	55.3454	0.00606089
AT1G49430	-68.5531	0.00219477
AT1G49450	637.143	0.0425317
AT1G49470	-48.0108	0.00269821
AT1G49510	165.098	0.00136227
AT1G49520	63.95	0.00260237
AT1G49560	138.43	0.00606683
AT1G49580	-42.3508	0.0096375
AT1G49600	89.0398	0.000694992
AT1G49630	-56.9511	0.00585748
AT1G49650	71.4032	0.013012
AT1G49660	95	0.0245801
AT1G49670	-40.1998	0.0011685
AT1G49730	84.667	0.000661866
AT1G49780	107.402	0.0162405
AT1G49840	263.514	0.0136898
AT1G49850	106.4	0.000303223
AT1G49860	-63.3803	0.00540662
AT1G49870	-75.0958	0.00430968
AT1G49880	23.3708	0.000837441
AT1G49890	116.747	0.00152881
AT1G49910	27.4112	0.0403587
AT1G49975	-49.9172	0.000599698
AT1G49990	67.8606	0.00630379
AT1G50010	56.5276	0.00106846
AT1G50020	41.4775	0.000591962
AT1G50030	130.158	0.0124963
AT1G50055	67.8218	0.02149
AT1G50120	57.0526	0.049229
AT1G50170	-40.2016	0.00859024
AT1G50180	338.14	0.0125872
AT1G50190	207.766	0.00240576
AT1G50260	1328.57	0
AT1G50270	170.903	0.0052119
AT1G50280	184.211	0.00741139
AT1G50320	-24.9036	0.0013469
AT1G50360	107.302	0.00247184
AT1G50420	62.348	0.000634318
AT1G50430	33.6657	0.00553625
AT1G50440	106.63	0.00183753
AT1G50450	-44.8612	0.00021557
AT1G50460	356.909	0.00756357
AT1G50570	104.987	0.00103487
AT1G50575	-38.9986	0.00901537
AT1G50600	247.752	0.00526414
AT1G50620	291.156	0.0007721
AT1G50630	146.365	0.0020709
AT1G50660	62.9895	0.00166691
AT1G50670	97.6935	0.00484053
AT1G50730	120.791	0.00225947
AT1G50732	1195.94	0.0295748
AT1G50740	221.005	0.00245162
AT1G50830	146.597	0.00784508
AT1G50840	723.529	0.00160213
AT1G50890	281.167	0.00241602
AT1G50900	-32.8862	0.000747626
AT1G50950	221.037	0.00192783
AT1G51070	76.2225	0.00111857
AT1G51080	-54.8549	0.0135273
AT1G51110	94.303	0.00017743
AT1G51140	280.655	0.00568282
AT1G51160	-16.7975	0.0154803
AT1G51170	79.9009	0.00462413
AT1G51270	3066.91	0.00175408
AT1G51340	207.949	0.000594724
AT1G51350	108.654	0.00448723
AT1G51355	179.335	0.0181607
AT1G51370	150.372	0.00267538
AT1G51390	242.188	0.00274592
AT1G51400	81.5284	0.00486225
AT1G51405	77.3087	0.000774644
AT1G51440	429.018	0.00108483
AT1G51460	94.0678	0.000223945
AT1G51500	-65.0864	0.000925397
AT1G51510	-11.5473	0.00518062
AT1G51538	321.324	0.0116686
AT1G51540	188.323	0.00100795
AT1G51560	53.7135	0.00110152
AT1G51580	53.1813	0.00603218
AT1G51590	73.3255	0.00307319
AT1G51600	-30.0858	0.0104923
AT1G51630	-48.6469	0.0216925
AT1G51640	215.652	0.00463384
AT1G51660	141.974	0.00572205
AT1G51680	188.882	0.000429659
AT1G51690	91.6732	0.00410695
AT1G51700	547.788	0.00281755
AT1G51720	66.2931	0.00232913
AT1G51740	50.1285	0.0364382
AT1G51745	86.2816	0.0226793
AT1G51760	337.213	0.00489413
AT1G51770	200.601	0.00361776
AT1G51790	90.0469	0.0197636
AT1G51805	97.9775	0.0174693
AT1G51820	793.182	0.0253196
AT1G51850	773.387	0.0124787
AT1G51890	244.037	0.0214924
AT1G51940	-49.8311	0.00324589
AT1G51950	262.815	6.38311e-06
AT1G52000	2909.9	0.00102882
AT1G52030	154.69	0.000704472
AT1G52040	1073.8	0.00028066
AT1G52080	134.542	0.0107573
AT1G52155	105.206	0.00559702
AT1G52190	262.547	0.00630034
AT1G52220	43.565	0.00592153
AT1G52230	-37.66	0.00276508
AT1G52240	325.514	0.00671693
AT1G52290	76.0762	0.000199581
AT1G52310	65.0097	0.00977029
AT1G52315	114.973	0.00542316
AT1G52320	59.0342	0.00483503
AT1G52340	57.3234	0.00306639
AT1G52342	96.5079	0.00264956
AT1G52360	50.3089	0.000539316
AT1G52400	371.357	0.0044528
AT1G52410	233.036	0.0161028
AT1G52420	71.5268	0.000211977
AT1G52450	134.511	0.00236034
AT1G52510	-17.6914	0.000753544
AT1G52520	186.579	0.000272317
AT1G52530	-51.0574	0.00337126
AT1G52540	149.867	0.0028198
AT1G52560	138228	0.00412119
AT1G52565	302.882	0.0240236
AT1G52570	496.891	0.000304425
AT1G52640	115.217	0.00845553
AT1G52700	134.895	0.00569507
AT1G52720	319.23	0.0038779
AT1G52730	60.7156	0.00013265
AT1G52740	-25.2994	0.00865995
AT1G52750	111.538	0.00248681
AT1G52760	-45.203	0.00222556
AT1G52770	496.093	0.000905818
AT1G52780	1270	0.0265557
AT1G52800	462.162	0.0262341
AT1G52827	-48.0205	0.00783044
AT1G52890	642.826	0.014353
AT1G52910	22.3798	0.00177312
AT1G52920	52.6935	0.00045703
AT1G53000	-42.7805	0.0159314
AT1G53030	-18.016	0.0124898
AT1G53035	369.524	9.75324e-05
AT1G53050	-57.9413	0.00198046
AT1G53110	1020.9	0.00428244
AT1G53120	-30.8665	0.0205588
AT1G53140	95.7895	0.00896561
AT1G53160	302.532	0.00268675
AT1G53163	224.107	0.00534729
AT1G53170	341.846	0.0034485
AT1G53180	485.507	0.0028177
AT1G53190	90.0421	0.000150648
AT1G53210	173.185	0.00266952
AT1G53240	-44.4723	0.0187625
AT1G53250	-36.1688	0.0205053
AT1G53300	180.4	0.00040756
AT1G53310	84.6868	0.00785124
AT1G53320	165.058	0.00202112
AT1G53330	483.562	0.0042708
AT1G53350	117.082	0.00318419
AT1G53360	-49.8684	0.00243811
AT1G53390	134.557	0.0082828
AT1G53400	-30.3602	0.0167904
AT1G53430	-68.5201	0.000607315
AT1G53470	3170.97	0.00614096
AT1G53500	102.232	0.00409322
AT1G53510	233.135	7.10872e-05
AT1G53520	64.7639	0.00658982
AT1G53560	285.308	0.000697056
AT1G53600	475	0.00368314
AT1G53645	-35.784	0.0499868
AT1G53670	108.116	0.000497437
AT1G53700	284.091	0.000473022
AT1G53710	107.75	0.000903426
AT1G53720	57.5742	2.63038e-05
AT1G53760	66.9173	0.0054159
AT1G53770	53.9398	0.000398593
AT1G53790	240.615	0.00508819
AT1G53800	-61.7717	0.00169996
AT1G53830	285.747	0.0137427
AT1G53840	-29.5004	0.00633159
AT1G53860	313.942	0.00920549
AT1G53870	396.154	0.0155939
AT1G53903	236.657	0.0014599
AT1G53910	59.7977	0.0492753
AT1G53920	203.309	0.00280162
AT1G53950	67.0616	0
AT1G54010	398.137	0.0054751
AT1G54020	635.614	0.00215655
AT1G54050	138728	0.0016116
AT1G54060	40.6844	0.00146445
AT1G54070	327.66	0
AT1G54090	160.903	0.00114629
AT1G54095	729.412	0.0261416
AT1G54115	94.7464	0.00927249
AT1G54120	119.477	0.0115209
AT1G54130	66.9554	0.00123278
AT1G54170	202.786	0.00952262
AT1G54200	230.123	0.00663327
AT1G54210	120.785	0.0396223
AT1G54215	186.157	0.000131674
AT1G54217	96.1897	0.000429873
AT1G54270	-56.8721	0.00890233
AT1G54280	206.87	0.000811923
AT1G54290	27.9555	0.00116196
AT1G54330	161.364	0.0063437
AT1G54350	-61.7761	4.85685e-05
AT1G54370	-31.8208	0.000383111
AT1G54380	84.6154	0.00109182
AT1G54385	-74.7777	0.00106864
AT1G54390	69.7653	0.0175083
AT1G54400	-51.2088	0.0175869
AT1G54500	-24.7395	0.00132546
AT1G54530	72.6473	0.0473197
AT1G54540	371.429	0.031883
AT1G54610	-25.2995	0.00617674
AT1G54680	-31.2231	0.00254636
AT1G54690	-39.6732	0.0120682
AT1G54710	78.6618	0.0252486
AT1G54740	1088.68	0.0427725
AT1G54840	84.5685	0.000530034
AT1G54850	33.7963	0.0315123
AT1G54860	192.105	0
AT1G54870	440	0
AT1G54920	60.5652	0.0182725
AT1G54990	65.7961	0.00139791
AT1G55020	125.602	0.00306492
AT1G55080	56.1239	0.008611
AT1G55110	147.63	0.00356472
AT1G55120	-52.1888	0.0102213
AT1G55160	-36.5175	0.00505558
AT1G55170	86.5865	0.00296372
AT1G55180	73.4615	0.000561068
AT1G55200	-64.7315	0.00284387
AT1G55210	68.5294	0.00780495
AT1G55250	105.973	0.000601381
AT1G55265	-48.9691	0.000117614
AT1G55270	117.739	0.00889625
AT1G55320	132.633	0.0369965
AT1G55330	-71.012	0.000109784
AT1G55370	-24.9091	0.00518725
AT1G55460	110.661	0.00683017
AT1G55475	593.593	0.00122172
AT1G55480	254.108	0.002416
AT1G55520	65.3035	0.0171422
AT1G55535	38.931	0.00385586
AT1G55550	118.778	1.66431e-06
AT1G55590	94.2421	0.00307875
AT1G55610	651.099	0.00953535
AT1G55620	197.513	0.00356983
AT1G55630	59.4345	0.00109014
AT1G55670	25.0398	0.000248192
AT1G55680	87.2456	0.0106047
AT1G55690	69.3592	0.000447962
AT1G55730	78.6571	0.0225714
AT1G55760	-43.5022	0.0109775
AT1G55790	500	0.030663
AT1G55830	67.887	0.00474313
AT1G55840	-63.5066	0.00318952
AT1G55860	999.052	0.00254675
AT1G55890	-48.8789	0.00595663
AT1G55915	54.1497	0.00116717
AT1G55920	925	0.00683605
AT1G56010	69.5796	0.000242299
AT1G56090	68.2815	2.37495e-05
AT1G56220	157.711	0.0190833
AT1G56230	120.712	0.000306131
AT1G56240	1931.68	0.00100843
AT1G56270	125.414	0.0148913
AT1G56280	126.649	0.00759444
AT1G56290	76.6568	0.00427915
AT1G56310	32.7549	0.00243375
AT1G56423	55.4298	0.0134011
AT1G56430	67.5698	0.00248929
AT1G56440	963.636	0.00227968
AT1G56555	2885	0.0281412
AT1G56560	60.6375	0.00156968
AT1G56570	334.545	0.0443952
AT1G56660	828.529	0.000694839
AT1G56720	108.739	0.0056019
AT1G57600	111.804	0.000878791
AT1G57610	138.435	0.00211047
AT1G57680	56.4907	0.00126151
AT1G57770	-60.4379	0.0218575
AT1G57990	7970.93	0.013227
AT1G58025	50.3203	0.00533301
AT1G58030	185.485	0.0090381
AT1G58080	187.204	0.003249
AT1G58100	55.0162	0.00429363
AT1G58110	62.2761	0.000164521
AT1G58160	322.4	0.00511319
AT1G58170	543.443	0.00127036
AT1G58180	975.265	0.0052808
AT1G58200	71.2898	0.00591868
AT1G58220	53.9947	0.0245862
AT1G58230	1511.43	0.00976362
AT1G58250	100.767	0.0089324
AT1G58270	66.4991	0.00182984
AT1G58280	-49.1019	0.00181894
AT1G58350	146.699	0.00205658
AT1G58360	174.571	0.00260049
AT1G58370	243.241	0.0321255
AT1G58440	78.9585	0.0243714
AT1G58602	282.258	0.00453512
AT1G59510	196.855	0.000533797
AT1G59520	128.035	0.00689195
AT1G59580	133.639	0.00560529
AT1G59590	540	0.000684642
AT1G59600	-24.4492	0.0057082
AT1G59610	161.501	0.0045797
AT1G59620	532.189	0.0108979
AT1G59640	75.983	0.00376171
AT1G59650	186.067	0.00121877
AT1G59730	127.886	0.0330651
AT1G59740	638.091	0.000985371
AT1G59750	-45.4925	0.00651465
AT1G59810	415.385	0.0330731
AT1G59820	341.73	0.00809889
AT1G59830	-23.993	0.00236076
AT1G59850	182.667	0.0027316
AT1G59870	-65.4821	0.0498506
AT1G59900	54.2711	0.00859948
AT1G59910	68.766	0.0352117
AT1G59950	52.364	0.0090657
AT1G59970	368.672	5.07266e-05
AT1G60000	61.4622	0.00822721
AT1G60010	-52.8804	0.00474541
AT1G60030	155.288	0.00208945
AT1G60060	250	0.00052114
AT1G60070	93.2203	0.000115479
AT1G60140	104.406	0.00262684
AT1G60160	55.2844	0.0130182
AT1G60170	-22.6674	0.00353152
AT1G60190	2542.86	0.00786391
AT1G60200	-50.8559	0.000741096
AT1G60230	-34.2926	0.00239408
AT1G60360	225.568	0.00386229
AT1G60430	197.721	0.000891556
AT1G60440	309.924	0.000374836
AT1G60490	33.1555	0.00353553
AT1G60500	106.897	0.00777603
AT1G60530	133.333	0.00474442
AT1G60550	50.2126	8.59578e-05
AT1G60560	61.5188	0.00522964
AT1G60600	79.2782	0.00110251
AT1G60660	42.4222	0.00031557
AT1G60670	278.51	0.00246763
AT1G60760	39.8387	0.000880012
AT1G60770	-44.3086	0.0157674
AT1G60790	288.073	0.00396581
AT1G60870	-53.9309	0.0360384
AT1G60890	97.3314	0.00144453
AT1G60900	243.596	0.00388413
AT1G60930	93.6326	0.0047963
AT1G60940	292.113	0.00598057
AT1G60960	170.988	0.0314253
AT1G60995	48.9785	0.00294174
AT1G61000	26.3696	0.000343459
AT1G61040	106.46	0.00244384
AT1G61065	52.9412	0.0129058
AT1G61100	136.067	0.000256616
AT1G61120	1529.63	0.00301864
AT1G61140	207.077	0.000330364
AT1G61150	-25.0933	0.00239691
AT1G61170	59.944	0.0017757
AT1G61210	173.055	0.00262045
AT1G61215	72.8595	0.00399507
AT1G61240	63.4146	0.000272436
AT1G61260	329.07	0.00278469
AT1G61270	76.4388	0
AT1G61275	179.936	0.00172507
AT1G61340	2104.01	0.0133059
AT1G61350	210.415	0.00169066
AT1G61370	537.864	0.0246525
AT1G61380	130.376	0.000915807
AT1G61415	271.728	0.00728339
AT1G61520	-23.3751	0.002611
AT1G61560	100.406	0.0163263
AT1G61590	950	0.0141605
AT1G61600	71.3836	0.000402026
AT1G61620	75.6024	0.00100648
AT1G61667	183.442	0.00594284
AT1G61670	80.1262	0.00785836
AT1G61690	127.276	0.00588414
AT1G61730	-53.7279	0.00427461
AT1G61740	138.74	0.00579075
AT1G61760	47.4016	0.0191882
AT1G61770	-32.9652	0.00728035
AT1G61800	32.5498	0.000811314
AT1G61820	791.713	0.00342927
AT1G61860	454.545	0.012599
AT1G61900	95.3626	0.00209349
AT1G61980	147.552	0.011146
AT1G62020	54.2977	0.000608165
AT1G62050	172.938	0.00856912
AT1G62085	111.274	0.000613433
AT1G62110	800	0.00334377
AT1G62120	66.0806	0.00603886
AT1G62260	1493.75	0.0250703
AT1G62262	470	0
AT1G62300	166.182	0.0118054
AT1G62305	233.457	0.000197633
AT1G62310	1447.7	0.0217677
AT1G62330	-58.1769	0.000516431
AT1G62350	86.0222	0.000706864
AT1G62360	53.1753	0.0172698
AT1G62370	55.7178	0.0108977
AT1G62380	124.947	0.00918395
AT1G62400	116.774	0.0353901
AT1G62422	409.098	0.00118334
AT1G62430	-100	0.00801639
AT1G62440	480.063	0.0175884
AT1G62500	-51.8318	0.00331069
AT1G62520	185.283	0.00157634
[truncated: 8,655 more rows]
